# Supplementary material for: Interferon regulatory factor 4 mediates nonenzymatic IRE1 dependency in multiple myeloma cells
Source: PLoS Biol. 2025 Apr 11;23(4):e3003096. doi: 10.1371/journal.pbio.3003096 (PMC12052183; doi:10.1371/journal.pbio.3003096)
Supplement: S1 Data — Each sheet of the file represents a figure panel and includes all values used to generate the respective graphs in the figures. Some of these datasets are complemented by RNA-seq, ChIP-seq or proteomics data that have been submitted to GEO or MassIVE (accession numbers provided in the corresponding tabs), respectively, and are publicly available. (XLSX) [file pbio.3003096.s009.xlsx]

## Sheet: Fig 1A
Fig. 1A:	AMO1 shIRE1 Cl. 1 RNA-seq data counts available in GEO with accession number: GSE285981
		log2(FC)	-log(p-value)
	ADSL (158)	0.0493556	0.0623517
	MED24 (9862)	0.0875155	0.290796
	LIPT1 (51601)	0.321099	0.331804
	THAP11 (57215)	-0.0493759	0.675496
	IGF1R (3480)	0.0531874	0.835602
	SNAP23 (8773)	0.155958	0.948024
	NELFB (25920)	-0.113583	1.02428
	IKZF3 (22806)	-0.0922404	1.0351
	BCL2 (596)	-0.252078	1.09456
	NLRP2B (286430)	0.732306	1.11746
	AP2M1 (1173)	0.107476	1.13452
	TFRC (7037)	0.104713	1.18511
	CAD (790)	0.167967	1.24898
	PPCDC (60490)	-0.198674	1.27654
	ATP2C1 (27032)	0.0398857	1.32643
	FURIN (5045)	-0.520736	1.36283
	DNM2 (1785)	0.0932868	1.38496
	CDAN1 (146059)	-0.104153	1.40662
	RAD51D (5892)	0.0396187	1.43353
	RAB6A (5870)	-0.451993	1.43774
	GPX4 (2879)	-0.113535	1.44912
	PABPN1 (8106)	-0.0366591	1.53819
	DHODH (1723)	0.0951031	1.55935
	GABRR3 (200959)	0.108973	1.60356
	FAF2 (23197)	0.00878805	1.64596
	EP300 (2033)	0.0660815	1.7051
	PMM2 (5373)	-0.194351	2.02806
	GMPPB (29925)	-0.865347	2.03273
	NFKB1 (4790)	0.116265	2.25187
	CDK6 (1021)	-0.0434319	2.25662
	CPD (1362)	-0.261225	2.32905
	ARID1A (8289)	0.0155245	2.45687
	PDRG1 (81572)	-0.286709	2.52571
	CFL1 (1072)	-0.158027	2.59567
	IPMK (253430)	-0.113211	2.59644
	MCL1 (4170)	-0.432803	2.59767
	FAM50A (9130)	0.0491386	2.63536
	BAHCC1 (57597)	0.069874	2.6587
	CDK7 (1022)	-0.171518	2.69408
	PPP2R3C (55012)	-0.302182	2.71048
	GCLC (2729)	0.0645145	2.82325
	SUPT20H (55578)	0.279937	2.87023
	RPL23 (9349)	0.368886	3.04329
	PFN1 (5216)	-0.162096	3.04597
	HERPUD1	-1.64645	3.09344
	GTF2H5 (404672)	0.135628	3.18649
	PPCS (79717)	0.0270328	3.21309
	AHCY (191)	-0.218664	3.34074
	CCND2 (894)	-0.203724	3.44547
	DPM2 (8818)	-0.678638	3.5168
	CARM1 (10498)	-0.163878	3.55801
	ARHGAP45 (23526)	0.389858	3.56385
	MYH9 (4627)	0.374884	3.56534
	TADA1 (117143)	-0.177932	3.56708
	ALG3 (10195)	-0.316628	3.8407
	RELA (5970)	-0.322388	4.15181
	GTF2H4 (2968)	-0.299884	4.28567
	NMNAT1 (64802)	0.254489	4.29158
	SBDS (51119)	-0.29093	4.43297
	ARFRP1 (10139)	0.28956	4.51286
	PGD (5226)	-0.184323	4.57512
	ALG9	-1.48247	4.62893
	MEF2C (4208)	0.385127	4.73518
	TADA2B (93624)	-0.332788	4.7986
	DLST (1743)	-0.248214	4.99568
	OGDH (4967)	0.178148	5.08938
	OSTC (58505)	-0.781616	5.16813
	NAMPT (10135)	-0.123468	5.17457
	CTPS1 (1503)	-0.155694	5.36754
	ATIC (471)	0.262201	5.74232
	PIM2 (11040)	-0.0257081	5.78252
	EPC1 (80314)	0.271873	6.11238
	SDHC (6391)	-0.20505	6.35754
	ACSL4 (2182)	-0.290952	6.4168
	INPP5D	1.01687	6.79588
	RELB (5971)	0.540801	6.91721
	CHUK (1147)	-0.361252	7.18977
	STRAP (11171)	-0.236937	7.25964
	PPP1R9B (84687)	0.340549	7.48545
	SNAPC1 (6617)	-0.242635	7.56225
	PTMA (5757)	-0.913258	7.85078
	IPPK (64768)	-0.324778	7.98716
	SMG7 (9887)	-0.215914	8.11634
	IKBKB (3551)	0.403067	8.23508
	NFKB2 (4791)	0.384848	8.53611
	MED23 (9439)	0.263797	8.56864
	LIAS (11019)	-0.306148	8.5817
	SUPT7L (9913)	0.305818	8.80967
	DPM1 (8813)	-0.63049	8.81248
	DMXL1 (1657)	-0.414912	9.06349
	SUPT4H1 (6827)	-0.326348	9.23807
	MTHFD1 (4522)	-0.369063	9.47496
	LDB1 (8861)	0.80086	9.62709
	CAB39 (51719)	-0.51413	10.0575
	MYC (4609)	-0.763293	10.5376
	SMG5 (23381)	0.577798	10.5513
	TAF5L (27097)	-0.475095	11.0835
	GMPS (8833)	-0.745384	11.7852
	PAXIP1 (22976)	-0.461354	12.0013
	CBFB (865)	-0.863348	12.1752
	IRF4	-1.59316	12.3979
	MNAT1 (4331)	-0.858614	12.5406
	LSM12	-1.27656	12.5834
	CNBP (7555)	-0.569728	12.757
	POLE2	-1.30652	12.7721
	DUT	-1.25157	12.8268
	MMGT1 (93380)	-0.83653	13.0236
	RPS4X (6191)	0.542509	13.308
	POU2AF1 (5450)	0.575593	13.3161
	STAG2 (10735)	-0.506489	13.5346
	EZH2 (2146)	-0.661133	13.7212
	SDHB (6390)	-0.444263	14.3686
	ATP1B3 (483)	-0.930749	15.0655
	PAICS	-1.31154	15.7905
	ITPK1	-1.26947	15.9318
	SPC24	-1.44885	16.752
	PRDM1	-1.04475	17.2366
	DHFR	-1.22549	17.3478

## Sheet: Fig 1B
Fig. 1B:		Data also available in S1 Table
			AMO1	KMS27	L363	JJN3
		A1BG (1)	0.0412379	-0.0432013	0.114267	0.169972
		A1CF (29974)	0.0681932	0.0378916	0.107506	0.127452
		A2M (2)	0.03517	0.113637	0.0952041	0.0644573
		A2ML1 (144568)	-0.0225044	0.0966095	0.00101403	0.0548802
		A3GALT2 (127550)	0.20502	0.0560592	0.126175	0.0457671
		A4GALT (53947)	0.1308	0.0312443	0.0161299	0.120594
		A4GNT (51146)	0.135086	0.0566566	-0.0253592	0.312064
		AAAS (8086)	-0.0840529	0.207985	-0.0005632	0.343624
		AACS (65985)	0.111995	0.0160133	0.146038	-0.0508909
		AADAC (13)	0.12417	0.05976	-0.064756	-0.0723852
		AADACL2 (344752)	-0.126904	0.0845284	0.207574	-0.0629173
		AADACL3 (126767)	0.317684	-0.0746459	0.0810085	-0.166161
		AADACL4 (343066)	-0.0615448	-0.128153	0.148608	-0.0376833
		AADAT (51166)	0.0191974	0.0401321	-0.0921661	-0.0565437
		AAGAB (79719)	-0.0744628	-0.0504728	0.0188208	-0.0717974
		AAK1 (22848)	-0.0136099	-0.0668956	0.143947	-0.0086028
		AAMDC (28971)	-0.0164247	-0.0202767	-0.0464579	0.0976342
		AAMP (14)	0.0589977	-0.123413	0.193222	0.0927958
		AANAT (15)	0.117136	-0.0907103	-0.146935	-0.0090646
		AAR2 (25980)	0.0220761	0.0172476	-0.335854	0.216669
		AARD (441376)	0.0359872	-0.0974304	-0.0747698	-0.11232
		AARS1 (16)	-0.0837469	-0.292377	0.326913	0.0431491
		AARS2 (57505)	0.212733	0.329189	-0.345194	0.0386459
		AARSD1 (80755)	-0.0416361	0.057979	0.00651999	0.00669629
		AASDH (132949)	0.0120032	0.0272019	0.116775	-0.0181659
		AASDHPPT (60496)	-0.314263	0.214467	-0.0967057	-0.135899
		AASS (10157)	-0.132329	0.0321343	0.0441126	-0.143493
		AATF (26574)	-0.0019525	-0.354594	-0.161321	0.0427132
		AATK (9625)	0.0978487	-0.0233678	-0.10931	-0.0488659
		ABAT (18)	-0.036906	0.199603	0.0847534	0.0402614
		ABCA1 (19)	0.0817971	0.0341865	0.0300501	0.24072
		ABCA10 (10349)	0.313348	0.125701	-0.0888426	0.10143
		ABCA12 (26154)	0.104667	0.119906	0.014723	0.0823222
		ABCA13 (154664)	0.039741	0.176368	0.120184	0.120009
		ABCA2 (20)	0.269776	0.235528	-0.0449659	0.0366379
		ABCA3 (21)	0.0753789	0.180844	-0.0146822	-0.0616393
		ABCA4 (24)	0.160803	0.0560003	-0.0955355	0.133658
		ABCA5 (23461)	0.00613475	0.0616817	0.0280107	0.0122804
		ABCA6 (23460)	0.0400687	-0.0264101	0.226821	0.0176652
		ABCA7 (10347)	0.0870506	0.242028	0.251998	0.0780927
		ABCA8 (10351)	0.178805	0.150403	0.130657	0.0712938
		ABCA9 (10350)	-0.0544351	0.00063542	0.00797963	0.0251806
		ABCB1 (5243)	0.054717	-0.0709188	0.110414	-0.100239
		ABCB10 (23456)	0.00805685	-0.0286067	-0.09812	-0.0846367
		ABCB11 (8647)	-0.076177	0.00547313	-0.087005	-0.0601187
		ABCB4 (5244)	-0.0573841	0.071836	0.438826	0.0414896
		ABCB5 (340273)	0.0972557	0.0330025	0.134763	-0.0333479
		ABCB6 (10058)	0.027606	-0.0171803	0.0697778	0.119753
		ABCB7 (22)	0.00794114	0.298814	0.225148	0.0962601
		ABCB8 (11194)	0.101929	0.120432	-0.103919	0.0664688
		ABCB9 (23457)	0.273628	0.04028	0.0398537	-0.0040347
		ABCC1 (4363)	-0.0069548	0.0115554	-0.0513671	0.146909
		ABCC10 (89845)	0.256746	-0.0542708	-0.0017753	0.162112
		ABCC11 (85320)	0.155751	0.0722874	-0.162093	0.17153
		ABCC12 (94160)	0.00419937	0.057039	0.081551	0.0950973
		ABCC2 (1244)	0.123367	-0.0290782	0.197151	0.0864801
		ABCC3 (8714)	0.0216339	-0.144338	0.00023385	0.0442422
		ABCC4 (10257)	0.0501089	0.0450541	0.252789	0.0577579
		ABCC5 (10057)	0.0902846	0.0392849	-0.139582	-0.0831493
		ABCC6 (368)	0.0575655	0.0575655	-0.045013	0.0575655
		ABCC8 (6833)	0.182178	-0.0193891	0.189173	0.106239
		ABCC9 (10060)	0.151978	-0.0079529	0.0241119	0.13444
		ABCD1 (215)	-0.0193319	0.112324	0.344051	-0.104603
		ABCD2 (225)	0.020418	0.211426	0.0336408	0.0892952
		ABCD3 (5825)	0.0653332	0.209977	0.205812	-0.0522818
		ABCD4 (5826)	0.0118422	0.0708088	-0.0044859	0.061867
		ABCE1 (6059)	-0.0951111	0.0646845	-0.160656	-0.309948
		ABCF1 (23)	0.0652276	-0.151734	0.251358	-0.255733
		ABCF3 (55324)	-0.193215	-0.12915	0.0411763	-0.212482
		ABCG1 (9619)	0.226069	-0.0836128	0.0335592	0.0581874
		ABCG2 (9429)	-0.217547	0.0929705	-0.0419942	0.0256681
		ABCG4 (64137)	0.18273	-0.0472766	-0.098084	0.034498
		ABCG5 (64240)	0.141626	0.0783115	0.159723	0.0748262
		ABCG8 (64241)	-0.0330021	0.0394668	0.170275	0.0954944
		ABHD1 (84696)	-0.0040116	0.133283	0.081271	-0.0159011
		ABHD10 (55347)	0.142977	0.0965793	0.0531771	-0.0327111
		ABHD11 (83451)	0.187523	0.177073	0.115094	-0.154016
		ABHD12 (26090)	0.0600079	0.0305269	0.0546088	0.277503
		ABHD12B (145447)	0.0818805	0.218612	0.178035	0.152062
		ABHD13 (84945)	0.196114	-0.093264	0.0842085	0.395236
		ABHD14A (25864)	0.180345	0.308183	0.0939203	0.0474806
		ABHD14B (84836)	0.323822	0.201288	0.417996	-0.005198
		ABHD15 (116236)	-0.0066121	0.0182325	0.184419	0.0584143
		ABHD16A (7920)	-0.0525274	-0.232536	-0.104755	0.202538
		ABHD16B (140701)	-0.154461	0.103246	0.155418	-0.0233475
		ABHD17A (81926)	0.00112503	-0.0268378	-0.0851171	-0.305849
		ABHD17B (51104)	-0.0100196	0.0381973	0.140711	0.133594
		ABHD17C (58489)	0.0601247	0.0861417	-0.0047807	0.0166317
		ABHD18 (80167)	-0.141656	0.00623056	-0.0631912	-0.0219461
		ABHD2 (11057)	-0.133878	-0.0616012	0.0936628	0.050839
		ABHD3 (171586)	0.0779482	0.0632445	0.0225185	0.123325
		ABHD4 (63874)	-0.0886952	0.0390208	0.0181231	0.0516715
		ABHD5 (51099)	-0.097301	-0.059338	0.0160394	0.24223
		ABHD6 (57406)	0.0750053	0.173244	-0.0253407	0.00906692
		ABHD8 (79575)	0.105159	-0.0254138	0.205762	0.0867326
		ABI1 (10006)	0.0143553	-0.0196993	0.10698	0.140021
		ABI2 (10152)	0.0548901	-0.183955	0.168304	-0.0291873
		ABI3 (51225)	0.0484193	0.0917112	0.0153435	0.401579
		ABI3BP (25890)	0.0270113	0.0958588	0.140705	0.116937
		ABITRAM (54942)	0.136378	-0.060925	-0.127663	0.0322648
		ABL1 (25)	0.106418	-0.0309622	0.0934396	0.118489
		ABL2 (27)	-0.0631917	0.0765997	0.0192431	0.0298674
		ABLIM1 (3983)	0.0561618	0.119459	0.0152652	0.114377
		ABLIM2 (84448)	0.0828459	-0.0360559	0.26122	0.211466
		ABLIM3 (22885)	0.0613487	0.0637722	0.0568745	0.10045
		ABR (29)	0.0968406	0.124879	0.170927	0.0187964
		ABRA (137735)	0.288866	0.31905	0.242667	-0.0481393
		ABRACL (58527)	-0.0157885	0.083314	0.00916663	0.0443791
		ABRAXAS1 (84142)	0.105067	-0.0897715	0.0112421	0.0704231
		ABRAXAS2 (23172)	0.287515	0.0309451	0.133737	-0.080317
		ABT1 (29777)	-0.0578707	-0.0308642	0.0339199	0.3933
		ABTB1 (80325)	0.0314453	0.12747	0.0559795	0.0629053
		ABTB2 (25841)	0.300052	0.0744321	-0.0007251	0.0756641
		ABTB3 (121551)	-0.2457	-0.0521472	-0.0165924	-0.105725
		ACAA1 (30)	0.102332	0.153334	-0.285842	0.186444
		ACAA2 (10449)	0.0178789	-0.0175026	-0.0581841	-0.0407621
		ACACA (31)	-0.486764	0.237931	0.0334117	0.356675
		ACACB (32)	0.0328519	0.00475436	0.0160245	0.0125977
		ACAD10 (80724)	0.0262507	-0.0286975	-0.0619998	-0.253076
		ACAD11 (84129)	0.216021	0.224936	-0.055687	0.301344
		ACAD8 (27034)	0.196939	0.110766	-0.0202486	-0.0492616
		ACAD9 (28976)	0.23248	0.0814282	-0.330752	-0.0711336
		ACADL (33)	0.1561	0.046669	0.0605624	0.101141
		ACADM (34)	-0.0910112	0.0854683	0.0526062	0.0378505
		ACADS (35)	0.122083	-0.0211754	-0.103905	0.104157
		ACADSB (36)	0.0243789	-0.002608	0.0467692	0.0162058
		ACADVL (37)	-0.0923336	-0.0638108	-0.0094709	0.228067
		ACAN (176)	0.0704935	0.0340248	0.134533	0.0134854
		ACAP1 (9744)	0.0760401	0.100364	-0.0777444	0.158243
		ACAP2 (23527)	0.0313232	0.00321027	0.177342	0.106216
		ACAP3 (116983)	0.0328304	0.0916194	-0.157686	0.262399
		ACAT1 (38)	0.193948	0.20498	0.100273	-0.0162949
		ACAT2 (39)	0.0642606	0.108998	0.184554	0.0209197
		ACBD3 (64746)	0.0292448	0.120165	0.225497	-0.032852
		ACBD4 (79777)	-0.142896	0.0289842	-0.0414424	-0.128593
		ACBD5 (91452)	-0.104131	0.195488	0.0534429	0.168824
		ACBD6 (84320)	0.106191	0.0748588	0.116229	0.0211924
		ACBD7 (414149)	0.0751077	0.137625	0.0329916	0.259049
		ACCS (84680)	0.0747032	0.153166	0.0478756	0.0539591
		ACCSL (390110)	0.0901614	-0.0200066	0.111206	0.00188685
		ACD (65057)	-0.0528559	0.0648811	-0.21661	0.167735
		ACE (1636)	0.0402887	-0.129125	0.0239646	0.0532886
		ACE2 (59272)	0.127052	0.0919187	0.124498	0.0746996
		ACER1 (125981)	-0.0599118	0.0671137	-0.0809639	-0.053251
		ACER2 (340485)	0.0858852	0.0606451	0.0328783	0.0156064
		ACER3 (55331)	-0.0037025	0.185805	0.150446	0.00886169
		ACHE (43)	0.257961	0.0874049	-0.146038	0.285471
		ACIN1 (22985)	-0.0872117	-0.12298	0.11326	-0.131702
		ACKR1 (2532)	-0.0125258	0.101724	0.139937	-0.0304712
		ACKR2 (1238)	0.0360433	-0.084703	0.115711	0.24638
		ACKR3 (57007)	0.125103	-0.015525	0.0531781	0.0928244
		ACKR4 (51554)	0.0107123	-0.0540465	0.047545	0.0718107
		ACLY (47)	-0.423667	-0.598497	-0.729688	-0.0029194
		ACMSD (130013)	-0.018832	-0.0465816	0.0644843	0.095196
		ACO1 (48)	0.0948077	-0.0036499	0.0601327	0.0674949
		ACO2 (50)	0.337681	0.123747	-0.134589	-0.395207
		ACOD1 (730249)	0.0873439	0.00276635	0.147018	0.186005
		ACOT1 (641371)	-0.0303243	-0.0303243	0.254532	-0.0303243
		ACOT11 (26027)	0.137099	-0.0631868	0.0254286	-0.0102319
		ACOT12 (134526)	-0.0458134	0.0249383	0.0176057	0.086644
		ACOT13 (55856)	0.338692	0.218979	0.0815883	0.0584483
		ACOT2 (10965)	-0.0921509	0.103916	0.13556	-0.0064408
		ACOT4 (122970)	0.145843	0.0987539	0.00628374	-0.0685092
		ACOT6 (641372)	0.00150592	0.0470977	0.12572	0.407527
		ACOT7 (11332)	-0.0564021	0.0624153	0.0660851	0.0496448
		ACOT8 (10005)	-0.0936817	-0.102867	0.0852117	0.0506577
		ACOT9 (23597)	0.0248252	-0.0544468	0.0678417	-0.0448622
		ACOX1 (51)	0.0643319	0.0190266	0.146288	0.03541
		ACOX2 (8309)	-0.0410201	-0.0347539	0.118704	0.270163
		ACOX3 (8310)	0.132482	-0.11435	-0.0639783	-0.0459992
		ACOXL (55289)	0.0749741	0.0314059	0.23337	0.068472
		ACP1 (52)	0.0572445	0.0305162	0.0843434	0.143597
		ACP2 (53)	-0.329223	-0.0191064	-0.27557	0.191009
		ACP3 (55)	0.0296461	-0.292484	-0.0001095	0.0705557
		ACP4 (93650)	0.324495	0.107678	-0.0070947	0.0554973
		ACP5 (54)	-0.0769437	-0.0375257	-0.0341696	-0.0497766
		ACP6 (51205)	0.0784391	0.0920339	0.220474	-0.0183352
		ACP7 (390928)	0.0599895	-0.0480474	-0.0348444	-0.0242144
		ACR (49)	-0.0055154	0.0728183	0.194646	0.159062
		ACRBP (84519)	0.202064	0.0274688	-0.0825276	0.015524
		ACRV1 (56)	0.194868	0.293315	0.0964755	0.00255376
		ACSBG1 (23205)	-0.0391772	0.139909	0.228934	0.15206
		ACSBG2 (81616)	0.0936963	0.235482	0.0758589	0.0235269
		ACSF2 (80221)	0.103752	0.127687	0.262195	0.0216689
		ACSF3 (197322)	-0.0928079	0.1722	0.0159535	-0.0613846
		ACSL1 (2180)	-0.123199	-0.125992	0.0923391	-0.0282112
		ACSL3 (2181)	0.0224731	0.399169	0.349823	0.316723
		ACSL4 (2182)	-0.693516	0.0972974	-0.598906	-0.6766
		ACSL5 (51703)	0.00628457	0.100268	0.0635596	0.0632255
		ACSL6 (23305)	0.0568015	-0.0715902	-0.0544987	0.119391
		ACSM1 (116285)	0.0947664	-0.0466368	-0.0527917	-0.121576
		ACSM2A (123876)	0.0115282	-0.0900829	0.0401438	-0.0708722
		ACSM2B (348158)	-0.013543	0.135833	0.259334	0.126561
		ACSM3 (6296)	0.109665	0.0223746	-0.22343	0.244765
		ACSM4 (341392)	0.0800326	0.0112199	-0.0193774	0.03842
		ACSM5 (54988)	-0.109735	0.159903	0.261156	-0.0496807
		ACSM6 (142827)	0.264781	0.0337862	-0.0498419	0.183379
		ACSS1 (84532)	0.0454639	0.111133	0.0474169	0.15137
		ACSS2 (55902)	-0.181012	0.0965976	0.0923229	0.229881
		ACSS3 (79611)	0.16055	0.0880823	0.117438	-0.0402623
		ACTA1 (58)	0.366291	-0.189015	0.00509166	0.0815825
		ACTA2 (59)	0.0371917	0.139885	0.173033	0.0203455
		ACTB (60)	0.545775	0.44281	-0.12721	0.305497
		ACTBL2 (345651)	0.0135396	-0.0802034	0.0618986	-0.0123122
		ACTC1 (70)	-0.213132	-0.069102	0.0131533	-0.108789
		ACTG1 (71)	0.44139	0.137011	0.214963	0.337919
		ACTG2 (72)	0.0205413	-0.0408293	-0.0600668	-0.045165
		ACTL10 (170487)	0.0197967	0.00460642	0.20001	-0.0613843
		ACTL6A (86)	-0.0453867	-0.088334	-0.470825	-0.48579
		ACTL6B (51412)	0.184079	0.0578003	0.091687	0.184412
		ACTL7A (10881)	0.126277	-0.173014	0.195577	0.12517
		ACTL7B (10880)	-0.0930126	-0.033299	0.228238	-0.0159592
		ACTL8 (81569)	-0.10738	-0.0828209	-0.109614	-0.126363
		ACTL9 (284382)	-0.0042431	0.188673	-0.0272098	0.0289887
		ACTMAP (284325)	0.230913	0.0395419	0.00378052	0.0159895
		ACTN1 (87)	-0.254865	0.0126312	-0.0029606	0.0012896
		ACTN2 (88)	-0.0082982	-0.0099809	0.0430351	0.211334
		ACTN3 (89)	0.675728	0.675728	0.199813	0.675728
		ACTN4 (81)	-0.352233	-0.0261052	0.00023044	0.0084374
		ACTR10 (55860)	-0.0922301	-0.021248	0.101979	0.217376
		ACTR1A (10121)	0.483085	0.51801	0.481639	0.168435
		ACTR1B (10120)	0.0323108	0.0141785	-0.0841581	-0.0779881
		ACTR2 (10097)	0.117418	-0.124102	0.355927	0.32956
		ACTR3 (10096)	-0.0224415	-0.0686182	0.15557	0.259652
		ACTR3B (57180)	0.222163	-0.0099281	0.0134109	0.106896
		ACTR3C (653857)	-0.37352	0.0708267	0.0937498	-0.0085988
		ACTR5 (79913)	0.173082	0.304261	-0.0950515	0.259655
		ACTR6 (64431)	0.0259165	-0.205998	-0.088336	-0.0707511
		ACTR8 (93973)	0.211806	0.0707591	0.0141792	-0.191078
		ACTRT1 (139741)	-0.0646511	0.132462	0.0732866	0.161029
		ACTRT2 (140625)	-0.0103658	0.102438	0.163828	0.0303093
		ACTRT3 (84517)	-0.158435	0.0177717	0.0979974	0.0626048
		ACVR1 (90)	-0.180233	0.182148	0.210695	0.186097
		ACVR1B (91)	0.166128	0.210949	0.052869	-0.0015866
		ACVR1C (130399)	0.00878433	-0.0185367	0.11588	-0.167495
		ACVR2A (92)	-0.129839	0.0277903	0.325117	0.0388489
		ACVR2B (93)	0.258495	0.0163731	-0.0819202	-0.0739205
		ACVRL1 (94)	0.00078434	0.118209	0.0382302	0.116807
		ACY1 (95)	0.143867	0.0916887	0.00718539	0.00344081
		ACY3 (91703)	0.129938	0.257586	-0.241551	0.103282
		ACYP1 (97)	-0.0332387	-0.0361919	0.0101767	-0.0831672
		ACYP2 (98)	0.0293084	0.106589	-0.0594164	0.172412
		ADA (100)	-0.0009152	-0.0046699	0.0769861	0.130613
		ADA2 (51816)	0.106351	0.0380275	0.155743	-0.0326699
		ADAD1 (132612)	-0.104534	0.0596466	0.0718764	0.00359409
		ADAD2 (161931)	-0.157112	0.0936077	0.0391092	-0.0640687
		ADAL (161823)	-0.0081719	-0.0117426	-0.0414314	-0.085944
		ADAM10 (102)	-0.175018	-0.0405822	-0.0869801	-0.0303143
		ADAM11 (4185)	-0.0734836	0.0596021	-0.0371221	0.073356
		ADAM12 (8038)	0.158914	-0.0110651	0.125448	0.063105
		ADAM15 (8751)	0.0879578	0.132875	0.0359254	-0.139578
		ADAM17 (6868)	-0.135507	0.0238697	0.0502446	0.0337537
		ADAM18 (8749)	0.195178	0.231045	0.245722	0.0821741
		ADAM19 (8728)	0.193273	0.0688164	0.134546	0.187648
		ADAM2 (2515)	0.167782	0.151579	-0.003654	-0.0136368
		ADAM20 (8748)	0.380145	0.103952	0.126113	0.148456
		ADAM21 (8747)	0.00711043	0.0307815	0.0596511	0.0967775
		ADAM22 (53616)	-0.0078137	0.0825766	-0.151856	-0.0145086
		ADAM23 (8745)	0.129227	0.161783	0.0176002	0.15211
		ADAM28 (10863)	-0.021345	0.0427476	0.0590707	-0.030211
		ADAM29 (11086)	0.141371	0.0218854	0.0518488	0.0997954
		ADAM30 (11085)	0.339072	-0.0175024	0.0681479	0.169287
		ADAM32 (203102)	0.197706	0.117892	-0.014425	0.152242
		ADAM33 (80332)	0.027895	-0.0025395	-0.0821407	-0.0506746
		ADAM7 (8756)	0.224887	-0.0314693	0.0994438	0.0788229
		ADAM8 (101)	-0.0402181	0.199995	0.0760294	0.0411831
		ADAM9 (8754)	-0.041867	0.00248782	0.213539	0.142155
		ADAMDEC1 (27299)	-0.0929898	0.0670463	-0.104921	0.152097
		ADAMTS1 (9510)	0.162095	0.167217	0.0387193	-0.0899935
		ADAMTS10 (81794)	0.235321	-0.0096766	0.0694553	-0.0230605
		ADAMTS12 (81792)	0.104839	0.258905	0.213164	-0.0810834
		ADAMTS13 (11093)	0.0528959	0.00666657	-0.112295	0.0732181
		ADAMTS14 (140766)	0.363636	-0.0025729	0.157647	0.0590779
		ADAMTS15 (170689)	0.278517	0.0955506	0.0735613	-0.0390858
		ADAMTS16 (170690)	0.0176753	0.126049	-0.0044928	-0.114167
		ADAMTS17 (170691)	0.0373766	0.150097	-0.0765369	-0.0038799
		ADAMTS18 (170692)	0.116537	-0.0050941	0.188723	0.00723089
		ADAMTS19 (171019)	0.135796	0.263102	-0.268185	-0.0491418
		ADAMTS2 (9509)	0.119166	0.112067	0.0716541	0.0338588
		ADAMTS20 (80070)	-0.127925	0.110363	0.0895315	0.0251387
		ADAMTS3 (9508)	-0.0142912	-0.0705578	0.0864212	0.00267977
		ADAMTS4 (9507)	0.134757	-0.0361923	-0.0596575	0.153699
		ADAMTS5 (11096)	-0.0539006	-0.026221	0.126299	0.0405353
		ADAMTS6 (11174)	-0.008881	-0.0359756	0.0716811	0.180953
		ADAMTS7 (11173)	0.0017378	0.0017378	-0.0647065	0.0017378
		ADAMTS8 (11095)	0.27821	-0.0167807	0.122226	0.176968
		ADAMTS9 (56999)	-0.089426	-0.0485926	-0.0383232	0.122238
		ADAMTSL1 (92949)	0.177708	-0.0612996	0.132583	0.251023
		ADAMTSL2 (9719)	0.174374	0.346586	-0.128343	-0.0737945
		ADAMTSL3 (57188)	0.0910609	0.14676	0.136594	0.166784
		ADAMTSL4 (54507)	0.0254079	0.0650774	-0.343062	-0.035687
		ADAMTSL5 (339366)	-0.05481	0.0636465	-0.0982184	-0.0200589
		ADAP1 (11033)	0.211649	0.110083	0.0657266	0.0125641
		ADAP2 (55803)	0.101435	-0.0199067	0.0327408	-0.260971
		ADAR (103)	0.138904	0.442837	0.118587	0.289357
		ADARB1 (104)	0.00618969	0.0319125	0.181516	-0.0531344
		ADARB2 (105)	0.204436	0.077092	-0.0141223	-0.151515
		ADAT1 (23536)	-0.0207782	-0.0296194	0.0736545	-0.121589
		ADAT2 (134637)	0.442875	0.262611	-0.492663	0.38241
		ADAT3 (113179)	0.0629968	0.198939	-0.185347	0.0397793
		ADCK1 (57143)	-0.080258	0.042431	-0.110963	0.0130913
		ADCK2 (90956)	-0.0106353	-0.0622888	0.0934491	-0.0918334
		ADCK5 (203054)	0.0308976	-0.187838	0.192726	0.00405777
		ADCY1 (107)	-0.0140303	-0.0123449	0.0368433	0.126895
		ADCY10 (55811)	0.16276	0.0609947	-0.0102398	-0.011338
		ADCY2 (108)	-0.0552232	-0.0202026	0.153802	-0.0261205
		ADCY3 (109)	0.112224	-0.246107	-0.215358	-0.178557
		ADCY4 (196883)	0.0168181	0.0665494	0.134418	-0.0210378
		ADCY5 (111)	0.204223	0.100985	0.0855391	0.315569
		ADCY6 (112)	-0.0314014	0.0580356	0.00760808	0.0990223
		ADCY7 (113)	0.143896	0.285895	0.0038131	0.246611
		ADCY8 (114)	0.0660672	0.0648917	0.096742	0.0232957
		ADCY9 (115)	0.282374	0.140729	0.0968035	0.328556
		ADCYAP1 (116)	0.138867	0.152773	0.146424	0.0328015
		ADCYAP1R1 (117)	-0.0005515	-0.012964	0.0531572	0.0273243
		ADD1 (118)	0.00401374	-0.263959	-0.120128	-0.0492698
		ADD2 (119)	-0.163349	0.141872	0.00746277	-0.0553604
		ADD3 (120)	0.229232	0.00884598	0.13557	-0.0065673
		ADGRA1 (84435)	-0.0072532	0.0385315	-0.178074	0.00970305
		ADGRA2 (25960)	0.00185759	-0.028084	-0.117968	-0.1167
		ADGRA3 (166647)	0.0322269	-0.0422244	0.220635	0.0172695
		ADGRB1 (575)	0.00317939	0.258249	0.314504	0.00395551
		ADGRB2 (576)	-0.160099	-0.157783	-0.181623	0.0513692
		ADGRB3 (577)	-0.0329714	-0.0744142	0.0484687	0.0607429
		ADGRD1 (283383)	-0.0219757	-0.103606	0.0669161	0.126872
		ADGRD2 (347088)	0.280827	0.280827	0.200106	0.280827
		ADGRE1 (2015)	-0.0279344	0.0331582	0.128646	-0.0206628
		ADGRE2 (30817)	0.0780927	0.307432	0.141977	-0.133702
		ADGRE3 (84658)	0.298664	0.110253	0.149148	0.223317
		ADGRE5 (976)	0.210693	0.0940528	0.101816	0.220048
		ADGRF1 (266977)	-0.19161	0.0776456	0.0625239	0.0895928
		ADGRF3 (165082)	0.195584	0.0336091	0.0659127	0.0663899
		ADGRF4 (221393)	-0.0626684	-0.105166	0.0296947	0.241258
		ADGRF5 (221395)	-0.0239909	-0.125651	-0.104915	0.132609
		ADGRG1 (9289)	0.112501	-0.0160602	-0.0735338	-0.0126121
		ADGRG2 (10149)	-0.207357	0.111393	-0.0350817	0.321945
		ADGRG3 (222487)	0.112357	0.198686	-0.0675754	0.157336
		ADGRG4 (139378)	0.218719	-0.0511266	-0.115199	-0.0578158
		ADGRG5 (221188)	0.0342867	0.142422	0.0330537	0.235093
		ADGRG6 (57211)	0.165563	0.0821977	-0.0589044	0.059635
		ADGRG7 (84873)	0.124529	0.13299	0.0591256	0.0543112
		ADGRL1 (22859)	0.0368991	0.248528	0.107006	-0.0352921
		ADGRL2 (23266)	-0.101414	0.0269701	0.0365885	0.377144
		ADGRL3 (23284)	0.0995412	0.0914411	-0.0363117	-0.103924
		ADGRL4 (64123)	-0.156095	0.161605	0.135204	0.055478
		ADGRV1 (84059)	-0.0035624	0.057004	0.135124	-0.0275979
		ADH1A (124)	0.0342092	0.149385	0.0157564	0.0884289
		ADH1B (125)	0.136236	-0.0388017	0.218102	0.0451507
		ADH1C (126)	0.397321	0.397321	-0.429745	0.397321
		ADH4 (127)	-0.108062	0.0196404	0.0209864	0.281436
		ADH5 (128)	-0.0347614	-0.188226	-0.0191215	-0.114803
		ADH6 (130)	0.0400958	-0.0601671	0.147108	0.114217
		ADH7 (131)	0.152313	0.039103	0.037612	0.137504
		ADHFE1 (137872)	-0.142208	0.0589679	0.0586453	-0.0087216
		ADI1 (55256)	-0.001586	-0.0128365	0.170453	-0.002126
		ADIG (149685)	0.0117266	0.0910792	0.0273461	-0.0489659
		ADIPOQ (9370)	-0.0531944	0.0832255	0.10342	0.130435
		ADIPOR1 (51094)	-0.0169942	0.191282	0.0251258	0.305477
		ADIPOR2 (79602)	-0.0970259	-0.108795	-0.392238	-0.357828
		ADIRF (10974)	-0.129966	-0.137956	0.0103856	-0.0690139
		ADK (132)	-0.0543032	0.154662	0.195914	-0.191419
		ADM (133)	0.0170716	0.190502	0.180228	0.0857782
		ADM2 (79924)	0.0953865	0.221966	0.147409	0.0528899
		ADM5 (199800)	0.0221476	0.0124344	-0.0580812	0.0584445
		ADNP (23394)	0.553008	-0.106475	0.330321	-0.1483
		ADNP2 (22850)	0.193047	0.0237444	0.0419273	0.21371
		ADO (84890)	-0.0212842	-0.122379	0.0458109	-0.111989
		ADORA1 (134)	-0.251699	0.0488175	0.00548691	-0.0545008
		ADORA2A (135)	0.235693	0.00268841	0.105343	0.16183
		ADORA2B (136)	0.0861457	0.085252	0.161014	0.199096
		ADORA3 (140)	0.0059067	0.0059067	0.211563	0.0059067
		ADPGK (83440)	0.251953	0.307497	0.15351	0.143439
		ADPRH (141)	0.202986	0.0251584	0.0187294	0.3022
		ADPRHL1 (113622)	0.105486	0.0535385	-0.0440318	0.0356609
		ADPRM (56985)	-0.0075245	0.228427	0.0764238	0.131917
		ADPRS (54936)	0.106067	0.0530945	-0.170465	0.204821
		ADRA1A (148)	-0.213682	-0.0897465	0.0572958	-0.0137626
		ADRA1B (147)	0.0276734	-0.0029513	0.0530282	-0.123172
		ADRA1D (146)	0.025976	0.106332	0.0854716	0.115746
		ADRA2A (150)	-0.0717713	0.216752	0.19832	0.151075
		ADRA2B (151)	0.0157294	0.122537	-0.0410359	-0.116227
		ADRA2C (152)	-0.153804	0.0709647	0.190027	-0.088219
		ADRB1 (153)	0.231683	0.181843	0.135134	0.0111351
		ADRB2 (154)	0.0672932	0.219085	0.221218	-0.154065
		ADRB3 (155)	-0.0711982	0.156372	0.0581794	-0.091878
		ADRM1 (11047)	-0.304038	-0.132368	0.236069	0.0449923
		ADSL (158)	-1.04938	-0.390898	-0.762209	-0.642502
		ADSS1 (122622)	0.163573	-0.0903456	0.382594	0.304637
		ADSS2 (159)	-0.400677	-0.517962	0.0207955	-0.570738
		ADTRP (84830)	0.235733	0.00337523	0.115265	0.131678
		AEBP1 (165)	0.320274	0.0570022	0.158712	0.241933
		AEBP2 (121536)	0.154146	0.301032	0.239774	0.195818
		AEN (64782)	0.166173	0.264235	0.0747708	-0.0009667
		AFAP1 (60312)	-0.103383	0.0848842	-0.0194536	0.160945
		AFAP1L1 (134265)	0.144938	-0.0205625	0.0919574	0.145527
		AFAP1L2 (84632)	0.191734	-0.0080475	-0.0339026	0.0138369
		AFDN (4301)	0.174802	0.201148	0.132612	0.147755
		AFF1 (4299)	-0.26674	-0.116801	-0.138371	-0.217085
		AFF2 (2334)	-0.0530034	-0.0057416	0.075272	0.0276628
		AFF3 (3899)	-0.156065	0.121579	0.114749	-0.0331633
		AFF4 (27125)	-0.135594	-0.0173664	-0.098925	0.202208
		AFG1L (246269)	-0.0538495	0.112764	0.123666	0.078851
		AFG3L2 (10939)	0.27896	-0.0045389	-0.110725	0.124306
		AFM (173)	-0.021688	0.0736884	0.00790595	0.192103
		AFMID (125061)	0.218926	0.0311123	-0.0482018	-0.100464
		AFP (174)	0.259434	0.0635821	0.160067	0.0646486
		AFTPH (54812)	-0.0538326	0.0184063	0.0837955	0.158963
		AGA (175)	-0.0043607	0.08798	-0.0515083	0.103903
		AGAP1 (116987)	-0.143093	-0.115146	-0.158671	-0.0499875
		AGAP2 (116986)	-0.026484	-0.0121363	0.0444869	0.0217315
		AGAP3 (116988)	0.291949	0.17711	0.00314544	0.267723
		AGAP5 (729092)	-0.145387	-0.293997	-0.0663459	-0.205108
		AGAP6 (414189)	-0.0553207	-0.0708463	0.201253	-0.0107394
		AGAP9 (642517)	0.113485	0.074427	-0.202809	0.366066
		AGBL1 (123624)	-0.0407727	-0.0426059	-0.025946	0.0651444
		AGBL2 (79841)	0.0573783	0.0559086	-0.0131802	0.165118
		AGBL3 (340351)	0.0520375	-0.0515169	0.0901156	0.0569769
		AGBL4 (84871)	0.0128492	-0.0796643	-0.0611627	0.269424
		AGBL5 (60509)	-0.0359296	-0.0956419	0.111506	0.181807
		AGER (177)	0.0764505	0.163592	0.0986043	0.011309
		AGFG1 (3267)	-0.241044	0.0367304	0.158052	-0.014494
		AGFG2 (3268)	-0.0424555	0.0911065	-0.0114925	0.0863433
		AGGF1 (55109)	0.0184937	0.377954	-0.138161	0.241763
		AGK (55750)	0.0236716	0.00781857	0.00536208	0.135552
		AGL (178)	0.0126271	-0.0081789	0.0171499	0.0541047
		AGMAT (79814)	0.0264822	0.0796667	-0.168415	0.212551
		AGMO (392636)	-0.223071	0.0621779	0.168136	-0.0384923
		AGO1 (26523)	0.113165	0.0375323	-0.122035	-0.0869247
		AGO2 (27161)	0.0311008	-0.138795	-0.0697192	-0.0533712
		AGO3 (192669)	0.0531625	0.072466	-0.161498	0.032378
		AGO4 (192670)	0.0642113	0.0960468	-0.18627	0.0377688
		AGPAT1 (10554)	0.316474	0.0229437	0.069886	-0.114957
		AGPAT2 (10555)	0.199821	0.0445072	0.0865656	0.00980624
		AGPAT3 (56894)	0.128063	0.0247364	0.0964215	0.0528083
		AGPAT4 (56895)	0.159017	0.116391	0.0442791	0.107273
		AGPAT5 (55326)	0.388784	0.16845	0.20269	-0.125406
		AGPS (8540)	-0.159301	0.0690338	0.0378371	-0.233165
		AGR2 (10551)	0.246472	0.159537	-0.0220592	0.0348529
		AGR3 (155465)	0.0199324	0.0228207	0.236273	0.03244
		AGRN (375790)	0.0913577	-0.0081208	0.161316	-0.0058022
		AGRP (181)	0.192537	0.181716	0.0627679	-0.0008032
		AGT (183)	0.0887958	0.0164982	-0.0180815	0.281087
		AGTPBP1 (23287)	-0.0039101	0.126765	0.237204	0.0193511
		AGTR1 (185)	0.0315103	0.0396819	0.0763217	-0.0102679
		AGTR2 (186)	-0.127824	0.0578769	0.130973	0.0390077
		AGTRAP (57085)	-0.0546942	-0.0057175	0.0147676	-0.0643047
		AGXT (189)	0.111785	0.032444	0.0222627	0.0825409
		AGXT2 (64902)	0.248011	0.00970917	0.135902	0.319695
		AHCTF1 (25909)	-0.189617	-0.0411472	0.176331	0.27637
		AHCY (191)	-0.493371	-0.451437	-0.601118	-0.214184
		AHCYL1 (10768)	0.124825	0.0473861	-0.209911	0.214608
		AHCYL2 (23382)	0.0154042	-0.0338895	-0.160685	0.0565969
		AHDC1 (27245)	0.0322563	0.0473548	0.105	0.10945
		AHI1 (54806)	0.0220048	-0.17008	-0.018362	-0.0639255
		AHNAK (79026)	0.0168039	0.0475843	-0.154012	0.160229
		AHNAK2 (113146)	0.0302823	0.1278	0.177598	0.0192972
		AHR (196)	0.0156643	-0.0488509	0.0799456	0.222537
		AHRR (57491)	0.281861	-0.0701254	-0.0014333	-0.0598895
		AHSA1 (10598)	0.0967109	-0.11561	0.0469913	0.110543
		AHSG (197)	0.29794	-0.0291578	-0.125624	0.0163263
		AHSP (51327)	0.138106	-0.0349891	0.125173	0.102823
		AICDA (57379)	-0.132835	0.146303	0.0246703	0.151548
		AIDA (64853)	-0.0186467	-0.0419201	0.27279	-0.132656
		AIF1 (199)	-0.003307	-0.23941	-0.105851	-0.0010285
		AIF1L (83543)	0.377174	-0.0016831	0.0128226	0.0741944
		AIFM1 (9131)	0.24019	0.644268	-0.0155157	0.0218575
		AIFM2 (84883)	-0.0849128	0.0742918	0.0969777	0.166183
		AIFM3 (150209)	0.0675286	0.0847303	-0.0987638	0.00662609
		AIG1 (51390)	-0.0723863	0.13459	0.0735136	0.221223
		AIM2 (9447)	0.108965	0.195828	0.0397457	-0.0389883
		AIMP1 (9255)	-0.324427	0.123356	0.0454018	0.0479254
		AIMP2 (7965)	0.222368	0.0524836	-0.0055598	-0.0097562
		AIP (9049)	-0.0866324	0.0897429	-0.207085	-0.131386
		AIPL1 (23746)	-0.0615632	0.0974141	0.191387	-0.0507337
		AIRE (326)	-0.0671564	0.112521	0.0473707	0.0650189
		AJAP1 (55966)	-0.0376747	0.067901	-0.0103606	0.187433
		AJM1 (389813)	0.264434	-0.0076486	0.0459773	0.124928
		AJUBA (84962)	0.0293904	-0.0999354	0.0589292	-0.0165606
		AK1 (203)	0.167986	-0.0244543	0.207425	0.0618719
		AK2 (204)	-0.362424	-0.641307	0.23132	-0.33234
		AK3 (50808)	-0.151686	0.073988	0.0782176	0.0371689
		AK4 (205)	0.0645303	-0.156473	-0.291731	-0.0600097
		AK5 (26289)	0.0665035	0.236987	0.245543	0.134465
		AK6 (102157402)	0.042346	1.04273	0.328161	0.678188
		AK7 (122481)	0.0297632	0.0911958	0.226659	-0.05751
		AK8 (158067)	0.078452	-0.104934	0.203943	0.0832507
		AK9 (221264)	-0.193487	0.0348583	0.125647	0.174
		AKAIN1 (642597)	0.104695	0.181658	0.110647	0.109188
		AKAP1 (8165)	0.21489	0.0530478	-0.0134984	0.0899565
		AKAP10 (11216)	-0.14761	0.0543677	0.145322	0.283701
		AKAP11 (11215)	-0.0347579	0.0227537	0.146875	0.0409339
		AKAP12 (9590)	-0.0643916	0.0220738	-0.0092405	0.17388
		AKAP13 (11214)	-0.0019279	0.0156156	0.079957	-0.0510368
		AKAP14 (158798)	0.0973897	0.0481287	0.115313	0.0126821
		AKAP17A (8227)	0.204334	0.204334	-0.283139	0.204334
		AKAP3 (10566)	-0.0638116	0.0613546	-0.0445537	-0.0584418
		AKAP4 (8852)	-0.149094	0.00727606	0.174838	0.0237307
		AKAP5 (9495)	0.158712	0.0432429	0.0451721	0.0108121
		AKAP6 (9472)	0.0396084	-0.0746426	0.128026	-0.115237
		AKAP7 (9465)	-0.0208777	-0.0547294	0.173557	0.176666
		AKAP8 (10270)	0.0158318	-0.0666794	-0.0740184	0.0898899
		AKAP8L (26993)	0.134529	-0.126961	0.0246341	0.00836924
		AKAP9 (10142)	-0.167196	-0.0388167	0.0258753	0.0389111
		AKIP1 (56672)	0.00425146	0.131455	0.0444216	0.0383253
		AKIRIN1 (79647)	-0.110912	-0.163808	-0.119219	0.125256
		AKIRIN2 (55122)	0.0420087	-0.341529	-0.506929	0.102021
		AKNA (80709)	0.0656339	0.107067	-0.0036628	0.194658
		AKNAD1 (254268)	-0.111989	0.0676091	-0.0180834	0.126934
		AKR1A1 (10327)	-0.0273713	0.534673	-0.0595353	0.00453144
		AKR1B1 (231)	0.262849	0.0709339	-0.184909	0.0773629
		AKR1B10 (57016)	0.136849	0.030184	0.154877	0.0693034
		AKR1B15 (441282)	0.139394	-0.076067	0.0792607	0.0546539
		AKR1C2 (1646)	-0.0895433	0.107911	-0.0141928	0.0943517
		AKR1C3 (8644)	0.0591607	0.0915545	0.0582312	0.0349022
		AKR1C4 (1109)	0.0750125	-0.0608959	0.0556094	-0.0102959
		AKR1D1 (6718)	-0.220751	-0.0762225	0.0284872	0.0553507
		AKR1E2 (83592)	0.0157661	0.0660555	0.115463	0.174699
		AKR7A2 (8574)	-0.14267	-0.176939	-0.144987	0.0581034
		AKR7A3 (22977)	0.189178	-0.114673	-0.0268173	0.0506644
		AKT1 (207)	0.0428528	-0.0314741	0.132906	0.196721
		AKT1S1 (84335)	0.239689	0.212	0.234684	0.0831913
		AKT2 (208)	-0.373978	0.0254223	-0.0002842	0.0620171
		AKT3 (10000)	-0.0049886	0.189676	0.154869	0.0129469
		AKTIP (64400)	0.247236	0.0832726	0.0707249	-0.232095
		ALAD (210)	-0.0542308	0.0280439	-0.507953	-0.279415
		ALAS1 (211)	0.0187377	-0.2509	-0.0951907	-0.160986
		ALAS2 (212)	0.0675664	0.00764621	-0.0641635	-0.0303403
		ALB (213)	0.0270589	0.0677013	0.0492566	0.102522
		ALCAM (214)	0.116	0.0575765	0.0655193	0.0611652
		ALDH16A1 (126133)	0.165726	0.162781	0.0572542	-0.0721502
		ALDH18A1 (5832)	-0.192531	0.139997	0.19927	-0.385591
		ALDH1A1 (216)	0.0639897	0.110265	0.00322594	0.023726
		ALDH1A2 (8854)	-0.0352413	-0.0464551	0.0691559	0.0650663
		ALDH1A3 (220)	0.130106	0.0919418	0.131029	-0.0759149
		ALDH1B1 (219)	0.0831658	0.0860636	0.0036683	0.165648
		ALDH1L1 (10840)	0.343224	0.196212	0.212896	0.1719
		ALDH1L2 (160428)	-0.0070231	0.0208971	0.0246488	0.0583666
		ALDH2 (217)	0.530339	-0.0145129	-0.0869681	0.0723281
		ALDH3A1 (218)	0.12324	-0.0873509	0.0367709	0.0841262
		ALDH3A2 (224)	0.102681	0.0631343	0.0127909	-0.134992
		ALDH3B1 (221)	0.886217	0.886217	-0.0582655	0.886217
		ALDH3B2 (222)	0.112025	-0.0978167	0.0874506	0.0960628
		ALDH4A1 (8659)	0.126068	-0.0988232	-0.171365	0.0244962
		ALDH5A1 (7915)	0.229354	-0.0220624	0.113924	0.021982
		ALDH6A1 (4329)	0.26151	0.0742351	-0.0191814	0.0757186
		ALDH7A1 (501)	0.153737	-0.0912274	-0.0867004	0.0104448
		ALDH8A1 (64577)	0.0173679	0.113672	0.178708	0.0852535
		ALDH9A1 (223)	0.0667299	0.204879	0.0202562	0.0661492
		ALDOA (226)	0.69327	-0.0359904	0.131635	0.624805
		ALDOB (229)	0.0955909	0.0897721	0.102164	0.0446182
		ALDOC (230)	-0.0287283	0.174561	-0.0528511	-0.0032235
		ALG1 (56052)	-0.258161	-0.0079954	0.102896	0.342367
		ALG10 (84920)	0.168891	0.224721	0.111545	-0.0539317
		ALG10B (144245)	-0.286582	-0.0827711	-0.0561593	0.830046
		ALG11 (440138)	-0.360127	0.13877	0.100004	0.186352
		ALG12 (79087)	-1.08327	-1.0881	0.104157	0.189502
		ALG13 (79868)	0.849842	0.46113	-0.509133	0.0451585
		ALG14 (199857)	0.142563	-0.0695977	0.194674	-0.110987
		ALG2 (85365)	-0.185585	0.00452085	-0.719242	-0.187422
		ALG3 (10195)	-0.853539	-0.50109	-0.49736	-0.0791337
		ALG5 (29880)	-0.210167	-0.0517157	-0.192105	0.0258828
		ALG6 (29929)	0.04786	-0.0009461	-0.301935	0.0863165
		ALG8 (79053)	-0.339446	-0.183057	-0.157315	0.103201
		ALG9	-0.410797	-0.632412	-1.04342	-0.186083
		ALK (238)	0.0335416	0.0322699	0.190157	0.224699
		ALKAL1 (389658)	-0.0457767	0.227827	-0.0826012	-0.0145967
		ALKAL2 (285016)	0.127945	0.120835	0.155644	0.0422936
		ALKBH1 (8846)	0.0990678	0.0370536	0.312943	0.153467
		ALKBH2 (121642)	0.105735	0.0544825	0.0615845	-0.0438312
		ALKBH3 (221120)	-0.0032565	0.140268	0.13393	0.0337775
		ALKBH4 (54784)	0.0434997	0.0298947	0.0815618	0.0638019
		ALKBH5 (54890)	0.0820636	0.0462325	0.204773	0.0214117
		ALKBH6 (84964)	0.241227	0.208621	0.196766	0.312932
		ALKBH7 (84266)	-0.0778095	-0.116075	0.0704364	-0.17503
		ALKBH8 (91801)	0.0125476	0.0977962	-0.28494	0.114106
		ALLC (55821)	0.0870675	-0.0974591	0.226833	-0.17088
		ALMS1 (7840)	-0.261212	0.061021	0.217847	0.147395
		ALOX12 (239)	-0.0061342	0.1232	-0.0797552	0.24005
		ALOX12B (242)	-0.050822	0.0975	0.0720805	0.0490569
		ALOX15 (246)	-0.0551372	0.061649	-0.0385604	0.211541
		ALOX15B (247)	0.0694024	0.0425137	0.0444861	-0.1458
		ALOX5 (240)	-0.100704	0.0601816	0.0293286	0.0345166
		ALOX5AP (241)	-0.0448985	0.139108	0.071807	-0.0181923
		ALOXE3 (59344)	-0.0266071	0.0879539	-0.0651413	-0.0345231
		ALPG (251)	0.0711188	0.0456685	0.111933	0.0233941
		ALPI (248)	0.37706	0.152492	0.0463704	-0.0581193
		ALPK1 (80216)	-0.0210322	0.0242081	0.126873	0.0240455
		ALPK2 (115701)	0.0399302	0.112057	-0.0780192	0.193408
		ALPK3 (57538)	0.179118	0.179118	-0.0531936	0.179118
		ALPL (249)	0.0295862	0.00294417	-0.186605	-0.0026759
		ALPP (250)	0.115636	0.233129	0.0296156	0.0370156
		ALS2 (57679)	0.170378	0.0188965	-0.0632894	-0.164885
		ALS2CL (259173)	0.140586	-0.059728	0.0243472	-0.0644335
		ALX1 (8092)	0.239937	-0.0345398	0.287246	0.00024587
		ALX3 (257)	0.32487	0.0954656	0.121245	0.0985104
		ALX4 (60529)	0.0810044	-0.159924	0.142729	-0.271753
		ALYREF (10189)	-0.0421173	0.201487	-0.237097	0.466826
		AMACR (23600)	0.0447942	0.175549	0.120304	0.0489557
		AMBN (258)	0.144953	-0.0386215	0.211488	0.121956
		AMBP (259)	0.234688	0.222961	0.310055	0.285668
		AMBRA1 (55626)	0.374274	-0.122402	-0.312667	0.106487
		AMD1 (262)	0.127735	-0.126559	0.185865	-0.113478
		AMDHD1 (144193)	0.172649	0.102828	0.22817	0.0512587
		AMDHD2 (51005)	0.140113	-0.171729	0.0234367	0.0678043
		AMELX (265)	0.074786	0.055436	0.198065	0.122642
		AMELY (266)	-0.144913	-0.144913	0.22565	-0.144913
		AMER1 (139285)	0.221988	0.0399869	0.00819254	0.0348085
		AMER2 (219287)	-0.15556	-0.0083743	-0.0041403	0.0263962
		AMER3 (205147)	-0.139393	0.0997192	0.106645	-0.091754
		AMFR (267)	0.112909	0.0483841	0.0157904	-0.191174
		AMH (268)	0.00534041	0.175938	0.232163	0.0278566
		AMHR2 (269)	0.163539	-0.17153	-0.0464355	-0.0790372
		AMIGO1 (57463)	-0.109283	-0.0300179	-0.0668339	-0.0829949
		AMIGO2 (347902)	-0.0664361	0.0802719	0.180533	-0.0142135
		AMIGO3 (386724)	-0.0669248	0.138119	-0.0377006	0.0158849
		AMMECR1 (9949)	0.449097	0.182042	0.248193	0.118119
		AMMECR1L (83607)	0.161548	0.0916964	-0.0662649	0.070472
		AMN (81693)	0.0874961	0.167193	0.275108	0.022892
		AMN1 (196394)	0.347087	0.168161	0.0996862	0.25363
		AMOT (154796)	0.157482	0.0595943	0.172929	0.039043
		AMOTL1 (154810)	0.142482	-0.0707351	0.0588959	0.0481985
		AMOTL2 (51421)	-0.213154	-0.191294	-0.0437128	0.109789
		AMPD1 (270)	0.0773173	0.0841792	0.104183	0.250486
		AMPD2 (271)	0.0335367	0.049516	0.114483	0.00662806
		AMPD3 (272)	-0.158892	-0.0597204	-0.0752168	0.153383
		AMPH (273)	0.0293475	0.0181895	0.0713233	0.0189801
		AMT (275)	0.298494	0.238366	0.105114	-0.0131853
		AMTN (401138)	0.131907	-0.0983881	0.0209353	0.0471696
		AMY2A (279)	-0.251945	-0.077527	0.0269004	-0.221943
		AMZ1 (155185)	0.018586	0.124164	0.00548392	0.126749
		AMZ2 (51321)	-0.0191716	0.041956	0.0208462	0.112969
		ANAPC1 (64682)	0.194251	0.00428037	0.381928	-0.0456232
		ANAPC10 (10393)	-0.0331667	-0.114957	0.088664	-0.276957
		ANAPC11 (51529)	0.702526	-0.0287844	0.267892	0.482332
		ANAPC13 (25847)	0.187878	0.0687031	0.216479	-0.0029182
		ANAPC15 (25906)	0.60663	0.0287053	0.361453	-0.214644
		ANAPC16 (119504)	-0.0380035	0.147562	-1.644e-05	-0.0558352
		ANAPC2 (29882)	-0.219166	-0.104344	-0.138081	-0.0579404
		ANAPC4 (29945)	0.134724	0.0844765	0.238753	0.24709
		ANAPC5 (51433)	0.0549326	-0.107101	0.330157	0.105352
		ANAPC7 (51434)	0.0860757	0.243616	0.019614	0.116344
		ANG (283)	-0.148646	-0.0359703	-0.0546091	0.224988
		ANGEL1 (23357)	-0.253575	-0.0521993	0.123808	0.009106
		ANGEL2 (90806)	-0.26048	0.10442	0.0587031	0.108227
		ANGPT1 (284)	0.143198	-0.0022232	-0.0953651	0.114833
		ANGPT2 (285)	-0.0427062	-0.0173232	0.139752	0.0980073
		ANGPT4 (51378)	0.255569	0.0936915	0.15902	0.144119
		ANGPTL1 (9068)	0.00194472	0.090597	0.0511748	0.0380455
		ANGPTL2 (23452)	-0.166254	-0.100126	-0.0455481	0.0423413
		ANGPTL3 (27329)	-0.163479	0.0779676	0.218345	0.118553
		ANGPTL4 (51129)	0.273967	0.121998	-0.0771513	-0.056502
		ANGPTL5 (253935)	-0.132589	-0.0053244	0.0313105	0.144012
		ANGPTL6 (83854)	-0.0245944	0.05903	-0.0469768	-0.0420217
		ANGPTL7 (10218)	-0.123515	-0.0936586	-0.0096964	0.033752
		ANGPTL8 (55908)	0.100054	0.00811831	0.147197	0.0715448
		ANHX (647589)	0.0768636	0.15727	0.256716	0.0682241
		ANK1 (286)	0.190455	-0.0812744	-0.0782385	0.0650881
		ANK2 (287)	-0.0384115	0.0258601	0.0981838	0.119684
		ANK3 (288)	0.0659061	0.0251113	0.117699	-0.0756559
		ANKAR (150709)	0.250931	0.0845645	0.0638859	0.1482
		ANKDD1A (348094)	0.0772487	-0.0362968	0.293124	0.00511003
		ANKDD1B (728780)	-0.061283	0.0728789	0.0561261	-0.0933364
		ANKEF1 (63926)	0.0154289	0.151601	0.222248	0.268777
		ANKFN1 (162282)	-0.0951213	-0.030126	0.2022	-0.0600445
		ANKFY1 (51479)	-0.0179841	-0.0424051	-0.166972	0.0806672
		ANKH (56172)	0.273443	0.108051	0.032868	0.11043
		ANKHD1 (54882)	-0.0514177	0.17438	0.0875099	0.051807
		ANKIB1 (54467)	0.0424731	0.308274	0.329361	0.0165244
		ANKK1 (255239)	0.0770742	-0.137654	0.27905	0.156623
		ANKLE1 (126549)	0.0640017	-0.0626138	0.0503373	0.0604075
		ANKLE2 (23141)	0.00534722	-0.203977	0.311837	0.395198
		ANKMY1 (51281)	-0.0697307	0.0434489	0.00266151	-0.0023846
		ANKMY2 (57037)	0.0684794	0.230585	-0.0082509	0.338262
		ANKRA2 (57763)	-0.285375	0.245514	0.0619224	0.0534116
		ANKRD1 (27063)	0.0279941	-0.0483714	0.160156	-0.0064052
		ANKRD10 (55608)	-0.175191	0.19248	0.0463705	0.157906
		ANKRD11 (29123)	0.0749586	-0.247246	0.42762	0.324926
		ANKRD12 (23253)	0.223695	0.0466575	0.164907	-0.266709
		ANKRD13A (88455)	-0.0056092	0.0883365	-0.0538683	0.141122
		ANKRD13B (124930)	0.148618	0.0101302	-0.158586	-0.0965135
		ANKRD13C (81573)	0.20053	0.0688341	-0.146737	0.0315196
		ANKRD13D (338692)	-0.002651	0.0727038	-0.0415394	-0.0823394
		ANKRD16 (54522)	-0.0420071	0.126879	0.145341	0.0795783
		ANKRD17 (26057)	0.0887232	0.00415035	0.503886	-0.0216372
		ANKRD18A (253650)	-0.311575	0.136229	0.0738251	-0.0357135
		ANKRD18B (441459)	0.676827	0.676827	0.205064	0.676827
		ANKRD2 (26287)	0.0730102	0.16851	0.212377	0.094945
		ANKRD22 (118932)	-0.0709182	0.0898347	0.144038	0.209819
		ANKRD23 (200539)	0.220151	0.147202	0.0516692	0.0123146
		ANKRD24 (170961)	-0.10612	-0.0684997	0.183026	-0.057558
		ANKRD26 (22852)	-0.0296364	0.0315648	0.0903078	-0.0699085
		ANKRD27 (84079)	0.0146248	0.090182	-0.107317	-0.0663236
		ANKRD28 (23243)	-0.0106544	-0.0005242	-0.122346	-0.111702
		ANKRD29 (147463)	0.233508	0.145216	0.0607127	-0.0009824
		ANKRD30A (91074)	0.00885733	0.162869	-0.0853498	0.113134
		ANKRD30B (374860)	0.162752	0.0880189	0.248712	-0.0867587
		ANKRD30BL (554226)	0.220391	0.220391	0.20047	0.220391
		ANKRD31 (256006)	0.21766	0.0136258	0.0592745	0.145121
		ANKRD33 (341405)	-0.0516575	0.119286	0.112111	0.149259
		ANKRD33B (651746)	0.163353	-0.127909	-0.0043358	0.0222194
		ANKRD34A (284615)	0.244688	0.0677008	0.0384702	-0.153313
		ANKRD34B (340120)	-0.112906	-0.0779088	0.0129146	0.0239779
		ANKRD34C (390616)	0.0443632	-0.184475	0.111216	-0.0533817
		ANKRD35 (148741)	0.23734	0.0529729	0.110981	-0.147992
		ANKRD36 (375248)	0.24069	0.24069	0.143445	0.24069
		ANKRD36B (57730)	0.09492	0.09492	0.167844	0.09492
		ANKRD36C (400986)	0.0064359	0.0064359	0.376755	0.0064359
		ANKRD37 (353322)	-0.186564	0.113931	-0.206853	-0.0160274
		ANKRD39 (51239)	0.193597	0.0452047	0.00118977	0.145555
		ANKRD40 (91369)	0.0911218	0.106325	0.31319	0.112047
		ANKRD40CL (55018)	0.095329	0.095329	-0.0392068	0.095329
		ANKRD42 (338699)	0.253802	-0.0919313	0.00148621	-0.112778
		ANKRD44 (91526)	-0.0673139	0.0231552	-0.0506533	0.0180408
		ANKRD45 (339416)	-0.0705396	0.0577774	0.182321	0.00546742
		ANKRD46 (157567)	0.216423	0.0513226	0.0600991	0.0777443
		ANKRD49 (54851)	-0.113874	0.247491	-0.151937	0.355526
		ANKRD50 (57182)	-0.0454568	0.0768705	0.0922953	0.109381
		ANKRD52 (283373)	0.129942	0.0455735	-0.381987	-0.260019
		ANKRD53 (79998)	-0.04023	0.0543443	0.141788	-0.0944162
		ANKRD54 (129138)	0.108714	-0.0354533	-0.0593892	-0.0216465
		ANKRD55 (79722)	0.0448761	-0.0761397	-0.608149	-0.0032526
		ANKRD6 (22881)	-0.0876424	0.0691892	-0.117182	0.177155
		ANKRD60 (140731)	0.186779	0.186779	0.375708	0.186779
		ANKRD61 (100310846)	0.0831645	0.143942	0.067531	-0.134921
		ANKRD62 (342850)	0.0707268	-0.138276	0.112538	0.144703
		ANKRD63 (100131244)	0.514567	0.514567	0.092719	0.514567
		ANKRD65 (441869)	-0.216879	-0.0121163	0.149217	0.0690157
		ANKRD66 (100287718)	0.317709	-0.066104	0.152965	-0.148974
		ANKRD7 (56311)	0.0967335	-0.0037123	0.173331	-0.0115955
		ANKRD9 (122416)	0.051892	0.11003	0.0208778	-0.0102735
		ANKS1A (23294)	-0.0117027	0.00056727	-0.0445879	0.0182878
		ANKS1B (56899)	-0.201803	0.138223	0.0188454	0.0661384
		ANKS3 (124401)	0.176914	0.0436366	0.152548	0.122306
		ANKS4B (257629)	0.0412837	-0.112875	-0.163271	0.0928772
		ANKS6 (203286)	0.0657711	-0.180337	0.127906	-0.182324
		ANKUB1 (389161)	0.237944	0.237944	0.498829	0.237944
		ANKZF1 (55139)	-0.172408	-0.0101406	0.0416403	-0.0058364
		ANLN (54443)	0.0399953	0.326294	0.0585656	0.401217
		ANO1 (55107)	-0.0563994	-0.133523	-0.0599366	-0.198319
		ANO10 (55129)	0.172683	0.027125	0.0767245	-0.046609
		ANO2 (57101)	0.0127057	0.0408541	0.0377564	-0.0379743
		ANO3 (63982)	0.0107551	0.0372031	0.11391	-0.0406891
		ANO4 (121601)	0.102403	0.111089	0.0699171	0.139654
		ANO5 (203859)	-0.102614	0.0112823	0.0394977	0.0554803
		ANO6 (196527)	0.0114022	0.0701265	0.119958	0.054396
		ANO7 (50636)	0.0241705	-0.0415571	0.00796212	0.0229836
		ANO8 (57719)	0.116948	-0.0001794	0.213509	0.0364161
		ANO9 (338440)	0.0006277	0.0539931	0.0536106	0.00938128
		ANOS1 (3730)	0.244079	0.00679592	-0.0103633	0.100894
		ANP32A (8125)	0.199585	-0.0571488	0.140552	-0.0986743
		ANP32B (10541)	0.390399	-0.197673	-0.289708	-0.105423
		ANP32D (23519)	-0.0659146	-0.0339687	0.107548	-0.0111112
		ANP32E (81611)	-0.0771042	0.124115	-0.0301664	-0.281927
		ANPEP (290)	-0.0249667	0.0276641	-0.0273317	0.148776
		ANTKMT (65990)	0.034158	0.101541	0.0319101	0.0213519
		ANTXR1 (84168)	-0.130325	0.212202	0.135909	0.198676
		ANTXR2 (118429)	-0.24698	0.0975906	0.0521632	-0.0935926
		ANTXRL (195977)	0.03428	-0.0863009	0.0775337	-0.0093244
		ANXA1 (301)	0.0588885	-0.0067855	0.0529246	0.0216719
		ANXA10 (11199)	0.187967	0.108529	0.0149281	0.0599855
		ANXA11 (311)	0.14798	0.133345	0.097647	0.0532476
		ANXA13 (312)	-0.0820006	-0.0654211	-0.0177796	-0.0665573
		ANXA2 (302)	-0.110604	-0.0937074	0.0496392	0.0188509
		ANXA2R (389289)	0.238024	0.186322	-0.010138	0.021255
		ANXA3 (306)	0.112896	0.0676021	-0.0414808	0.113015
		ANXA4 (307)	-0.158313	0.0375043	0.102414	-0.0977311
		ANXA5 (308)	0.0762086	0.229638	0.0284156	0.00121025
		ANXA6 (309)	-0.169075	0.142099	-0.135497	0.141086
		ANXA7 (310)	0.342483	0.0429335	0.19815	0.00711331
		ANXA8 (653145)	0.0527181	0.151826	0.0226687	0.191691
		ANXA8L1 (728113)	0.0362721	0.0441977	0.0677624	0.106599
		ANXA9 (8416)	0.0326239	-0.343806	0.00141285	0.0511913
		AOAH (313)	0.0521706	0.175573	0.0903864	0.0732825
		AOC1 (26)	-0.101896	-0.149277	0.0401448	0.0314547
		AOC2 (314)	-0.165347	0.12599	0.112224	0.0138721
		AOC3 (8639)	0.124428	0.0045447	0.103678	-0.0174141
		AOPEP (84909)	0.052798	0.128784	0.108434	-0.0378716
		AOX1 (316)	0.10894	-0.0081165	0.0411396	0.0935027
		AP1AR (55435)	0.18944	0.158887	0.097184	0.0500894
		AP1B1 (162)	0.10318	-0.070936	0.166256	-0.0094053
		AP1G1 (164)	0.104175	0.459422	0.357109	-0.0607327
		AP1G2 (8906)	0.11239	0.105255	0.309239	0.332599
		AP1M1 (8907)	-0.305332	-0.145949	-0.0058158	0.0561978
		AP1M2 (10053)	0.0310262	0.0391026	0.112559	0.0721904
		AP1S1 (1174)	0.0981796	-0.096629	0.370902	0.0895098
		AP1S2 (8905)	-0.0426527	0.0298867	-0.0017659	-0.0710757
		AP1S3 (130340)	0.0490788	-0.157015	0.0313121	-0.0180312
		AP2A1 (160)	0.00110434	-0.0436579	-0.0988113	-0.111031
		AP2A2 (161)	0.206675	0.0729154	0.0705034	0.035227
		AP2B1 (163)	-0.0476067	0.0225819	0.0500178	0.137012
		AP2M1 (1173)	-0.971331	-0.47393	-0.48503	-0.086784
		AP2S1 (1175)	0.170172	-0.438911	-0.219794	0.0277034
		AP3B1 (8546)	-0.31171	0.0147182	-0.46263	0.00488256
		AP3B2 (8120)	-0.0452644	-0.106019	0.0608995	-0.0103196
		AP3D1 (8943)	-0.217703	0.120317	-0.135814	0.0741892
		AP3M1 (26985)	0.063463	-0.0074779	-0.0150135	-0.179803
		AP3M2 (10947)	0.0509044	0.0196448	-0.0567299	-0.128971
		AP3S1 (1176)	-0.0937706	-0.423619	0.0242562	-0.202605
		AP3S2 (10239)	0.0821814	0.0258663	0.0685464	0.174078
		AP4B1 (10717)	0.0487088	0.0232795	-0.0479679	0.151977
		AP4E1 (23431)	-0.0591362	0.0179524	0.0469872	0.0420975
		AP4M1 (9179)	0.0126525	-0.0567255	0.102091	0.0849183
		AP4S1 (11154)	-0.0568976	0.00790081	0.0697007	0.0588673
		AP5B1 (91056)	0.120234	0.0811689	0.0218278	0.130068
		AP5M1 (55745)	-0.135287	0.0636959	-0.11023	0.0697276
		AP5S1 (55317)	0.0123556	-0.115512	0.154271	0.167421
		AP5Z1 (9907)	0.117532	-0.033559	0.106744	0.0800858
		APAF1 (317)	0.0667646	-0.115531	-0.0922064	-0.0125697
		APBA1 (320)	0.064323	0.00027686	0.134943	-0.0842888
		APBA2 (321)	0.108793	0.148017	-0.0913944	-0.272529
		APBA3 (9546)	0.127982	0.145428	-0.0657763	-0.0845586
		APBB1 (322)	0.111508	-0.0665448	0.0541703	-0.0716519
		APBB1IP (54518)	-0.102922	0.0600571	-0.0754296	0.265988
		APBB2 (323)	-0.205701	0.0596905	0.127681	0.0384208
		APBB3 (10307)	0.0245029	0.00196924	0.0572979	-0.0200824
		APC (324)	0.0260996	-0.0441469	-0.0159715	-0.13073
		APC2 (10297)	0.0756415	0.0900344	-0.0164582	0.37581
		APCDD1 (147495)	0.213901	-0.0466603	0.0909872	-0.0785443
		APCDD1L (164284)	0.0338447	0.134636	0.10485	0.13715
		APCS (325)	-0.0405574	0.0562247	0.189777	-0.141219
		APEH (327)	0.22644	0.128232	0.0223936	-0.0179182
		APELA (100506013)	0.158215	0.158215	-0.0158026	0.158215
		APEX1 (328)	0.0664944	0.0647723	0.03769	0.0930448
		APEX2 (27301)	0.0776602	-0.0110315	0.121128	0.166313
		APH1A (51107)	-0.0730105	0.185559	-0.0322353	0.0385515
		APH1B (83464)	0.0908726	0.0521312	-0.1288	0.0680184
		API5 (8539)	0.0500223	-0.0494608	-0.0108419	-0.280494
		APIP (51074)	-0.176293	0.187878	-0.0286549	-0.000763
		APLF (200558)	-0.251614	0.0865898	0.12287	0.105539
		APLN (8862)	0.0909288	0.00533394	-0.093486	0.0973041
		APLNR (187)	0.106095	0.280339	0.231176	0.206545
		APLP1 (333)	0.0658786	-0.0171947	-0.0249207	0.155568
		APLP2 (334)	0.12136	0.0524644	0.0559068	-0.0475003
		APMAP (57136)	0.102133	0.118629	0.161398	0.165299
		APOA1 (335)	0.00499937	0.0332554	-0.279387	-0.197101
		APOA2 (336)	0.0646274	-0.0953922	-0.0054406	-0.13075
		APOA4 (337)	0.186145	0.00598942	-0.127856	0.0850261
		APOA5 (116519)	0.258795	-0.0051079	-0.169141	0.0191477
		APOB (338)	-0.0503467	0.0218398	0.0774813	-0.0740296
		APOBEC1 (339)	0.198022	0.0612941	0.0405689	0.056967
		APOBEC2 (10930)	0.128967	-0.0729867	0.141588	0.0009611
		APOBEC3A (200315)	0.0659271	-0.0330892	0.00641311	-0.054867
		APOBEC3B (9582)	-0.0481852	0.0785007	0.12189	0.0941849
		APOBEC3C (27350)	-0.141641	0.0626643	-0.0565635	-0.0772046
		APOBEC3D (140564)	0.0306624	0.232892	0.0615475	0.101018
		APOBEC3F (200316)	-0.0238106	-0.0238106	0.605924	-0.0238106
		APOBEC3G (60489)	0.288464	-0.0862949	0.0725745	0.18238
		APOBEC3H (164668)	0.10659	0.149423	-0.074608	0.0103841
		APOBEC4 (403314)	0.00015328	0.120363	0.0810864	0.027611
		APOBR (55911)	-0.131543	-0.0198111	0.0451153	0.0641577
		APOC1 (341)	-0.114052	0.172972	-0.156106	0.107965
		APOC2 (344)	-0.0704804	0.0394604	-0.100982	-0.0030668
		APOC3 (345)	0.0409337	-0.0968918	0.123321	-0.0481053
		APOC4 (346)	0.160244	-0.0809069	-0.0084675	0.0724986
		APOD (347)	0.0231868	-0.0492603	-0.0330584	0.225347
		APOE (348)	0.0525091	0.104706	0.0414671	-0.0595821
		APOF (319)	0.206774	-0.115161	0.0510883	-0.0256213
		APOH (350)	-0.0210284	0.102418	-0.137296	0.149172
		APOL1 (8542)	0.00304183	-0.0584358	0.16457	-0.0659808
		APOL2 (23780)	0.199696	0.050843	0.274386	-0.0463491
		APOL3 (80833)	0.0512247	0.25546	0.184856	0.0146579
		APOL4 (80832)	-0.522647	-0.522647	-0.167017	-0.522647
		APOL5 (80831)	0.327864	-0.0319543	0.237693	0.00381617
		APOL6 (80830)	-0.0986782	0.0974358	-0.0476424	0.0317055
		APOLD1 (81575)	0.286711	0.179955	0.116105	-0.12837
		APOM (55937)	0.167215	0.0269455	-0.0846904	-0.116205
		APOO (79135)	0.0935137	0.0395246	0.0257644	0.150933
		APOOL (139322)	-0.228602	0.078713	0.0849067	-0.0347506
		APP (351)	0.180183	0.184063	0.182448	-0.108395
		APPBP2 (10513)	-0.162612	-0.00337	-0.179087	-0.0045014
		APPL1 (26060)	-0.167407	0.00049625	0.0163619	0.0721592
		APPL2 (55198)	-0.132773	-0.0138744	0.0368848	-0.0183123
		APRT (353)	-0.0826455	0.042523	0.27168	0.104177
		APTX (54840)	-0.179903	0.218735	-0.279284	-0.0630491
		AQP1 (358)	-0.205102	0.0835045	-0.0141262	0.238462
		AQP10 (89872)	0.226877	0.0820524	-0.068882	0.127933
		AQP11 (282679)	0.179862	0.228641	0.0752826	0.105212
		AQP12B (653437)	-0.0063834	-0.0879205	0.0784047	-0.355504
		AQP2 (359)	0.0382483	0.0236238	-0.112487	-0.031822
		AQP3 (360)	-0.0266527	0.0706905	0.266324	-0.0651973
		AQP4 (361)	0.14623	0.259939	0.0503985	0.11077
		AQP5 (362)	-0.13759	0.207131	0.0733693	0.0954309
		AQP6 (363)	-0.321001	0.0192383	-0.0423533	0.130426
		AQP7 (364)	-0.25978	-0.0438525	-0.0946532	0.268905
		AQP7B (100509620)	0.276623	0.276623	0.104268	0.276623
		AQP8 (343)	-0.0471381	-0.0393251	0.122892	0.0462058
		AQP9 (366)	0.0241096	0.00705908	0.229359	0.0307099
		AQR (9716)	0.136571	0.404413	0.18795	-0.0140194
		AR (367)	0.160808	0.220094	0.255443	0.177357
		ARAF (369)	0.178817	0.170264	0.141835	0.10246
		ARAP1 (116985)	-0.0210333	-0.194235	0.140363	-0.107404
		ARAP2 (116984)	-0.10048	-0.0488159	-0.0423592	0.051593
		ARAP3 (64411)	-0.0226557	-0.0429808	0.19449	0.0131301
		ARC (23237)	0.522478	0.225051	0.385759	-0.074496
		ARCN1 (372)	0.135743	0.0724835	-0.115139	0.384393
		AREG (374)	-0.396276	0.10464	0.181833	0.0443774
		AREL1 (9870)	0.305455	-0.126493	0.0173044	0.0980625
		ARF1 (375)	0.385215	0.271181	0.209409	-0.262882
		ARF3 (377)	0.112672	0.0391065	-0.031446	-0.0299676
		ARF4 (378)	0.438026	-0.393875	-0.083449	0.344632
		ARF5 (381)	0.258301	0.152894	0.201569	0.239527
		ARF6 (382)	0.229471	-0.285391	-0.11085	-0.304071
		ARFGAP1 (55738)	0.117795	0.235168	0.0360094	-0.0155576
		ARFGAP2 (84364)	0.00258484	0.0372472	0.254686	0.148885
		ARFGAP3 (26286)	-0.0195674	0.145223	0.079214	0.187205
		ARFGEF1 (10565)	0.143766	0.0461846	-0.0004499	-0.0010326
		ARFGEF2 (10564)	-0.0433095	-0.0854206	-0.0225465	0.146259
		ARFGEF3 (57221)	0.0193626	0.0448092	-0.0259994	0.0313039
		ARFIP1 (27236)	-0.14755	0.108993	0.108022	0.0309641
		ARFIP2 (23647)	0.205811	-0.104574	0.0997572	0.0919419
		ARFRP1 (10139)	-0.379204	-0.472822	-0.384334	-0.0487021
		ARG1 (383)	0.0910142	0.0703709	0.103394	0.377325
		ARG2 (384)	0.0436333	0.190332	0.0265979	0.00861112
		ARGFX (503582)	0.20772	0.0283906	0.243144	-0.0442148
		ARGLU1 (55082)	0.423787	-0.0683093	0.0675246	0.267321
		ARHGAP1 (392)	-0.439579	0.255521	0.0454022	0.0783496
		ARHGAP10 (79658)	-0.151972	0.0384825	-0.0216427	0.0245838
		ARHGAP11A (9824)	-0.0313347	0.0634608	-0.0034677	0.145802
		ARHGAP12 (94134)	0.124311	-0.0433023	0.318021	0.130607
		ARHGAP15 (55843)	-0.0258683	-0.0229824	0.0995821	0.0234487
		ARHGAP17 (55114)	0.146877	-0.0078222	-0.0354992	0.0278022
		ARHGAP18 (93663)	-0.0871881	0.165844	0.0945984	-0.029687
		ARHGAP19 (84986)	-0.0959708	-0.0567834	0.0342644	-0.0297741
		ARHGAP20 (57569)	-0.071155	-0.0077398	0.171627	-0.0047932
		ARHGAP21 (57584)	0.270198	0.152885	-0.11755	-0.0471847
		ARHGAP22 (58504)	0.233189	0.116714	-0.236004	0.0984311
		ARHGAP23 (57636)	0.336601	-0.14862	0.0826712	0.163451
		ARHGAP24 (83478)	0.00733051	0.0758682	0.00510089	0.0175986
		ARHGAP25 (9938)	0.22992	0.11715	0.0652878	0.0447204
		ARHGAP26 (23092)	-0.0787863	0.148387	-0.219998	0.120005
		ARHGAP27 (201176)	-0.0581154	-0.0202386	-0.0978801	0.0622926
		ARHGAP28 (79822)	-0.0246242	0.126546	0.0810321	0.143795
		ARHGAP29 (9411)	0.198133	0.0887039	0.17339	0.0516841
		ARHGAP30 (257106)	0.274912	-0.0161523	0.00163486	0.0263487
		ARHGAP31 (57514)	-0.0789905	0.0156137	-0.147113	-0.0795014
		ARHGAP32 (9743)	0.158792	-0.118452	0.0852728	0.0598101
		ARHGAP33 (115703)	0.0556474	-0.0332609	0.0153047	0.0148572
		ARHGAP35 (2909)	-0.131647	0.0159122	-0.0387444	0.0221457
		ARHGAP36 (158763)	0.173505	0.0606006	0.105883	0.217592
		ARHGAP39 (80728)	-0.0091775	-0.0223348	0.0361397	-0.0209427
		ARHGAP4 (393)	0.113627	-0.0404619	-0.0354285	0.0826133
		ARHGAP44 (9912)	-0.0148879	0.0538404	-0.017755	-0.0690166
		ARHGAP45 (23526)	-0.676952	-0.499751	-0.788425	0.0211571
		ARHGAP5 (394)	0.0114298	0.163158	-0.003704	0.0901651
		ARHGAP6 (395)	0.164698	0.0177381	0.240361	-0.0006523
		ARHGAP8 (23779)	-0.0580175	0.0939023	0.206744	0.0634764
		ARHGAP9 (64333)	0.183959	0.0363857	0.197236	0.124269
		ARHGDIA (396)	0.139509	0.122653	0.0773791	0.293657
		ARHGDIB (397)	0.347728	0.216244	0.129807	-0.0386457
		ARHGDIG (398)	0.213619	0.0957685	-0.0412261	-0.0367019
		ARHGEF1 (9138)	-0.187508	0.179248	0.0787173	-0.106411
		ARHGEF10 (9639)	-0.0439361	0.0261163	0.0803973	0.0432692
		ARHGEF10L (55160)	0.0301722	0.0490189	0.0220983	0.0605888
		ARHGEF11 (9826)	0.263769	-0.0096325	-0.108812	0.0535952
		ARHGEF12 (23365)	0.10392	-0.0796606	0.102149	0.0679245
		ARHGEF15 (22899)	0.125084	0.167922	0.0285032	0.141728
		ARHGEF16 (27237)	0.191418	0.100164	0.265976	-0.0359383
		ARHGEF17 (9828)	0.0600409	-0.068347	0.0782943	-0.0341138
		ARHGEF18 (23370)	0.00026904	0.102255	0.0340978	0.0883854
		ARHGEF19 (128272)	0.109336	0.0573681	0.13048	0.114819
		ARHGEF2 (9181)	0.0503586	-0.0543965	-0.0119106	-0.0394516
		ARHGEF25 (115557)	-0.0021982	0.185974	0.127093	0.0835097
		ARHGEF26 (26084)	0.0905704	-0.0698922	0.0594233	-0.0058373
		ARHGEF28 (64283)	0.0389777	-0.0823261	-0.0257981	0.058936
		ARHGEF3 (50650)	-0.0020202	-0.0006356	-0.0909427	0.0949706
		ARHGEF33 (100271715)	0.204023	-0.0280344	0.16438	0.169052
		ARHGEF35 (445328)	-0.0037995	-0.0529776	-0.0929916	0.0713648
		ARHGEF37 (389337)	-0.0487568	0.0699449	0.124943	-0.0122311
		ARHGEF38 (54848)	-0.254426	0.0840753	0.0160105	-0.0650047
		ARHGEF39 (84904)	0.115568	0.0655394	0.208476	-0.0869046
		ARHGEF4 (50649)	-0.138068	0.162012	0.0386539	0.0374403
		ARHGEF40 (55701)	0.101412	-0.169328	0.150193	-0.0825629
		ARHGEF5 (7984)	-0.0288567	-0.0686985	0.010245	0.186498
		ARHGEF6 (9459)	0.109644	0.0466668	0.129559	0.022922
		ARHGEF7 (8874)	0.453369	0.284759	0.3889	0.392204
		ARHGEF9 (23229)	0.12733	0.00743346	0.199316	-0.0216489
		ARID1A (8289)	-0.342398	-0.55436	-1.12466	-0.682481
		ARID1B (57492)	-0.0388845	-0.0835443	-0.170164	0.0936945
		ARID2 (196528)	-0.013299	-0.566485	-0.484018	-0.149775
		ARID3A (1820)	-0.463801	-0.20547	-0.20341	-0.121195
		ARID3B (10620)	-0.132704	-0.447216	-0.425518	-0.134011
		ARID3C (138715)	0.0849324	0.0362744	0.0083135	-0.186556
		ARID4A (5926)	0.11333	0.11547	0.203814	0.114644
		ARID4B (51742)	0.155929	-0.130031	0.345906	-0.320623
		ARID5A (10865)	0.0972646	0.357819	0.011273	0.0857129
		ARID5B (84159)	0.144313	0.0627723	0.0342938	0.163063
		ARIH1 (25820)	-0.151834	-0.133879	-0.0029547	-0.0895394
		ARIH2 (10425)	0.0212022	0.501094	0.110718	0.129106
		ARL1 (400)	-0.013484	-0.051292	0.00845578	0.0174357
		ARL10 (285598)	0.240213	-0.0847621	0.24207	0.386445
		ARL11 (115761)	0.0232954	-0.0019332	0.00312322	-0.0007876
		ARL13A (392509)	0.132256	0.0903434	0.051139	0.156069
		ARL13B (200894)	0.369551	0.175412	0.0229151	0.0422855
		ARL14 (80117)	-0.145	0.215484	0.0422028	0.085641
		ARL14EP (120534)	0.00994448	0.231181	0.0861723	0.138186
		ARL14EPL (644100)	-0.180066	0.00144556	-0.0892475	0.0306014
		ARL15 (54622)	-0.0006575	0.192208	0.14685	0.145713
		ARL16 (339231)	0.152767	0.152767	-0.0282154	0.152767
		ARL2 (402)	0.328606	-0.047741	0.206382	0.555425
		ARL2BP (23568)	0.244448	0.0144388	0.0982762	-0.0292589
		ARL3 (403)	0.0505543	-0.022064	0.251805	-0.0359698
		ARL4A (10124)	0.214187	-0.01659	0.0462356	0.0932543
		ARL4C (10123)	0.00934148	0.0933039	0.300667	-0.0633346
		ARL4D (379)	-0.134435	-0.0133749	0.217373	0.228634
		ARL5A (26225)	-0.0194299	-0.0684887	-0.1004	0.0930347
		ARL5B (221079)	0.0372246	0.0815468	0.0798337	0.0773772
		ARL5C (390790)	0.0459182	-0.0419641	0.0161688	0.0863877
		ARL6 (84100)	0.0223434	0.0652441	0.119791	0.105316
		ARL6IP1 (23204)	0.0747749	0.056899	0.0271243	-0.0752019
		ARL6IP4 (51329)	0.0909399	0.0909399	0.022709	0.0909399
		ARL6IP5 (10550)	0.0756778	0.146703	0.0257757	-0.0376464
		ARL6IP6 (151188)	0.0732714	0.0933467	-0.000402	-0.0161202
		ARL8A (127829)	0.00861506	0.135413	0.0322929	0.108159
		ARL8B (55207)	-0.0632309	-0.113964	-0.177928	-0.189258
		ARL9 (132946)	0.203086	0.115573	-0.090094	0.108129
		ARMC1 (55156)	-0.189564	-0.0436425	-0.171041	0.100425
		ARMC10 (83787)	-0.114306	-0.0903535	-0.0069595	0.0310641
		ARMC12 (221481)	0.0626499	0.0671347	0.0902204	0.0685857
		ARMC2 (84071)	0.242106	0.208173	0.228991	0.0452446
		ARMC3 (219681)	0.0306161	-0.0250997	0.0140656	0.00266777
		ARMC5 (79798)	0.060783	0.325888	0.333666	0.0456391
		ARMC6 (93436)	0.042126	-0.145675	-0.13272	0.518801
		ARMC7 (79637)	-0.172519	-0.0678353	-0.311479	0.121798
		ARMC8 (25852)	-0.145706	0.0962661	-0.0346042	0.190747
		ARMC9 (80210)	-0.0762616	-0.0259853	0.0279686	0.0253242
		ARMCX1 (51309)	0.00779987	0.0704696	0.0143873	0.151617
		ARMCX2 (9823)	-0.0546348	-0.0167486	-0.0517992	0.0722165
		ARMCX3 (51566)	0.189556	-0.0887543	-0.0619352	-0.0689456
		ARMCX4 (100131755)	0.290241	0.230782	0.095148	0.0249498
		ARMCX5 (64860)	0.127557	0.100471	-0.0952042	0.204024
		ARMCX6 (54470)	0.0512874	0.0281413	-0.378814	0.0690125
		ARMH1 (339541)	0.30466	-0.157345	0.0613579	0.0829733
		ARMH2 (101928603)	0.0435205	-0.012599	0.105917	0.0583856
		ARMH3 (79591)	-0.759025	0.0759904	-0.290274	-0.162188
		ARMH4 (145407)	0.250932	0.00267967	0.013426	-0.0204146
		ARMS2 (387715)	0.0207338	-0.105294	-0.0500682	-0.0347645
		ARMT1 (79624)	-0.0074987	-0.0213809	-0.0416386	0.223343
		ARNT (405)	0.361856	-0.0007967	-0.0612391	0.415913
		ARNT2 (9915)	0.0123414	0.149625	0.0223966	0.0392844
		ARPC1A (10552)	0.165181	-0.0297774	0.0587645	0.0739552
		ARPC1B (10095)	-0.063051	0.0404682	0.0806922	-0.0668181
		ARPC2 (10109)	0.27712	-0.006922	0.0488832	0.16274
		ARPC3 (10094)	-0.299241	-0.373994	0.199176	0.0446204
		ARPC4 (10093)	-0.179227	-0.084984	0.121496	0.125146
		ARPC5 (10092)	0.0539182	0.147081	0.228962	0.158285
		ARPC5L (81873)	-0.0763679	0.127628	-0.0040049	0.0298596
		ARPIN (348110)	-0.0190846	-0.007223	-0.0368329	-0.0756505
		ARPP19 (10776)	0.0251542	-0.195668	0.0013961	0.0902768
		ARPP21 (10777)	0.0692708	0.192416	0.0811439	0.040519
		ARR3 (407)	-0.0033817	-0.0616302	-0.0267234	-0.0324304
		ARRB1 (408)	-0.0504205	-0.121185	0.0239685	0.176907
		ARRB2 (409)	-0.097044	0.158479	-0.0922855	0.0894234
		ARRDC1 (92714)	0.0839798	0.01257	-0.0662068	0.148371
		ARRDC2 (27106)	-0.293646	0.074364	0.0257445	0.230935
		ARRDC3 (57561)	0.335265	0.260108	0.531682	0.186449
		ARRDC4 (91947)	0.141606	0.195575	-0.0647397	0.0843561
		ARRDC5 (645432)	0.125527	-0.0691042	0.0346813	0.0715405
		ARSA (410)	0.143085	-0.0368397	-0.242558	0.0517161
		ARSB (411)	-0.388595	-0.153428	-0.0167626	0.147596
		ARSD (414)	0.184759	0.15146	0.17934	0.227874
		ARSF (416)	0.0498134	0.0767316	0.0562856	0.184887
		ARSG (22901)	0.0465622	-0.0481581	0.0681825	0.100244
		ARSH (347527)	-0.0174921	-0.0142789	0.1091	0.313515
		ARSI (340075)	0.186456	0.050944	0.131599	0.0527667
		ARSJ (79642)	-0.139918	-0.0304352	-0.045247	-0.0338793
		ARSK (153642)	0.0783554	-0.0008265	-0.0463165	0.0285734
		ARSL (415)	-0.260404	-0.0401887	-0.0447591	0.110463
		ART1 (417)	0.20569	0.029363	0.224956	0.0452261
		ART3 (419)	0.0553011	0.0821359	-0.0266825	0.0887622
		ART4 (420)	0.0738081	0.0734861	0.041427	0.0172767
		ART5 (116969)	0.162638	-0.0419954	0.0622907	0.096023
		ARTN (9048)	0.216904	0.166157	0.0522859	0.0991658
		ARV1 (64801)	0.167302	0.0756729	-0.0412944	0.0871157
		ARVCF (421)	0.397958	0.012312	0.100374	0.096944
		ARX (170302)	-0.0723022	0.0208085	-0.110024	0.136293
		AS3MT (57412)	0.147415	0.0194411	0.0220672	-0.033823
		ASAH1 (427)	0.127011	0.133097	0.229129	0.20352
		ASAH2 (56624)	-0.0646072	0.0862645	0.537585	0.0327787
		ASAP1 (50807)	0.142298	0.0308935	0.0698603	0.00759594
		ASAP2 (8853)	-0.105805	0.117973	0.00754151	-0.0722317
		ASAP3 (55616)	0.1208	-0.0171641	0.0698836	0.35326
		ASB1 (51665)	0.229983	0.159068	0.128301	0.0839526
		ASB10 (136371)	0.0822513	0.168437	0.0868953	-0.028234
		ASB11 (140456)	0.0795455	0.0673692	0.1479	0.168696
		ASB12 (142689)	0.161508	0.069328	0.142636	0.155878
		ASB13 (79754)	0.0222131	-0.035004	0.0208145	0.0276454
		ASB14 (142686)	0.11074	0.231239	0.0323521	0.0875048
		ASB15 (142685)	0.293529	0.072831	0.0743276	0.0703518
		ASB16 (92591)	0.283588	0.169346	-0.0546011	-0.0530106
		ASB17 (127247)	-0.0038562	-0.156315	-0.113491	0.0620336
		ASB18 (401036)	-0.0542324	0.228321	0.213172	0.209304
		ASB2 (51676)	0.00985655	0.0363442	0.0363065	-0.0120979
		ASB3 (51130)	-0.319408	-0.0678738	-0.0379926	0.0288493
		ASB4 (51666)	0.0707514	0.113637	0.0754679	-0.0045902
		ASB5 (140458)	0.0491707	0.0403179	0.0229169	-0.0797059
		ASB6 (140459)	0.0453035	-0.0333188	-0.0302339	0.122654
		ASB7 (140460)	0.174175	0.248008	-0.16534	0.19533
		ASB8 (140461)	-0.0352289	0.0792643	0.0783691	0.00563869
		ASB9 (140462)	0.0381119	0.00798637	-0.215435	-0.0305447
		ASCC1 (51008)	0.206363	-0.316187	0.104124	-0.0613658
		ASCC2 (84164)	0.129227	-0.436593	0.0545666	0.24078
		ASCC3 (10973)	-0.308416	-0.414659	0.0576052	0.306813
		ASCL1 (429)	-0.0308049	0.140429	-0.054033	-0.0153754
		ASCL2 (430)	0.217238	0.14659	-0.0841065	-0.0289343
		ASCL3 (56676)	0.00965416	0.149726	-0.0679471	0.130637
		ASCL4 (121549)	-0.0866128	0.1064	0.0389586	-0.0642895
		ASCL5 (647219)	-0.286653	-0.0926536	0.281556	-0.006153
		ASDURF (110599588)	0.626633	0.626633	0.232154	0.626633
		ASF1A (25842)	0.0123756	0.177865	-0.0352813	0.187572
		ASF1B (55723)	0.0447205	0.129432	-0.0675485	-0.0102614
		ASGR1 (432)	0.0467804	0.207996	-0.0156381	0.106466
		ASGR2 (433)	-0.117171	0.0612412	-0.0898336	0.248347
		ASH1L (55870)	0.234742	0.0618835	-0.116737	0.0547883
		ASH2L (9070)	-0.0407286	-0.125258	0.125661	0.176989
		ASIC1 (41)	0.0344236	0.0166097	0.139309	-0.012334
		ASIC2 (40)	-0.0348216	-0.0527662	0.020554	0.0712346
		ASIC3 (9311)	0.0483083	-0.10526	0.109741	0.125713
		ASIC4 (55515)	0.134367	0.0327579	0.0609961	0.0378342
		ASIC5 (51802)	0.204236	0.0500136	0.0434352	-0.048968
		ASIP (434)	0.168476	0.102279	0.244089	0.0462702
		ASL (435)	0.174468	-0.0061119	0.0286312	0.00403701
		ASMT (438)	0.165547	0.165547	-0.0763623	0.165547
		ASMTL (8623)	0.481077	0.481077	0.0919632	0.481077
		ASNS (440)	0.12385	0.0586641	0.0728755	0.133358
		ASNSD1 (54529)	0.274944	0.0169762	0.0570206	0.127395
		ASPA (443)	-0.134323	0.152366	0.0241016	0.105963
		ASPDH (554235)	0.304612	0.0460249	0.156849	0.104604
		ASPG (374569)	-0.0202904	0.204041	0.154474	0.0595996
		ASPH (444)	0.277144	0.190919	0.16558	0.100433
		ASPHD1 (253982)	-0.0297321	-0.133185	0.107	-0.151167
		ASPHD2 (57168)	0.012614	-0.020917	0.0327523	0.0901849
		ASPM (259266)	-0.263094	-0.175693	0.305485	-0.130081
		ASPRV1 (151516)	0.0314273	0.278747	0.329984	-0.257453
		ASPSCR1 (79058)	0.0519307	-0.0852624	-0.101562	-0.0369238
		ASRGL1 (80150)	-0.0083841	0.0159715	-0.112992	0.124473
		ASS1 (445)	-0.0523564	-0.257629	0.079276	-0.0582048
		ASTE1 (28990)	0.206837	-0.0914071	-0.0031555	-0.0797495
		ASTL (431705)	0.0401943	0.0402743	0.0730516	0.0611529
		ASTN1 (460)	-0.0227196	0.14853	0.0351008	-0.130772
		ASTN2 (23245)	-0.195309	0.287215	0.0753072	0.0366226
		ASXL1 (171023)	-0.0236955	-0.0653665	0.124201	0.121446
		ASXL2 (55252)	0.321476	0.321476	-0.320661	0.321476
		ASXL3 (80816)	-0.0847393	-0.0012051	0.0340381	0.113041
		ASZ1 (136991)	0.0174952	0.0905635	-0.0006785	0.0679396
		ATAD1 (84896)	-0.105393	0.133349	0.0624065	0.0699455
		ATAD2 (29028)	0.241102	0.18338	0.0531019	0.0771032
		ATAD2B (54454)	0.0976545	-0.0447179	0.149853	-0.0450387
		ATAD3A (55210)	0.0968418	0.261086	0.260842	0.00228169
		ATAD3B (83858)	-0.0583238	0.0913064	-0.112718	-0.0704544
		ATAD3C (219293)	-0.137213	0.175863	0.0550486	-0.15296
		ATAD5 (79915)	-0.0069424	-0.0568725	0.0824282	0.0244607
		ATAT1 (79969)	-0.0935915	0.00486785	-0.130203	0.0827941
		ATCAY (85300)	0.14057	-0.121687	-0.141415	-4.611e-05
		ATE1 (11101)	0.19707	0.37332	0.0757111	-0.088311
		ATF1 (466)	-0.0901509	0.0506678	-0.179397	-0.0084273
		ATF2 (1386)	-0.028018	0.0916552	0.0036306	-0.078239
		ATF3 (467)	-0.0149391	0.0819406	0.123942	0.0404227
		ATF4 (468)	0.291769	0.0501722	0.078417	-0.0597903
		ATF5 (22809)	0.135933	-0.0799924	-0.056661	0.208593
		ATF6 (22926)	-0.0124433	-0.0540329	0.0371392	-0.0192292
		ATF6B (1388)	-0.374523	-0.279295	0.125782	0.0379553
		ATF7 (11016)	0.26791	-0.173527	0.0816697	0.172713
		ATF7IP (55729)	0.167925	-0.133969	0.102137	-0.0812251
		ATF7IP2 (80063)	0.0784274	0.0408754	0.219894	0.190424
		ATG10 (83734)	-0.0520739	-0.0038313	-0.054607	0.142417
		ATG101 (60673)	0.314399	-0.0641831	-0.330486	-0.0353533
		ATG12 (9140)	-0.04196	0.00471202	-0.0248101	0.149843
		ATG13 (9776)	0.00643291	-0.0838097	-0.0634646	0.057145
		ATG14 (22863)	0.157831	0.0525294	0.0102442	-0.0127027
		ATG16L1 (55054)	-0.171687	-0.0168397	0.0580133	0.122288
		ATG16L2 (89849)	-0.0512091	0.0146055	0.267244	0.0813959
		ATG2A (23130)	0.0904693	0.217633	0.047257	0.0560823
		ATG2B (55102)	0.0274065	0.20029	0.0818988	-0.0799505
		ATG3 (64422)	0.0112681	-0.116784	-0.0429311	0.00548857
		ATG4A (115201)	-0.129825	0.0958424	0.089429	0.02216
		ATG4B (23192)	-0.0169238	-0.102496	0.151696	0.0587312
		ATG4C (84938)	-0.131661	0.0533406	0.0148495	0.0605541
		ATG4D (84971)	-0.0316235	-0.0284086	0.215309	0.668429
		ATG5 (9474)	-0.0405276	-0.0503631	-0.0578598	0.155022
		ATG7 (10533)	-0.210886	-0.205509	-0.122427	-0.0358773
		ATG9A (79065)	0.471741	0.0478451	-0.305914	-0.0765031
		ATG9B (285973)	0.178338	0.178338	0.206711	0.178338
		ATIC (471)	-0.317009	-0.433871	-0.778175	-0.202402
		ATL1 (51062)	0.149576	0.125134	0.0760539	0.220875
		ATL2 (64225)	-0.794161	0.393375	0.249359	0.308597
		ATL3 (25923)	0.0353374	0.181561	0.147364	-0.120911
		ATM (472)	0.221372	0.0331818	0.0206955	-0.0711042
		ATMIN (23300)	0.248695	0.175368	0.220084	0.118223
		ATN1 (1822)	-0.227011	-0.327929	0.133731	0.281322
		ATOH1 (474)	-0.0614766	0.15757	0.0391785	0.0903391
		ATOH7 (220202)	0.0582622	0.09545	0.00108916	0.116611
		ATOH8 (84913)	-0.0359945	0.042592	-0.0254105	-0.0111742
		ATOSA (56204)	0.181953	0.046797	-0.126251	0.268161
		ATOSB (80256)	-0.0916108	0.142688	0.131292	0.204339
		ATOX1 (475)	0.243234	0.0628017	-0.0956061	0.0843838
		ATP10A (57194)	-0.0585076	0.0145349	0.111607	0.0612603
		ATP10B (23120)	0.143514	0.128655	0.103702	0.127048
		ATP10D (57205)	0.0424151	-0.0038745	0.0346326	-0.0688042
		ATP11A (23250)	0.0172209	-0.0457175	0.0935836	0.0449877
		ATP11B (23200)	0.183345	0.0329822	0.24238	0.0281503
		ATP11C (286410)	0.0957049	0.0744577	0.0458485	0.0116545
		ATP12A (479)	0.165252	0.178583	-0.0975441	0.0558145
		ATP13A1 (57130)	0.20756	0.00363225	0.220978	0.160021
		ATP13A2 (23400)	0.135241	0.119083	-0.0130829	-0.150625
		ATP13A3 (79572)	-0.0636227	0.0383444	0.0160301	-0.0461067
		ATP13A4 (84239)	0.0450566	0.0650645	-0.237168	0.0649782
		ATP13A5 (344905)	-0.130334	0.0103681	-0.0448665	0.0455713
		ATP1A1 (476)	0.994738	-0.427042	-0.101041	-0.988652
		ATP1A2 (477)	-0.0635884	0.241334	0.204122	0.00181797
		ATP1A3 (478)	-0.0423226	0.147105	-0.0846955	-0.144561
		ATP1A4 (480)	0.0173735	-0.0413531	0.0215252	0.0372061
		ATP1B1 (481)	0.145109	-0.0216884	-0.0121607	-0.072571
		ATP1B2 (482)	-0.0584113	-0.0652238	-0.0315671	0.0815372
		ATP1B3 (483)	-0.717252	-1.02579	-0.694938	-1.41123
		ATP1B4 (23439)	0.0220184	0.0594013	0.0403288	0.211905
		ATP23 (91419)	0.106329	0.170876	0.0418232	-0.0524087
		ATP2A1 (487)	-0.0370813	-0.106856	-0.165794	-0.0269082
		ATP2A2 (488)	0.0620065	-0.290052	-0.158573	0.285275
		ATP2A3 (489)	-0.125957	-0.0191988	0.0997744	0.0753302
		ATP2B1 (490)	0.237399	-0.241551	0.214202	-0.487759
		ATP2B2 (491)	0.0369023	-0.0304345	0.147182	-0.0836297
		ATP2B3 (492)	0.0476525	-0.123978	0.0204372	-0.123673
		ATP2B4 (493)	-0.318246	-0.218798	0.0907993	0.0183419
		ATP2C1 (27032)	-0.586092	-0.707331	-0.501528	-0.202823
		ATP2C2 (9914)	0.132066	-0.111315	0.14488	-0.0411756
		ATP4A (495)	0.0175486	0.00497157	0.0478336	-0.0267391
		ATP4B (496)	0.102267	0.0177812	0.214306	0.164292
		ATP5F1A (498)	0.173486	0.242313	-0.102537	0.111454
		ATP5F1B (506)	0.114605	0.378646	0.0341046	0.167662
		ATP5F1C (509)	-0.408822	0.348966	-0.265228	-0.210772
		ATP5F1D (513)	-0.398937	0.168291	-0.133268	0.0530733
		ATP5F1E (514)	-0.605347	0.0530839	0.104233	0.0471275
		ATP5IF1 (93974)	0.235642	0.0241157	-0.0049291	0.099187
		ATP5MC1 (516)	0.0935137	-0.0108957	0.158462	0.0995921
		ATP5MC2 (517)	-0.165356	-0.170139	-0.0919047	0.0309676
		ATP5MC3 (518)	0.0362565	0.0119355	0.0478875	0.0934669
		ATP5ME (521)	0.199453	0.704382	0.00732796	-0.181232
		ATP5MF (9551)	0.237491	0.053937	-0.147921	-0.208886
		ATP5MG (10632)	-0.0743557	0.162118	-0.284273	-0.0431186
		ATP5MGL (267020)	0.234481	0.083596	0.00991913	-0.122997
		ATP5MJ (9556)	0.340452	0.0194205	-0.0040439	0.167079
		ATP5MK (84833)	-0.0272139	0.00680187	0.166501	0.22408
		ATP5PB (515)	0.374051	0.13556	0.124024	0.180788
		ATP5PD (10476)	-0.0144968	0.0673958	-0.101587	-0.0616918
		ATP5PF (522)	0.366406	0.245611	-0.438106	-0.0285496
		ATP5PO (539)	0.0744845	-0.202972	-0.0251947	0.19978
		ATP6AP1 (537)	-0.587886	-0.554217	0.111901	-1.18362
		ATP6AP2 (10159)	-0.19418	-0.239365	-0.230694	-0.228843
		ATP6V0A1 (535)	-0.255709	0.0975352	-0.172064	0.0160653
		ATP6V0A2 (23545)	-0.0648842	0.0314783	0.103256	-0.0139
		ATP6V0A4 (50617)	-0.190386	-0.221946	0.0878441	0.123056
		ATP6V0B (533)	0.0951745	-0.182248	0.0217528	-0.647048
		ATP6V0C (527)	0.36687	-0.200003	0.508943	0.0663706
		ATP6V0D1 (9114)	-0.35233	-0.132491	-0.169395	-0.189415
		ATP6V0D2 (245972)	0.0532608	0.0567064	-0.0323454	0.187387
		ATP6V0E1 (8992)	0.256781	-0.698862	0.162226	-0.118387
		ATP6V0E2 (155066)	-0.0347285	0.226491	-0.307266	0.24181
		ATP6V1A (523)	0.215738	0.00730155	-0.0825414	0.144456
		ATP6V1B1 (525)	-0.295211	0.19208	-0.0973945	0.249669
		ATP6V1B2 (526)	-0.430056	-0.167523	0.090501	-0.240182
		ATP6V1C1 (528)	0.519233	-0.0860478	0.15588	0.00889765
		ATP6V1C2 (245973)	-0.165644	-0.199229	0.0257136	0.0276815
		ATP6V1D (51382)	0.208583	-0.384431	-0.0166825	0.0459898
		ATP6V1E1 (529)	-0.109974	-0.645386	0.0289144	-0.256411
		ATP6V1E2 (90423)	-0.133799	-0.0227242	0.251052	0.161994
		ATP6V1F (9296)	-0.739202	0.0787927	-0.0690036	-0.281289
		ATP6V1FNB (100130705)	0.426303	0.426303	0.227142	0.426303
		ATP6V1G1 (9550)	-0.364293	-0.304332	-0.194515	-0.529637
		ATP6V1G2 (534)	0.0996949	0.0288471	0.0920626	0.120653
		ATP6V1G3 (127124)	-0.033978	0.139765	0.149411	0.0362885
		ATP6V1H (51606)	-0.145536	-0.0400237	-0.006622	-0.244791
		ATP7A (538)	0.139508	-0.250708	-0.165745	-0.0147737
		ATP7B (540)	-0.0183656	-0.0348082	0.0387767	0.185941
		ATP8A1 (10396)	0.0524799	0.129473	0.0761181	0.0668467
		ATP8A2 (51761)	-0.0127069	-0.331261	-0.0421933	0.185694
		ATP8B1 (5205)	0.167736	0.0183336	0.0558766	0.208577
		ATP8B2 (57198)	0.11466	-0.169889	0.00931011	-0.100472
		ATP8B3 (148229)	0.0144187	-0.133654	0.0392628	0.273855
		ATP8B4 (79895)	0.124875	0.117116	0.217019	0.0247
		ATP9A (10079)	-0.0744314	-0.0836028	-0.187458	-0.0431717
		ATP9B (374868)	0.018772	-0.149751	0.118852	0.272242
		ATPAF1 (64756)	-0.132993	-0.0842908	-0.127752	-0.0705612
		ATPAF2 (91647)	0.213424	0.120016	-0.154975	0.0179635
		ATPSCKMT (134145)	0.130147	0.052138	0.022649	0.0468967
		ATR (545)	-0.110919	0.0986059	0.214796	0.229034
		ATRAID (51374)	-0.0847365	0.149271	-0.0566121	-0.0323647
		ATRIP (84126)	0.214729	0.20976	0.0673626	0.0334595
		ATRN (8455)	0.0475247	-0.0978919	-0.0068769	-0.0789569
		ATRNL1 (26033)	0.0934312	0.0761131	0.0636615	-0.0522797
		ATRX (546)	0.16414	0.0638064	0.0236135	-0.104318
		ATXN1 (6310)	0.233545	0.382407	0.277385	-0.0987312
		ATXN10 (25814)	0.00217864	0.140448	0.0404888	0.147755
		ATXN1L (342371)	0.158464	-0.0723976	0.114836	-0.114959
		ATXN2 (6311)	0.453441	-0.364481	-0.0103247	-0.202341
		ATXN2L (11273)	-0.30842	-0.297484	-0.218253	-0.20876
		ATXN3 (4287)	-0.131201	0.0843977	0.116054	0.0377782
		ATXN3L (92552)	0.170793	0.0767741	0.112477	0.0745683
		ATXN7 (6314)	-0.125292	-0.159396	-0.169871	0.232964
		ATXN7L1 (222255)	0.177056	-0.109489	0.127633	-0.0136759
		ATXN7L2 (127002)	0.269474	-0.0210422	0.0965843	-0.0568566
		ATXN7L3 (56970)	-0.191842	-0.730545	-0.678223	0.458636
		ATXN7L3B (552889)	0.0430834	0.107508	0.297926	0.165299
		AUH (549)	-0.001411	-0.043414	0.185567	-0.0861879
		AUNIP (79000)	0.0492488	0.0550633	0.155058	0.00520415
		AUP1 (550)	-0.285336	-0.39865	0.0901675	-0.154037
		AURKA (6790)	-0.0840923	0.472597	0.21594	0.162479
		AURKAIP1 (54998)	0.1262	0.0152838	-0.0198506	-0.0778279
		AURKB (9212)	-0.0751421	0.0958097	-0.400684	0.00875375
		AURKC (6795)	0.30301	0.018716	0.225904	0.0965364
		AUTS2 (26053)	0.238936	0.158768	-0.101622	0.0322436
		AVEN (57099)	0.117108	0.0803192	0.138755	0.115891
		AVIL (10677)	0.0770191	-0.0426959	0.100308	-0.045985
		AVL9 (23080)	0.138004	0.0785882	-0.0258927	0.130413
		AVP (551)	0.102304	-0.0684089	-0.121073	-0.0980203
		AVPI1 (60370)	-0.0130364	0.160235	-0.0582327	-0.0709051
		AVPR1A (552)	0.0748856	-0.0374336	0.0706496	-0.0478264
		AVPR1B (553)	0.157086	-0.0245562	-0.175532	0.0533084
		AVPR2 (554)	0.101216	-0.0025575	0.0261351	-0.0522162
		AWAT1 (158833)	0.0789713	-0.0474408	0.0630735	0.0678414
		AWAT2 (158835)	0.00656254	0.0850152	0.261607	0.108394
		AXDND1 (126859)	-0.0047892	-0.0788876	-0.0169174	0.127042
		AXIN1 (8312)	0.16145	-0.181064	0.20856	0.274074
		AXIN2 (8313)	0.0597205	-0.052278	0.088513	0.0892002
		AXL (558)	-0.101909	0.0420577	0.102568	-0.0804506
		AZGP1 (563)	0.0234556	0.0189207	0.142576	0.0837546
		AZI2 (64343)	-0.0176114	-0.010908	-0.0363684	0.00348408
		AZIN1 (51582)	0.00536033	-0.490256	-0.433069	0.118996
		AZIN2 (113451)	0.0496452	0.125993	0.208368	0.2306
		AZU1 (566)	-0.225955	0.20614	0.265424	0.0727693
		B2M (567)	0.0294983	-0.140395	-0.0302339	0.188771
		B3GALNT1 (8706)	-0.131343	0.0592147	0.108096	-0.0844651
		B3GALNT2 (148789)	0.393618	0.380596	-0.458748	-0.0511793
		B3GALT1 (8708)	0.0795258	0.135585	0.103816	0.163837
		B3GALT2 (8707)	-0.0410189	0.00702035	-0.0935255	0.158939
		B3GALT4 (8705)	-0.0432153	0.101347	-0.0021131	0.105264
		B3GALT5 (10317)	0.0685484	0.0421238	-0.067114	0.186245
		B3GALT6 (126792)	0.0375702	0.357039	0.38198	0.155581
		B3GAT1 (27087)	0.394679	0.23914	0.0681221	-0.0710486
		B3GAT2 (135152)	0.13441	0.0110495	-0.0685481	0.169558
		B3GAT3 (26229)	0.34298	0.283708	0.293511	-0.0894945
		B3GLCT (145173)	-0.196488	0.120896	-0.0674298	0.050611
		B3GNT2 (10678)	-0.100777	-0.164986	-0.292987	-0.0125627
		B3GNT3 (10331)	0.316793	0.0782391	0.0948855	0.00722435
		B3GNT4 (79369)	-0.0166783	-0.034319	0.174018	0.101303
		B3GNT5 (84002)	-0.0824151	0.0882628	0.22082	0.11209
		B3GNT6 (192134)	-0.114562	0.134666	0.239709	0.12529
		B3GNT7 (93010)	0.257419	-0.0081875	-0.0771412	-0.133307
		B3GNT8 (374907)	-0.23027	-0.0161532	-0.0205973	-0.141273
		B3GNT9 (84752)	-0.100069	0.175744	0.0733243	0.0100428
		B3GNTL1 (146712)	-0.295403	-0.0007413	0.0480866	-0.0361125
		B4GALNT1 (2583)	0.116519	0.107826	0.0996549	0.119992
		B4GALNT2 (124872)	-0.218604	0.154628	-0.186404	-0.0951754
		B4GALNT3 (283358)	0.107315	-0.0382561	-0.0062217	-0.0170154
		B4GALNT4 (338707)	-0.0026216	-0.0066193	0.0348202	0.044062
		B4GALT1 (2683)	0.100011	0.281273	0.173891	-0.250976
		B4GALT2 (8704)	0.223171	0.120806	0.1162	0.101804
		B4GALT3 (8703)	0.0301267	-0.157847	-0.259129	-0.134736
		B4GALT4 (8702)	0.179195	0.0413451	0.017826	0.173015
		B4GALT5 (9334)	0.0021136	-0.0233321	0.286738	-0.020154
		B4GALT6 (9331)	0.195004	0.0834776	0.111647	-0.0719481
		B4GALT7 (11285)	0.114182	0.304124	0.203589	0.199117
		B4GAT1 (11041)	-0.106745	0.0812209	-0.0846803	0.086624
		B9D1 (27077)	-0.071824	-0.0712468	0.163289	0.111358
		B9D2 (80776)	-0.31191	-0.0852268	0.178747	0.115178
		BAALC (79870)	-0.0106939	0.00390828	0.144133	0.0572028
		BAAT (570)	-0.0392142	0.151819	0.134539	0.121929
		BABAM1 (29086)	0.0183025	0.0364538	0.33056	0.107779
		BABAM2 (9577)	0.219804	0.188458	0.299509	-0.0597435
		BACE1 (23621)	0.135766	0.0624313	0.0796991	-0.109356
		BACE2 (25825)	0.277205	0.0775321	0.140183	0.164516
		BACH1 (571)	-0.0495169	0.153667	0.0877259	0.0475732
		BACH2 (60468)	0.25151	0.00558084	0.224661	0.0760656
		BAD (572)	0.00727509	0.212737	0.0621406	0.268225
		BAG1 (573)	-0.0311423	0.0776447	-0.0477476	-0.110437
		BAG2 (9532)	0.112806	-0.102135	0.0190295	-0.124569
		BAG3 (9531)	0.00277979	0.0789705	-0.0621066	0.123732
		BAG4 (9530)	-0.0514392	-0.185461	-0.243146	-0.0882642
		BAG5 (9529)	-0.0434159	0.0999731	0.132377	-0.0108305
		BAG6 (7917)	0.135678	0.179996	-0.0538131	0.00359714
		BAHCC1 (57597)	-0.977867	-0.977867	0.212707	-0.977867
		BAHD1 (22893)	0.0179254	-0.0402224	0.0126656	-0.148034
		BAIAP2 (10458)	0.225427	-0.0082663	-0.0734838	-0.0621744
		BAIAP2L1 (55971)	4.3428e-05	0.0403669	0.0697676	0.113506
		BAIAP2L2 (80115)	0.126775	0.0326781	0.0882922	0.102769
		BAIAP3 (8938)	-0.0803271	0.109698	0.0267998	-0.0132931
		BAK1 (578)	-0.0959886	0.0701688	0.0924452	-0.0232161
		BAMBI (25805)	0.0670422	-0.952204	0.180632	0.0862682
		BANF1 (8815)	-0.189965	-0.0741713	-0.134409	-0.15986
		BANF2 (140836)	0.114503	-0.0073769	0.141144	0.021139
		BANK1 (55024)	0.108747	-0.0977447	0.0453101	-0.0595296
		BANP (54971)	0.174881	0.139543	0.0800791	-0.0344465
		BAP1 (8314)	-0.076915	-0.0204161	-0.137223	-0.131706
		BARD1 (580)	0.354807	0.602743	0.302104	0.455601
		BARHL1 (56751)	-0.0913793	-0.0698165	-0.0534769	0.0543383
		BARHL2 (343472)	0.289933	-0.103222	-0.104509	-0.0550293
		BARX1 (56033)	-0.0271663	-0.0199348	0.193733	0.276087
		BARX2 (8538)	0.176913	0.00898335	0.0736517	0.147283
		BASP1 (10409)	0.191311	0.0292725	0.0372664	0.0407045
		BATF (10538)	0.0406472	0.0296818	-0.107249	-0.312782
		BATF2 (116071)	-0.0905762	0.0179008	-1.31358	0.073509
		BATF3 (55509)	-0.65818	-0.995669	-0.135846	0.159585
		BAX (581)	0.0215484	0.147359	0.0902996	0.0585399
		BAZ1A (11177)	0.391679	0.325914	0.176498	0.16002
		BAZ1B (9031)	-0.0694067	0.121899	-0.0602526	-0.126127
		BAZ2A (11176)	-0.176068	0.0743528	-0.0696143	0.0214503
		BAZ2B (29994)	0.0333265	0.00233958	0.0436186	0.206294
		BBC3 (27113)	0.101892	0.0312893	-0.0348049	-0.126403
		BBIP1 (92482)	0.151688	0.0161287	0.127865	0.0719282
		BBLN (79095)	0.171926	-0.0588424	-0.117619	0.014412
		BBOF1 (80127)	-0.0672665	0.122107	-0.0231984	-0.0124803
		BBOX1 (8424)	0.229926	0.0399494	0.11335	0.00210984
		BBS1 (582)	-0.0969445	-0.002786	0.0160377	0.0662165
		BBS10 (79738)	0.0986677	0.192025	0.218913	-0.0115513
		BBS12 (166379)	-0.0462285	-0.106657	0.00140503	0.13848
		BBS2 (583)	0.0186283	-0.0356836	0.0971318	0.135357
		BBS4 (585)	0.246211	0.0561058	0.0574403	0.0723842
		BBS5 (129880)	-0.0484645	0.0470655	0.154586	0.126781
		BBS7 (55212)	0.154171	0.00679074	0.126099	0.0295228
		BBS9 (27241)	0.209144	-0.0146753	0.0770146	0.110397
		BBX (56987)	-0.0082587	0.082274	0.188549	-0.0289268
		BCAM (4059)	0.0288888	0.124303	0.0156845	-0.0386925
		BCAN (63827)	0.243777	0.330858	0.174552	-0.133285
		BCAP29 (55973)	-0.0992037	0.0204512	0.0612702	0.0835282
		BCAP31 (10134)	0.115433	0.220781	-0.180018	-0.0894244
		BCAR1 (9564)	0.32387	0.237089	0.25133	0.430442
		BCAR3 (8412)	0.302627	0.27489	0.129683	0.0203964
		BCAS1 (8537)	0.0150814	-0.101161	-0.011296	0.00358364
		BCAS2 (10286)	-0.426433	-0.0446339	0.250213	-0.177575
		BCAS3 (54828)	0.211228	-0.0811041	0.0180391	0.0322728
		BCAS4 (55653)	0.240102	0.231143	0.0459552	0.0684341
		BCAT1 (586)	0.216165	0.0343402	-0.0234891	0.0735119
		BCAT2 (587)	0.0818069	0.0309033	0.107172	-0.19091
		BCCIP (56647)	-0.107714	-0.132451	-0.0772146	0.0884638
		BCDIN3D (144233)	-0.0359702	0.116973	0.123252	0.335654
		BCHE (590)	-0.0025371	-0.0138826	-0.0345467	0.0513425
		BCKDHA (593)	0.165392	-0.0049713	-0.0562406	-0.008847
		BCKDHB (594)	-0.0981061	0.128732	-0.087325	-0.0551121
		BCKDK (10295)	0.181479	0.0399194	0.133062	0.152296
		BCL10 (8915)	0.255903	0.107704	0.204456	0.0546431
		BCL11A (53335)	0.208739	0.0421718	0.0325291	0.14372
		BCL11B (64919)	0.350179	0.0625086	0.273984	0.0243671
		BCL2 (596)	-0.200611	-0.936736	-0.250908	-0.788578
		BCL2A1 (597)	-0.0723702	0.00074485	-0.0219569	0.0475074
		BCL2L1 (598)	0.762907	0.487559	0.852142	0.619192
		BCL2L10 (10017)	0.195494	0.27651	0.28884	0.13461
		BCL2L11 (10018)	0.0088802	0.289943	0.0875084	0.0594623
		BCL2L12 (83596)	0.165409	-0.140814	0.00855374	-0.0040513
		BCL2L13 (23786)	-0.201389	0.0376814	-0.103812	0.121414
		BCL2L14 (79370)	0.194836	-0.0554954	0.0978286	-0.0016023
		BCL2L15 (440603)	-0.0164125	-0.0397578	0.157686	0.109118
		BCL2L2 (599)	0.107544	-0.0905241	-0.0087665	0.0300265
		BCL3 (602)	0.0458378	-0.291083	-0.156256	-0.0814281
		BCL6 (604)	0.122412	0.394242	0.242744	0.170168
		BCL6B (255877)	0.392983	0.123921	0.0148066	0.220689
		BCL7A (605)	0.080144	0.00873966	-0.0675075	-0.243377
		BCL7B (9275)	0.141282	0.301249	0.129574	0.0908967
		BCL7C (9274)	0.0471287	0.0301554	0.186743	0.0193384
		BCL9 (607)	-0.183168	-0.0047092	0.0645806	0.1558
		BCL9L (283149)	-0.19858	-0.105094	0.0867691	-0.0382579
		BCLAF1 (9774)	-0.161194	0.197617	0.279296	0.111396
		BCLAF3 (256643)	0.151978	-0.0168617	0.0657898	-0.0224714
		BCO1 (53630)	0.0293535	-0.0738226	0.187005	-0.107049
		BCO2 (83875)	0.119898	-0.170867	0.22174	0.117079
		BCOR (54880)	-0.0157895	0.493653	-0.0628367	0.00351689
		BCORL1 (63035)	-0.248981	0.335506	-0.0065946	0.140331
		BCR (613)	0.184998	0.114057	-0.126855	0.0694019
		BCS1L (617)	0.0328097	0.0643049	-0.402079	0.0014485
		BDH1 (622)	-0.0496358	0.0581344	0.00597443	-0.0176534
		BDH2 (56898)	0.2686	0.0247687	0.00089019	-0.047868
		BDKRB1 (623)	0.0387155	-0.0846468	0.149472	0.18126
		BDKRB2 (624)	-0.13112	0.101713	0.095015	-0.0266276
		BDNF (627)	0.0335991	0.0210715	-0.129083	0.0663272
		BDP1 (55814)	0.428389	-0.175574	-0.266958	-0.3138
		BEAN1 (146227)	-0.0025567	-0.0060323	-0.020665	0.0841651
		BECN1 (8678)	0.383131	0.110376	-0.099792	0.489156
		BECN2 (441925)	0.218833	0.218833	0.365038	0.218833
		BEGAIN (57596)	-0.163038	-0.12687	0.287165	-0.183363
		BEND2 (139105)	0.192078	-0.002263	0.0250356	0.0218657
		BEND3 (57673)	-0.0731336	0.0516131	-0.189248	0.0228976
		BEND4 (389206)	0.308575	0.104697	0.0685182	0.00401497
		BEND5 (79656)	0.0486196	0.113915	0.0352497	0.0626776
		BEND6 (221336)	-0.168775	0.184928	0.0333423	0.191284
		BEND7 (222389)	0.314536	0.0934734	0.0564916	0.210897
		BEST1 (7439)	-0.104	0.150979	-0.0175282	0.0406703
		BEST2 (54831)	0.0265299	-0.0262882	-0.0125411	-0.0326258
		BEST3 (144453)	0.0745673	0.0140625	0.0500521	-0.0499789
		BEST4 (266675)	0.0471781	-0.0578455	-0.0429535	-0.0756149
		BET1 (10282)	-0.112995	-0.0062038	0.0745845	-0.264054
		BET1L (51272)	0.214672	-0.0847949	0.0100525	0.115475
		BEX1 (55859)	0.170381	0.227113	0.239408	0.170776
		BEX2 (84707)	0.0660809	0.236238	0.172087	0.0271427
		BEX3 (27018)	0.32502	0.156032	0.144918	0.196243
		BEX4 (56271)	0.0392792	0.0319402	-0.0435035	-0.0959811
		BEX5 (340542)	-0.105607	0.229957	0.0701619	0.0342228
		BFAR (51283)	-0.0127686	-0.0291468	0.021796	0.00898885
		BFSP1 (631)	-0.11952	0.0314777	-0.0638124	0.0774202
		BFSP2 (8419)	0.0823862	0.0529812	0.166849	0.0165105
		BGLAP (632)	0.107132	0.110926	0.0952645	0.179127
		BGN (633)	0.249398	0.11344	0.128706	-0.0366821
		BHLHA15 (168620)	0.343531	0.219317	-0.0722636	0.0345683
		BHLHA9 (727857)	0.238918	0.1921	0.0746039	0.0742191
		BHLHE22 (27319)	0.0863744	-0.0163895	-0.005177	-0.0116079
		BHLHE23 (128408)	0.0817214	0.0450559	0.0979255	0.0368995
		BHLHE40 (8553)	0.0453448	0.183217	0.152715	0.0574446
		BHLHE41 (79365)	0.293773	0.0915892	0.0725995	0.0489006
		BHMT (635)	-0.107865	-0.0554285	-0.195128	-0.174512
		BHMT2 (23743)	-0.0079898	0.196377	0.141262	-0.0113134
		BICC1 (80114)	0.0411911	0.0408937	0.147247	-0.005499
		BICD1 (636)	-0.0196383	-0.0879906	-0.103434	-0.0304616
		BICD2 (23299)	0.129708	-0.0743856	0.0188381	-0.10816
		BICDL1 (92558)	0.175869	0.0165968	-0.131923	0.0137558
		BICDL2 (146439)	0.0401294	0.192497	0.165778	0.0597847
		BICRA (29998)	0.38967	-0.0233462	0.0500228	-0.0611494
		BICRAL (23506)	0.233261	-0.0615067	0.153693	-0.0681794
		BID (637)	0.409059	0.477118	0.0115864	0.146329
		BIK (638)	0.13788	0.0615367	0.216379	0.0918452
		BIN1 (274)	0.169468	0.0718004	0.187752	0.104179
		BIN2 (51411)	0.101484	-0.0012102	-0.0444922	-0.0099615
		BIN3 (55909)	0.21146	-0.004149	0.0442194	0.157737
		BIRC2 (329)	0.404252	-0.0381644	0.141386	0.119616
		BIRC3 (330)	-0.0088027	0.165469	-0.520897	0.105965
		BIRC5 (332)	-0.441406	-0.263395	-0.120919	-0.104997
		BIRC6 (57448)	0.439214	0.0397527	0.275934	0.202639
		BIRC7 (79444)	0.199696	0.147969	0.232241	0.230961
		BIVM (54841)	0.0965373	-0.0900135	-0.169181	0.00011122
		BLCAP (10904)	0.0482339	0.114838	0.183321	0.112332
		BLID (414899)	0.068685	-0.0371894	0.122308	0.0680021
		BLK (640)	0.094534	-0.114417	-0.0554467	0.00512537
		BLM (641)	-0.102278	0.349006	-0.132275	-0.312553
		BLMH (642)	0.0515953	0.11161	0.127534	0.0487976
		BLNK (29760)	0.113022	0.0570004	-0.106521	0.071178
		BLOC1S1 (2647)	-0.0053546	0.311719	-0.241128	0.0806402
		BLOC1S2 (282991)	0.252699	0.156609	-0.015176	0.0626656
		BLOC1S3 (388552)	-0.338813	0.0494979	-0.107475	-0.376742
		BLOC1S4 (55330)	0.119456	0.0365056	0.0466888	-0.1139
		BLOC1S5 (63915)	0.129657	-0.138139	0.00984115	0.0494553
		BLOC1S6 (26258)	0.223846	0.165255	0.0170472	-0.171177
		BLTP1 (84162)	0.0188402	-0.0791285	0.13053	-0.150284
		BLTP2 (9703)	-0.428063	0.143721	-0.712245	0.214757
		BLTP3A (54887)	-0.0814682	0.214295	-0.045406	0.0518756
		BLTP3B (23074)	-0.0717995	0.212892	0.0289398	-0.0204009
		BLVRA (644)	0.0595806	0.130125	-0.0385493	0.228612
		BLVRB (645)	-0.122567	0.137302	-0.209838	0.212016
		BLZF1 (8548)	0.154695	0.0129674	0.169665	0.0061077
		BMAL1 (406)	0.0872311	-0.0589316	0.108418	0.167181
		BMAL2 (56938)	0.432316	0.0626691	-0.0593617	0.0658105
		BMERB1 (89927)	0.209725	0.188441	0.033643	0.0974603
		BMF (90427)	0.0744319	-0.232834	0.0947174	-0.0854997
		BMI1 (648)	-0.151385	0.0617767	-0.0809091	0.130702
		BMP1 (649)	0.231012	0.220331	0.118582	0.0529398
		BMP10 (27302)	-0.133271	0.0533594	0.147289	0.0144689
		BMP15 (9210)	0.0664832	-0.0504491	0.0708838	0.0250816
		BMP2 (650)	0.0950456	-0.117391	0.0417032	-0.0250032
		BMP2K (55589)	0.0515603	0.0332337	-0.0263628	0.0866378
		BMP3 (651)	0.0699703	0.148293	0.15162	0.0332476
		BMP4 (652)	0.105598	0.0049972	0.0869568	0.166289
		BMP5 (653)	0.0934312	0.0962966	0.326546	0.133856
		BMP6 (654)	-0.0178736	0.0170235	-0.00725	0.00622531
		BMP7 (655)	0.02848	-0.0321743	-0.129737	-0.0714319
		BMP8A (353500)	-0.148178	0.137797	-0.0282749	-0.174782
		BMP8B (656)	-0.0904269	0.092891	-0.220734	-0.212236
		BMPER (168667)	0.135321	0.00685459	0.0274833	0.207243
		BMPR1A (657)	0.0429884	0.0675438	0.461238	-0.0311384
		BMPR1B (658)	0.156105	0.0354169	-0.107009	0.324627
		BMPR2 (659)	-0.088071	0.0706233	0.101026	0.064505
		BMS1 (9790)	-0.24207	-0.105403	0.212388	-0.119548
		BMT2 (154743)	-0.014055	0.112671	0.113562	0.0433769
		BMX (660)	0.0606729	0.128287	-0.0404622	0.11705
		BNC1 (646)	0.0775342	-0.0813769	-0.0150087	-0.0096701
		BNC2 (54796)	0.137726	-0.0089859	0.0661163	0.181038
		BNIP1 (662)	-0.44885	-0.217325	-0.0520613	-0.195356
		BNIP2 (663)	0.274275	0.274275	0.110332	0.274275
		BNIP3 (664)	-0.0882814	-0.0714949	-0.0362845	0.0813435
		BNIP3L (665)	0.0761642	0.131805	0.104713	0.161341
		BNIP5 (389384)	0.0618718	0.0995677	0.148548	-0.0189179
		BNIPL (149428)	-0.0633952	0.258825	0.05968	-0.166322
		BOC (91653)	0.0603077	-0.0488974	0.125595	0.0420324
		BOD1 (91272)	0.144559	0.194071	0.411598	-0.0997682
		BOD1L1 (259282)	-0.0319821	0.0824799	-0.0240681	0.069935
		BOD1L2 (284257)	-0.254692	0.010588	0.0456581	-0.117233
		BOK (666)	-0.0369202	0.105229	0.348398	0.00345604
		BOLA1 (51027)	0.0146721	0.117348	0.0642967	0.1104
		BOLA3 (388962)	-0.330738	-0.0538604	0.207082	-0.0406219
		BOLL (66037)	0.0348038	-0.0958876	-0.003642	-0.0327695
		BOP1 (23246)	0.626011	-0.0673753	0.287405	-0.379545
		BORA (79866)	0.533765	-0.103254	0.299506	0.16341
		BORCS5 (118426)	0.245571	-0.0259679	0.114722	0.0695738
		BORCS6 (54785)	0.381896	0.105957	-0.245205	0.066573
		BORCS7 (119032)	0.180708	-0.0370548	-0.271366	-0.0107233
		BORCS8 (729991)	0.154231	0.221972	0.0493891	0.0706032
		BPGM (669)	-0.0420251	0.11769	-0.12071	-0.0326582
		BPHL (670)	0.020369	0.117082	0.024887	0.102961
		BPI (671)	-0.0237003	0.0576251	0.0686508	-0.0260315
		BPIFA1 (51297)	-0.0431487	0.00045564	0.145135	0.100514
		BPIFA2 (140683)	0.0960361	0.127448	-0.0269349	0.0909629
		BPIFA3 (128861)	0.037162	-0.0862836	0.109163	0.0834698
		BPIFB1 (92747)	-0.11722	0.133693	0.109805	-0.132932
		BPIFB2 (80341)	0.158591	-0.0735495	0.131313	0.0722242
		BPIFB3 (359710)	-0.367281	0.0269616	0.145321	-0.0833695
		BPIFB4 (149954)	0.130837	-0.273877	0.213575	0.100344
		BPIFB6 (128859)	0.0846582	0.0209708	-0.0185813	0.0248372
		BPIFC (254240)	0.00604583	0.0430749	0.0387466	-0.0300201
		BPNT1 (10380)	0.156456	-0.0819938	0.163071	0.132223
		BPNT2 (54928)	0.115478	-0.0101471	0.0901014	0.231273
		BPTF (2186)	-0.065016	-0.603435	-0.368714	-0.0925717
		BRAF (673)	-0.150208	-0.236588	0.19239	0.193754
		BRAP (8315)	-0.331862	0.193998	-0.994573	-0.0927736
		BRAT1 (221927)	0.316355	0.421739	0.152068	-0.0272205
		BRCA1 (672)	0.225586	0.477997	-0.177565	0.360622
		BRCA2 (675)	0.00562775	0.288832	-0.238705	-0.153592
		BRCC3 (79184)	0.0263933	-0.0446852	-0.0214989	-0.0511377
		BRD1 (23774)	0.430264	-0.0728166	0.080221	0.177016
		BRD2 (6046)	0.398393	0.0192337	-0.105289	-0.457493
		BRD3 (8019)	0.0735672	0.0762987	-0.0267478	-0.0293332
		BRD3OS (266655)
		BRD4 (23476)	-0.166871	-0.604703	-0.377207	-0.178579
		BRD7 (29117)	-0.0565551	-0.340399	-0.106502	-0.240671
		BRD8 (10902)	-0.247478	-0.155021	0.0371012	0.0610821
		BRD9 (65980)	0.329009	-0.0363345	0.101796	-0.0247328
		BRDT (676)	-0.0097259	0.0325677	0.13752	0.112424
		BRF1 (2972)	0.0595819	-0.217157	-0.0466525	-0.248748
		BRF2 (55290)	0.444084	-0.123983	0.225736	0.0697491
		BRI3 (25798)	0.280367	0.221471	0.0587531	-0.0487838
		BRI3BP (140707)	-0.0145496	-0.134716	-0.142379	0.0570504
		BRICD5 (283870)	-0.0850077	0.149299	0.0433831	0.180643
		BRINP1 (1620)	0.106755	0.0947595	0.0729714	0.089212
		BRINP2 (57795)	0.223683	0.0569056	0.0407871	-0.136667
		BRINP3 (339479)	0.0312031	0.0292901	0.0042683	0.0454634
		BRIP1 (83990)	-0.0715114	0.117082	0.0709892	-0.166369
		BRIX1 (55299)	-0.165172	0.198519	0.185198	0.0152496
		BRK1 (55845)	0.22678	0.244097	0.140912	0.296424
		BRME1 (79173)	0.0714535	-0.0997482	-0.140823	0.0287981
		BRMS1 (25855)	0.154661	0.069454	0.244055	0.0627323
		BRMS1L (84312)	0.0056322	0.0807994	0.0247588	-0.0354514
		BROX (148362)	0.104642	0.115954	0.139167	0.181342
		BRPF1 (7862)	0.018048	-0.311439	-0.163147	0.0845287
		BRPF3 (27154)	0.196421	-0.0191216	-0.132436	0.0803652
		BRS3 (680)	-0.079103	0.0452562	-0.0516271	-0.0220824
		BRSK1 (84446)	0.145826	0.162157	0.341002	0.0122792
		BRSK2 (9024)	0.147913	-0.0157905	-0.0403644	0.0651473
		BRWD1 (54014)	0.126169	-0.161565	-0.0448342	-0.123522
		BRWD3 (254065)	0.15859	0.207289	0.218022	0.172859
		BSCL2 (26580)	0.14179	-0.0940396	0.15246	0.088842
		BSDC1 (55108)	0.00542285	-0.0127615	0.00017478	-0.136208
		BSG (682)	-0.325101	0.137525	-0.0354115	-0.111919
		BSN (8927)	-0.107436	0.106245	0.183306	0.113054
		BSND (7809)	0.0382348	0.0555637	0.0852257	0.198044
		BSPH1 (100131137)	-0.0882383	0.155442	0.256947	0.134213
		BSPRY (54836)	0.0157272	0.0568556	0.062377	0.116261
		BST1 (683)	0.0856919	0.147429	0.199421	0.0820098
		BST2 (684)	0.0252044	0.204658	-0.069351	0.164539
		BSX (390259)	0.137239	-0.0184218	0.0210068	0.0469183
		BTAF1 (9044)	-0.246529	-0.0820908	-0.368566	-0.158741
		BTBD1 (53339)	-0.158888	0.0625217	0.0224732	0.0502696
		BTBD10 (84280)	-0.0520534	0.0284951	0.145362	0.0583186
		BTBD16 (118663)	0.167101	-0.0595617	-0.0118264	-0.0030742
		BTBD17 (388419)	0.17967	0.453245	-0.0384493	-0.202892
		BTBD18 (643376)	0.108251	-0.0892997	-0.143918	0.0614396
		BTBD19 (149478)	-0.0071602	-0.0071602	0.643976	-0.0071602
		BTBD2 (55643)	0.152534	0.0970626	0.0402481	0.208051
		BTBD3 (22903)	0.352357	-0.0535571	-0.0223973	0.039449
		BTBD6 (90135)	0.247865	0.406705	-0.120825	0.0276354
		BTBD7 (55727)	-0.0029385	0.0164793	0.0543015	0.0013798
		BTBD8 (284697)	-0.0306575	-0.124879	0.091867	-0.045295
		BTBD9 (114781)	-0.0252057	-0.122606	-0.0707916	0.0888543
		BTC (685)	0.00422786	0.101264	0.119655	-0.0222084
		BTD (686)	0.361632	-0.0050523	0.0494828	0.0565964
		BTF3 (689)	-0.197436	-0.299238	0.0570324	-0.0082636
		BTF3L4 (91408)	0.154151	-0.237949	-0.12728	-0.182511
		BTG1 (694)	0.138344	0.29299	0.271756	0.0744602
		BTG2 (7832)	-0.0578176	0.120482	0.150689	-0.129753
		BTG3 (10950)	0.00113354	0.136612	0.141163	0.0226375
		BTG4 (54766)	-0.379749	-0.142398	-0.0096858	0.136063
		BTK (695)	-0.182179	0.0877835	0.310813	0.0355173
		BTLA (151888)	0.205915	0.0553456	0.131715	-0.0522331
		BTN1A1 (696)	0.20984	0.195375	0.168435	-0.300496
		BTN2A1 (11120)	-0.0958871	0.0232256	0.122639	0.00462463
		BTN2A2 (10385)	0.104665	0.0972341	0.111557	-0.0405209
		BTN3A1 (11119)	-0.158051	0.0992765	0.00978044	0.120448
		BTN3A2 (11118)	-0.132535	0.0953363	0.0296363	0.310821
		BTN3A3 (10384)	0.0438525	0.238657	-0.0249501	-0.0137519
		BTNL2 (56244)	0.209906	0.209906	0.106293	0.209906
		BTNL3 (10917)	0.0153694	-0.0898113	0.126726	0.235123
		BTNL8 (79908)	-0.0800872	0.00192598	0.114851	0.119788
		BTNL9 (153579)	0.0119565	0.0898442	-0.0452183	0.282854
		BTRC (8945)	-0.0178983	-0.229705	-0.0203588	-0.002762
		BUB1 (699)	-0.0236687	-0.0292455	-0.170563	-0.0454689
		BUB1B (701)	0.173189	0.185073	-0.0271846	0.0112652
		BUB3 (9184)	-0.272398	0.223316	-0.258495	-0.216092
		BUD13 (84811)	0.283274	-0.134717	0.180515	0.181008
		BUD23 (114049)	0.0748117	0.173858	-0.0652312	0.0770677
		BUD31 (8896)	0.164828	0.290299	0.0315902	-0.0752988
		BVES (11149)	-0.0228968	-0.0240432	0.123272	-0.0865266
		BYSL (705)	0.318604	-0.0703027	-0.182493	-0.0839146
		BZW1 (9689)	0.167039	0.178887	-0.0920423	0.253471
		BZW2 (28969)	-0.0828038	0.0306774	0.033734	0.156225
		C10orf105 (414152)	0.13739	-0.0185869	0.0128788	0.18552
		C10orf120 (399814)	-0.171328	0.00060303	0.210099	0.0683733
		C10orf143 (387723)	0.151045	0.151045	0.601161	0.151045
		C10orf53 (282966)	0.169244	0.0618956	0.217856	0.13714
		C10orf62 (414157)	0.0151176	-0.0448774	0.0912562	0.0448638
		C10orf67 (256815)	0.0798288	0.152248	-0.01833	0.0474193
		C10orf71 (118461)	0.14147	0.202496	-0.0299525	-0.0032641
		C10orf82 (143379)	0.104476	0.0561073	0.00394807	-0.0247177
		C10orf88 (80007)	0.0241353	0.0634862	-0.047639	0.0457469
		C10orf90 (118611)	0.0654727	-0.294185	0.169772	0.0472799
		C10orf95 (79946)	0.233124	0.233124	-0.0669754	0.233124
		C11orf16 (56673)	-0.0373358	0.0598907	0.0596773	0.00416813
		C11orf21 (29125)	-0.0155891	-0.100041	0.040981	-0.0551693
		C11orf24 (53838)	0.03035	0.0472023	0.14501	0.0704977
		C11orf42 (160298)	0.0733345	0.130348	0.0984638	-0.0088693
		C11orf52 (91894)	-0.303459	-0.0408179	0.150281	0.299646
		C11orf54 (28970)	0.21961	0.0649304	0.200553	0.05899
		C11orf58 (10944)	-0.0823779	-0.0972641	-0.348401	-0.163227
		C11orf65 (160140)	0.0452316	-0.109525	0.150387	0.0473927
		C11orf68 (83638)	0.434782	0.109935	0.188132	-0.133172
		C11orf71 (54494)	0.0957887	0.03999	0.108485	0.0597134
		C11orf80 (79703)	0.10687	0.126159	0.0750221	0.267291
		C11orf86 (254439)	-0.077096	0.0433197	-0.0901404	0.0764966
		C11orf87 (399947)	0.0165292	-0.0672844	0.0897194	0.225326
		C11orf91 (100131378)	0.0960733	0.154467	0.0320477	-0.138252
		C11orf96 (387763)	0.180357	0.180357	0.0760634	0.180357
		C11orf97 (643037)	0.232267	0.232267	-0.016925	0.232267
		C12orf29 (91298)	0.0931892	0.0140231	-0.0135387	-0.0559371
		C12orf4 (57102)	-0.0239729	-0.0034594	0.230981	0.00316893
		C12orf40 (283461)	-0.0001266	0.0864642	-0.0279124	-0.0763727
		C12orf42 (374470)	0.0546328	-0.0533326	0.0445042	-0.0621839
		C12orf43 (64897)	0.0801172	-0.0951153	0.00942981	0.22155
		C12orf50 (160419)	-0.0740036	0.0881623	0.131748	0.0986616
		C12orf54 (121273)	-0.0196062	0.13004	-0.0087224	0.0889233
		C12orf56 (115749)	0.327474	-0.127659	0.121919	0.392607
		C12orf57 (113246)	0.00468477	0.105284	-0.10579	-0.132801
		C12orf60 (144608)	0.28337	0.0587013	0.198387	0.206504
		C12orf71 (728858)	0.280591	0.2423	0.182884	0.0860787
		C12orf75 (387882)	-0.0731952	0.209854	0.0731069	0.0542996
		C13orf42 (647166)	0.351791	0.351791	-0.0431033	0.351791
		C14orf119 (55017)	-0.141212	-0.0701181	0.092089	0.0742046
		C14orf132 (56967)	0.167058	0.167058	-0.0586487	0.167058
		C14orf180 (400258)	0.118556	0.151273	0.16329	0.125824
		C14orf28 (122525)	0.0614081	0.195857	0.13742	0.10239
		C14orf39 (317761)	0.22116	0.255994	0.00211622	0.0304282
		C14orf93 (60686)	-0.0777816	0.0236934	-0.127462	-0.001959
		C15orf39 (56905)	0.188606	0.355748	0.117388	0.0436045
		C15orf40 (123207)	-0.0571635	0.235175	0.134251	0.216148
		C15orf48 (84419)	0.11615	0.00239892	0.0822885	0.172231
		C15orf61 (145853)	0.120683	0.275062	0.27072	0.144915
		C15orf62 (643338)	-0.0891569	0.104477	-0.0436852	-0.008226
		C16orf46 (123775)	0.0519656	-0.227733	-0.115852	-0.1153
		C16orf54 (283897)	0.11515	-0.189895	-0.117835	0.0340321
		C16orf74 (404550)	0.0175561	0.14058	0.0581155	0.0965952
		C16orf78 (123970)	0.188047	0.207011	0.123627	0.0396439
		C16orf86 (388284)	0.0506748	-0.416246	0.00339196	0.0786119
		C16orf87 (388272)	-0.0050623	0.0209573	0.0407518	0.237672
		C16orf89 (146556)	0.0599566	-0.0185401	-0.0129169	0.0701718
		C16orf90 (646174)	0.203549	0.135313	0.0855971	0.0973753
		C16orf92 (146378)	-0.0382139	-0.0210207	0.0667557	0.0329118
		C16orf95 (100506581)	-0.15789	0.233978	0.034348	0.0281733
		C16orf96 (342346)	0.0106282	0.116039	0.0426964	0.0284344
		C17orf100 (388327)	0.177345	0.177345	0.259163	0.177345
		C17orf107 (100130311)	0.2536	0.111728	0.248011	0.0280339
		C17orf113 (110806298)	0.286625	0.286625	0.0347844	0.286625
		C17orf49 (124944)	0.0473748	-0.0764208	0.0785888	0.376629
		C17orf50 (146853)	0.094685	0.156082	0.162898	0.18136
		C17orf58 (284018)	0.0232441	0.00360663	-0.0386144	-0.139374
		C17orf67 (339210)	0.0856574	0.050155	0.0218699	0.0378146
		C17orf75 (64149)	0.209771	0.0422536	0.0173043	0.180061
		C17orf78 (284099)	-0.120805	0.0458569	-0.0421391	0.224365
		C17orf80 (55028)	-0.176196	-0.005624	0.053327	0.0441401
		C17orf97 (400566)	-0.221291	0.204287	0.0566938	-0.108954
		C17orf98 (388381)	0.0925206	-0.0542007	-0.147815	0.150776
		C17orf99 (100141515)	-0.157945	-0.0694659	0.0928918	-0.165271
		C18orf21 (83608)	-0.0312672	0.163238	0.0805122	0.220012
		C18orf25 (147339)	0.0698152	-0.131854	-0.0678124	-0.0647311
		C18orf32 (497661)	0.192894	0.0571223	-0.0265773	0.307844
		C18orf54 (162681)	0.110699	-0.0226372	0.143617	0.118434
		C18orf63 (644041)	0.0700229	-0.135872	0.168452	0.0639445
		C19orf12 (83636)	0.235274	0.0732643	-0.103147	-0.0664109
		C19orf18 (147685)	-0.099501	-0.0052871	0.139405	0.0147583
		C19orf25 (148223)	-0.0397547	-0.0605959	0.00817122	0.011903
		C19orf33 (64073)	0.220652	0.156025	0.222246	-0.111442
		C19orf38 (255809)	0.186207	0.0597539	0.106432	0.145703
		C19orf44 (84167)	-0.0117311	-0.262354	0.047696	-0.159956
		C19orf47 (126526)	0.108221	0.0957613	0.111866	0.00561022
		C19orf53 (28974)	0.462334	-0.208091	0.167884	0.666448
		C19orf67 (646457)	-0.230067	0.0169178	0.016129	-0.0101472
		C19orf73 (55150)	0.00444489	-0.0698594	-0.0921243	0.0552801
		C19orf81 (342918)	0.181465	0.0249348	0.149248	0.044202
		C19orf84 (147646)	0.0520274	0.020707	0.13945	0.165814
		C1D (10438)	-0.0730686	-0.0060908	0.312896	0.173854
		C1GALT1 (56913)	-0.116959	-0.288064	0.226637	0.0720655
		C1GALT1C1 (29071)	0.174304	-0.125612	0.105307	-0.0567332
		C1GALT1C1L (728819)	0.142197	0.142197	0.0523928	0.142197
		C1QA (712)	0.0323239	-0.019954	-0.166159	0.165783
		C1QB (713)	-0.0177427	0.0648676	0.0862479	0.00586018
		C1QBP (708)	0.305467	0.287726	-0.0017654	-0.210537
		C1QC (714)	0.0710432	0.096195	0.316056	0.0367487
		C1QL1 (10882)	0.0386729	0.132914	0.0494234	0.161508
		C1QL2 (165257)	-0.0630415	0.115984	0.0496314	0.137554
		C1QL3 (389941)	0.063458	-0.0060712	0.146134	0.0515217
		C1QL4 (338761)	-0.0642646	0.248078	0.0240305	0.0773628
		C1QTNF1 (114897)	0.00331745	-0.28658	-0.0878003	0.139488
		C1QTNF12 (388581)	0.174217	0.113764	0.0783787	0.00941594
		C1QTNF2 (114898)	-0.0485741	0.00870271	-0.0640658	-0.0356555
		C1QTNF3 (114899)	-0.0080954	0.0743562	-0.0224754	0.0466145
		C1QTNF4 (114900)	0.376307	0.135432	0.109268	0.230321
		C1QTNF5 (114902)	0.206978	-0.247095	0.110976	-0.217995
		C1QTNF6 (114904)	-0.124436	-0.219968	0.0131533	0.0691667
		C1QTNF7 (114905)	0.0675884	0.238494	0.323162	-0.0113513
		C1QTNF8 (390664)	0.1267	0.114935	0.0311	0.141007
		C1QTNF9 (338872)	0.0681682	-0.0115093	0.00043848	0.199763
		C1QTNF9B (387911)	-0.141561	-0.262737	-0.0010357	-0.101224
		C1R (715)	0.0461736	0.0461736	0.0244169	0.0461736
		C1RL (51279)	-0.0731843	0.2013	-0.0676359	-0.0029446
		C1S (716)	0.0355815	-0.0404942	0.154052	0.0154627
		C1orf100 (200159)	0.150557	-0.205702	0.0133762	0.0882027
		C1orf105 (92346)	0.173293	0.0255597	0.113926	0.102319
		C1orf109 (54955)	-0.37314	0.560547	-1.22018	0.739872
		C1orf112 (55732)	-0.0180613	0.174181	0.154515	0.0456303
		C1orf115 (79762)	0.0433283	0.0113412	0.0934289	0.00886973
		C1orf116 (79098)	-0.0397166	-0.150334	0.0762168	0.0368239
		C1orf122 (127687)	0.0852893	-0.0140969	-0.0821234	0.0897013
		C1orf127 (148345)	-0.0916903	0.0362909	0.0572336	0.160488
		C1orf131 (128061)	0.0866392	-0.0499194	0.19265	0.311907
		C1orf141 (400757)	0.0167234	0.0883125	-0.0793695	-0.0225613
		C1orf146 (388649)	-0.113685	-0.141532	0.0281423	-0.0997649
		C1orf159 (54991)	0.0381129	0.0784116	0.0385472	0.0155604
		C1orf162 (128346)	0.0275552	-0.123839	0.0417071	-0.0087247
		C1orf167 (284498)	-0.0093027	-0.0093027	0.0316523	-0.0093027
		C1orf174 (339448)	0.00532501	0.194485	0.0942552	0.0746624
		C1orf185 (284546)	0.152932	0.0913877	0.13676	0.180154
		C1orf198 (84886)	0.284085	-0.0215608	-0.0808748	0.0258353
		C1orf21 (81563)	-0.0022538	-0.10188	0.177747	0.0701016
		C1orf210 (149466)	0.254799	-0.0931496	0.0532185	0.0340878
		C1orf216 (127703)	-0.101817	-0.0352489	-0.0628771	-0.151096
		C1orf226 (400793)	0.132534	-0.21674	0.0480013	0.0276715
		C1orf232 (110806296)	0.0132519	0.0132519	0.0267742	0.0132519
		C1orf35 (79169)	0.194223	0.0314347	0.0209882	0.153528
		C1orf43 (25912)	0.168858	0.0663176	-0.115663	0.069571
		C1orf50 (79078)	0.074014	0.0316873	-0.0819136	-0.114608
		C1orf52 (148423)	0.132833	0.138346	0.078796	-0.0449198
		C1orf53 (388722)	-0.0614493	0.0685856	-0.249238	-0.177764
		C1orf54 (79630)	0.179654	0.256191	0.127541	-0.0837184
		C1orf56 (54964)	-0.175552	0.164656	0.0170269	-0.0607075
		C1orf68 (100129271)	0.145001	0.13059	0.108516	0.0948702
		C1orf74 (148304)	0.14251	-0.0472026	-0.0131777	-0.17057
		C1orf87 (127795)	0.0428901	0.0629045	0.0674564	0.087485
		C1orf94 (84970)	0.127566	0.206004	0.113158	0.0951769
		C2 (717)	-0.0545503	-0.0660834	0.164771	0.294186
		C20orf141 (128653)	-0.126926	0.0499352	-0.0653334	-0.0363723
		C20orf144 (128864)	0.0158828	-0.0792556	0.0381245	0.128337
		C20orf173 (140873)	0.0104564	0.086578	0.0315795	-0.0330493
		C20orf202 (400831)	0.157252	-0.154361	0.309122	0.0429552
		C20orf203 (284805)	-0.063021	-0.063021	-0.0476832	-0.063021
		C20orf204 (284739)	0.252322	0.252322	0.365614	0.252322
		C20orf27 (54976)	-0.137535	0.0525666	0.0473112	-0.0242013
		C20orf85 (128602)	-0.0294102	0.297049	0.0237814	0.225366
		C20orf96 (140680)	-0.076003	-0.039619	0.145999	0.157462
		C21orf140 (101928147)	0.173957	0.0828956	0.135438	-0.0162848
		C21orf58 (54058)	0.0967849	-0.0213174	0.0004784	-0.0710211
		C21orf62 (56245)	0.00883071	0.0108451	0.124	0.00391528
		C21orf91 (54149)	-0.114365	0.039392	0.156356	0.0124148
		C22orf15 (150248)	-0.0127609	-0.0746541	0.07468	0.0984243
		C22orf23 (84645)	0.104918	-0.0470567	-0.025541	0.0873243
		C22orf31 (25770)	-0.249567	-0.123769	-0.0512814	0.00408719
		C22orf39 (128977)	-0.177824	-0.0645124	-0.0222333	0.049071
		C22orf42 (150297)	-0.0456116	-0.0448833	0.079097	0.0246244
		C2CD2 (25966)	0.0186241	-0.173944	-0.0459638	0.0395687
		C2CD2L (9854)	-0.110685	-0.0245121	-0.135149	-0.276041
		C2CD3 (26005)	0.172101	0.219076	-0.168724	0.161749
		C2CD4A (145741)	0.0576554	0.0234712	0.0423962	0.0141871
		C2CD4B (388125)	-0.008499	0.295984	-0.0454412	0.114442
		C2CD4C (126567)	0.310418	0.0501725	-0.0360886	-0.0406657
		C2CD4D (100191040)	0.263625	0.0707035	-0.128923	-0.0475349
		C2CD5 (9847)	0.138963	0.193122	0.113115	0.15856
		C2CD6 (151254)	-0.130018	-0.0365994	-0.096396	0.167349
		C2orf15 (150590)	0.00897329	0.102052	0.0568313	0.164199
		C2orf42 (54980)	0.0983405	0.00026904	0.0713914	-0.114913
		C2orf49 (79074)	0.0418239	0.149544	0.0314335	0.126335
		C2orf50 (130813)	0.264244	0.0243381	0.0855653	0.0220414
		C2orf66 (401027)	0.188698	0.12326	-0.0881122	-0.0301101
		C2orf68 (388969)	-0.102397	0.154601	0.0831826	0.0633546
		C2orf69 (205327)	0.155232	-0.0217989	0.00087264	0.165371
		C2orf72 (257407)	0.115146	0.062867	0.0546752	0.151328
		C2orf73 (129852)	0.0174411	-0.0392184	0.107962	0.117785
		C2orf74 (339804)	0.185835	0.185835	-0.003992	0.185835
		C2orf76 (130355)	-0.0313858	-0.0246194	-0.0030849	0.0823371
		C2orf78 (388960)	0.132439	0.0414622	0.0320891	-0.186413
		C2orf80 (389073)	-0.156718	-0.0507372	0.166862	0.0675297
		C2orf81 (388963)	0.948354	0.948354	0.344757	0.948354
		C2orf88 (84281)	0.055018	-0.148601	0.121486	0.0381251
		C2orf92 (728537)	0.775431	0.775431	0.0358897	0.775431
		C3 (718)	-0.245334	0.0924982	0.0422481	0.00213348
		C3AR1 (719)	0.0722765	0.120643	0.0161809	0.0180021
		C3orf14 (57415)	-0.0260764	0.075397	0.155617	0.180281
		C3orf18 (51161)	-0.0526911	-0.0521542	-0.0060313	0.0407424
		C3orf20 (84077)	0.00817695	-0.06762	0.363697	0.154201
		C3orf22 (152065)	-0.14462	-0.103952	0.0276144	0.180801
		C3orf33 (285315)	-0.0487547	0.0945979	0.200983	0.194835
		C3orf38 (285237)	0.21561	0.331811	0.118102	-0.665106
		C3orf49 (132200)	0.632142	0.632142	-0.436897	0.632142
		C3orf52 (79669)	0.177968	0.206851	-0.0968211	-0.0127819
		C3orf62 (375341)	0.328527	0.0185028	-0.025016	-0.363734
		C3orf70 (285382)	0.206886	0.133766	0.00666823	-0.130029
		C3orf80 (401097)	-0.0038329	0.162924	0.231675	0.0470179
		C3orf84 (646498)	0.0456884	0.0303697	-0.0585401	-0.0124372
		C3orf85 (401081)	0.169192	0.169192	0.0073733	0.169192
		C4B (721)	-0.200606	-0.200606	0.146153	-0.200606
		C4BPA (722)	0.179605	-0.126721	0.07868	0.0693074
		C4BPB (725)	0.100217	0.0433027	-0.068682	0.2027
		C4orf17 (84103)	0.0618183	0.0914488	-0.0335753	-0.0187073
		C4orf19 (55286)	0.204948	-0.0109	0.209575	0.11159
		C4orf3 (401152)	0.159221	0.065146	0.0614169	0.0226586
		C4orf33 (132321)	0.168075	-0.041776	-0.140159	0.00094552
		C4orf36 (132989)	0.0885746	0.0264447	0.178061	0.147808
		C4orf45 (152940)	0.0673887	0.0315674	-0.0780922	0.207973
		C4orf46 (201725)	0.143998	-0.0472772	-0.120213	0.0134752
		C4orf47 (441054)	-0.205742	0.164997	-0.0149888	0.110193
		C4orf48 (401115)	0.548085	0.196882	0.0174587	0.0834548
		C4orf50 (389197)	0.0619055	0.0619055	-0.27432	0.0619055
		C4orf51 (646603)	0.037067	-0.009376	0.0225616	-0.089237
		C4orf54 (285556)	0.269507	0.269507	0.0972118	0.269507
		C5 (727)	0.00189633	-0.0222829	-0.082591	-0.0428201
		C5AR1 (728)	0.00914721	0.08527	0.338915	-0.20198
		C5AR2 (27202)	-0.0696715	-0.0004441	0.101309	0.0112429
		C5orf15 (56951)	-0.179517	0.0377552	-0.0465241	-0.0074112
		C5orf22 (55322)	0.102014	0.0663431	0.145619	0.163247
		C5orf24 (134553)	0.0830634	0.220942	0.166078	0.266663
		C5orf34 (375444)	0.24377	-0.120641	0.0988214	0.205769
		C5orf46 (389336)	0.102691	0.168206	-0.0026116	0.110273
		C5orf47 (133491)	0.308436	0.101252	0.253075	0.0332514
		C5orf52 (100190949)	-0.0521253	0.0269908	-0.0659239	0.0502323
		C5orf58 (133874)	-0.0491277	-0.0491277	-0.162094	-0.0491277
		C5orf63 (401207)	-0.179092	0.0871633	-0.199265	0.150053
		C6 (729)	0.0123619	0.0216475	0.0211571	-0.0507104
		C6orf118 (168090)	0.168161	0.154202	0.0511744	-0.0442537
		C6orf120 (387263)	0.135114	0.134798	0.0317733	-0.244504
		C6orf132 (647024)	0.0795823	0.00066627	0.106001	0.102077
		C6orf136 (221545)	-0.0177013	0.0439143	-0.0548385	-0.0811769
		C6orf141 (135398)	0.21933	-0.0892518	0.102825	0.0763873
		C6orf15 (29113)	0.0786806	-0.0305685	0.128136	-0.167943
		C6orf163 (206412)	0.299728	0.00291478	0.0502848	0.414635
		C6orf226 (441150)	0.122641	0.0260603	0.0809895	-0.0705073
		C6orf47 (57827)	0.0900421	0.0301709	0.149785	-0.0954368
		C6orf52 (347744)	0.223663	0.141519	-0.0550034	-0.0645398
		C6orf58 (352999)	-0.0468104	0.143885	0.128548	0.171999
		C6orf62 (81688)	0.189871	0.0185144	0.0180987	0.0257284
		C6orf89 (221477)	-0.111983	0.0509855	0.0590497	0.200508
		C7 (730)	0.0868786	0.167645	0.0398095	0.107918
		C7orf25 (79020)	-0.0138069	-0.0601038	-0.0649702	-0.0669543
		C7orf31 (136895)	0.0148274	0.188926	0.0324054	0.116595
		C7orf33 (202865)	-0.135263	0.0418512	-0.0567144	0.0568016
		C7orf50 (84310)	0.0657997	0.131123	0.089148	-0.112931
		C7orf57 (136288)	0.112996	-0.0652399	0.0407714	-0.0201524
		C8A (731)	0.0124566	0.124462	0.0703912	0.159945
		C8B (732)	-0.277092	0.221995	-0.0118473	0.278509
		C8G (733)	0.092932	0.0444458	-0.0878656	0.105262
		C8orf33 (65265)	0.0792829	-0.384176	0.18778	0.148814
		C8orf34 (116328)	0.0337558	0.107731	0.0154782	0.0266063
		C8orf48 (157773)	0.0485551	0.0948039	0.094425	0.0401198
		C8orf58 (541565)	0.00551995	0.0496559	0.061046	-0.0189179
		C8orf74 (203076)	0.111288	0.0320188	-0.0843606	0.0110546
		C8orf76 (84933)	6.4045e-05	-0.0519979	0.00081733	-0.153307
		C8orf82 (414919)	-0.0279461	-0.0097393	0.309336	-0.0514735
		C8orf88 (100127983)	-0.0611738	0.187174	-0.198532	0.0870261
		C8orf89 (100130301)	0.225553	0.225553	0.0577117	0.225553
		C9 (735)	0.00209679	0.0294872	-0.197319	0.229338
		C9orf131 (138724)	0.0746883	0.0375892	0.179284	0.115171
		C9orf152 (401546)	-0.0715888	0.00810677	0.00245096	0.0926362
		C9orf153 (389766)	-0.0936463	0.0750535	0.119977	0.0512544
		C9orf24 (84688)	-0.234376	0.244909	0.213829	0.068476
		C9orf40 (55071)	0.0495436	-0.106015	-0.510454	0.166847
		C9orf43 (257169)	0.110759	0.138498	-0.194475	0.0902138
		C9orf50 (375759)	0.208234	-0.154325	0.0146849	0.117619
		C9orf57 (138240)	0.149512	0.149512	0.0492873	0.149512
		C9orf64 (84267)	-0.0998002	0.013448	0.0234921	0.242517
		C9orf72 (203228)	0.174629	0.0479789	-0.134235	0.0557827
		C9orf78 (51759)	-0.224824	-0.28959	0.0951001	-0.398979
		C9orf85 (138241)	0.0307106	0.101485	-0.0052728	-0.0291602
		CA1 (759)	0.0860751	0.00993332	0.0994909	-0.0061118
		CA10 (56934)	-0.0636826	0.0366963	0.162786	0.245174
		CA11 (770)	0.0311943	0.0784148	0.0918132	0.110371
		CA12 (771)	0.0658448	0.00056472	-0.0578832	0.0800492
		CA13 (377677)	0.0637415	0.194031	-0.0500095	0.00378387
		CA14 (23632)	0.0521036	0.0666662	-0.114967	0.0882714
		CA2 (760)	0.00418232	0.157226	-0.0544747	0.181328
		CA3 (761)	0.250593	0.0742487	0.0824381	0.184292
		CA4 (762)	0.026049	0.0567057	0.195366	-0.163874
		CA5A (763)	0.00420713	-0.0703244	-0.149496	-0.0931306
		CA5B (11238)	-0.223377	-0.074162	0.169188	0.148137
		CA6 (765)	0.0607714	-0.121303	-0.158181	0.0370929
		CA7 (766)	-0.0117183	0.0657642	0.117659	-0.0137664
		CA8 (767)	-0.0836438	0.0738503	0.153834	0.141583
		CA9 (768)	-0.143244	0.0616127	0.155702	0.00531333
		CAAP1 (79886)	0.0347121	0.172944	0.0868578	0.0947848
		CAB39 (51719)	-0.351177	-0.357499	-0.286666	-0.309359
		CAB39L (81617)	0.00311031	-0.0260957	0.0505229	0.0312869
		CABCOCO1 (219621)	0.0516738	0.0139227	-0.0288749	-0.0857831
		CABIN1 (23523)	0.232317	0.567129	-0.342608	0.0114842
[truncated: 14,385 more rows]

## Sheet: Fig 1C
Fig. 1C:
		AMO1 shIRE1 Cl. 1 RNA-seq data counts available in GEO with accession number: GSE285981
			RF4
			shIRE1 Cl. 1			shXBP1 Cl. 1
		Time (h)	Mean	SE	N	Mean	SE	N
		0	0	0.0292491	3	0	0.0437015	3
		24	-0.470661	0.0219697	3	0.0671023	0.0139143	3
		48	-1.6739	0.197738	3	0.0592842	0.0218455	3
		72	-1.59316	0.19052	3	0.0843277	0.0117368	3

## Sheet: Fig 1D
Fig. 1D:
		AMO1 shIRE1 Cl. 1 proteomics raw count data available in MassIVE repository with accession number: MSV000093902
			IRF4
			shIRE1 Cl. 1			shXBP1 Cl. 1
		Time (h)	Mean	SE	N	Mean	SE	N
		0	0	0	3	0	0	3
		24	-0.478257	0.154474	3	-0.174874	0.154474	3
		48	-1.38118	0.154474	3	0.232596	0.154474	3

## Sheet: Fig 1E
Fig. 1E:
		AMO1
		Time (h)	ERN1(AMO1 shIRE1)				ERN1(AMO1 shXBP1)				XBP1u(AMO1 shIRE1)				XBP1u(AMO1 shXBP1)				IRF4 (AMO1 shIRE1)				IRF4 (AMO1 shXBP1)
		0	0.873358	1.14501	1.01898	0.981374	1.06381	0.940014	1.01848	0.981859	1.03133	0.969617	1.03617	0.965096	1.07718	1.00415	0.986773	0.931906	0.975182	1.02545	0.991302	1.00877	1.30477	0.766419	1.00835	0.991719
		24	0.335663	0.257674	0.365658	0.385178	0.925357	0.940485	1.01039	0.966503	1.71792	1.81054	1.81173	1.75386	0.346491	0.448072	0.305658	0.285578	0.624728	0.60212	0.522362	0.51976	1.40638	1.28113	1.03397	1.02312
		48	0.3241	0.333409	0.31457	0.31883	1.08726	1.20786	0.889618	0.828652	1.36849	0.704021	1.16612	1.22405	0.265192	0.320082	0.266531	0.271297	0.587019		0.560742	0.591311	1.24577	1.47169	0.979104	0.951359
		72	0.396821	0.369781	0.252762	0.244481	0.492968	1.24992	0.874845	0.829808	1.191	0.536065	1.11154	1.09123	0.220728	0.307662	0.230738	0.243007	0.878515	0.760705	0.721606	0.729192	1.32159	1.27926	0.948163	1.00548
		KMS27
		Time (h)	ERN1(KMS27 shIRE1)			ERN1(KMS27 shXBP1)			XBP1u(KMS27 shIRE1)			XBP1u(KMS27 shXBP1)			IRF4 (KMS27 shIRE1)			IRF4 (KMS27 shXBP1)
		0	1	0.916	1.092	1	0.928	1.077	1	0.852	1.174	1	0.92	1.086	1	0.964	1.037	1	0.929	1.076
		24	0.505	0.485	0.526	1.099	0.982	1.231	1.08	1.002	1.163	0.281	0.254	0.312	0.52	0.501	0.54	1.53	1.378	1.7
		48	0.758	0.704	0.817	1.239	1.138	1.349	1.183	1.076	1.3	0.166	0.157	0.175	0.409	0.378	0.442	1.584	1.41	1.78
		72	0.826	0.805	0.848	1.222	1.131	1.319	1.275	1.217	1.335	0.128	0.117	0.139	0.374	0.364	0.384	1.498	1.358	1.652

## Sheet: Fig 1G
Fig. 1G:
		AMO1 shIRE1 Cl. 1	IRF4 mRNA
		Mock	1.03024	0.958091	1.0131
		Dox	0.429788	0.422886	0.432348
		10uM RI	1.07959	1.0682	1.10855
		30uM RI	1.27799	1.27767	1.31461

## Sheet: Fig 1H
Fig. 1H:
			AMO1 shIRE1 Cl. 1	IRF4 protein quant
			Mock	1
			Dox	0.544886
			10uM RI	2.31135
			30uM RI	2.61889

## Sheet: Fig 1I
Fig. 1I:
			KMS27 shIRE1	IRF4
			Mock	1	0.885	1.13
			Dox	0.593	0.519	0.679
			10uM RI	0.985	0.916	1.06
			30uM RI	1.143	0.876	1.492

## Sheet: Fig 1J
Fig. 1J:
		KMS27 shIRE1	IRF4 protein quant
		Mock	1
		Dox	0.364534
		10uM RI	1.10843
		30uM RI	0.96974

## Sheet: Fig S1A
Fig. S1A:
			L363 shIRE1 Cl. C									L363 shXBP1 Cl. N
		Time (h)	ERN1			IRF4			XBP1s			ERN1			IRF4			XBP1s
		0	0.99	1.003	1.007	1.003	0.999	0.998	0.932	1.048	1.024	0.973	1.013	1.014	1.068	0.96	0.975	1.009	0.99	1.001
		24	0.293	0.27	0.271	0.977	0.907	0.823	0.255	0.243	0.232	0.761	0.662	0.694	1.036	0.929	0.905	0.098	0.095	0.1
		48	0.18	0.173	0.172	0.614	0.629	0.615	0.154	0.168	0.163	0.619	0.61	0.626	0.866	0.838	0.85	0.057	0.057	0.059
		72	0.164	0.146	0.16	0.545	0.507	0.501	0.092	0.084	0.087	0.664	0.661	0.637	0.927	0.865	0.89	0.089	0.078	0.08

[truncated: 53 more sheets: Fig S1C, Fig S1E&G, Fig S1J&K, Fig 2A, Fig 2B, Fig 2C, Fig 2E, Fig 2F, Fig 2G, Fig 2H, Fig S2A, Fig S2C, Fig 3A, Fig 3B, Fig 3C, Fig 3D, Fig 3E, Fig S3B, Fig S3D, Fig S3E …]
