# Supplementary material for: Interferon regulatory factor 4 mediates nonenzymatic IRE1 dependency in multiple myeloma cells
Source: PLoS Biol. 2025 Apr 11;23(4):e3003096. doi: 10.1371/journal.pbio.3003096 (PMC12052183; doi:10.1371/journal.pbio.3003096)
Supplement: S2 Data — Matrixes were generated by the ChIP-sequencing differential binding analysis described in Materials and Methods. For raw data files as well as bigwig files, please refer to GEO repository with accession number GSE288671. (ZIP) [file pbio.3003096.s010.zip]

Archive with 3 entries (3 files):
- profile_matrix_repressed_RNAPII
- profile_matrix_repressed_IRF4
- heatmap_matrix_repressed_RNAPII_IRF4
