# Supplementary material for: Interferon regulatory factor 4 mediates nonenzymatic IRE1 dependency in multiple myeloma cells
Source: PLoS Biol. 2025 Apr 11;23(4):e3003096. doi: 10.1371/journal.pbio.3003096 (PMC12052183; doi:10.1371/journal.pbio.3003096)
Supplement: S2 Data — Matrixes were generated by the ChIP-sequencing differential binding analysis described in Materials and Methods. For raw data files as well as bigwig files, please refer to GEO repository with accession number GSE288671. (ZIP) [file pbio.3003096.s010.zip › profile_matrix_repressed_RNAPII]

@{"upstream":[1000,1000,1000,1000],"downstream":[1000,1000,1000,1000],"body":[0,0,0,0],"bin size":[10,10,10,10],"ref point":["center","center","center","center"],"verbose":false,"bin avg type":"mean","missing data as zero":false,"min threshold":null,"max threshold":null,"scale":1,"skip zeros":true,"nan after end":false,"proc number":1,"sort regions":"keep","sort using":"mean","unscaled 5 prime":[…
chr2	17959804	17960204	401	0.0	.	0.333426	0.343021	0.323831	0.343021	0.328629	0.263862	0.263862	0.208691	0.143925	0.170311	0.160716	0.139127	0.165513	0.165513	0.134330	0.107943	0.146323	0.170311	0.187102	0.230280	0.290248	0.268660	0.239875	0.239875	0.225482	0.211090	0.235077	0.326230	0.338223	0.326230	0.316634	0.338223	0.319034	0.355015	0.331027	0.321432	0.268660	0.244672	0.239875	0.309438	0.350217	0.417382	0.414984	0.390996
chr2	18066865	18067265	401_r1	0.0	.	1.165791	0.988284	0.909126	0.877942	0.779593	0.659656	0.556510	0.585295	0.606883	0.647662	0.760403	1.019467	0.954701	0.858752	0.805980	0.671650	0.446167	0.515731	0.597288	0.638067	0.719625	0.753207	0.688441	0.705232	0.707631	0.611681	0.587693	0.611681	0.472554	0.414983	0.426977	0.422180	0.367009	0.470155	0.446167	0.405388	0.417382	0.407787	0.352616	0.362211	0.331027	0.331027	0.374205	0.436572
chr2	17976437	17976837	401_r2	0.0	.	1.969371	1.856631	1.890214	1.796662	1.851832	1.849435	1.784670	1.587971	1.623951	1.460838	1.432053	1.429654	1.417659	1.343298	1.321709	1.367285	1.225760	1.158595	1.093830	1.062647	1.074640	1.065045	0.997876	0.899531	0.851556	0.719625	0.626073	0.575700	0.618877	0.633270	0.758005	0.820372	0.899531	0.928316	0.973890	0.803581	0.784391	0.671650	0.606883	0.539718	0.534921	0.482148	0.611681	0.626073
chr2	18814383	18814783	401_r3	0.0	.	0.117538	0.095950	0.081557	0.014392	0.009595	0.047975	0.047975	0.047975	0.047975	0.052772	0.023987	0.023987	0.023987	0.023987	0.019190	0.023987	0.023987	0.031184	0.069564	0.076760	0.083956	0.095950	0.088754	0.079159	0.131931	0.141526	0.175108	0.215887	0.223084	0.189501	0.158317	0.141526	0.119937	0.083956	0.047975	0.086355	0.088754	0.105545	0.131931	0.151121	0.167912	0.146324	0.110342	0.091152
chr10	5895733	5896133	401_r4	0.0	.	0.122336	0.112741	0.103146	0.093551	0.071962	0.088754	0.076760	0.098349	0.131931	0.165513	0.196697	0.227881	0.199096	0.179906	0.182305	0.184704	0.151121	0.127134	0.105545	0.095950	0.117538	0.163115	0.256666	0.311837	0.323831	0.273457	0.249470	0.196697	0.191900	0.208691	0.194299	0.187102	0.163115	0.122336	0.079159	0.112741	0.112741	0.117538	0.131931	0.155918	0.158317	0.175109	0.211090	0.251869
chr7	100101156	100101556	401_r5	0.0	.	0.913923	0.894734	0.803581	0.753207	0.674049	0.580497	0.501338	0.412585	0.367008	0.491743	0.628472	0.755606	0.851556	0.925917	0.897132	0.909126	0.873145	1.009872	1.045854	1.091431	1.079437	1.077038	1.009872	0.947506	0.882740	0.820372	0.829967	0.837163	0.820372	0.880341	0.964297	0.983485	0.923518	1.244950	1.537599	1.597568	1.731897	2.036537	1.907006	1.755884	1.938188	2.108499	2.019745	2.242829
chr20	32702925	32703325	401_r6	0.0	.	0.160716	0.184703	0.251869	0.206292	0.158317	0.182305	0.163115	0.103146	0.119937	0.112741	0.100747	0.112741	0.093551	0.074361	0.117538	0.129532	0.146324	0.153520	0.242273	0.266261	0.285451	0.321432	0.333426	0.323831	0.273457	0.280653	0.227881	0.208691	0.175108	0.223083	0.184703	0.189501	0.261464	0.239875	0.191900	0.275856	0.357413	0.352616	0.429376	0.503737	0.453363	0.374205	0.331027	0.275856
chr3	48188206	48188606	401_r7	0.0	.	0.302242	0.290248	0.239875	0.194298	0.215887	0.194298	0.170311	0.163115	0.247071	0.302242	0.352616	0.338224	0.410186	0.321432	0.213488	0.249470	0.343021	0.292647	0.357413	0.455762	0.441370	0.455762	0.470155	0.486946	0.434174	0.441370	0.424578	0.486946	0.398192	0.379002	0.414984	0.400591	0.347818	0.410186	0.513332	0.431775	0.419781	0.527725	0.491743	0.419781	0.486946	0.618877	0.496541	0.477351
chr17	40287705	40288105	401_r8	0.0	.	0.019190	0.040779	0.076760	0.103146	0.122336	0.124735	0.115140	0.127133	0.112741	0.095950	0.115140	0.155919	0.172710	0.167912	0.177507	0.160716	0.119937	0.064766	0.136729	0.151121	0.167912	0.201495	0.239875	0.297445	0.355015	0.381401	0.371806	0.338224	0.256666	0.259065	0.249470	0.230280	0.242274	0.254267	0.211090	0.227881	0.323831	0.335825	0.297444	0.283052	0.256666	0.155919	0.170311	0.184703
chr11	120703746	120704146	401_r9	0.0	.	0.000000	0.004797	0.023987	0.023987	0.023987	0.023987	0.019190	0.000000	0.007196	0.023987	0.023987	0.023987	0.023987	0.038380	0.026386	0.047975	0.047975	0.050374	0.050374	0.055171	0.047975	0.055171	0.069564	0.057570	0.062367	0.047975	0.050374	0.047975	0.038380	0.023987	0.067165	0.091152	0.100747	0.119937	0.119937	0.081557	0.067165	0.043177	0.038380	0.047975	0.043177	0.023987	0.031184	0.033582
chr8	103863922	103864322	401_r10	0.0	.	0.000000	0.000000	0.000000	0.000000	0.019190	0.023987	0.023987	0.021589	0.023987	0.007196	0.019190	0.059969	0.071962	0.071962	0.076760	0.076760	0.040779	0.047975	0.047975	0.043177	0.028785	0.043177	0.023987	0.023987	0.023987	0.019190	0.000000	0.000000	0.000000	0.000000	0.000000	0.021589	0.023987	0.047975	0.047975	0.047975	0.026386	0.038380	0.031184	0.047975	0.047975	0.047975	0.033582	0.026386
chr19	48447810	48448210	401_r11	0.0	.	0.239875	0.239875	0.287850	0.307040	0.290249	0.251868	0.227881	0.283052	0.247071	0.259065	0.278255	0.285451	0.196698	0.189501	0.127133	0.107944	0.136729	0.163115	0.213488	0.230280	0.244672	0.203893	0.184704	0.155919	0.206292	0.215887	0.249470	0.285451	0.326230	0.290249	0.328628	0.335825	0.309438	0.316635	0.393395	0.386198	0.374205	0.386198	0.484547	0.513332	0.561307	0.587693	0.532522	0.379002
chr15	90259506	90259906	401_r12	0.0	.	0.076760	0.047975	0.047975	0.047975	0.026386	0.009595	0.014392	0.023987	0.047975	0.047975	0.047975	0.050374	0.071962	0.047975	0.067165	0.098349	0.124735	0.095950	0.095950	0.076760	0.064766	0.026386	0.023987	0.045576	0.064766	0.057570	0.088754	0.095950	0.091152	0.083956	0.105545	0.079159	0.079159	0.079159	0.067165	0.033582	0.026386	0.040779	0.043177	0.062367	0.071962	0.069564	0.076760	0.093551
chr17	17295192	17295592	401_r13	0.0	.	0.062367	0.067165	0.047975	0.069564	0.062367	0.045576	0.047975	0.047975	0.062367	0.071962	0.091152	0.107943	0.119937	0.083956	0.071962	0.040779	0.028785	0.023987	0.033582	0.057570	0.071962	0.055171	0.067165	0.062367	0.038380	0.045576	0.071962	0.052772	0.047975	0.047975	0.026386	0.000000	0.000000	0.000000	0.019190	0.047975	0.079159	0.095950	0.095950	0.076760	0.047975	0.026386	0.028785	0.071962
chr10	123327469	123327869	401_r14	0.0	.	0.023987	0.023987	0.023987	0.021589	0.023987	0.023987	0.038380	0.110342	0.110342	0.095950	0.095950	0.081557	0.009595	0.000000	0.011994	0.023987	0.023987	0.023987	0.047975	0.059969	0.047975	0.055171	0.071962	0.047975	0.038380	0.088754	0.095950	0.095950	0.095950	0.081557	0.031184	0.016791	0.000000	0.000000	0.000000	0.021589	0.045576	0.071962	0.095950	0.095950	0.074361	0.050374	0.023987	0.000000
chr9	6598317	6598717	401_r15	0.0	.	0.136729	0.211090	0.206292	0.215887	0.194299	0.208691	0.122336	0.064766	0.055171	0.115140	0.098349	0.095950	0.112741	0.129532	0.105545	0.124735	0.122336	0.139127	0.167912	0.187102	0.191900	0.189501	0.177507	0.153520	0.158317	0.124735	0.143925	0.196697	0.189501	0.158317	0.163115	0.201495	0.187102	0.203893	0.196697	0.215887	0.220685	0.213488	0.213488	0.249470	0.242274	0.206292	0.194298	0.213488
chr3	46829760	46830160	401_r16	0.0	.	0.023987	0.023987	0.023987	0.023987	0.021589	0.000000	0.014392	0.047975	0.047975	0.047975	0.047975	0.057570	0.023987	0.023987	0.023987	0.023987	0.000000	0.000000	0.016791	0.047975	0.062367	0.074361	0.095950	0.098349	0.071962	0.057570	0.045576	0.023987	0.004797	0.004797	0.023987	0.023987	0.028785	0.047975	0.043177	0.026386	0.069564	0.086355	0.071962	0.081557	0.093551	0.050374	0.031184	0.067165
chr3	31754607	31755007	401_r17	0.0	.	0.021589	0.023987	0.023987	0.023987	0.023987	0.002399	0.000000	0.000000	0.000000	0.023987	0.023987	0.023987	0.043177	0.047975	0.023987	0.045576	0.047975	0.028785	0.023987	0.023987	0.002399	0.000000	0.023987	0.023987	0.033582	0.047975	0.047975	0.023987	0.023987	0.014392	0.000000	0.019190	0.040779	0.047975	0.050374	0.071962	0.059969	0.055171	0.062367	0.088754	0.071962	0.064766	0.047975	0.057570
chr2	5924271	5924671	401_r18	0.0	.	0.000000	0.000000	0.023987	0.023987	0.023987	0.023987	0.023987	0.007196	0.023987	0.023987	0.047975	0.047975	0.040779	0.023987	0.023987	0.000000	0.000000	0.000000	0.000000	0.011994	0.023987	0.033582	0.071962	0.079159	0.083956	0.071962	0.062367	0.026386	0.088754	0.081557	0.095950	0.103146	0.158317	0.119937	0.122336	0.122336	0.143925	0.103146	0.071962	0.059969	0.079159	0.076760	0.071962	0.071962
chr13	94590758	94591158	401_r19	0.0	.	0.000000	0.000000	0.019190	0.023987	0.040779	0.047975	0.062367	0.038380	0.047975	0.052772	0.095950	0.091152	0.124735	0.143925	0.129532	0.115140	0.141526	0.091152	0.081557	0.095950	0.052772	0.040779	0.057570	0.062367	0.069564	0.071962	0.062367	0.062367	0.086355	0.074361	0.071962	0.064766	0.047975	0.028785	0.038380	0.074361	0.098349	0.119937	0.100747	0.081557	0.083956	0.091152	0.112741	0.119937
chr15	90075548	90075948	401_r20	0.0	.	0.076760	0.071962	0.071962	0.055171	0.035981	0.002399	0.000000	0.023987	0.028785	0.069564	0.081557	0.127134	0.119937	0.124735	0.098349	0.088754	0.088754	0.093551	0.086355	0.086355	0.136729	0.119937	0.098349	0.095950	0.095950	0.059969	0.055171	0.071962	0.071962	0.057570	0.040779	0.043177	0.062367	0.076760	0.119937	0.119937	0.098349	0.117538	0.115140	0.076760	0.100747	0.115140	0.081557	0.119937
chr16	29731889	29732289	401_r21	0.0	.	0.095950	0.098349	0.074361	0.055171	0.083956	0.071962	0.069564	0.047975	0.064766	0.045576	0.047975	0.076760	0.095950	0.071962	0.055171	0.047975	0.033582	0.023987	0.050374	0.088754	0.095950	0.081557	0.071962	0.057570	0.055171	0.047975	0.064766	0.076760	0.083956	0.057570	0.071962	0.079159	0.067165	0.047975	0.038380	0.023987	0.000000	0.000000	0.000000	0.000000	0.000000	0.000000	0.000000	0.000000
chr2	17878472	17878872	401_r22	0.0	.	0.225482	0.254267	0.261464	0.275856	0.323831	0.316635	0.287850	0.256666	0.247071	0.244672	0.251868	0.381401	0.472554	0.467756	0.455762	0.489345	0.412585	0.338224	0.376603	0.431775	0.395794	0.371806	0.462959	0.501338	0.580497	0.628472	0.676447	0.719625	0.772397	0.746011	0.743612	0.781992	0.726821	0.746011	0.873145	0.990682	1.000276	1.172987	1.300121	1.225762	1.254546	1.364888	1.396072	1.338501
chr7	102278971	102279371	401_r23	0.0	.	0.004797	0.023987	0.023987	0.033582	0.069564	0.067165	0.047975	0.093551	0.110342	0.083956	0.095950	0.095950	0.050374	0.023987	0.019190	0.038380	0.047975	0.047975	0.047975	0.081557	0.057570	0.069564	0.071962	0.081557	0.057570	0.064766	0.093551	0.119937	0.134330	0.119937	0.139127	0.115140	0.119937	0.095950	0.143925	0.146324	0.153520	0.146324	0.167912	0.129532	0.107943	0.095950	0.107944	0.139127
chr16	86629009	86629409	401_r24	0.0	.	0.023987	0.043177	0.047975	0.047975	0.047975	0.047975	0.014392	0.000000	0.000000	0.000000	0.000000	0.000000	0.000000	0.000000	0.000000	0.000000	0.000000	0.000000	0.000000	0.000000	0.000000	0.000000	0.000000	0.000000	0.021589	0.023987	0.047975	0.047975	0.047975	0.033582	0.047975	0.023987	0.023987	0.038380	0.040779	0.023987	0.033582	0.047975	0.033582	0.023987	0.023987	0.014392	0.000000	0.000000
chr19	2698711	2699111	401_r25	0.0	.	0.167912	0.199096	0.187102	0.189501	0.177507	0.148722	0.139127	0.134330	0.131931	0.139127	0.172710	0.148722	0.139127	0.139127	0.136728	0.167912	0.196697	0.201495	0.194298	0.220685	0.158317	0.175109	0.167912	0.134330	0.079159	0.110342	0.083956	0.095950	0.134330	0.184703	0.196697	0.203893	0.235077	0.232679	0.211090	0.196697	0.227881	0.172710	0.136729	0.107943	0.093551	0.098349	0.151121	0.199096
chr2	18209425	18209825	401_r26	0.0	.	0.071962	0.052772	0.031184	0.023987	0.035981	0.069564	0.057570	0.083956	0.095950	0.083956	0.059969	0.071962	0.035981	0.023987	0.023987	0.023987	0.023987	0.023987	0.023987	0.031184	0.038380	0.023987	0.050374	0.071962	0.083956	0.095950	0.095950	0.069564	0.067165	0.095950	0.110342	0.119937	0.119937	0.100747	0.057570	0.033582	0.045576	0.047975	0.091152	0.091152	0.071962	0.050374	0.129532	0.100747
chr11	110373120	110373520	401_r27	0.0	.	0.023987	0.023987	0.011994	0.000000	0.028785	0.047975	0.047975	0.064766	0.071962	0.062367	0.055171	0.074361	0.103146	0.095950	0.076760	0.064766	0.069564	0.047975	0.059969	0.071962	0.071962	0.076760	0.074361	0.098349	0.095950	0.095950	0.067165	0.064766	0.079159	0.131931	0.143925	0.158317	0.148722	0.098348	0.055171	0.124735	0.129532	0.136729	0.167912	0.208691	0.177507	0.191900	0.175108	0.143925
chr4	122689994	122690394	401_r28	0.0	.	0.023987	0.009595	0.000000	0.000000	0.000000	0.000000	0.000000	0.000000	0.023987	0.023987	0.023987	0.023987	0.023987	0.000000	0.000000	0.000000	0.000000	0.000000	0.000000	0.000000	0.000000	0.000000	0.000000	0.000000	0.000000	0.000000	0.000000	0.000000	0.000000	0.000000	0.000000	0.000000	0.000000	0.000000	0.000000	0.000000	0.000000	0.000000	0.000000	0.000000	0.000000	0.000000	0.000000	0.000000
chr20	32762199	32762599	401_r29	0.0	.	0.194299	0.235077	0.259065	0.256666	0.244672	0.218286	0.170311	0.153520	0.189501	0.184704	0.172710	0.191900	0.206292	0.182305	0.187102	0.213489	0.244672	0.261463	0.271059	0.304641	0.333426	0.355015	0.417382	0.501338	0.482149	0.489345	0.426977	0.340622	0.319033	0.347818	0.338224	0.393395	0.431775	0.359812	0.357413	0.379002	0.443768	0.486946	0.546915	0.606884	0.635668	0.635668	0.724422	0.724422
chr22	41751844	41752244	401_r30	0.0	.	0.119937	0.165513	0.177507	0.148722	0.158317	0.158317	0.122336	0.112741	0.127133	0.103146	0.088754	0.088754	0.115140	0.167912	0.177507	0.225482	0.247071	0.213488	0.194299	0.213488	0.163115	0.124735	0.182305	0.141526	0.141526	0.179906	0.232679	0.167912	0.155919	0.141526	0.203894	0.237476	0.352616	0.426977	0.472554	0.379002	0.355015	0.331027	0.422180	0.446167	0.522927	0.592491	0.633270	0.578098
chr13	94646981	94647381	401_r31	0.0	.	0.000000	0.000000	0.000000	0.000000	0.000000	0.000000	0.000000	0.000000	0.000000	0.000000	0.000000	0.011994	0.023987	0.023987	0.023987	0.023987	0.021589	0.023987	0.023987	0.023987	0.023987	0.014392	0.019190	0.023987	0.023987	0.045576	0.047975	0.028785	0.035981	0.047975	0.035981	0.047975	0.047975	0.033582	0.023987	0.019190	0.023987	0.023987	0.028785	0.047975	0.043177	0.023987	0.023987	0.019190
chr12	52264438	52264838	401_r32	0.0	.	0.000000	0.000000	0.000000	0.000000	0.007196	0.031184	0.047975	0.047975	0.047975	0.040779	0.033582	0.047975	0.047975	0.047975	0.047975	0.031184	0.007196	0.023987	0.023987	0.043177	0.047975	0.040779	0.043177	0.047975	0.028785	0.023987	0.023987	0.004797	0.016791	0.023987	0.052772	0.071962	0.071962	0.062367	0.071962	0.043177	0.023987	0.023987	0.016791	0.004797	0.055171	0.074361	0.139127	0.167912
chr17	16906585	16906985	401_r33	0.0	.	0.023987	0.023987	0.023987	0.031184	0.023987	0.023987	0.023987	0.023987	0.007196	0.000000	0.016791	0.023987	0.040779	0.047975	0.062367	0.055171	0.047975	0.031184	0.023987	0.009595	0.000000	0.000000	0.000000	0.000000	0.000000	0.004797	0.023987	0.023987	0.023987	0.023987	0.019190	0.019190	0.045576	0.047975	0.047975	0.047975	0.047975	0.050374	0.047975	0.047975	0.047975	0.028785	0.021589	0.023987
chr12	56752084	56752484	401_r34	0.0	.	0.333426	0.314236	0.347819	0.350217	0.340622	0.338223	0.362211	0.369407	0.398192	0.443769	0.438971	0.417382	0.395793	0.398192	0.381401	0.532522	0.626073	0.662055	0.630871	0.650061	0.513332	0.393395	0.335825	0.338223	0.338223	0.379002	0.494142	0.616478	0.640466	0.580497	0.575700	0.522927	0.510933	0.527725	0.594890	0.592491	0.683644	0.662055	0.688441	0.664454	0.626073	0.556510	0.614080	0.602086
chr2	172596798	172597198	401_r35	0.0	.	0.103146	0.112741	0.117539	0.143925	0.119937	0.115140	0.158317	0.158317	0.151121	0.167912	0.175109	0.129532	0.107943	0.088754	0.071962	0.023987	0.071962	0.141526	0.167912	0.199096	0.220685	0.203894	0.175108	0.167912	0.136729	0.139127	0.146324	0.134330	0.143925	0.143925	0.172710	0.175109	0.203893	0.213488	0.247071	0.259065	0.242274	0.184703	0.167912	0.136728	0.079159	0.069564	0.163115	0.160716
chr8	10969096	10969496	401_r36	0.0	.	0.230280	0.232679	0.175109	0.163115	0.136728	0.076760	0.079159	0.115140	0.110342	0.095950	0.124735	0.129532	0.139127	0.160716	0.167912	0.141526	0.179906	0.182305	0.172710	0.223084	0.232679	0.172710	0.139127	0.100747	0.050374	0.047975	0.038380	0.059969	0.119937	0.179906	0.201495	0.271059	0.290249	0.239875	0.172710	0.201495	0.239875	0.230280	0.239875	0.256666	0.227881	0.158317	0.163115	0.167912
chr3	98008881	98009281	401_r37	0.0	.	0.047975	0.074361	0.083956	0.071962	0.067165	0.047975	0.021589	0.000000	0.021589	0.023987	0.023987	0.035981	0.047975	0.026386	0.043177	0.071962	0.059969	0.069564	0.074361	0.076760	0.064766	0.071962	0.067165	0.069564	0.052772	0.055171	0.064766	0.062367	0.071962	0.088754	0.071962	0.071962	0.110342	0.119937	0.098349	0.107943	0.112741	0.074361	0.067165	0.095950	0.117538	0.172710	0.167912	0.184704
chr5	6480529	6480929	401_r38	0.0	.	0.009595	0.011994	0.028785	0.071962	0.071962	0.071962	0.071962	0.071962	0.047975	0.047975	0.047975	0.059969	0.043177	0.023987	0.023987	0.023987	0.038380	0.047975	0.047975	0.047975	0.052772	0.033582	0.057570	0.115140	0.119937	0.122336	0.146324	0.134330	0.076760	0.098349	0.117538	0.105545	0.107944	0.151121	0.151121	0.141526	0.131931	0.124735	0.112741	0.086355	0.069564	0.047975	0.059969	0.047975
chr12	12952011	12952411	401_r39	0.0	.	0.088754	0.105545	0.141526	0.155919	0.163115	0.179906	0.196697	0.215887	0.208691	0.201495	0.189501	0.177507	0.179906	0.211090	0.206292	0.213488	0.201495	0.158317	0.117538	0.100747	0.093551	0.122336	0.163115	0.131931	0.127133	0.151121	0.155919	0.100747	0.105545	0.136729	0.131931	0.165513	0.208691	0.225482	0.191900	0.175109	0.134330	0.105545	0.112741	0.129532	0.131931	0.122336	0.146324	0.160716
chr8	70592275	70592675	401_r40	0.0	.	0.100747	0.143925	0.136729	0.143925	0.115140	0.107943	0.074361	0.117539	0.136728	0.239875	0.285451	0.290249	0.311837	0.319033	0.273457	0.247071	0.244672	0.225482	0.278255	0.273457	0.268660	0.326230	0.331027	0.259065	0.251869	0.247071	0.244672	0.247071	0.278255	0.237476	0.261463	0.227881	0.225482	0.208691	0.271058	0.266261	0.266261	0.268660	0.295046	0.369407	0.489345	0.496541	0.491743	0.503737
chr19	48385470	48385870	401_r41	0.0	.	0.213488	0.187102	0.148722	0.160716	0.155918	0.148722	0.124735	0.151121	0.129532	0.151121	0.119937	0.163115	0.182305	0.191900	0.167912	0.187102	0.158317	0.155919	0.191900	0.184704	0.175109	0.165513	0.129532	0.136728	0.191900	0.189501	0.179906	0.223084	0.194298	0.189501	0.201494	0.201495	0.194298	0.218286	0.208691	0.218286	0.259065	0.295046	0.268660	0.278255	0.292647	0.302242	0.319034	0.333426
chr12	121708276	121708676	401_r42	0.0	.	0.023987	0.004797	0.000000	0.000000	0.000000	0.000000	0.000000	0.014392	0.023987	0.023987	0.023987	0.023987	0.009595	0.019190	0.023987	0.023987	0.023987	0.023987	0.004797	0.000000	0.000000	0.040779	0.047975	0.047975	0.047975	0.047975	0.031184	0.023987	0.023987	0.028785	0.047975	0.023987	0.023987	0.023987	0.019190	0.000000	0.002399	0.023987	0.047975	0.052772	0.088754	0.093551	0.071962	0.071962
chr16	81652761	81653161	401_r43	0.0	.	0.119937	0.160716	0.179906	0.175108	0.199096	0.163115	0.146324	0.170311	0.184704	0.196697	0.196697	0.189501	0.170311	0.143925	0.127133	0.146324	0.127133	0.119937	0.160716	0.127133	0.093551	0.136728	0.151121	0.105545	0.119937	0.160716	0.208691	0.208691	0.278255	0.285451	0.275856	0.182305	0.151121	0.148722	0.163115	0.153520	0.182305	0.259065	0.235077	0.278255	0.326230	0.364610	0.383800	0.390996
chr1	154550702	154551102	401_r44	0.0	.	0.182305	0.213488	0.268660	0.328628	0.328628	0.333426	0.263862	0.201495	0.201495	0.211090	0.177507	0.215887	0.235077	0.215887	0.191900	0.227881	0.230280	0.206292	0.158317	0.155919	0.158317	0.189501	0.215887	0.247071	0.254267	0.227881	0.167912	0.206292	0.196697	0.242274	0.263862	0.251868	0.199096	0.203893	0.146323	0.160716	0.232679	0.331027	0.333426	0.340622	0.340622	0.314236	0.218286	0.201495
chr19	4909331	4909731	401_r45	0.0	.	0.023987	0.009595	0.023987	0.023987	0.023987	0.023987	0.023987	0.000000	0.007196	0.047975	0.047975	0.047975	0.047975	0.040779	0.000000	0.000000	0.007196	0.031184	0.047975	0.047975	0.047975	0.050374	0.040779	0.023987	0.023987	0.023987	0.014392	0.000000	0.000000	0.000000	0.000000	0.023987	0.023987	0.023987	0.038380	0.047975	0.023987	0.023987	0.038380	0.033582	0.045576	0.093551	0.119937	0.105545
chr6	90354555	90354955	401_r46	0.0	.	0.023987	0.023987	0.009595	0.000000	0.000000	0.000000	0.000000	0.000000	0.000000	0.007196	0.023987	0.023987	0.023987	0.023987	0.016791	0.000000	0.000000	0.000000	0.014392	0.023987	0.023987	0.023987	0.045576	0.033582	0.023987	0.023987	0.023987	0.002399	0.000000	0.000000	0.000000	0.023987	0.023987	0.023987	0.038380	0.047975	0.023987	0.023987	0.023987	0.009595	0.000000	0.000000	0.002399	0.023987
chr4	23972185	23972585	401_r47	0.0	.	0.047975	0.033582	0.059969	0.074361	0.095950	0.071962	0.076760	0.059969	0.045576	0.023987	0.023987	0.014392	0.000000	0.000000	0.000000	0.000000	0.000000	0.000000	0.000000	0.000000	0.000000	0.000000	0.000000	0.000000	0.000000	0.002399	0.023987	0.023987	0.023987	0.023987	0.026386	0.040779	0.047975	0.052772	0.095950	0.091152	0.055171	0.062367	0.067165	0.023987	0.023987	0.023987	0.023987	0.023987
chr17	39867117	39867517	401_r48	0.0	.	0.033582	0.062367	0.071962	0.071962	0.093551	0.062367	0.033582	0.031184	0.047975	0.043177	0.059969	0.074361	0.088754	0.074361	0.110342	0.148722	0.141526	0.155918	0.165513	0.112741	0.055171	0.047975	0.021589	0.055171	0.071962	0.071962	0.095950	0.086355	0.062367	0.047975	0.069564	0.071962	0.093551	0.074361	0.071962	0.050374	0.023987	0.014392	0.031184	0.047975	0.047975	0.047975	0.035981	0.016791
chr1	39776335	39776735	401_r49	0.0	.	0.047975	0.043177	0.023987	0.019190	0.004797	0.023987	0.043177	0.055171	0.091152	0.091152	0.076760	0.076760	0.064766	0.035981	0.055171	0.071962	0.071962	0.071962	0.064766	0.040779	0.031184	0.023987	0.023987	0.028785	0.047975	0.035981	0.040779	0.047975	0.047975	0.047975	0.047975	0.031184	0.023987	0.040779	0.035981	0.047975	0.047975	0.064766	0.050374	0.047975	0.047975	0.062367	0.055171	0.081557
chr9	9729022	9729422	401_r50	0.0	.	0.047975	0.031184	0.000000	0.000000	0.000000	0.009595	0.023987	0.040779	0.047975	0.047975	0.038380	0.023987	0.043177	0.047975	0.047975	0.047975	0.047975	0.011994	0.000000	0.000000	0.000000	0.014392	0.023987	0.023987	0.023987	0.043177	0.033582	0.023987	0.023987	0.023987	0.004797	0.019190	0.023987	0.023987	0.043177	0.047975	0.050374	0.047975	0.047975	0.047975	0.047975	0.026386	0.045576	0.069564
chr12	109097574	109097974	401_r51	0.0	.	0.000000	0.014392	0.023987	0.023987	0.023987	0.023987	0.009595	0.000000	0.000000	0.000000	0.000000	0.000000	0.000000	0.000000	0.031184	0.057570	0.074361	0.095950	0.095950	0.086355	0.062367	0.045576	0.023987	0.026386	0.026386	0.026386	0.047975	0.047975	0.050374	0.057570	0.093551	0.095950	0.127133	0.151121	0.134330	0.110342	0.098349	0.098349	0.112741	0.143925	0.146324	0.141526	0.110342	0.127133
chr5	96326936	96327336	401_r52	0.0	.	0.119937	0.107943	0.071962	0.057570	0.026386	0.023987	0.023987	0.023987	0.023987	0.021589	0.023987	0.023987	0.023987	0.023987	0.007196	0.004797	0.023987	0.023987	0.035981	0.047975	0.047975	0.047975	0.047975	0.035981	0.023987	0.019190	0.011994	0.026386	0.057570	0.079159	0.095950	0.100747	0.093551	0.083956	0.064766	0.057570	0.055171	0.047975	0.035981	0.047975	0.038380	0.023987	0.023987	0.014392
chr10	96341550	96341950	401_r53	0.0	.	0.016791	0.021589	0.023987	0.023987	0.023987	0.023987	0.011994	0.023987	0.023987	0.023987	0.043177	0.038380	0.023987	0.023987	0.023987	0.004797	0.016791	0.023987	0.052772	0.081557	0.107943	0.103146	0.115140	0.091152	0.062367	0.038380	0.071962	0.052772	0.047975	0.088754	0.093551	0.047975	0.057570	0.071962	0.031184	0.067165	0.071962	0.062367	0.047975	0.047975	0.004797	0.000000	0.000000	0.000000
chr12	6922041	6922441	401_r54	0.0	.	0.141526	0.141526	0.167912	0.107944	0.110342	0.105545	0.117538	0.134330	0.167912	0.172710	0.182305	0.146324	0.124735	0.143925	0.160716	0.191900	0.259065	0.223083	0.199096	0.175108	0.131931	0.115140	0.177507	0.191900	0.199096	0.201495	0.232679	0.206292	0.167912	0.136729	0.134330	0.083956	0.093551	0.129532	0.182305	0.232679	0.283052	0.283052	0.297445	0.304641	0.247071	0.194299	0.223083	0.278255
chr8	133670961	133671361	401_r55	0.0	.	0.026386	0.023987	0.023987	0.016791	0.023987	0.023987	0.023987	0.023987	0.011994	0.000000	0.000000	0.007196	0.023987	0.023987	0.023987	0.031184	0.040779	0.023987	0.023987	0.023987	0.016791	0.014392	0.023987	0.023987	0.028785	0.047975	0.045576	0.047975	0.067165	0.071962	0.079159	0.107943	0.095950	0.076760	0.067165	0.052772	0.023987	0.023987	0.033582	0.047975	0.035981	0.043177	0.047975	0.062367
chr19	10777149	10777549	401_r56	0.0	.	0.081557	0.117539	0.117539	0.134330	0.143925	0.167912	0.139127	0.124735	0.124735	0.151121	0.167912	0.187102	0.225482	0.215887	0.206292	0.167912	0.129532	0.081557	0.098349	0.107943	0.139127	0.189501	0.172710	0.139127	0.110342	0.155919	0.146324	0.158317	0.187102	0.196697	0.167912	0.153520	0.153520	0.170311	0.187102	0.170311	0.182305	0.175108	0.141526	0.100747	0.119937	0.119937	0.131931	0.127133
chr17	7281123	7281523	401_r57	0.0	.	0.167912	0.153520	0.167912	0.167912	0.182305	0.136728	0.117538	0.071962	0.033582	0.055171	0.139127	0.242274	0.295046	0.367009	0.352616	0.304641	0.249470	0.232679	0.194299	0.239875	0.208691	0.203893	0.230280	0.268660	0.251869	0.283052	0.256666	0.218286	0.182305	0.189501	0.251868	0.297445	0.405388	0.534921	0.604485	0.618877	0.676447	0.729220	0.698036	0.611681	0.542117	0.498940	0.486946	0.604485
chr13	61391555	61391955	401_r58	0.0	.	0.035981	0.050374	0.095950	0.172710	0.191900	0.179906	0.213488	0.208691	0.155919	0.143925	0.143925	0.100747	0.079159	0.067165	0.117538	0.143925	0.139127	0.136728	0.131931	0.083956	0.086355	0.105545	0.103146	0.071962	0.086355	0.088754	0.136728	0.163115	0.191900	0.211090	0.208691	0.141526	0.103146	0.098349	0.112741	0.122336	0.163115	0.179906	0.189501	0.191900	0.304641	0.386199	0.381401	0.390996
chr12	56358822	56359222	401_r59	0.0	.	0.047975	0.079159	0.115140	0.143925	0.100747	0.095950	0.064766	0.028785	0.014392	0.023987	0.062367	0.095950	0.143925	0.129532	0.127133	0.105545	0.071962	0.055171	0.095950	0.112741	0.095950	0.141526	0.136728	0.100747	0.095950	0.107943	0.110342	0.105545	0.122336	0.134330	0.131931	0.083956	0.062367	0.040779	0.009595	0.004797	0.023987	0.026386	0.047975	0.047975	0.055171	0.069564	0.127134	0.172710
chr7	141564252	141564652	401_r60	0.0	.	0.141526	0.151121	0.151121	0.131931	0.163115	0.230280	0.256666	0.237476	0.213488	0.201495	0.141526	0.088754	0.095950	0.129532	0.167912	0.160716	0.196697	0.191900	0.155919	0.136729	0.117538	0.067165	0.083956	0.093551	0.074361	0.110342	0.235077	0.266261	0.302242	0.287850	0.249470	0.136728	0.098349	0.100747	0.103146	0.153520	0.175108	0.151121	0.122336	0.139127	0.131931	0.141526	0.143925	0.146324
chr15	41493427	41493827	401_r61	0.0	.	0.071962	0.057570	0.071962	0.047975	0.023987	0.023987	0.019190	0.035981	0.047975	0.071962	0.107944	0.139127	0.134330	0.148722	0.160716	0.165514	0.143925	0.117538	0.129532	0.103146	0.117538	0.179906	0.208691	0.191900	0.223083	0.227881	0.182305	0.189501	0.191900	0.215887	0.201495	0.227881	0.225482	0.247071	0.249470	0.235077	0.225482	0.239875	0.290248	0.290249	0.331027	0.383800	0.367008	0.326230
chr19	38655454	38655854	401_r62	0.0	.	0.031184	0.023987	0.016791	0.023987	0.023987	0.043177	0.047975	0.045576	0.026386	0.055171	0.052772	0.047975	0.047975	0.045576	0.016791	0.009595	0.023987	0.023987	0.028785	0.047975	0.038380	0.023987	0.023987	0.019190	0.023987	0.033582	0.071962	0.088754	0.110342	0.131931	0.134330	0.095950	0.079159	0.076760	0.045576	0.052772	0.071962	0.081557	0.076760	0.062367	0.088754	0.071962	0.062367	0.047975
chr11	121132538	121132938	401_r63	0.0	.	0.000000	0.000000	0.000000	0.000000	0.000000	0.023987	0.023987	0.023987	0.023987	0.023987	0.000000	0.000000	0.000000	0.000000	0.000000	0.000000	0.004797	0.038380	0.047975	0.047975	0.047975	0.043177	0.009595	0.000000	0.000000	0.000000	0.000000	0.000000	0.000000	0.000000	0.000000	0.004797	0.023987	0.023987	0.023987	0.045576	0.043177	0.023987	0.023987	0.023987	0.021589	0.023987	0.023987	0.023987
chr16	11714267	11714667	401_r64	0.0	.	0.604485	0.587693	0.592491	0.489345	0.510933	0.534921	0.518130	0.482148	0.551712	0.472553	0.357413	0.400591	0.414983	0.424578	0.486946	0.510934	0.453364	0.426977	0.311837	0.242273	0.244672	0.290248	0.379002	0.407787	0.450965	0.477351	0.438971	0.429376	0.412585	0.381401	0.345420	0.374205	0.299843	0.331027	0.436572	0.462959	0.426977	0.417382	0.357413	0.235077	0.299843	0.398192	0.496541	0.573301
chr7	35215960	35216360	401_r65	0.0	.	0.000000	0.000000	0.000000	0.000000	0.000000	0.000000	0.000000	0.000000	0.000000	0.000000	0.000000	0.000000	0.000000	0.000000	0.000000	0.000000	0.000000	0.000000	0.000000	0.000000	0.000000	0.000000	0.004797	0.023987	0.023987	0.023987	0.023987	0.019190	0.000000	0.000000	0.000000	0.000000	0.000000	0.000000	0.000000	0.000000	0.000000	0.000000	0.000000	0.000000	0.000000	0.000000	0.000000	0.000000
chr8	125771696	125772096	401_r66	0.0	.	0.023987	0.040779	0.047975	0.026386	0.023987	0.023987	0.007196	0.040779	0.047975	0.047975	0.069564	0.071962	0.031184	0.023987	0.038380	0.026386	0.023987	0.023987	0.045576	0.038380	0.047975	0.047975	0.047975	0.026386	0.019190	0.000000	0.023987	0.023987	0.023987	0.033582	0.047975	0.023987	0.023987	0.023987	0.050374	0.071962	0.071962	0.074361	0.095950	0.059969	0.023987	0.023987	0.021589	0.009595
chr7	121138309	121138709	401_r67	0.0	.	0.000000	0.000000	0.000000	0.000000	0.000000	0.000000	0.000000	0.000000	0.000000	0.033582	0.047975	0.047975	0.047975	0.047975	0.014392	0.000000	0.000000	0.000000	0.000000	0.002399	0.023987	0.023987	0.023987	0.023987	0.069564	0.047975	0.047975	0.047975	0.047975	0.000000	0.000000	0.000000	0.021589	0.023987	0.043177	0.047975	0.047975	0.026386	0.023987	0.047975	0.047975	0.047975	0.047975	0.067165
chrX	13843334	13843734	401_r68	0.0	.	0.023987	0.023987	0.040779	0.064766	0.071962	0.047975	0.047975	0.031184	0.007196	0.000000	0.000000	0.000000	0.000000	0.000000	0.000000	0.000000	0.000000	0.016791	0.023987	0.023987	0.023987	0.023987	0.007196	0.000000	0.000000	0.000000	0.000000	0.023987	0.023987	0.023987	0.023987	0.023987	0.023987	0.047975	0.047975	0.047975	0.047975	0.023987	0.000000	0.000000	0.000000	0.000000	0.000000	0.000000
chr22	23621383	23621783	401_r69	0.0	.	0.023987	0.023987	0.000000	0.000000	0.000000	0.000000	0.000000	0.000000	0.000000	0.000000	0.000000	0.000000	0.000000	0.000000	0.000000	0.011994	0.023987	0.023987	0.069564	0.071962	0.059969	0.047975	0.047975	0.038380	0.047975	0.047975	0.047975	0.047975	0.011994	0.000000	0.000000	0.009595	0.023987	0.023987	0.040779	0.047975	0.050374	0.047975	0.047975	0.047975	0.062367	0.083956	0.081557	0.095950
chr7	141484911	141485311	401_r70	0.0	.	0.045576	0.023987	0.009595	0.000000	0.000000	0.000000	0.000000	0.000000	0.000000	0.000000	0.014392	0.023987	0.023987	0.023987	0.023987	0.009595	0.000000	0.000000	0.000000	0.000000	0.000000	0.000000	0.011994	0.023987	0.023987	0.023987	0.023987	0.011994	0.000000	0.000000	0.000000	0.021589	0.023987	0.023987	0.040779	0.064766	0.050374	0.047975	0.050374	0.055171	0.031184	0.023987	0.023987	0.043177
chr1	161182264	161182664	401_r71	0.0	.	0.127133	0.175109	0.187102	0.227881	0.290248	0.287850	0.232679	0.239875	0.201495	0.160716	0.213489	0.237476	0.249470	0.263862	0.292647	0.280653	0.278255	0.263862	0.239875	0.213488	0.218286	0.235077	0.225482	0.244672	0.259065	0.259065	0.254267	0.273457	0.283052	0.307040	0.323831	0.319033	0.299843	0.343021	0.343021	0.307040	0.340622	0.374204	0.340622	0.328629	0.388597	0.345420	0.388597	0.388597
chr12	120191125	120191525	401_r72	0.0	.	0.129532	0.115140	0.172710	0.187102	0.196697	0.191900	0.184704	0.131931	0.081557	0.069564	0.112741	0.179906	0.196697	0.175108	0.213489	0.223083	0.187102	0.182305	0.223083	0.189501	0.172710	0.163115	0.177507	0.129532	0.110342	0.067165	0.064766	0.045576	0.052772	0.076760	0.136729	0.124735	0.122336	0.151121	0.179906	0.160716	0.199096	0.191900	0.155919	0.119937	0.098348	0.122336	0.119937	0.119937
chr5	56142815	56143215	401_r73	0.0	.	0.079159	0.095950	0.088754	0.095950	0.074361	0.105545	0.079159	0.059969	0.047975	0.062367	0.031184	0.067165	0.141526	0.151121	0.153520	0.151121	0.143925	0.129532	0.184704	0.191900	0.194299	0.199096	0.167912	0.155919	0.151121	0.158317	0.136729	0.129532	0.107943	0.088754	0.083956	0.129532	0.203893	0.206293	0.251869	0.263862	0.249470	0.208691	0.203894	0.244672	0.263862	0.280654	0.259065	0.302242
chr7	155084971	155085371	401_r74	0.0	.	0.047975	0.040779	0.023987	0.023987	0.028785	0.023987	0.023987	0.023987	0.023987	0.014392	0.023987	0.023987	0.023987	0.023987	0.028785	0.023987	0.023987	0.040779	0.047975	0.055171	0.047975	0.047975	0.033582	0.047975	0.043177	0.047975	0.047975	0.045576	0.023987	0.007196	0.023987	0.023987	0.023987	0.023987	0.026386	0.040779	0.059969	0.071962	0.095950	0.093551	0.079159	0.059969	0.047975	0.033582
chr1	154886143	154886543	401_r75	0.0	.	0.033582	0.071962	0.071962	0.071962	0.071962	0.038380	0.000000	0.016791	0.023987	0.043177	0.047975	0.069564	0.055171	0.081557	0.100747	0.095950	0.074361	0.095950	0.062367	0.047975	0.047975	0.050374	0.047975	0.057570	0.047975	0.055171	0.069564	0.047975	0.043177	0.069564	0.064766	0.050374	0.095950	0.091152	0.050374	0.047975	0.055171	0.023987	0.023987	0.023987	0.023987	0.014392	0.007196	0.023987
chr14	104752380	104752780	401_r76	0.0	.	0.081557	0.071962	0.043177	0.047975	0.047975	0.047975	0.057570	0.086355	0.071962	0.052772	0.047975	0.038380	0.007196	0.007196	0.071962	0.086355	0.127133	0.143925	0.146324	0.095950	0.105545	0.105545	0.124735	0.158317	0.158317	0.179906	0.220685	0.239875	0.244672	0.256666	0.227881	0.148722	0.117538	0.141526	0.160716	0.170311	0.194299	0.194299	0.165514	0.136728	0.165514	0.163115	0.167912	0.172710
chr8	103839458	103839858	401_r77	0.0	.	0.047975	0.047975	0.071962	0.057570	0.026386	0.023987	0.023987	0.007196	0.023987	0.023987	0.023987	0.040779	0.040779	0.023987	0.023987	0.023987	0.007196	0.026386	0.052772	0.071962	0.071962	0.071962	0.045576	0.038380	0.023987	0.023987	0.023987	0.026386	0.028785	0.023987	0.023987	0.023987	0.021589	0.019190	0.035981	0.047975	0.047975	0.069564	0.052772	0.035981	0.026386	0.047975	0.028785	0.023987
chr18	60599256	60599656	401_r78	0.0	.	0.023987	0.023987	0.011994	0.011994	0.023987	0.023987	0.023987	0.023987	0.011994	0.000000	0.000000	0.007196	0.023987	0.023987	0.023987	0.023987	0.016791	0.016791	0.023987	0.031184	0.047975	0.067165	0.064766	0.071962	0.064766	0.047975	0.028785	0.014392	0.000000	0.000000	0.000000	0.000000	0.000000	0.009595	0.023987	0.023987	0.023987	0.023987	0.028785	0.023987	0.045576	0.047975	0.047975	0.035981
chr2	8606222	8606622	401_r79	0.0	.	0.230280	0.249470	0.359812	0.355015	0.278255	0.223083	0.206292	0.083956	0.093551	0.143925	0.201495	0.230280	0.230280	0.218286	0.237476	0.211090	0.206292	0.307040	0.311837	0.268660	0.290249	0.321432	0.261463	0.331027	0.376603	0.369407	0.335825	0.350217	0.278255	0.328628	0.443769	0.479750	0.486946	0.537320	0.498940	0.513332	0.520528	0.549314	0.558908	0.599687	0.465357	0.448566	0.467756	0.455762
chr2	15913215	15913615	401_r80	0.0	.	0.040779	0.023987	0.016791	0.000000	0.000000	0.000000	0.000000	0.014392	0.026386	0.047975	0.047975	0.067165	0.057570	0.045576	0.038380	0.088754	0.076760	0.074361	0.095950	0.081557	0.031184	0.040779	0.045576	0.043177	0.047975	0.047975	0.035981	0.052772	0.069564	0.083956	0.095950	0.093551	0.091152	0.067165	0.083956	0.095950	0.093551	0.071962	0.059969	0.028785	0.050374	0.095950	0.095950	0.105545
chr12	49369723	49370123	401_r81	0.0	.	0.129532	0.141526	0.227881	0.278255	0.302242	0.311837	0.297445	0.211090	0.184704	0.177507	0.151121	0.117538	0.146324	0.194298	0.215887	0.218286	0.211090	0.227881	0.187102	0.175108	0.177507	0.187102	0.194299	0.203893	0.230280	0.215887	0.227881	0.175108	0.151121	0.127133	0.163115	0.134330	0.131931	0.119937	0.103146	0.091152	0.088754	0.153520	0.218286	0.237476	0.254267	0.295046	0.263862	0.254267
chr14	96890403	96890803	401_r82	0.0	.	0.043177	0.076760	0.079159	0.095950	0.095950	0.095950	0.043177	0.021589	0.000000	0.016791	0.023987	0.026386	0.071962	0.071962	0.055171	0.047975	0.045576	0.000000	0.000000	0.019190	0.023987	0.055171	0.071962	0.071962	0.052772	0.047975	0.016791	0.000000	0.014392	0.023987	0.023987	0.038380	0.064766	0.079159	0.071962	0.074361	0.088754	0.079159	0.050374	0.047975	0.057570	0.062367	0.112741	0.134330
chr1	111600826	111601226	401_r83	0.0	.	0.002399	0.023987	0.038380	0.067165	0.115140	0.122336	0.141526	0.129532	0.110342	0.100747	0.091152	0.050374	0.047975	0.045576	0.026386	0.047975	0.052772	0.071962	0.086355	0.115140	0.119937	0.119937	0.119937	0.107943	0.081557	0.074361	0.091152	0.103146	0.127133	0.119937	0.127133	0.136729	0.115140	0.103146	0.088754	0.062367	0.031184	0.040779	0.038380	0.071962	0.165513	0.189501	0.211090	0.223083
chr10	5904230	5904630	401_r84	0.0	.	0.119937	0.139127	0.163115	0.139127	0.103146	0.071962	0.088754	0.069564	0.117539	0.187102	0.189501	0.153520	0.146324	0.098348	0.059969	0.119937	0.201495	0.292647	0.287850	0.256666	0.191900	0.160716	0.146324	0.172710	0.191900	0.244672	0.299844	0.287850	0.259065	0.261464	0.263862	0.177507	0.100747	0.117539	0.141526	0.091152	0.071962	0.095950	0.170311	0.124735	0.124735	0.194299	0.283052	0.251869
chr8	11430201	11430601	401_r85	0.0	.	0.081557	0.057570	0.074361	0.081557	0.064766	0.071962	0.098349	0.139127	0.194298	0.211090	0.199096	0.179906	0.143925	0.071962	0.105545	0.112741	0.095950	0.074361	0.110342	0.069564	0.071962	0.074361	0.098349	0.127133	0.127133	0.163115	0.189501	0.187102	0.143925	0.165513	0.163115	0.160716	0.158317	0.143925	0.107943	0.093551	0.105545	0.122336	0.119937	0.127133	0.141526	0.141526	0.129532	0.143925
chr11	66005469	66005869	401_r86	0.0	.	0.686042	0.597288	0.544516	0.585295	0.587693	0.554111	0.566105	0.556510	0.578098	0.638067	0.611681	0.647662	0.666852	0.549313	0.496541	0.498940	0.477351	0.266261	0.465357	0.477351	0.489345	0.554111	0.611681	0.575700	0.594890	0.561307	0.568503	0.525326	0.532522	0.429376	0.453363	0.407787	0.448566	0.491744	0.534921	0.568504	0.599687	0.582896	0.626073	0.604485	0.525326	0.501338	0.546915	0.508535
chr20	36827511	36827911	401_r87	0.0	.	0.071962	0.033582	0.023987	0.023987	0.014392	0.000000	0.019190	0.023987	0.023987	0.064766	0.071962	0.052772	0.047975	0.047975	0.026386	0.033582	0.047975	0.047975	0.069564	0.079159	0.086355	0.074361	0.095950	0.074361	0.045576	0.023987	0.021589	0.000000	0.000000	0.000000	0.000000	0.011994	0.028785	0.047975	0.047975	0.047975	0.035981	0.019190	0.000000	0.000000	0.000000	0.000000	0.000000	0.019190
chr15	40409268	40409668	401_r88	0.0	.	0.110342	0.071962	0.069564	0.047975	0.038380	0.000000	0.000000	0.016791	0.045576	0.076760	0.119937	0.134330	0.127133	0.098349	0.081557	0.047975	0.033582	0.038380	0.067165	0.057570	0.083956	0.095950	0.081557	0.052772	0.047975	0.033582	0.059969	0.071962	0.088754	0.095950	0.074361	0.035981	0.023987	0.028785	0.023987	0.023987	0.047975	0.057570	0.050374	0.047975	0.064766	0.062367	0.071962	0.071962
chr1	154445129	154445529	401_r89	0.0	.	0.062367	0.098349	0.112741	0.119937	0.119937	0.105545	0.093551	0.059969	0.052772	0.071962	0.071962	0.047975	0.064766	0.079159	0.052772	0.074361	0.148722	0.215887	0.201495	0.239875	0.247071	0.194299	0.127133	0.131931	0.124735	0.175108	0.172710	0.167912	0.165513	0.139127	0.079159	0.059969	0.069564	0.086355	0.069564	0.071962	0.076760	0.105545	0.095950	0.093551	0.112741	0.153520	0.172710	0.225483
chr19	7722246	7722646	401_r90	0.0	.	0.000000	0.000000	0.000000	0.002399	0.040779	0.047975	0.064766	0.071962	0.069564	0.031184	0.023987	0.007196	0.000000	0.000000	0.016791	0.023987	0.035981	0.047975	0.047975	0.031184	0.023987	0.011994	0.000000	0.000000	0.011994	0.047975	0.047975	0.055171	0.071962	0.059969	0.023987	0.023987	0.016791	0.023987	0.023987	0.023987	0.023987	0.023987	0.000000	0.007196	0.023987	0.043177	0.047975	0.047975
chr8	125330695	125331095	401_r91	0.0	.	0.019190	0.011994	0.023987	0.023987	0.023987	0.023987	0.035981	0.023987	0.031184	0.059969	0.110342	0.095950	0.095950	0.088754	0.059969	0.009595	0.004797	0.040779	0.071962	0.071962	0.071962	0.095950	0.100747	0.124735	0.182305	0.215887	0.187102	0.146324	0.091152	0.033582	0.000000	0.021589	0.047975	0.069564	0.119937	0.143925	0.122336	0.107943	0.098348	0.088754	0.095950	0.129532	0.131931	0.119937
chr13	113584472	113584872	401_r92	0.0	.	0.040779	0.023987	0.023987	0.023987	0.002399	0.000000	0.000000	0.000000	0.000000	0.000000	0.000000	0.000000	0.000000	0.000000	0.000000	0.000000	0.000000	0.000000	0.000000	0.000000	0.000000	0.000000	0.000000	0.000000	0.000000	0.000000	0.000000	0.000000	0.000000	0.000000	0.000000	0.000000	0.000000	0.000000	0.000000	0.000000	0.000000	0.000000	0.000000	0.000000	0.000000	0.000000	0.000000	0.000000
chr3	67030732	67031132	401_r93	0.0	.	0.023987	0.031184	0.023987	0.023987	0.023987	0.023987	0.011994	0.000000	0.000000	0.000000	0.011994	0.023987	0.023987	0.023987	0.023987	0.011994	0.035981	0.050374	0.071962	0.071962	0.071962	0.035981	0.021589	0.000000	0.023987	0.026386	0.047975	0.047975	0.047975	0.026386	0.045576	0.023987	0.023987	0.023987	0.021589	0.000000	0.000000	0.000000	0.000000	0.014392	0.023987	0.023987	0.023987	0.045576
chr2	176745530	176745930	401_r94	0.0	.	0.000000	0.000000	0.014392	0.023987	0.035981	0.047975	0.047975	0.033582	0.023987	0.011994	0.000000	0.000000	0.000000	0.000000	0.000000	0.000000	0.000000	0.000000	0.000000	0.000000	0.000000	0.019190	0.023987	0.023987	0.023987	0.023987	0.004797	0.000000	0.000000	0.004797	0.023987	0.023987	0.023987	0.043177	0.052772	0.079159	0.095950	0.095950	0.093551	0.086355	0.040779	0.023987	0.023987	0.007196
chr17	8210344	8210744	401_r95	0.0	.	0.127133	0.153520	0.223083	0.247071	0.259065	0.273457	0.230280	0.194298	0.201495	0.230280	0.256666	0.345419	0.436572	0.474952	0.453363	0.453363	0.419781	0.357413	0.400591	0.383800	0.422180	0.465357	0.496541	0.527725	0.604485	0.570902	0.489345	0.482149	0.374205	0.295046	0.379002	0.539718	0.566105	0.710030	0.834765	0.793986	0.731619	0.803581	0.834765	0.913923	0.918721	0.861151	0.959499	1.007472
chr3	23754171	23754571	401_r96	0.0	.	0.000000	0.002399	0.023987	0.023987	0.023987	0.023987	0.021589	0.000000	0.000000	0.000000	0.000000	0.014392	0.047975	0.052772	0.071962	0.071962	0.057570	0.033582	0.043177	0.023987	0.023987	0.035981	0.038380	0.023987	0.040779	0.047975	0.035981	0.023987	0.023987	0.035981	0.047975	0.069564	0.071962	0.071962	0.043177	0.023987	0.002399	0.000000	0.000000	0.000000	0.002399	0.023987	0.023987	0.047975
chr1	150883062	150883462	401_r97	0.0	.	0.554111	0.570902	0.513332	0.494142	0.503737	0.498940	0.522927	0.630871	0.717226	0.724422	0.686042	0.707631	0.726821	0.767600	0.801182	0.889936	1.026664	0.995480	0.906727	1.014668	0.973891	0.897132	0.916321	1.036259	0.899531	0.911525	0.885138	0.868347	0.796385	0.937910	1.002676	0.969094	0.988282	1.103423	1.062643	1.074640	1.144203	1.170589	1.223362	1.268937	1.300121	1.264141	1.343299	1.295323
chr7	7960256	7960656	401_r98	0.0	.	0.014392	0.000000	0.014392	0.038380	0.047975	0.047975	0.047975	0.043177	0.064766	0.091152	0.095950	0.095950	0.086355	0.050374	0.028785	0.023987	0.026386	0.047975	0.045576	0.047975	0.047975	0.045576	0.035981	0.045576	0.091152	0.119937	0.119937	0.107943	0.091152	0.028785	0.033582	0.074361	0.095950	0.095950	0.095950	0.081557	0.045576	0.023987	0.023987	0.028785	0.028785	0.047975	0.047975	0.047975
chr15	90149096	90149496	401_r99	0.0	.	0.067165	0.074361	0.095950	0.107943	0.117538	0.064766	0.045576	0.023987	0.011994	0.019190	0.047975	0.047975	0.050374	0.071962	0.052772	0.023987	0.023987	0.021589	0.011994	0.033582	0.047975	0.047975	0.071962	0.059969	0.038380	0.023987	0.023987	0.014392	0.023987	0.023987	0.023987	0.023987	0.009595	0.009595	0.047975	0.047975	0.047975	0.067165	0.062367	0.023987	0.023987	0.023987	0.016791	0.023987
chr17	29622638	29623038	401_r100	0.0	.	0.122336	0.079159	0.103146	0.141526	0.143925	0.163115	0.124735	0.098349	0.112741	0.167912	0.172710	0.167912	0.182305	0.177507	0.134330	0.179906	0.249470	0.259065	0.261463	0.311837	0.331027	0.316635	0.335825	0.314236	0.299844	0.256666	0.239875	0.177507	0.208691	0.254267	0.323831	0.350217	0.383800	0.355015	0.299844	0.203894	0.177507	0.218286	0.230280	0.218286	0.239875	0.249470	0.261463	0.323831
chr8	125775700	125776100	401_r101	0.0	.	0.033582	0.023987	0.000000	0.000000	0.000000	0.000000	0.000000	0.000000	0.000000	0.000000	0.000000	0.000000	0.000000	0.002399	0.023987	0.023987	0.023987	0.023987	0.038380	0.047975	0.067165	0.071962	0.071962	0.055171	0.023987	0.019190	0.047975	0.064766	0.071962	0.122336	0.129532	0.095950	0.079159	0.074361	0.045576	0.023987	0.023987	0.038380	0.045576	0.023987	0.040779	0.071962	0.062367	0.071962
chr11	110190866	110191266	401_r102	0.0	.	0.064766	0.047975	0.038380	0.045576	0.071962	0.071962	0.071962	0.069564	0.026386	0.028785	0.047975	0.047975	0.064766	0.083956	0.081557	0.105545	0.119937	0.103146	0.083956	0.074361	0.038380	0.023987	0.028785	0.050374	0.055171	0.047975	0.047975	0.043177	0.021589	0.000000	0.000000	0.000000	0.009595	0.045576	0.059969	0.095950	0.095950	0.100747	0.093551	0.107943	0.071962	0.071962	0.057570	0.028785
chr17	76173598	76173998	401_r103	0.0	.	0.038380	0.079159	0.119937	0.105545	0.095950	0.100747	0.064766	0.064766	0.079159	0.095950	0.076760	0.071962	0.031184	0.047975	0.071962	0.071962	0.071962	0.093551	0.086355	0.047975	0.057570	0.088754	0.074361	0.050374	0.047975	0.086355	0.055171	0.055171	0.071962	0.071962	0.076760	0.119937	0.136729	0.119937	0.129532	0.088754	0.076760	0.081557	0.095950	0.086355	0.071962	0.059969	0.038380	0.028785
chr5	1295028	1295428	401_r104	0.0	.	0.095950	0.095950	0.095950	0.105545	0.088754	0.071962	0.095950	0.105545	0.093551	0.071962	0.093551	0.071962	0.091152	0.119937	0.146324	0.122336	0.165513	0.184704	0.148722	0.141526	0.155919	0.134330	0.098349	0.122336	0.131931	0.146324	0.170311	0.220685	0.208691	0.179906	0.158317	0.184704	0.194298	0.273457	0.307040	0.333426	0.299843	0.283052	0.251868	0.295046	0.328629	0.431775	0.498940	0.494142
chr9	90972151	90972551	401_r105	0.0	.	0.023987	0.016791	0.023987	0.023987	0.023987	0.023987	0.014392	0.000000	0.009595	0.023987	0.045576	0.047975	0.047975	0.038380	0.023987	0.002399	0.000000	0.000000	0.000000	0.009595	0.057570	0.095950	0.112741	0.131931	0.134330	0.086355	0.071962	0.055171	0.045576	0.062367	0.071962	0.047975	0.047975	0.059969	0.059969	0.071962	0.071962	0.071962	0.050374	0.033582	0.040779	0.067165	0.071962	0.071962
chr7	52297198	52297598	401_r106	0.0	.	0.000000	0.000000	0.000000	0.000000	0.000000	0.000000	0.000000	0.000000	0.000000	0.000000	0.000000	0.000000	0.000000	0.000000	0.000000	0.000000	0.000000	0.000000	0.000000	0.000000	0.000000	0.000000	0.000000	0.000000	0.000000	0.000000	0.000000	0.000000	0.000000	0.000000	0.000000	0.000000	0.000000	0.000000	0.000000	0.000000	0.000000	0.000000	0.000000	0.000000	0.000000	0.000000	0.000000	0.000000
chr16	68776869	68777269	401_r107	0.0	.	0.035981	0.047975	0.033582	0.033582	0.055171	0.059969	0.047975	0.081557	0.107943	0.088754	0.071962	0.071962	0.038380	0.002399	0.004797	0.045576	0.071962	0.076760	0.119937	0.115140	0.074361	0.047975	0.043177	0.019190	0.023987	0.038380	0.052772	0.071962	0.052772	0.059969	0.057570	0.043177	0.040779	0.071962	0.059969	0.047975	0.047975	0.062367	0.047975	0.064766	0.095950	0.115140	0.088754	0.091152
chr18	11577179	11577579	401_r108	0.0	.	0.023987	0.023987	0.023987	0.023987	0.014392	0.019190	0.047975	0.047975	0.047975	0.047975	0.028785	0.000000	0.000000	0.000000	0.016791	0.023987	0.023987	0.026386	0.062367	0.055171	0.059969	0.081557	0.103146	0.112741	0.131931	0.131931	0.110342	0.088754	0.064766	0.035981	0.040779	0.103146	0.117538	0.095950	0.095950	0.093551	0.059969	0.062367	0.081557	0.117538	0.105545	0.088754	0.081557	0.083956
chr16	85019799	85020199	401_r109	0.0	.	0.033582	0.047975	0.047975	0.045576	0.023987	0.014392	0.000000	0.021589	0.023987	0.023987	0.023987	0.026386	0.026386	0.023987	0.026386	0.047975	0.045576	0.023987	0.023987	0.021589	0.014392	0.023987	0.028785	0.047975	0.047975	0.055171	0.047975	0.067165	0.071962	0.071962	0.050374	0.047975	0.023987	0.000000	0.016791	0.047975	0.107943	0.119937	0.136729	0.127133	0.095950	0.055171	0.071962	0.069564
chr11	111388924	111389324	401_r110	0.0	.	0.280654	0.263862	0.299843	0.259065	0.280653	0.311837	0.326230	0.299843	0.290248	0.263862	0.307040	0.314236	0.333426	0.352616	0.414983	0.381401	0.400591	0.405388	0.482148	0.462958	0.429376	0.484547	0.498940	0.398192	0.388597	0.446167	0.436572	0.395794	0.386198	0.369407	0.369407	0.302242	0.299844	0.321432	0.364610	0.331027	0.369407	0.419781	0.477351	0.472553	0.515731	0.522927	0.525326	0.446167
chr19	10194849	10195249	401_r111	0.0	.	0.290248	0.256666	0.311837	0.331027	0.323831	0.369407	0.448566	0.443769	0.395794	0.410186	0.441370	0.467756	0.453364	0.491743	0.446167	0.429376	0.405388	0.412585	0.479750	0.556510	0.554111	0.498940	0.561307	0.611681	0.609282	0.585295	0.700435	0.734017	0.678846	0.630871	0.616478	0.506136	0.422180	0.417382	0.443768	0.532522	0.707631	0.714827	0.681245	0.846759	1.017070	1.117816	1.280930	1.451243
chr9	124088812	124089212	401_r112	0.0	.	0.074361	0.095950	0.110342	0.105545	0.057570	0.045576	0.023987	0.009595	0.000000	0.021589	0.023987	0.023987	0.023987	0.033582	0.026386	0.023987	0.023987	0.023987	0.016791	0.023987	0.023987	0.028785	0.047975	0.045576	0.023987	0.035981	0.043177	0.023987	0.026386	0.047975	0.035981	0.023987	0.033582	0.057570	0.071962	0.071962	0.103146	0.134330	0.107943	0.086355	0.134330	0.112741	0.071962	0.071962
chr9	100521287	100521687	401_r113	0.0	.	0.000000	0.021589	0.023987	0.023987	0.023987	0.023987	0.002399	0.000000	0.002399	0.023987	0.023987	0.023987	0.023987	0.021589	0.000000	0.000000	0.002399	0.033582	0.047975	0.088754	0.095950	0.093551	0.081557	0.071962	0.031184	0.023987	0.031184	0.062367	0.088754	0.095950	0.095950	0.110342	0.062367	0.031184	0.023987	0.023987	0.014392	0.023987	0.023987	0.035981	0.062367	0.081557	0.071962	0.071962
chr3	192861977	192862377	401_r114	0.0	.	0.047975	0.047975	0.050374	0.071962	0.064766	0.079159	0.095950	0.091152	0.088754	0.095950	0.064766	0.069564	0.067165	0.047975	0.076760	0.095950	0.074361	0.081557	0.079159	0.043177	0.033582	0.047975	0.062367	0.079159	0.095950	0.107943	0.119937	0.117538	0.107943	0.105545	0.098349	0.115140	0.153520	0.148722	0.134330	0.119937	0.076760	0.021589	0.023987	0.023987	0.023987	0.023987	0.021589	0.047975
chr3	188875476	188875876	401_r115	0.0	.	0.000000	0.000000	0.000000	0.000000	0.000000	0.000000	0.000000	0.000000	0.000000	0.000000	0.000000	0.000000	0.000000	0.000000	0.000000	0.000000	0.021589	0.023987	0.023987	0.026386	0.047975	0.026386	0.023987	0.031184	0.045576	0.023987	0.023987	0.023987	0.016791	0.000000	0.002399	0.023987	0.023987	0.023987	0.023987	0.040779	0.023987	0.023987	0.023987	0.023987	0.004797	0.000000	0.000000	0.000000
chr19	45405788	45406188	401_r116	0.0	.	0.410186	0.400591	0.350217	0.429376	0.429376	0.460560	0.494142	0.575700	0.647662	0.683644	0.681245	0.662055	0.654859	0.508535	0.496541	0.472554	0.453364	0.393395	0.448566	0.496541	0.479750	0.426977	0.448566	0.431775	0.340622	0.321432	0.398192	0.477351	0.592491	0.597288	0.676447	0.618877	0.532522	0.436572	0.462959	0.436572	0.448566	0.467756	0.537320	0.554111	0.561307	0.575700	0.573301	0.539718
chr16	11345278	11345678	401_r117	0.0	.	0.000000	0.000000	0.000000	0.000000	0.000000	0.000000	0.000000	0.000000	0.004797	0.045576	0.047975	0.055171	0.071962	0.067165	0.045576	0.047975	0.040779	0.023987	0.023987	0.004797	0.000000	0.000000	0.000000	0.000000	0.000000	0.000000	0.000000	0.014392	0.023987	0.023987	0.023987	0.023987	0.009595	0.000000	0.014392	0.023987	0.023987	0.038380	0.055171	0.062367	0.071962	0.071962	0.059969	0.086355
chr3	156664773	156665173	401_r118	0.0	.	0.000000	0.021589	0.023987	0.023987	0.023987	0.023987	0.002399	0.004797	0.023987	0.023987	0.023987	0.023987	0.019190	0.019190	0.040779	0.105545	0.119937	0.119937	0.100747	0.091152	0.059969	0.047975	0.047975	0.076760	0.131931	0.098349	0.095950	0.095950	0.067165	0.000000	0.002399	0.047975	0.071962	0.117538	0.163115	0.172710	0.143925	0.136729	0.098349	0.057570	0.064766	0.050374	0.055171	0.059969
chr3	46393600	46394000	401_r119	0.0	.	0.067165	0.107943	0.136729	0.136729	0.117538	0.086355	0.059969	0.050374	0.047975	0.071962	0.062367	0.047975	0.028785	0.023987	0.014392	0.047975	0.047975	0.047975	0.047975	0.033582	0.000000	0.007196	0.023987	0.023987	0.023987	0.023987	0.016791	0.000000	0.000000	0.000000	0.033582	0.047975	0.047975	0.047975	0.064766	0.038380	0.023987	0.023987	0.023987	0.007196	0.016791	0.040779	0.047975	0.047975
chr4	99944132	99944532	401_r120	0.0	.	0.000000	0.000000	0.000000	0.000000	0.033582	0.047975	0.064766	0.086355	0.095950	0.062367	0.047975	0.031184	0.031184	0.023987	0.023987	0.023987	0.055171	0.050374	0.047975	0.052772	0.071962	0.040779	0.023987	0.033582	0.043177	0.045576	0.047975	0.059969	0.062367	0.047975	0.040779	0.119937	0.131931	0.119937	0.119937	0.124735	0.047975	0.023987	0.023987	0.023987	0.023987	0.023987	0.050374	0.083956
chr6	138005761	138006161	401_r121	0.0	.	0.040779	0.064766	0.098349	0.127133	0.155919	0.208691	0.175108	0.160716	0.136729	0.117538	0.119937	0.131931	0.155919	0.201495	0.280654	0.239875	0.244672	0.256666	0.215887	0.141526	0.139127	0.131931	0.112741	0.117538	0.131931	0.148722	0.119937	0.112741	0.112741	0.112741	0.103146	0.139127	0.146324	0.151121	0.167912	0.160716	0.119937	0.083956	0.064766	0.031184	0.067165	0.098349	0.139127	0.151121
chr6	129448926	129449326	401_r122	0.0	.	0.000000	0.000000	0.009595	0.023987	0.035981	0.047975	0.064766	0.062367	0.047975	0.035981	0.043177	0.031184	0.023987	0.023987	0.023987	0.004797	0.000000	0.000000	0.000000	0.000000	0.000000	0.014392	0.023987	0.023987	0.023987	0.023987	0.009595	0.000000	0.000000	0.000000	0.000000	0.000000	0.000000	0.000000	0.000000	0.000000	0.000000	0.000000	0.000000	0.000000	0.000000	0.000000	0.000000	0.000000
chr12	12950865	12951265	401_r123	0.0	.	0.023987	0.047975	0.052772	0.081557	0.071962	0.079159	0.071962	0.067165	0.062367	0.071962	0.064766	0.047975	0.047975	0.021589	0.000000	0.014392	0.045576	0.088754	0.095950	0.141526	0.146324	0.122336	0.100747	0.095950	0.062367	0.055171	0.059969	0.050374	0.067165	0.059969	0.069564	0.059969	0.059969	0.074361	0.095950	0.074361	0.071962	0.059969	0.026386	0.000000	0.016791	0.047975	0.047975	0.047975
chr6	5869595	5869995	401_r124	0.0	.	0.023987	0.023987	0.023987	0.011994	0.000000	0.000000	0.000000	0.000000	0.000000	0.011994	0.023987	0.023987	0.023987	0.045576	0.035981	0.043177	0.047975	0.047975	0.026386	0.023987	0.004797	0.011994	0.028785	0.062367	0.071962	0.071962	0.059969	0.043177	0.009595	0.000000	0.000000	0.000000	0.014392	0.023987	0.023987	0.023987	0.031184	0.038380	0.047975	0.057570	0.093551	0.088754	0.067165	0.064766
chr6	143902077	143902477	401_r125	0.0	.	0.047975	0.047975	0.047975	0.050374	0.052772	0.050374	0.071962	0.071962	0.057570	0.023987	0.045576	0.023987	0.023987	0.023987	0.023987	0.000000	0.007196	0.023987	0.023987	0.023987	0.040779	0.057570	0.071962	0.098349	0.119937	0.122336	0.148722	0.119937	0.119937	0.119937	0.124735	0.074361	0.079159	0.081557	0.095950	0.079159	0.100747	0.153520	0.148722	0.153520	0.191900	0.225482	0.199096	0.182305
chr4	24203871	24204271	401_r126	0.0	.	0.071962	0.026386	0.021589	0.047975	0.047975	0.047975	0.047975	0.026386	0.000000	0.028785	0.047975	0.047975	0.047975	0.047975	0.019190	0.000000	0.000000	0.000000	0.000000	0.016791	0.023987	0.023987	0.023987	0.023987	0.011994	0.023987	0.028785	0.047975	0.047975	0.043177	0.023987	0.019190	0.000000	0.000000	0.000000	0.035981	0.047975	0.047975	0.067165	0.071962	0.035981	0.023987	0.031184	0.028785
chr6	30690796	30691196	401_r127	0.0	.	0.083956	0.081557	0.129532	0.117538	0.105545	0.127133	0.134330	0.088754	0.071962	0.062367	0.040779	0.023987	0.002399	0.004797	0.040779	0.071962	0.079159	0.095950	0.100747	0.105545	0.095950	0.110342	0.112741	0.110342	0.079159	0.095950	0.119937	0.103146	0.095950	0.105545	0.119937	0.136729	0.175109	0.249470	0.266261	0.256666	0.208691	0.208691	0.143925	0.131931	0.141526	0.136729	0.112741	0.131931
chr12	122932269	122932669	401_r128	0.0	.	0.098349	0.091152	0.095950	0.088754	0.139127	0.160716	0.187102	0.167912	0.153520	0.098349	0.055171	0.031184	0.057570	0.134330	0.139127	0.167912	0.237476	0.273457	0.242274	0.239875	0.215887	0.160716	0.100747	0.086355	0.136729	0.143925	0.170311	0.167912	0.139127	0.117538	0.131931	0.112741	0.119937	0.160716	0.177507	0.170311	0.230280	0.297445	0.299843	0.285451	0.331027	0.268660	0.218286	0.256666
chr12	111710	112110	401_r129	0.0	.	0.026386	0.014392	0.004797	0.059969	0.071962	0.071962	0.071962	0.069564	0.035981	0.023987	0.033582	0.095950	0.122336	0.119937	0.119937	0.110342	0.064766	0.083956	0.124735	0.177507	0.191900	0.175109	0.127134	0.076760	0.038380	0.033582	0.081557	0.143925	0.134330	0.129532	0.141526	0.117539	0.134330	0.143925	0.139127	0.163115	0.160716	0.117538	0.136729	0.160716	0.163115	0.184704	0.179906	0.170311
chr1	39742904	39743304	401_r130	0.0	.	0.023987	0.023987	0.023987	0.009595	0.023987	0.047975	0.047975	0.067165	0.086355	0.071962	0.062367	0.071962	0.057570	0.057570	0.047975	0.033582	0.023987	0.033582	0.023987	0.023987	0.047975	0.057570	0.083956	0.095950	0.095950	0.071962	0.083956	0.052772	0.047975	0.047975	0.047975	0.026386	0.016791	0.000000	0.007196	0.023987	0.035981	0.047975	0.043177	0.040779	0.040779	0.040779	0.023987	0.023987
chr16	29714595	29714995	401_r131	0.0	.	0.023987	0.011994	0.000000	0.000000	0.000000	0.000000	0.009595	0.023987	0.023987	0.023987	0.023987	0.014392	0.000000	0.000000	0.000000	0.023987	0.057570	0.071962	0.071962	0.071962	0.047975	0.014392	0.000000	0.000000	0.000000	0.000000	0.014392	0.023987	0.023987	0.038380	0.047975	0.033582	0.045576	0.047975	0.033582	0.023987	0.023987	0.002399	0.000000	0.000000	0.000000	0.000000	0.011994	0.023987
chr22	41946868	41947268	401_r132	0.0	.	0.321432	0.357413	0.352616	0.369407	0.414983	0.362211	0.311837	0.266261	0.259065	0.256666	0.340622	0.407787	0.496541	0.484547	0.472553	0.388597	0.359812	0.307040	0.280653	0.283052	0.326230	0.323831	0.347818	0.494142	0.630871	0.630871	0.664453	0.726821	0.662055	0.592491	0.546915	0.532522	0.539718	0.594890	0.563706	0.578098	0.657257	0.681245	0.626073	0.671650	0.779593	0.710030	0.650061	0.674048
chr5	54786078	54786478	401_r133	0.0	.	0.000000	0.000000	0.000000	0.000000	0.011994	0.023987	0.023987	0.043177	0.047975	0.069564	0.071962	0.071962	0.052772	0.047975	0.014392	0.000000	0.000000	0.000000	0.016791	0.023987	0.023987	0.023987	0.023987	0.007196	0.000000	0.000000	0.000000	0.000000	0.007196	0.023987	0.031184	0.047975	0.047975	0.040779	0.023987	0.016791	0.000000	0.000000	0.002399	0.023987	0.045576	0.047975	0.067165	0.069564
chr2	18819675	18820075	401_r134	0.0	.	0.043177	0.095950	0.086355	0.071962	0.071962	0.074361	0.023987	0.023987	0.028785	0.052772	0.050374	0.047975	0.047975	0.062367	0.067165	0.047975	0.047975	0.088754	0.076760	0.047975	0.047975	0.055171	0.031184	0.023987	0.023987	0.023987	0.038380	0.095950	0.119937	0.124735	0.158317	0.170311	0.095950	0.074361	0.091152	0.057570	0.047975	0.071962	0.071962	0.071962	0.071962	0.095950	0.083956	0.093551
chr22	22885269	22885669	401_r135	0.0	.	0.355015	0.261464	0.299843	0.369407	0.402990	0.419781	0.508535	0.626073	0.671650	0.626073	0.599687	0.532522	0.388597	0.331027	0.355015	0.367008	0.386198	0.381401	0.441370	0.506136	0.563706	0.539719	0.513332	0.431775	0.414983	0.381401	0.386198	0.407787	0.455762	0.436572	0.376604	0.417382	0.498940	0.467756	0.489345	0.546915	0.489345	0.429376	0.431775	0.335825	0.398192	0.508535	0.470155	0.498940
chr5	92786	93186	401_r136	0.0	.	0.000000	0.000000	0.000000	0.000000	0.000000	0.000000	0.000000	0.009595	0.023987	0.023987	0.023987	0.023987	0.014392	0.000000	0.000000	0.000000	0.019190	0.038380	0.047975	0.047975	0.047975	0.028785	0.009595	0.000000	0.000000	0.000000	0.000000	0.000000	0.000000	0.000000	0.023987	0.023987	0.023987	0.023987	0.023987	0.000000	0.000000	0.000000	0.000000	0.007196	0.023987	0.023987	0.023987	0.023987
chr7	120064623	120065023	401_r137	0.0	.	0.000000	0.000000	0.004797	0.023987	0.023987	0.023987	0.023987	0.019190	0.000000	0.000000	0.000000	0.004797	0.023987	0.031184	0.064766	0.071962	0.067165	0.047975	0.040779	0.007196	0.000000	0.000000	0.000000	0.000000	0.000000	0.000000	0.000000	0.000000	0.000000	0.000000	0.009595	0.023987	0.023987	0.047975	0.074361	0.086355	0.071962	0.071962	0.047975	0.021589	0.000000	0.000000	0.004797	0.038380
chr8	103841473	103841873	401_r138	0.0	.	0.000000	0.000000	0.002399	0.023987	0.033582	0.047975	0.047975	0.062367	0.059969	0.062367	0.047975	0.047975	0.031184	0.011994	0.000000	0.000000	0.000000	0.000000	0.000000	0.016791	0.035981	0.047975	0.047975	0.047975	0.031184	0.011994	0.000000	0.007196	0.023987	0.023987	0.064766	0.095950	0.088754	0.071962	0.071962	0.031184	0.000000	0.000000	0.000000	0.000000	0.000000	0.000000	0.000000	0.000000
chr16	3007119	3007519	401_r139	0.0	.	0.179906	0.134330	0.119937	0.160716	0.259065	0.268660	0.261463	0.261464	0.235077	0.167912	0.170311	0.189501	0.199096	0.191900	0.220685	0.223083	0.244672	0.249470	0.244672	0.278255	0.268660	0.215887	0.187102	0.223083	0.158317	0.170311	0.167912	0.172710	0.153520	0.189501	0.191900	0.199096	0.223083	0.227881	0.189501	0.175108	0.177507	0.187102	0.179906	0.191900	0.244672	0.311837	0.311837	0.292647
chr17	78717837	78718237	401_r140	0.0	.	0.539719	0.513332	0.549313	0.470155	0.472553	0.412585	0.438971	0.398192	0.429376	0.546915	0.604485	0.618877	0.664454	0.645263	0.496541	0.438971	0.340622	0.309438	0.338224	0.371806	0.450965	0.455762	0.386198	0.362211	0.311837	0.196697	0.184704	0.223083	0.227881	0.211090	0.177507	0.177507	0.165514	0.117539	0.117539	0.177507	0.203893	0.239875	0.223083	0.263862	0.307040	0.323831	0.278255	0.283052
chr19	12806442	12806842	401_r141	0.0	.	0.050374	0.071962	0.059969	0.057570	0.071962	0.069564	0.067165	0.057570	0.038380	0.023987	0.026386	0.028785	0.023987	0.023987	0.023987	0.031184	0.047975	0.047975	0.052772	0.079159	0.086355	0.047975	0.062367	0.067165	0.059969	0.081557	0.110342	0.165513	0.167912	0.158317	0.131931	0.105545	0.045576	0.076760	0.119937	0.182305	0.191900	0.182305	0.146324	0.117538	0.124735	0.143925	0.184703	0.280654
chr22	37658470	37658870	401_r142	0.0	.	0.271059	0.290248	0.362211	0.393395	0.580497	0.563706	0.534921	0.448566	0.467756	0.350217	0.410186	0.398192	0.422180	0.436572	0.434174	0.359812	0.376604	0.386199	0.311837	0.280654	0.400591	0.431775	0.522927	0.640466	0.724422	0.791587	0.829967	0.760403	0.758005	0.616478	0.453363	0.441370	0.458161	0.412585	0.491744	0.530123	0.470155	0.422180	0.431775	0.472553	0.484547	0.513332	0.554111	0.659656
chr1	200415383	200415783	401_r143	0.0	.	0.007196	0.047975	0.071962	0.093551	0.139127	0.146324	0.141526	0.119937	0.098348	0.052772	0.059969	0.026386	0.023987	0.038380	0.047975	0.026386	0.033582	0.047975	0.033582	0.035981	0.047975	0.038380	0.035981	0.047975	0.035981	0.023987	0.023987	0.011994	0.000000	0.000000	0.000000	0.000000	0.007196	0.023987	0.038380	0.047975	0.047975	0.069564	0.095950	0.081557	0.098349	0.129532	0.115140	0.119937
chr2	177207297	177207697	401_r144	0.0	.	0.047975	0.047975	0.035981	0.021589	0.064766	0.076760	0.095950	0.095950	0.074361	0.031184	0.019190	0.000000	0.000000	0.000000	0.000000	0.000000	0.000000	0.023987	0.023987	0.033582	0.047975	0.047975	0.059969	0.134330	0.158317	0.148722	0.179906	0.187102	0.139127	0.134330	0.139127	0.107943	0.064766	0.038380	0.016791	0.023987	0.050374	0.076760	0.115140	0.112741	0.095950	0.069564	0.052772	0.028785
chr7	100396596	100396996	401_r145	0.0	.	0.028785	0.057570	0.071962	0.069564	0.071962	0.067165	0.043177	0.047975	0.033582	0.023987	0.023987	0.019190	0.000000	0.000000	0.000000	0.016791	0.023987	0.023987	0.050374	0.095950	0.079159	0.071962	0.071962	0.045576	0.000000	0.000000	0.000000	0.023987	0.023987	0.023987	0.023987	0.040779	0.043177	0.088754	0.122336	0.151121	0.189501	0.199096	0.203893	0.196697	0.220685	0.232679	0.213489	0.170311
chr13	94559325	94559725	401_r146	0.0	.	0.038380	0.023987	0.023987	0.023987	0.023987	0.011994	0.000000	0.000000	0.000000	0.007196	0.023987	0.052772	0.079159	0.095950	0.115140	0.134330	0.139127	0.112741	0.134330	0.136728	0.105545	0.071962	0.071962	0.055171	0.052772	0.067165	0.071962	0.071962	0.062367	0.047975	0.050374	0.047975	0.047975	0.035981	0.040779	0.026386	0.023987	0.033582	0.047975	0.031184	0.047975	0.047975	0.059969	0.071962
chr20	54017903	54018303	401_r147	0.0	.	0.023987	0.038380	0.023987	0.023987	0.031184	0.062367	0.059969	0.083956	0.095950	0.088754	0.057570	0.043177	0.011994	0.023987	0.031184	0.047975	0.047975	0.057570	0.079159	0.103146	0.095950	0.095950	0.086355	0.040779	0.009595	0.000000	0.000000	0.000000	0.000000	0.007196	0.035981	0.052772	0.071962	0.091152	0.112741	0.083956	0.076760	0.071962	0.071962	0.047975	0.069564	0.076760	0.071962	0.057570
chr5	150360386	150360786	401_r148	0.0	.	0.220685	0.177507	0.158317	0.141526	0.115140	0.117538	0.127133	0.122336	0.115140	0.139127	0.165513	0.179906	0.165513	0.151121	0.187102	0.160716	0.155918	0.232678	0.261463	0.201495	0.196697	0.189501	0.172710	0.189501	0.215887	0.199096	0.187102	0.187102	0.143925	0.143925	0.225482	0.247071	0.175108	0.201495	0.215887	0.201495	0.187102	0.239875	0.266261	0.275856	0.235077	0.232679	0.220685	0.199096
chr8	11440248	11440648	401_r149	0.0	.	0.122336	0.141526	0.158317	0.131931	0.136729	0.165514	0.160716	0.129532	0.124735	0.088754	0.047975	0.021589	0.028785	0.079159	0.139127	0.196697	0.249470	0.304641	0.319033	0.311837	0.283052	0.273457	0.323831	0.292647	0.275856	0.309438	0.271059	0.232679	0.225482	0.244672	0.299844	0.364610	0.443769	0.458161	0.491744	0.450965	0.390996	0.292647	0.299843	0.235077	0.163115	0.175109	0.167912	0.155919
chr17	73166973	73167373	401_r150	0.0	.	0.000000	0.009595	0.023987	0.023987	0.023987	0.047975	0.038380	0.023987	0.023987	0.023987	0.000000	0.000000	0.000000	0.000000	0.000000	0.023987	0.040779	0.071962	0.081557	0.095950	0.071962	0.055171	0.023987	0.038380	0.023987	0.038380	0.047975	0.047975	0.023987	0.023987	0.009595	0.014392	0.045576	0.047975	0.047975	0.047975	0.033582	0.031184	0.047975	0.047975	0.047975	0.047975	0.019190	0.000000
chr12	55999612	56000012	401_r151	0.0	.	0.122336	0.225482	0.242274	0.275856	0.355015	0.362211	0.271059	0.249470	0.263862	0.259065	0.335825	0.343021	0.388597	0.443769	0.438971	0.455762	0.556510	0.530123	0.462959	0.414983	0.383800	0.285451	0.290248	0.309438	0.278255	0.299843	0.450965	0.518130	0.520529	0.616478	0.594890	0.554111	0.585295	0.674049	0.611681	0.693238	0.700435	0.738815	0.743612	1.036259	1.101024	1.172987	1.201772	1.400868
chr17	42186951	42187351	401_r152	0.0	.	0.083956	0.071962	0.093551	0.107943	0.100747	0.115140	0.119937	0.098349	0.083956	0.074361	0.067165	0.088754	0.095950	0.110342	0.124735	0.091152	0.055171	0.047975	0.033582	0.026386	0.028785	0.047975	0.055171	0.095950	0.079159	0.067165	0.067165	0.088754	0.067165	0.110342	0.141526	0.170311	0.153520	0.211090	0.177507	0.165514	0.146324	0.163115	0.105545	0.127133	0.196697	0.211090	0.239875	0.263862
chr1	46247534	46247934	401_r153	0.0	.	0.083956	0.146324	0.167912	0.187102	0.203894	0.263862	0.278255	0.283052	0.343021	0.388597	0.402990	0.386199	0.460560	0.431775	0.496541	0.510934	0.561307	0.566105	0.587694	0.554111	0.515731	0.503737	0.508535	0.616478	0.662055	0.762802	0.786790	0.796385	0.734017	0.817974	0.774796	0.781992	0.861151	0.868347	0.748410	0.789188	0.829967	0.813176	0.798784	0.829967	0.853955	0.863550	0.829967	0.841961
chr3	131553467	131553867	401_r154	0.0	.	0.011994	0.023987	0.023987	0.023987	0.023987	0.011994	0.000000	0.000000	0.000000	0.000000	0.000000	0.000000	0.000000	0.014392	0.023987	0.023987	0.023987	0.023987	0.009595	0.000000	0.000000	0.000000	0.000000	0.000000	0.000000	0.000000	0.000000	0.000000	0.000000	0.000000	0.000000	0.000000	0.000000	0.000000	0.000000	0.000000	0.007196	0.023987	0.038380	0.047975	0.047975	0.040779	0.023987	0.009595
chr3	197002895	197003295	401_r155	0.0	.	0.040779	0.033582	0.047975	0.043177	0.071962	0.071962	0.081557	0.091152	0.112741	0.103146	0.143925	0.124735	0.124735	0.093551	0.064766	0.023987	0.023987	0.007196	0.035981	0.071962	0.112741	0.119937	0.112741	0.127133	0.115140	0.079159	0.107944	0.143925	0.100747	0.076760	0.093551	0.059969	0.043177	0.062367	0.071962	0.062367	0.071962	0.052772	0.033582	0.040779	0.095950	0.095950	0.095950	0.146323
chr6	89244245	89244645	401_r156	0.0	.	0.026386	0.023987	0.023987	0.007196	0.021589	0.023987	0.023987	0.023987	0.023987	0.026386	0.047975	0.071962	0.071962	0.071962	0.047975	0.026386	0.023987	0.023987	0.023987	0.023987	0.038380	0.023987	0.023987	0.043177	0.071962	0.059969	0.071962	0.071962	0.052772	0.023987	0.019190	0.000000	0.000000	0.000000	0.000000	0.000000	0.000000	0.019190	0.023987	0.031184	0.047975	0.047975	0.028785	0.023987
chr19	4963557	4963957	401_r157	0.0	.	0.129532	0.143925	0.167912	0.175109	0.151121	0.095950	0.071962	0.045576	0.023987	0.002399	0.026386	0.071962	0.095950	0.115140	0.119937	0.098349	0.093551	0.074361	0.076760	0.076760	0.091152	0.069564	0.069564	0.079159	0.112741	0.095950	0.095950	0.177507	0.182305	0.167912	0.223084	0.244672	0.158317	0.122336	0.098349	0.040779	0.023987	0.047975	0.050374	0.091152	0.095950	0.095950	0.122336	0.170311
chr20	33883514	33883914	401_r158	0.0	.	0.182305	0.244672	0.275856	0.215887	0.215887	0.141526	0.081557	0.079159	0.124735	0.151121	0.177507	0.182305	0.175109	0.177507	0.215887	0.280653	0.323831	0.316635	0.405388	0.458161	0.419781	0.393395	0.458161	0.412585	0.345420	0.393395	0.400591	0.388597	0.414983	0.412585	0.388597	0.376603	0.450965	0.467756	0.455762	0.424579	0.443768	0.369407	0.316635	0.402990	0.426977	0.465357	0.498940	0.611681
chr20	37308721	37309121	401_r159	0.0	.	0.064766	0.071962	0.052772	0.047975	0.059969	0.035981	0.057570	0.071962	0.071962	0.057570	0.050374	0.055171	0.047975	0.083956	0.095950	0.088754	0.055171	0.047975	0.011994	0.000000	0.000000	0.000000	0.000000	0.009595	0.023987	0.033582	0.091152	0.095950	0.086355	0.071962	0.062367	0.009595	0.028785	0.047975	0.047975	0.064766	0.067165	0.043177	0.023987	0.067165	0.079159	0.071962	0.071962	0.071962
chr1	244945229	244945629	401_r160	0.0	.	0.000000	0.000000	0.000000	0.009595	0.023987	0.023987	0.023987	0.023987	0.014392	0.004797	0.023987	0.023987	0.023987	0.023987	0.019190	0.000000	0.000000	0.000000	0.000000	0.000000	0.000000	0.000000	0.000000	0.000000	0.007196	0.023987	0.023987	0.023987	0.035981	0.052772	0.047975	0.047975	0.047975	0.035981	0.011994	0.000000	0.000000	0.000000	0.000000	0.016791	0.023987	0.023987	0.045576	0.047975
chr12	998105	998505	401_r161	0.0	.	0.076760	0.062367	0.067165	0.071962	0.071962	0.071962	0.093551	0.103146	0.079159	0.119937	0.170311	0.163115	0.119937	0.155919	0.153520	0.124735	0.139127	0.153520	0.124735	0.100747	0.131931	0.134330	0.136729	0.143925	0.153520	0.134330	0.124735	0.141526	0.165513	0.143925	0.115140	0.155919	0.163115	0.182305	0.239875	0.266261	0.213488	0.172710	0.153520	0.122336	0.112741	0.095950	0.112741	0.115140
chr19	16351101	16351501	401_r162	0.0	.	0.071962	0.071962	0.043177	0.045576	0.062367	0.086355	0.071962	0.071962	0.050374	0.033582	0.043177	0.047975	0.055171	0.076760	0.122336	0.110342	0.112741	0.112741	0.098349	0.091152	0.071962	0.069564	0.071962	0.127134	0.122336	0.134330	0.129532	0.119937	0.081557	0.069564	0.081557	0.086355	0.155919	0.172710	0.170311	0.158317	0.172710	0.107943	0.074361	0.091152	0.129532	0.122336	0.153520	0.203893
chr1	168719670	168720070	401_r163	0.0	.	0.000000	0.000000	0.000000	0.000000	0.000000	0.000000	0.000000	0.000000	0.000000	0.000000	0.000000	0.000000	0.000000	0.000000	0.007196	0.023987	0.035981	0.047975	0.047975	0.040779	0.023987	0.011994	0.000000	0.000000	0.000000	0.000000	0.000000	0.016791	0.047975	0.047975	0.047975	0.047975	0.031184	0.000000	0.019190	0.023987	0.023987	0.023987	0.023987	0.004797	0.000000	0.000000	0.000000	0.000000
chr16	69204692	69205092	401_r164	0.0	.	0.000000	0.000000	0.000000	0.000000	0.000000	0.000000	0.000000	0.000000	0.000000	0.000000	0.000000	0.011994	0.023987	0.040779	0.071962	0.071962	0.059969	0.047975	0.043177	0.023987	0.023987	0.023987	0.023987	0.011994	0.000000	0.000000	0.000000	0.000000	0.011994	0.023987	0.035981	0.047975	0.047975	0.035981	0.023987	0.011994	0.000000	0.014392	0.023987	0.023987	0.023987	0.026386	0.033582	0.023987
chr5	1342920	1343320	401_r165	0.0	.	0.220685	0.254267	0.249470	0.268660	0.256666	0.278255	0.261464	0.292647	0.251869	0.227881	0.189501	0.211090	0.196697	0.235077	0.259065	0.280653	0.237476	0.220685	0.196697	0.167912	0.124735	0.136728	0.177507	0.189501	0.215887	0.230280	0.230280	0.225482	0.194299	0.203893	0.184703	0.143925	0.143925	0.175109	0.134330	0.143925	0.189501	0.148722	0.112741	0.095950	0.086355	0.069564	0.086355	0.112741
chr20	17797049	17797449	401_r166	0.0	.	0.023987	0.023987	0.023987	0.023987	0.021589	0.000000	0.000000	0.000000	0.000000	0.000000	0.000000	0.000000	0.023987	0.047975	0.047975	0.047975	0.047975	0.023987	0.000000	0.000000	0.014392	0.023987	0.023987	0.043177	0.047975	0.033582	0.023987	0.023987	0.004797	0.000000	0.000000	0.011994	0.023987	0.023987	0.023987	0.023987	0.011994	0.011994	0.023987	0.023987	0.023987	0.023987	0.011994	0.000000
chr7	92737722	92738122	401_r167	0.0	.	0.086355	0.071962	0.076760	0.043177	0.064766	0.119937	0.119937	0.112741	0.086355	0.055171	0.000000	0.000000	0.000000	0.000000	0.000000	0.000000	0.035981	0.047975	0.067165	0.071962	0.071962	0.035981	0.028785	0.028785	0.043177	0.071962	0.071962	0.067165	0.047975	0.040779	0.023987	0.064766	0.086355	0.103146	0.131931	0.119937	0.079159	0.057570	0.040779	0.000000	0.021589	0.023987	0.023987	0.023987
chr16	11774117	11774517	401_r168	0.0	.	0.071962	0.095950	0.103146	0.071962	0.071962	0.050374	0.023987	0.004797	0.014392	0.023987	0.023987	0.023987	0.023987	0.009595	0.000000	0.011994	0.023987	0.023987	0.059969	0.095950	0.083956	0.071962	0.071962	0.035981	0.000000	0.000000	0.014392	0.052772	0.071962	0.071962	0.071962	0.057570	0.019190	0.000000	0.000000	0.000000	0.000000	0.000000	0.016791	0.023987	0.043177	0.071962	0.098348	0.103146
chr1	153841987	153842387	401_r169	0.0	.	0.283052	0.319034	0.268660	0.304641	0.304641	0.316635	0.268660	0.251869	0.184704	0.158317	0.107944	0.093551	0.071962	0.067165	0.081557	0.081557	0.139127	0.155919	0.201495	0.189501	0.261463	0.242274	0.271058	0.263862	0.259065	0.208691	0.170311	0.124735	0.117538	0.100747	0.093551	0.134330	0.189501	0.203893	0.199096	0.227881	0.225482	0.239875	0.201495	0.230280	0.187102	0.167912	0.167912	0.182305
chr1	162587816	162588216	401_r170	0.0	.	0.165513	0.194299	0.251868	0.223083	0.223083	0.254267	0.203893	0.117538	0.148722	0.165513	0.179906	0.273457	0.367008	0.357413	0.398192	0.376604	0.283052	0.227881	0.223084	0.187102	0.309439	0.390996	0.364610	0.381401	0.364610	0.321432	0.326230	0.393395	0.371806	0.398192	0.347819	0.367008	0.328629	0.364610	0.364610	0.388597	0.410186	0.484547	0.530124	0.534921	0.482149	0.379002	0.307040	0.261464
chr11	26112370	26112770	401_r171	0.0	.	0.064766	0.047975	0.033582	0.004797	0.000000	0.004797	0.043177	0.050374	0.071962	0.076760	0.093551	0.076760	0.069564	0.052772	0.079159	0.069564	0.062367	0.112741	0.115140	0.083956	0.071962	0.069564	0.038380	0.047975	0.047975	0.059969	0.083956	0.081557	0.071962	0.071962	0.059969	0.023987	0.021589	0.026386	0.091152	0.103146	0.131931	0.151121	0.155919	0.100747	0.088754	0.059969	0.026386	0.009595
chr7	2566832	2567232	401_r172	0.0	.	0.023987	0.045576	0.033582	0.023987	0.023987	0.023987	0.002399	0.007196	0.028785	0.047975	0.071962	0.074361	0.088754	0.076760	0.071962	0.047975	0.045576	0.031184	0.038380	0.023987	0.023987	0.023987	0.016791	0.019190	0.050374	0.071962	0.071962	0.071962	0.052772	0.026386	0.052772	0.071962	0.071962	0.071962	0.091152	0.043177	0.062367	0.095950	0.095950	0.071962	0.098349	0.093551	0.124735	0.167912
chr7	20449278	20449678	401_r173	0.0	.	0.069564	0.062367	0.055171	0.071962	0.055171	0.026386	0.023987	0.021589	0.035981	0.047975	0.047975	0.047975	0.043177	0.026386	0.047975	0.047975	0.047975	0.062367	0.057570	0.023987	0.023987	0.023987	0.009595	0.000000	0.007196	0.023987	0.023987	0.023987	0.047975	0.040779	0.023987	0.023987	0.023987	0.000000	0.000000	0.000000	0.000000	0.000000	0.000000	0.000000	0.000000	0.000000	0.000000	0.000000
chr1	241653969	241654369	401_r174	0.0	.	0.000000	0.019190	0.023987	0.023987	0.023987	0.023987	0.004797	0.000000	0.000000	0.000000	0.000000	0.000000	0.000000	0.000000	0.014392	0.031184	0.064766	0.071962	0.071962	0.057570	0.040779	0.007196	0.000000	0.000000	0.000000	0.000000	0.000000	0.000000	0.000000	0.000000	0.000000	0.000000	0.000000	0.000000	0.016791	0.023987	0.023987	0.033582	0.047975	0.050374	0.047975	0.047975	0.038380	0.023987
chr3	129310224	129310624	401_r175	0.0	.	0.100747	0.119937	0.088754	0.069564	0.033582	0.019190	0.000000	0.007196	0.033582	0.050374	0.071962	0.110342	0.136729	0.110342	0.098349	0.095950	0.088754	0.086355	0.119937	0.115140	0.095950	0.117538	0.134330	0.127133	0.146324	0.189501	0.146324	0.115140	0.088754	0.088754	0.074361	0.064766	0.069564	0.134330	0.165513	0.227881	0.239875	0.259065	0.206292	0.203893	0.134330	0.187102	0.191900	0.235077
chr20	37095780	37096180	401_r176	0.0	.	0.256666	0.256666	0.261464	0.254267	0.232678	0.201495	0.163115	0.242273	0.259065	0.333426	0.407787	0.467756	0.537320	0.724422	0.743612	0.849157	0.897132	0.853955	0.781992	0.731618	0.674048	0.659656	0.683643	0.815575	0.964296	1.036257	1.113016	1.084232	0.981088	1.038657	1.050652	1.041056	1.091430	1.060246	0.880341	0.801182	0.702833	0.674048	0.640466	0.633270	0.609282	0.722023	0.676447	0.662055
chr17	48632331	48632731	401_r177	0.0	.	0.362211	0.316635	0.273457	0.290249	0.333426	0.417382	0.566105	0.616478	0.618877	0.614080	0.549313	0.510934	0.443768	0.419781	0.431774	0.494142	0.482148	0.472553	0.515731	0.530123	0.453363	0.335825	0.295046	0.220685	0.155919	0.177507	0.268660	0.386198	0.407787	0.426977	0.431775	0.402989	0.429376	0.455762	0.458161	0.426977	0.383800	0.278255	0.244672	0.235077	0.218286	0.225482	0.242274	0.268660
chr14	103715210	103715610	401_r178	0.0	.	0.175108	0.187102	0.165513	0.179906	0.167912	0.107943	0.155918	0.201495	0.266261	0.287850	0.280654	0.235077	0.199096	0.163115	0.167912	0.191900	0.184704	0.158317	0.100747	0.093551	0.081557	0.088754	0.160716	0.239875	0.242274	0.235077	0.304641	0.275856	0.256666	0.259065	0.271058	0.182305	0.153520	0.158317	0.179906	0.201495	0.256666	0.307040	0.383800	0.431775	0.460560	0.513332	0.520528	0.508535
chr5	134643214	134643614	401_r179	0.0	.	0.002399	0.023987	0.040779	0.043177	0.062367	0.071962	0.069564	0.074361	0.071962	0.076760	0.095950	0.076760	0.052772	0.047975	0.028785	0.000000	0.000000	0.011994	0.023987	0.023987	0.023987	0.023987	0.011994	0.004797	0.023987	0.023987	0.023987	0.023987	0.040779	0.023987	0.023987	0.035981	0.047975	0.026386	0.033582	0.047975	0.035981	0.023987	0.064766	0.074361	0.071962	0.071962	0.071962	0.040779
chr19	4423710	4424110	401_r180	0.0	.	0.179906	0.151121	0.167912	0.191900	0.158317	0.153520	0.143925	0.127133	0.091152	0.071962	0.086355	0.071962	0.086355	0.115140	0.194298	0.211090	0.215887	0.189501	0.127133	0.045576	0.019190	0.023987	0.023987	0.023987	0.023987	0.045576	0.052772	0.071962	0.095950	0.110342	0.105545	0.115140	0.129532	0.167912	0.177507	0.148722	0.153520	0.134330	0.086355	0.083956	0.115140	0.110342	0.151121	0.170311
chr7	104938939	104939339	401_r181	0.0	.	0.045576	0.071962	0.071962	0.069564	0.057570	0.064766	0.047975	0.069564	0.105545	0.110342	0.088754	0.134330	0.165513	0.146324	0.143925	0.136729	0.107944	0.076760	0.069564	0.071962	0.086355	0.069564	0.047975	0.076760	0.071962	0.057570	0.047975	0.047975	0.009595	0.021589	0.023987	0.062367	0.071962	0.136729	0.127133	0.143925	0.119937	0.119937	0.055171	0.071962	0.071962	0.100747	0.095950	0.119937
chr3	196181783	196182183	401_r182	0.0	.	0.023987	0.023987	0.023987	0.031184	0.043177	0.023987	0.023987	0.023987	0.016791	0.000000	0.000000	0.011994	0.023987	0.045576	0.047975	0.047975	0.035981	0.023987	0.026386	0.023987	0.023987	0.040779	0.047975	0.023987	0.023987	0.023987	0.033582	0.047975	0.064766	0.074361	0.095950	0.069564	0.047975	0.055171	0.069564	0.059969	0.095950	0.095950	0.103146	0.119937	0.107943	0.071962	0.071962	0.040779
chr7	105101764	105102164	401_r183	0.0	.	0.095950	0.117538	0.141526	0.129532	0.095950	0.100747	0.093551	0.086355	0.083956	0.110342	0.155919	0.148722	0.131931	0.143925	0.105545	0.055171	0.064766	0.093551	0.093551	0.129532	0.146324	0.146324	0.172710	0.225482	0.227881	0.220685	0.211090	0.163115	0.088754	0.050374	0.059969	0.086355	0.079159	0.095950	0.110342	0.110342	0.124735	0.182305	0.182305	0.201495	0.182305	0.131931	0.076760	0.076760
chr18	22822848	22823248	401_r184	0.0	.	0.000000	0.016791	0.023987	0.023987	0.023987	0.023987	0.007196	0.000000	0.000000	0.000000	0.000000	0.000000	0.000000	0.000000	0.000000	0.000000	0.000000	0.000000	0.004797	0.023987	0.023987	0.023987	0.023987	0.019190	0.000000	0.000000	0.000000	0.000000	0.000000	0.000000	0.000000	0.000000	0.000000	0.000000	0.000000	0.000000	0.000000	0.000000	0.000000	0.000000	0.000000	0.000000	0.000000	0.007196
chr21	41873434	41873834	401_r185	0.0	.	0.033582	0.047975	0.050374	0.050374	0.064766	0.062367	0.062367	0.069564	0.062367	0.079159	0.071962	0.064766	0.071962	0.057570	0.023987	0.023987	0.035981	0.023987	0.031184	0.067165	0.071962	0.052772	0.047975	0.040779	0.004797	0.000000	0.000000	0.000000	0.000000	0.000000	0.021589	0.047975	0.074361	0.095950	0.100747	0.098349	0.079159	0.069564	0.057570	0.067165	0.052772	0.074361	0.086355	0.086355
chr13	78116959	78117359	401_r186	0.0	.	0.165513	0.158317	0.146324	0.136729	0.081557	0.074361	0.129532	0.153520	0.165514	0.211090	0.263862	0.254267	0.242274	0.218286	0.155919	0.139127	0.155919	0.182305	0.191900	0.194299	0.158317	0.083956	0.033582	0.067165	0.110342	0.151121	0.167912	0.187102	0.172710	0.131931	0.110342	0.139127	0.134330	0.127133	0.158317	0.165514	0.184704	0.194299	0.242273	0.247071	0.230280	0.203893	0.268660	0.280654
chr2	13560380	13560780	401_r187	0.0	.	0.093551	0.095950	0.055171	0.023987	0.040779	0.026386	0.023987	0.023987	0.023987	0.026386	0.023987	0.023987	0.023987	0.023987	0.009595	0.023987	0.023987	0.043177	0.047975	0.043177	0.028785	0.047975	0.031184	0.047975	0.047975	0.059969	0.047975	0.067165	0.047975	0.050374	0.076760	0.095950	0.074361	0.071962	0.110342	0.091152	0.071962	0.071962	0.107943	0.079159	0.055171	0.047975	0.047975	0.043177
chr9	79565225	79565625	401_r188	0.0	.	0.000000	0.000000	0.000000	0.000000	0.000000	0.000000	0.000000	0.000000	0.000000	0.000000	0.000000	0.023987	0.023987	0.023987	0.023987	0.023987	0.000000	0.000000	0.000000	0.000000	0.000000	0.000000	0.000000	0.000000	0.000000	0.000000	0.000000	0.000000	0.000000	0.000000	0.000000	0.000000	0.000000	0.000000	0.000000	0.000000	0.002399	0.023987	0.023987	0.031184	0.047975	0.045576	0.023987	0.023987
chr12	122875598	122875998	401_r189	0.0	.	0.083956	0.095950	0.093551	0.071962	0.059969	0.038380	0.047975	0.031184	0.076760	0.095950	0.110342	0.143925	0.163115	0.115140	0.095950	0.079159	0.023987	0.004797	0.040779	0.047975	0.055171	0.105545	0.122336	0.124735	0.167912	0.165513	0.155919	0.194299	0.170311	0.119937	0.119937	0.098349	0.083956	0.153520	0.187102	0.206292	0.211090	0.191900	0.110342	0.086355	0.122336	0.139127	0.206292	0.263862
chr12	13957754	13958154	401_r190	0.0	.	0.023987	0.035981	0.047975	0.047975	0.045576	0.040779	0.035981	0.023987	0.023987	0.023987	0.023987	0.023987	0.023987	0.023987	0.023987	0.007196	0.000000	0.011994	0.023987	0.045576	0.057570	0.071962	0.093551	0.095950	0.074361	0.062367	0.047975	0.014392	0.000000	0.000000	0.000000	0.000000	0.016791	0.023987	0.050374	0.091152	0.119937	0.119937	0.119937	0.105545	0.076760	0.047975	0.069564	0.110342
chr3	31319480	31319880	401_r191	0.0	.	0.023987	0.023987	0.023987	0.026386	0.047975	0.047975	0.062367	0.047975	0.045576	0.023987	0.023987	0.009595	0.000000	0.000000	0.000000	0.000000	0.023987	0.023987	0.023987	0.023987	0.023987	0.000000	0.000000	0.000000	0.000000	0.021589	0.023987	0.023987	0.023987	0.023987	0.002399	0.000000	0.000000	0.000000	0.000000	0.000000	0.000000	0.002399	0.023987	0.040779	0.047975	0.067165	0.107943	0.095950
chr20	17893428	17893828	401_r192	0.0	.	0.059969	0.047975	0.016791	0.000000	0.000000	0.000000	0.000000	0.000000	0.000000	0.000000	0.000000	0.000000	0.000000	0.000000	0.016791	0.038380	0.050374	0.071962	0.071962	0.055171	0.033582	0.021589	0.000000	0.000000	0.021589	0.023987	0.040779	0.047975	0.047975	0.026386	0.023987	0.007196	0.000000	0.000000	0.026386	0.047975	0.047975	0.047975	0.050374	0.045576	0.023987	0.023987	0.035981	0.057570
chr2	18104623	18105023	401_r193	0.0	.	0.206292	0.172710	0.160716	0.110342	0.057570	0.069564	0.122336	0.134330	0.143925	0.151121	0.131931	0.086355	0.069564	0.091152	0.103146	0.119937	0.115140	0.175109	0.206292	0.201495	0.167912	0.163115	0.134330	0.062367	0.064766	0.081557	0.107944	0.122336	0.129532	0.146323	0.158317	0.124735	0.076760	0.124735	0.127134	0.119937	0.139127	0.139127	0.086355	0.091152	0.112741	0.105545	0.129532	0.153520
chr17	41756545	41756945	401_r194	0.0	.	0.002399	0.007196	0.023987	0.023987	0.023987	0.023987	0.016791	0.000000	0.000000	0.000000	0.000000	0.000000	0.000000	0.000000	0.000000	0.000000	0.000000	0.000000	0.000000	0.000000	0.000000	0.000000	0.000000	0.000000	0.035981	0.047975	0.047975	0.047975	0.047975	0.011994	0.000000	0.000000	0.000000	0.000000	0.000000	0.045576	0.047975	0.047975	0.047975	0.047975	0.021589	0.023987	0.023987	0.023987
chr2	6945107	6945507	401_r195	0.0	.	0.088754	0.095950	0.095950	0.088754	0.071962	0.069564	0.059969	0.071962	0.083956	0.115140	0.105545	0.100747	0.115140	0.107943	0.076760	0.095950	0.081557	0.076760	0.103146	0.124735	0.127133	0.163115	0.179906	0.160716	0.122336	0.136729	0.112741	0.107943	0.095950	0.095950	0.069564	0.069564	0.059969	0.071962	0.071962	0.052772	0.074361	0.067165	0.086355	0.131931	0.146324	0.155919	0.136729	0.105545
chr17	82402816	82403216	401_r196	0.0	.	0.031184	0.047975	0.062367	0.076760	0.095950	0.067165	0.047975	0.033582	0.019190	0.026386	0.062367	0.071962	0.071962	0.071962	0.045576	0.009595	0.028785	0.047975	0.047975	0.047975	0.047975	0.026386	0.028785	0.047975	0.047975	0.047975	0.040779	0.019190	0.000000	0.002399	0.023987	0.035981	0.047975	0.088754	0.093551	0.088754	0.110342	0.119937	0.103146	0.110342	0.127134	0.100747	0.117538	0.115140
chr7	141562094	141562494	401_r197	0.0	.	0.189501	0.189501	0.165513	0.175109	0.127133	0.098349	0.086355	0.067165	0.023987	0.047975	0.055171	0.071962	0.086355	0.098349	0.119937	0.122336	0.134330	0.129532	0.141526	0.143925	0.184704	0.259065	0.331027	0.369407	0.333426	0.287850	0.251869	0.199096	0.199096	0.239875	0.285451	0.242274	0.223083	0.175109	0.172710	0.167912	0.179906	0.218286	0.287850	0.314236	0.331027	0.347819	0.390996	0.376604
chr13	30504143	30504543	401_r198	0.0	.	0.047975	0.047975	0.043177	0.057570	0.047975	0.047975	0.047975	0.033582	0.033582	0.023987	0.023987	0.023987	0.026386	0.023987	0.038380	0.064766	0.071962	0.083956	0.071962	0.057570	0.031184	0.045576	0.028785	0.023987	0.023987	0.031184	0.064766	0.119937	0.124735	0.143925	0.131931	0.081557	0.033582	0.047975	0.023987	0.023987	0.023987	0.014392	0.000000	0.000000	0.000000	0.000000	0.000000	0.004797
chr3	170171520	170171920	401_r199	0.0	.	0.023987	0.057570	0.110342	0.095950	0.095950	0.115140	0.086355	0.047975	0.055171	0.071962	0.095950	0.095950	0.095950	0.088754	0.071962	0.028785	0.023987	0.009595	0.014392	0.023987	0.023987	0.023987	0.079159	0.081557	0.095950	0.095950	0.095950	0.040779	0.023987	0.000000	0.000000	0.019190	0.038380	0.067165	0.071962	0.071962	0.057570	0.079159	0.052772	0.047975	0.047975	0.043177	0.026386	0.047975
chr14	22956903	22957303	401_r200	0.0	.	0.127133	0.119937	0.119937	0.112741	0.035981	0.004797	0.081557	0.095950	0.117538	0.143925	0.148722	0.086355	0.081557	0.074361	0.081557	0.129532	0.165514	0.220685	0.251869	0.230280	0.191900	0.146323	0.083956	0.088754	0.095950	0.076760	0.110342	0.117538	0.079159	0.139127	0.163115	0.177507	0.167912	0.179906	0.153520	0.187102	0.170311	0.220685	0.285451	0.299844	0.292647	0.357413	0.376604	0.352616
chr18	2770132	2770532	401_r201	0.0	.	0.057570	0.047975	0.047975	0.038380	0.028785	0.033582	0.028785	0.047975	0.047975	0.043177	0.040779	0.045576	0.047975	0.047975	0.047975	0.031184	0.021589	0.007196	0.035981	0.064766	0.071962	0.071962	0.064766	0.035981	0.007196	0.000000	0.009595	0.023987	0.023987	0.023987	0.050374	0.086355	0.071962	0.071962	0.071962	0.074361	0.047975	0.047975	0.047975	0.047975	0.038380	0.062367	0.107943	0.119937
chr14	51625336	51625736	401_r202	0.0	.	0.023987	0.016791	0.026386	0.069564	0.112741	0.129532	0.129532	0.122336	0.098349	0.083956	0.105545	0.095950	0.091152	0.071962	0.064766	0.064766	0.105545	0.175109	0.237476	0.242274	0.203894	0.163115	0.136728	0.112741	0.112741	0.143925	0.165513	0.143925	0.105545	0.117538	0.148722	0.146324	0.151121	0.191900	0.218286	0.230280	0.249470	0.239875	0.249470	0.199096	0.153520	0.187102	0.249470	0.271059
chr7	17952397	17952797	401_r203	0.0	.	0.023987	0.023987	0.023987	0.023987	0.004797	0.000000	0.000000	0.000000	0.000000	0.000000	0.000000	0.000000	0.000000	0.000000	0.000000	0.000000	0.019190	0.023987	0.023987	0.023987	0.023987	0.004797	0.000000	0.011994	0.023987	0.023987	0.023987	0.040779	0.035981	0.028785	0.047975	0.074361	0.079159	0.071962	0.067165	0.047975	0.021589	0.000000	0.000000	0.000000	0.000000	0.000000	0.000000	0.000000
chr2	46945612	46946012	401_r204	0.0	.	0.124735	0.100747	0.095950	0.127133	0.143925	0.115140	0.095950	0.083956	0.071962	0.076760	0.151121	0.206292	0.223083	0.251868	0.232679	0.177507	0.175109	0.179906	0.124735	0.143925	0.129532	0.098349	0.071962	0.088754	0.064766	0.076760	0.071962	0.071962	0.064766	0.074361	0.071962	0.143925	0.203893	0.239875	0.223083	0.208691	0.129532	0.105545	0.081557	0.071962	0.071962	0.062367	0.035981	0.050374
chr5	155677018	155677418	401_r205	0.0	.	0.000000	0.000000	0.000000	0.000000	0.000000	0.000000	0.000000	0.000000	0.000000	0.000000	0.000000	0.011994	0.023987	0.023987	0.023987	0.023987	0.011994	0.000000	0.000000	0.000000	0.000000	0.000000	0.000000	0.000000	0.000000	0.000000	0.000000	0.000000	0.000000	0.000000	0.000000	0.000000	0.000000	0.000000	0.000000	0.000000	0.000000	0.000000	0.000000	0.000000	0.000000	0.019190	0.023987	0.023987
chr19	50384164	50384564	401_r206	0.0	.	0.431775	0.462958	0.462958	0.412585	0.333426	0.251869	0.244672	0.259065	0.285451	0.287850	0.333426	0.352616	0.386199	0.379002	0.362211	0.412585	0.422180	0.465357	0.532522	0.530124	0.477351	0.520529	0.470155	0.510933	0.578099	0.570902	0.556510	0.662055	0.611681	0.674048	0.736416	0.774796	0.868347	0.901930	0.892335	0.901930	0.880341	0.844360	0.925917	1.014670	1.043455	1.172987	1.225760	1.218562
chr12	16636680	16637080	401_r207	0.0	.	0.000000	0.000000	0.000000	0.000000	0.000000	0.000000	0.000000	0.000000	0.000000	0.000000	0.000000	0.000000	0.000000	0.000000	0.000000	0.000000	0.000000	0.000000	0.000000	0.000000	0.000000	0.000000	0.000000	0.000000	0.023987	0.023987	0.023987	0.023987	0.023987	0.000000	0.014392	0.047975	0.047975	0.047975	0.047975	0.033582	0.000000	0.000000	0.000000	0.004797	0.047975	0.047975	0.047975	0.059969
chr1	160740256	160740656	401_r208	0.0	.	0.722023	0.698036	0.717226	0.726821	0.669251	0.602086	0.530124	0.489345	0.482149	0.482148	0.494142	0.506136	0.462958	0.424578	0.357413	0.261463	0.261464	0.268660	0.309438	0.338223	0.379002	0.379002	0.333426	0.297445	0.280653	0.266261	0.299843	0.340622	0.405388	0.383800	0.386198	0.386198	0.359812	0.254267	0.235077	0.285451	0.323831	0.352616	0.374205	0.388597	0.328628	0.220685	0.189501	0.273457
chr3	139534352	139534752	401_r209	0.0	.	0.000000	0.000000	0.000000	0.000000	0.000000	0.000000	0.000000	0.000000	0.000000	0.000000	0.000000	0.011994	0.023987	0.023987	0.023987	0.023987	0.035981	0.023987	0.023987	0.033582	0.047975	0.023987	0.023987	0.023987	0.014392	0.000000	0.000000	0.000000	0.000000	0.000000	0.000000	0.000000	0.000000	0.000000	0.000000	0.000000	0.000000	0.007196	0.023987	0.023987	0.023987	0.023987	0.016791	0.000000
chr3	43279369	43279769	401_r210	0.0	.	0.000000	0.000000	0.000000	0.004797	0.023987	0.023987	0.023987	0.023987	0.019190	0.000000	0.000000	0.000000	0.000000	0.023987	0.023987	0.023987	0.023987	0.023987	0.000000	0.000000	0.000000	0.000000	0.000000	0.000000	0.009595	0.023987	0.023987	0.023987	0.023987	0.014392	0.000000	0.000000	0.000000	0.000000	0.011994	0.023987	0.023987	0.023987	0.023987	0.011994	0.000000	0.000000	0.000000	0.000000
chr11	111098058	111098458	401_r211	0.0	.	0.000000	0.000000	0.000000	0.023987	0.023987	0.023987	0.023987	0.023987	0.000000	0.000000	0.009595	0.023987	0.023987	0.023987	0.023987	0.014392	0.000000	0.000000	0.000000	0.000000	0.000000	0.004797	0.040779	0.047975	0.047975	0.047975	0.043177	0.007196	0.000000	0.000000	0.014392	0.023987	0.023987	0.023987	0.023987	0.009595	0.016791	0.031184	0.047975	0.047975	0.047975	0.031184	0.016791	0.000000
chr2	242015372	242015772	401_r212	0.0	.	0.047975	0.045576	0.023987	0.004797	0.000000	0.019190	0.035981	0.047975	0.047975	0.064766	0.076760	0.059969	0.047975	0.047975	0.033582	0.026386	0.064766	0.071962	0.071962	0.088754	0.069564	0.031184	0.050374	0.071962	0.052772	0.047975	0.047975	0.021589	0.000000	0.000000	0.033582	0.047975	0.047975	0.047975	0.047975	0.014392	0.000000	0.016791	0.023987	0.040779	0.071962	0.095950	0.083956	0.095950
chr3	185956543	185956943	401_r213	0.0	.	0.023987	0.023987	0.023987	0.028785	0.023987	0.023987	0.023987	0.023987	0.011994	0.000000	0.000000	0.000000	0.000000	0.000000	0.000000	0.016791	0.023987	0.023987	0.023987	0.023987	0.007196	0.000000	0.000000	0.023987	0.023987	0.023987	0.023987	0.023987	0.000000	0.000000	0.000000	0.000000	0.000000	0.000000	0.000000	0.000000	0.009595	0.023987	0.023987	0.023987	0.023987	0.033582	0.023987	0.023987
chr3	157310401	157310801	401_r214	0.0	.	0.023987	0.040779	0.033582	0.023987	0.023987	0.023987	0.007196	0.000000	0.000000	0.000000	0.000000	0.000000	0.000000	0.000000	0.021589	0.023987	0.023987	0.023987	0.023987	0.002399	0.000000	0.000000	0.000000	0.000000	0.000000	0.000000	0.000000	0.000000	0.009595	0.023987	0.031184	0.047975	0.047975	0.038380	0.023987	0.016791	0.000000	0.000000	0.000000	0.007196	0.023987	0.023987	0.023987	0.023987
chr19	11147893	11148293	401_r215	0.0	.	0.237476	0.232678	0.215887	0.122336	0.091152	0.088754	0.103146	0.071962	0.086355	0.095950	0.091152	0.067165	0.112741	0.105545	0.112741	0.134330	0.124735	0.083956	0.095950	0.110342	0.117538	0.105545	0.115140	0.107943	0.100747	0.095950	0.086355	0.091152	0.107944	0.131931	0.119937	0.141526	0.151121	0.163115	0.129532	0.184704	0.218286	0.211090	0.172710	0.177507	0.127133	0.071962	0.047975	0.083956
chr3	114583153	114583553	401_r216	0.0	.	0.000000	0.000000	0.000000	0.000000	0.000000	0.021589	0.023987	0.023987	0.023987	0.023987	0.002399	0.000000	0.000000	0.011994	0.023987	0.023987	0.023987	0.023987	0.011994	0.000000	0.000000	0.000000	0.000000	0.000000	0.000000	0.026386	0.047975	0.047975	0.047975	0.047975	0.021589	0.000000	0.000000	0.011994	0.023987	0.023987	0.023987	0.023987	0.011994	0.000000	0.000000	0.000000	0.007196	0.023987
chr6	52284561	52284961	401_r217	0.0	.	0.062367	0.071962	0.069564	0.098349	0.119937	0.129532	0.143925	0.182305	0.184703	0.143925	0.196697	0.167912	0.115140	0.071962	0.071962	0.002399	0.047975	0.047975	0.064766	0.095950	0.146323	0.163115	0.206292	0.266261	0.256666	0.235077	0.211090	0.201495	0.131931	0.177507	0.295046	0.297445	0.338224	0.414983	0.407787	0.326230	0.419781	0.446167	0.398192	0.398192	0.407787	0.311837	0.309438	0.407787
chr17	57540541	57540941	401_r218	0.0	.	0.023987	0.021589	0.014392	0.023987	0.023987	0.023987	0.023987	0.009595	0.000000	0.000000	0.000000	0.000000	0.000000	0.000000	0.000000	0.000000	0.000000	0.000000	0.000000	0.000000	0.000000	0.000000	0.000000	0.000000	0.023987	0.023987	0.023987	0.023987	0.038380	0.023987	0.038380	0.047975	0.047975	0.033582	0.035981	0.033582	0.043177	0.057570	0.071962	0.059969	0.050374	0.055171	0.062367	0.047975
chr8	133188124	133188524	401_r219	0.0	.	0.023987	0.023987	0.023987	0.021589	0.002399	0.023987	0.023987	0.023987	0.023987	0.021589	0.000000	0.021589	0.023987	0.023987	0.023987	0.023987	0.002399	0.000000	0.000000	0.023987	0.047975	0.047975	0.047975	0.047975	0.023987	0.000000	0.000000	0.031184	0.047975	0.047975	0.050374	0.071962	0.040779	0.023987	0.045576	0.045576	0.023987	0.023987	0.023987	0.023987	0.026386	0.047975	0.050374	0.071962
chr3	16504185	16504585	401_r220	0.0	.	0.016791	0.000000	0.000000	0.000000	0.019190	0.023987	0.023987	0.023987	0.023987	0.023987	0.023987	0.023987	0.023987	0.023987	0.004797	0.000000	0.014392	0.023987	0.023987	0.026386	0.047975	0.047975	0.055171	0.071962	0.069564	0.047975	0.033582	0.016791	0.000000	0.014392	0.045576	0.071962	0.071962	0.093551	0.081557	0.050374	0.023987	0.023987	0.004797	0.031184	0.055171	0.071962	0.088754	0.093551
chr11	119030617	119031017	401_r221	0.0	.	0.287850	0.309438	0.364610	0.350217	0.424578	0.484547	0.501338	0.472554	0.477351	0.436572	0.422180	0.434173	0.429376	0.376603	0.386199	0.331027	0.278255	0.237476	0.326230	0.376604	0.441370	0.518130	0.539718	0.534921	0.542117	0.618877	0.633270	0.609282	0.635668	0.676447	0.690840	0.678846	0.822771	0.791587	0.681245	0.623675	0.587693	0.472553	0.436572	0.479750	0.491743	0.599687	0.781992	0.865949
chr7	22439034	22439434	401_r222	0.0	.	0.052772	0.047975	0.055171	0.055171	0.038380	0.023987	0.023987	0.016791	0.000000	0.000000	0.000000	0.011994	0.023987	0.023987	0.023987	0.023987	0.033582	0.023987	0.023987	0.023987	0.033582	0.038380	0.071962	0.071962	0.071962	0.062367	0.040779	0.047975	0.047975	0.047975	0.047975	0.043177	0.000000	0.000000	0.014392	0.023987	0.023987	0.031184	0.062367	0.057570	0.064766	0.071962	0.064766	0.033582
chr15	40652844	40653244	401_r223	0.0	.	0.023987	0.026386	0.033582	0.047975	0.047975	0.047975	0.045576	0.019190	0.000000	0.000000	0.002399	0.038380	0.047975	0.050374	0.071962	0.069564	0.055171	0.047975	0.045576	0.023987	0.050374	0.050374	0.057570	0.071962	0.071962	0.067165	0.047975	0.038380	0.033582	0.047975	0.026386	0.023987	0.023987	0.014392	0.000000	0.011994	0.023987	0.023987	0.023987	0.023987	0.011994	0.000000	0.021589	0.035981
chrX	17018364	17018764	401_r224	0.0	.	0.000000	0.000000	0.000000	0.000000	0.000000	0.000000	0.000000	0.000000	0.000000	0.000000	0.000000	0.000000	0.000000	0.000000	0.000000	0.000000	0.000000	0.000000	0.000000	0.000000	0.000000	0.000000	0.000000	0.000000	0.000000	0.000000	0.000000	0.000000	0.007196	0.023987	0.023987	0.023987	0.023987	0.016791	0.000000	0.000000	0.000000	0.000000	0.000000	0.000000	0.000000	0.023987	0.023987	0.040779
chr14	92437300	92437700	401_r225	0.0	.	0.023987	0.009595	0.000000	0.000000	0.000000	0.000000	0.004797	0.023987	0.023987	0.023987	0.043177	0.043177	0.023987	0.023987	0.023987	0.004797	0.000000	0.000000	0.000000	0.000000	0.000000	0.000000	0.000000	0.000000	0.000000	0.000000	0.000000	0.002399	0.023987	0.023987	0.023987	0.023987	0.021589	0.000000	0.000000	0.000000	0.000000	0.000000	0.000000	0.000000	0.004797	0.023987	0.023987	0.023987
chr18	77355489	77355889	401_r226	0.0	.	0.000000	0.000000	0.000000	0.000000	0.000000	0.000000	0.000000	0.000000	0.000000	0.000000	0.000000	0.000000	0.000000	0.000000	0.000000	0.000000	0.000000	0.000000	0.000000	0.000000	0.000000	0.000000	0.000000	0.000000	0.000000	0.000000	0.000000	0.000000	0.000000	0.000000	0.000000	0.000000	0.000000	0.000000	0.000000	0.000000	0.000000	0.000000	0.000000	0.000000	0.000000	0.000000	0.000000	0.000000
chr10	13196700	13197100	401_r227	0.0	.	0.055171	0.071962	0.071962	0.071962	0.057570	0.016791	0.000000	0.000000	0.000000	0.000000	0.000000	0.000000	0.000000	0.000000	0.000000	0.000000	0.000000	0.000000	0.000000	0.007196	0.023987	0.023987	0.035981	0.047975	0.040779	0.023987	0.045576	0.035981	0.023987	0.045576	0.047975	0.026386	0.076760	0.095950	0.081557	0.095950	0.095950	0.043177	0.023987	0.016791	0.000000	0.009595	0.023987	0.023987
chr1	1602543	1602943	401_r228	0.0	.	0.071962	0.055171	0.047975	0.059969	0.067165	0.047975	0.079159	0.091152	0.083956	0.071962	0.071962	0.028785	0.004797	0.000000	0.000000	0.000000	0.052772	0.071962	0.112741	0.122336	0.143925	0.091152	0.071962	0.031184	0.021589	0.000000	0.000000	0.016791	0.023987	0.047975	0.055171	0.079159	0.079159	0.071962	0.047975	0.040779	0.016791	0.043177	0.059969	0.071962	0.071962	0.081557	0.079159	0.083956
chr8	94895063	94895463	401_r229	0.0	.	0.251869	0.263862	0.304641	0.196697	0.165514	0.160716	0.175109	0.175108	0.191900	0.170311	0.160716	0.112741	0.081557	0.105545	0.143925	0.141526	0.146324	0.184704	0.179906	0.141526	0.160716	0.170311	0.158317	0.155919	0.189501	0.191900	0.196697	0.167912	0.187102	0.199096	0.175108	0.143925	0.143925	0.105545	0.124735	0.177507	0.220685	0.307040	0.381401	0.347818	0.278255	0.247071	0.271059	0.292647
chr21	46506265	46506665	401_r230	0.0	.	0.000000	0.000000	0.019190	0.067165	0.071962	0.071962	0.071962	0.052772	0.004797	0.000000	0.000000	0.000000	0.000000	0.009595	0.026386	0.047975	0.047975	0.047975	0.038380	0.021589	0.000000	0.000000	0.000000	0.000000	0.000000	0.000000	0.000000	0.021589	0.028785	0.047975	0.047975	0.050374	0.050374	0.043177	0.023987	0.023987	0.045576	0.023987	0.026386	0.064766	0.083956	0.071962	0.081557	0.093551
chr8	10953749	10954149	401_r231	0.0	.	0.002399	0.023987	0.031184	0.047975	0.047975	0.047975	0.050374	0.095950	0.095950	0.095950	0.117538	0.093551	0.040779	0.028785	0.052772	0.062367	0.071962	0.071962	0.067165	0.045576	0.033582	0.031184	0.047975	0.047975	0.045576	0.043177	0.059969	0.071962	0.071962	0.071962	0.052772	0.050374	0.043177	0.071962	0.071962	0.071962	0.050374	0.028785	0.009595	0.047975	0.047975	0.047975	0.047975	0.038380
chr17	78187133	78187533	401_r232	0.0	.	0.071962	0.127134	0.134330	0.189501	0.218286	0.235077	0.203894	0.227881	0.170311	0.146324	0.127133	0.124735	0.076760	0.124735	0.177507	0.208691	0.261464	0.345420	0.359812	0.321432	0.302242	0.268660	0.215887	0.187102	0.203893	0.242274	0.316635	0.414983	0.470155	0.515731	0.542117	0.515731	0.460560	0.412585	0.390996	0.438971	0.525326	0.690840	0.892335	0.957100	1.048253	0.957101	0.880341	0.791587
chr14	96710161	96710561	401_r233	0.0	.	0.000000	0.000000	0.000000	0.000000	0.000000	0.000000	0.000000	0.000000	0.000000	0.000000	0.000000	0.000000	0.000000	0.000000	0.000000	0.000000	0.000000	0.011994	0.023987	0.023987	0.040779	0.047975	0.035981	0.023987	0.023987	0.007196	0.000000	0.000000	0.000000	0.000000	0.000000	0.002399	0.023987	0.023987	0.023987	0.023987	0.021589	0.000000	0.000000	0.000000	0.000000	0.000000	0.000000	0.000000
chr22	35399903	35400303	401_r234	0.0	.	0.023987	0.023987	0.007196	0.000000	0.000000	0.000000	0.016791	0.047975	0.055171	0.079159	0.095950	0.122336	0.119937	0.136729	0.167912	0.223083	0.206292	0.215887	0.191900	0.155919	0.112741	0.086355	0.067165	0.095950	0.088754	0.071962	0.071962	0.071962	0.074361	0.112741	0.146324	0.187102	0.273457	0.271058	0.278255	0.338224	0.402990	0.414983	0.417382	0.398192	0.347818	0.297445	0.196697	0.203893
chr8	78677085	78677485	401_r235	0.0	.	0.000000	0.000000	0.000000	0.007196	0.023987	0.023987	0.023987	0.023987	0.016791	0.000000	0.000000	0.000000	0.000000	0.000000	0.000000	0.000000	0.000000	0.000000	0.000000	0.014392	0.023987	0.023987	0.023987	0.023987	0.009595	0.000000	0.000000	0.000000	0.000000	0.000000	0.000000	0.000000	0.000000	0.011994	0.023987	0.023987	0.055171	0.071962	0.059969	0.059969	0.071962	0.040779	0.023987	0.023987
chr16	58063397	58063797	401_r236	0.0	.	0.023987	0.009595	0.000000	0.000000	0.000000	0.000000	0.000000	0.002399	0.023987	0.023987	0.023987	0.023987	0.021589	0.000000	0.000000	0.000000	0.000000	0.000000	0.000000	0.000000	0.000000	0.000000	0.028785	0.055171	0.071962	0.071962	0.071962	0.043177	0.023987	0.023987	0.023987	0.023987	0.023987	0.016791	0.019190	0.023987	0.023987	0.023987	0.047975	0.028785	0.023987	0.023987	0.023987	0.000000
chr7	82005010	82005410	401_r237	0.0	.	0.000000	0.000000	0.000000	0.000000	0.000000	0.000000	0.000000	0.000000	0.000000	0.000000	0.000000	0.000000	0.000000	0.000000	0.000000	0.000000	0.000000	0.000000	0.000000	0.023987	0.023987	0.023987	0.023987	0.023987	0.000000	0.002399	0.023987	0.023987	0.023987	0.023987	0.021589	0.014392	0.023987	0.023987	0.023987	0.023987	0.009595	0.000000	0.000000	0.000000	0.016791	0.043177	0.047975	0.067165
chr2	206457220	206457620	401_r238	0.0	.	0.071962	0.050374	0.047975	0.055171	0.055171	0.047975	0.047975	0.064766	0.122336	0.119937	0.095950	0.095950	0.100747	0.105545	0.095950	0.103146	0.119937	0.098348	0.071962	0.079159	0.088754	0.071962	0.088754	0.052772	0.040779	0.062367	0.091152	0.100747	0.098349	0.139127	0.146324	0.131931	0.134330	0.148722	0.124735	0.103146	0.110342	0.083956	0.064766	0.047975	0.023987	0.002399	0.000000	0.028785
chr20	37298315	37298715	401_r239	0.0	.	0.040779	0.047975	0.047975	0.047975	0.045576	0.074361	0.071962	0.071962	0.071962	0.052772	0.004797	0.019190	0.074361	0.093551	0.095950	0.095950	0.093551	0.047975	0.026386	0.057570	0.071962	0.055171	0.047975	0.045576	0.035981	0.064766	0.095950	0.103146	0.119937	0.098349	0.074361	0.062367	0.064766	0.047975	0.064766	0.124735	0.153520	0.167912	0.167912	0.151121	0.112741	0.088754	0.103146	0.143925
chr18	26460576	26460976	401_r240	0.0	.	0.000000	0.000000	0.000000	0.000000	0.000000	0.000000	0.000000	0.000000	0.011994	0.023987	0.023987	0.023987	0.023987	0.011994	0.000000	0.000000	0.000000	0.000000	0.000000	0.000000	0.000000	0.000000	0.000000	0.000000	0.000000	0.009595	0.023987	0.023987	0.023987	0.040779	0.038380	0.023987	0.028785	0.047975	0.031184	0.023987	0.023987	0.019190	0.000000	0.000000	0.000000	0.000000	0.000000	0.000000
chr12	49131125	49131525	401_r241	0.0	.	2.333983	2.461116	2.492299	2.564261	2.813732	2.787346	3.044012	3.255104	3.389432	3.159152	3.190337	3.171146	3.147158	3.113575	3.190336	2.996038	2.741770	2.494698	2.398748	2.386756	2.178064	2.110897	2.175664	1.971770	1.916600	1.914200	1.909403	1.808655	2.022146	1.959778	2.082113	2.221242	2.355571	2.535478	2.736974	2.859308	3.056005	3.312673	3.358248	3.665289	3.842795	3.830802	3.811613	3.869183
chr7	2688846	2689246	401_r242	0.0	.	0.040779	0.047975	0.047975	0.031184	0.043177	0.038380	0.047975	0.047975	0.047975	0.028785	0.016791	0.014392	0.023987	0.023987	0.023987	0.023987	0.009595	0.000000	0.023987	0.023987	0.023987	0.023987	0.023987	0.000000	0.000000	0.000000	0.000000	0.000000	0.000000	0.000000	0.000000	0.000000	0.000000	0.000000	0.000000	0.000000	0.038380	0.062367	0.071962	0.071962	0.071962	0.033582	0.009595	0.000000
chr17	42121111	42121511	401_r243	0.0	.	0.083956	0.031184	0.028785	0.062367	0.086355	0.074361	0.079159	0.098349	0.105545	0.081557	0.071962	0.081557	0.086355	0.047975	0.047975	0.086355	0.098349	0.074361	0.105545	0.119937	0.081557	0.098349	0.141526	0.134330	0.141526	0.189501	0.146323	0.117538	0.115140	0.122336	0.071962	0.076760	0.076760	0.091152	0.105545	0.182305	0.218286	0.215887	0.177507	0.177507	0.131931	0.139127	0.208691	0.275856
chr20	18876443	18876843	401_r244	0.0	.	0.000000	0.000000	0.000000	0.007196	0.026386	0.047975	0.069564	0.071962	0.064766	0.045576	0.026386	0.026386	0.023987	0.023987	0.023987	0.021589	0.000000	0.000000	0.000000	0.000000	0.000000	0.000000	0.000000	0.000000	0.000000	0.000000	0.000000	0.000000	0.000000	0.000000	0.000000	0.000000	0.000000	0.000000	0.000000	0.000000	0.004797	0.023987	0.035981	0.047975	0.047975	0.043177	0.023987	0.023987
chr20	5192923	5193323	401_r245	0.0	.	0.071962	0.091152	0.079159	0.047975	0.047975	0.074361	0.093551	0.095950	0.093551	0.117538	0.093551	0.055171	0.057570	0.071962	0.038380	0.047975	0.057570	0.100747	0.119937	0.107943	0.095950	0.091152	0.069564	0.055171	0.071962	0.083956	0.098349	0.083956	0.100747	0.119937	0.136729	0.155919	0.187102	0.172710	0.143925	0.143925	0.165514	0.172710	0.213489	0.302242	0.323831	0.304641	0.295046	0.295046
chr10	7471827	7472227	401_r246	0.0	.	0.199096	0.112741	0.098349	0.107943	0.115140	0.083956	0.119937	0.115140	0.129532	0.160716	0.172710	0.153520	0.158317	0.127133	0.079159	0.074361	0.086355	0.110342	0.131931	0.172710	0.223083	0.215887	0.172710	0.155919	0.153520	0.098349	0.074361	0.117538	0.095950	0.086355	0.095950	0.146324	0.148722	0.254267	0.254267	0.256666	0.235077	0.215887	0.131931	0.158317	0.208691	0.211090	0.273457	0.326230
chr15	40543847	40544247	401_r247	0.0	.	0.206292	0.268660	0.287850	0.239875	0.213488	0.182305	0.163115	0.153520	0.167912	0.134330	0.122336	0.079159	0.151121	0.242274	0.326230	0.374205	0.395793	0.338223	0.261463	0.199096	0.177507	0.153520	0.170311	0.163115	0.283052	0.304641	0.326230	0.290249	0.362211	0.249470	0.239875	0.299843	0.316635	0.314236	0.335825	0.314236	0.268660	0.314236	0.290248	0.295046	0.292647	0.326230	0.309438	0.261463
chr2	28484816	28485216	401_r248	0.0	.	0.023987	0.023987	0.043177	0.047975	0.064766	0.047975	0.047975	0.043177	0.083956	0.074361	0.071962	0.093551	0.081557	0.035981	0.023987	0.023987	0.002399	0.002399	0.023987	0.023987	0.023987	0.023987	0.021589	0.014392	0.023987	0.023987	0.031184	0.047975	0.033582	0.023987	0.023987	0.016791	0.000000	0.000000	0.023987	0.045576	0.071962	0.071962	0.071962	0.047975	0.045576	0.023987	0.023987	0.023987
chr3	129308596	129308996	401_r249	0.0	.	0.055171	0.055171	0.052772	0.062367	0.074361	0.095950	0.100747	0.115140	0.093551	0.095950	0.095950	0.088754	0.115140	0.167912	0.184704	0.177507	0.187102	0.148722	0.091152	0.052772	0.055171	0.059969	0.071962	0.071962	0.071962	0.055171	0.019190	0.000000	0.000000	0.002399	0.023987	0.023987	0.052772	0.071962	0.093551	0.095950	0.153520	0.139127	0.134330	0.119937	0.095950	0.038380	0.023987	0.009595
chr17	4800463	4800863	401_r250	0.0	.	0.047975	0.047975	0.088754	0.136729	0.129532	0.143925	0.122336	0.079159	0.031184	0.055171	0.083956	0.095950	0.098349	0.119937	0.079159	0.052772	0.050374	0.069564	0.047975	0.045576	0.033582	0.071962	0.071962	0.071962	0.086355	0.093551	0.059969	0.074361	0.117538	0.105545	0.153520	0.191900	0.182305	0.151121	0.184704	0.136728	0.134330	0.127133	0.136729	0.124735	0.117538	0.076760	0.071962	0.050374
chr17	46152459	46152859	401_r251	0.0	.	0.115140	0.112741	0.110342	0.110342	0.110342	0.107943	0.115140	0.112741	0.110342	0.095950	0.064766	0.064766	0.043177	0.047975	0.047975	0.047975	0.031184	0.021589	0.023987	0.059969	0.127134	0.165513	0.189501	0.167912	0.146324	0.088754	0.050374	0.043177	0.047975	0.033582	0.023987	0.023987	0.038380	0.062367	0.122336	0.143925	0.143925	0.112741	0.081557	0.021589	0.035981	0.071962	0.083956	0.119937
chr6	129236079	129236479	401_r252	0.0	.	0.023987	0.023987	0.004797	0.000000	0.000000	0.021589	0.023987	0.023987	0.050374	0.071962	0.050374	0.047975	0.057570	0.045576	0.023987	0.023987	0.023987	0.014392	0.004797	0.023987	0.023987	0.023987	0.028785	0.043177	0.023987	0.043177	0.047975	0.043177	0.023987	0.047975	0.028785	0.023987	0.023987	0.023987	0.000000	0.000000	0.000000	0.000000	0.004797	0.038380	0.047975	0.047975	0.047975	0.043177
chr5	73152919	73153319	401_r253	0.0	.	0.023987	0.040779	0.071962	0.047975	0.057570	0.071962	0.055171	0.023987	0.023987	0.014392	0.000000	0.000000	0.009595	0.047975	0.047975	0.047975	0.047975	0.038380	0.000000	0.000000	0.000000	0.000000	0.000000	0.000000	0.000000	0.000000	0.002399	0.023987	0.055171	0.071962	0.091152	0.093551	0.071962	0.040779	0.023987	0.004797	0.000000	0.000000	0.000000	0.019190	0.023987	0.023987	0.035981	0.047975
chr10	128119600	128120000	401_r254	0.0	.	0.047975	0.047975	0.047975	0.035981	0.033582	0.033582	0.047975	0.047975	0.047975	0.045576	0.038380	0.023987	0.023987	0.023987	0.007196	0.000000	0.000000	0.000000	0.000000	0.000000	0.009595	0.023987	0.023987	0.023987	0.023987	0.014392	0.000000	0.000000	0.021589	0.023987	0.023987	0.023987	0.023987	0.007196	0.023987	0.023987	0.023987	0.023987	0.019190	0.016791	0.047975	0.067165	0.071962	0.095950
chr8	69967016	69967416	401_r255	0.0	.	0.086355	0.071962	0.067165	0.057570	0.031184	0.023987	0.035981	0.064766	0.052772	0.064766	0.071962	0.059969	0.033582	0.047975	0.031184	0.023987	0.023987	0.021589	0.000000	0.000000	0.000000	0.002399	0.023987	0.023987	0.023987	0.023987	0.021589	0.000000	0.000000	0.000000	0.000000	0.000000	0.011994	0.023987	0.028785	0.047975	0.047975	0.038380	0.052772	0.067165	0.047975	0.052772	0.081557	0.088754
chr19	34365019	34365419	401_r256	0.0	.	0.071962	0.095950	0.112741	0.110342	0.136728	0.203893	0.177507	0.146324	0.136729	0.129532	0.115140	0.119937	0.100747	0.127134	0.122336	0.107943	0.175109	0.237476	0.235077	0.259065	0.225483	0.196697	0.165513	0.141526	0.117538	0.124735	0.088754	0.119937	0.271058	0.364610	0.393395	0.381401	0.374205	0.285451	0.278255	0.311837	0.402990	0.350217	0.328629	0.297445	0.283052	0.302242	0.448566	0.561307
chr17	50696394	50696794	401_r257	0.0	.	0.079159	0.095950	0.091152	0.071962	0.107944	0.141526	0.172710	0.213488	0.213488	0.194298	0.163115	0.115140	0.074361	0.052772	0.043177	0.071962	0.095950	0.119937	0.131931	0.117539	0.071962	0.047975	0.023987	0.014392	0.067165	0.083956	0.095950	0.095950	0.110342	0.057570	0.074361	0.095950	0.112741	0.103146	0.112741	0.081557	0.057570	0.055171	0.047975	0.043177	0.047975	0.045576	0.047975	0.062367
chr2	228102926	228103326	401_r258	0.0	.	0.000000	0.000000	0.000000	0.000000	0.000000	0.000000	0.000000	0.000000	0.000000	0.000000	0.000000	0.000000	0.000000	0.000000	0.000000	0.000000	0.000000	0.000000	0.016791	0.023987	0.023987	0.023987	0.023987	0.007196	0.000000	0.000000	0.000000	0.000000	0.000000	0.000000	0.000000	0.000000	0.000000	0.000000	0.000000	0.000000	0.016791	0.023987	0.023987	0.023987	0.023987	0.007196	0.000000	0.000000
chr11	22668406	22668806	401_r259	0.0	.	0.023987	0.052772	0.071962	0.071962	0.071962	0.071962	0.043177	0.023987	0.033582	0.047975	0.040779	0.023987	0.023987	0.014392	0.021589	0.023987	0.023987	0.023987	0.023987	0.026386	0.023987	0.023987	0.031184	0.047975	0.023987	0.023987	0.023987	0.016791	0.000000	0.000000	0.028785	0.083956	0.119937	0.119937	0.119937	0.091152	0.035981	0.033582	0.088754	0.119937	0.134330	0.167912	0.153520	0.103146
chr14	51674741	51675141	401_r260	0.0	.	0.043177	0.047975	0.047975	0.050374	0.071962	0.045576	0.023987	0.045576	0.045576	0.023987	0.026386	0.052772	0.050374	0.047975	0.047975	0.045576	0.026386	0.023987	0.043177	0.047975	0.047975	0.040779	0.047975	0.028785	0.023987	0.023987	0.023987	0.021589	0.074361	0.119937	0.119937	0.119937	0.098349	0.045576	0.002399	0.023987	0.045576	0.047975	0.062367	0.083956	0.071962	0.050374	0.047975	0.045576
chr15	43876399	43876799	401_r261	0.0	.	0.023987	0.023987	0.047975	0.047975	0.043177	0.071962	0.071962	0.067165	0.071962	0.052772	0.040779	0.047975	0.028785	0.023987	0.028785	0.031184	0.040779	0.071962	0.071962	0.086355	0.100747	0.103146	0.071962	0.071962	0.074361	0.035981	0.023987	0.023987	0.028785	0.040779	0.071962	0.095950	0.095950	0.091152	0.059969	0.023987	0.021589	0.023987	0.023987	0.023987	0.038380	0.033582	0.047975	0.057570
chr17	32994097	32994497	401_r262	0.0	.	0.064766	0.043177	0.023987	0.023987	0.002399	0.000000	0.000000	0.000000	0.000000	0.000000	0.000000	0.000000	0.002399	0.045576	0.071962	0.071962	0.086355	0.093551	0.050374	0.040779	0.069564	0.057570	0.047975	0.047975	0.035981	0.026386	0.023987	0.023987	0.023987	0.019190	0.000000	0.000000	0.026386	0.047975	0.083956	0.095950	0.095950	0.069564	0.057570	0.035981	0.023987	0.023987	0.023987	0.014392
chr7	108327788	108328188	401_r263	0.0	.	0.023987	0.023987	0.067165	0.074361	0.081557	0.074361	0.124735	0.100747	0.093551	0.086355	0.093551	0.047975	0.047975	0.055171	0.074361	0.071962	0.067165	0.047975	0.047975	0.038380	0.057570	0.071962	0.071962	0.081557	0.064766	0.057570	0.052772	0.071962	0.093551	0.148722	0.148722	0.148722	0.158317	0.153520	0.119937	0.141526	0.170311	0.201495	0.199096	0.187102	0.182305	0.187102	0.155919	0.201495
chr12	49318705	49319105	401_r264	0.0	.	0.031184	0.047975	0.047975	0.055171	0.057570	0.040779	0.023987	0.023987	0.016791	0.000000	0.000000	0.004797	0.023987	0.023987	0.023987	0.023987	0.019190	0.000000	0.000000	0.019190	0.023987	0.023987	0.023987	0.028785	0.028785	0.023987	0.023987	0.023987	0.040779	0.040779	0.067165	0.071962	0.083956	0.074361	0.083956	0.076760	0.071962	0.059969	0.047975	0.038380	0.023987	0.028785	0.047975	0.047975
chr1	35769599	35769999	401_r265	0.0	.	0.287850	0.242274	0.189501	0.160716	0.206292	0.218286	0.242274	0.230280	0.256666	0.213489	0.182305	0.117539	0.151121	0.203893	0.211090	0.199096	0.191900	0.165514	0.115140	0.100747	0.129532	0.208691	0.177507	0.184704	0.259065	0.319034	0.297445	0.374205	0.390996	0.390996	0.395794	0.431775	0.424578	0.438971	0.407787	0.395793	0.467756	0.513332	0.530124	0.568503	0.590092	0.575700	0.515731	0.501339
chr11	120709844	120710244	401_r266	0.0	.	0.047975	0.035981	0.045576	0.047975	0.031184	0.023987	0.023987	0.002399	0.000000	0.000000	0.000000	0.000000	0.021589	0.026386	0.047975	0.047975	0.047975	0.026386	0.021589	0.007196	0.038380	0.047975	0.047975	0.047975	0.040779	0.021589	0.023987	0.023987	0.023987	0.023987	0.033582	0.023987	0.028785	0.062367	0.071962	0.071962	0.095950	0.112741	0.122336	0.119937	0.098349	0.071962	0.050374	0.007196
chr7	85025403	85025803	401_r267	0.0	.	0.045576	0.050374	0.047975	0.047975	0.047975	0.026386	0.009595	0.000000	0.004797	0.023987	0.023987	0.023987	0.043177	0.045576	0.047975	0.047975	0.047975	0.028785	0.021589	0.000000	0.000000	0.000000	0.000000	0.014392	0.052772	0.071962	0.071962	0.071962	0.057570	0.040779	0.023987	0.023987	0.026386	0.047975	0.026386	0.035981	0.047975	0.045576	0.023987	0.023987	0.026386	0.023987	0.023987	0.023987
chr6	158552791	158553191	401_r268	0.0	.	0.023987	0.000000	0.000000	0.000000	0.000000	0.000000	0.000000	0.000000	0.000000	0.000000	0.002399	0.023987	0.023987	0.033582	0.047975	0.045576	0.023987	0.023987	0.014392	0.000000	0.000000	0.000000	0.000000	0.000000	0.007196	0.023987	0.023987	0.023987	0.043177	0.040779	0.023987	0.023987	0.023987	0.004797	0.000000	0.000000	0.000000	0.000000	0.000000	0.000000	0.000000	0.000000	0.000000	0.002399
chr13	93108233	93108633	401_r269	0.0	.	0.011994	0.000000	0.000000	0.000000	0.000000	0.000000	0.000000	0.000000	0.004797	0.023987	0.023987	0.023987	0.023987	0.019190	0.000000	0.000000	0.000000	0.000000	0.000000	0.000000	0.000000	0.000000	0.000000	0.000000	0.000000	0.004797	0.023987	0.023987	0.023987	0.023987	0.019190	0.000000	0.000000	0.000000	0.014392	0.023987	0.023987	0.023987	0.023987	0.019190	0.035981	0.047975	0.047975	0.047975
chr14	73014085	73014485	401_r270	0.0	.	0.011994	0.000000	0.014392	0.023987	0.023987	0.023987	0.023987	0.033582	0.023987	0.035981	0.047975	0.047975	0.050374	0.103146	0.107943	0.112741	0.139127	0.117538	0.064766	0.047975	0.031184	0.004797	0.004797	0.023987	0.023987	0.023987	0.038380	0.055171	0.076760	0.098349	0.119937	0.105545	0.115140	0.091152	0.069564	0.088754	0.124735	0.112741	0.100747	0.117538	0.079159	0.059969	0.047975	0.059969
chr10	14526862	14527262	401_r271	0.0	.	0.023987	0.043177	0.088754	0.134330	0.182305	0.167912	0.148722	0.103146	0.057570	0.002399	0.000000	0.014392	0.023987	0.043177	0.047975	0.047975	0.055171	0.057570	0.067165	0.071962	0.071962	0.050374	0.057570	0.033582	0.023987	0.043177	0.059969	0.052772	0.071962	0.071962	0.057570	0.069564	0.071962	0.047975	0.047975	0.057570	0.038380	0.023987	0.040779	0.047975	0.071962	0.110342	0.134330	0.151121
chr7	92720857	92721257	401_r272	0.0	.	0.107943	0.098349	0.083956	0.088754	0.083956	0.107943	0.081557	0.086355	0.105545	0.107943	0.083956	0.098349	0.139127	0.117538	0.119937	0.107943	0.119937	0.117539	0.112741	0.095950	0.095950	0.071962	0.050374	0.047975	0.071962	0.071962	0.069564	0.038380	0.031184	0.045576	0.095950	0.095950	0.112741	0.115140	0.122336	0.071962	0.081557	0.119937	0.211090	0.191900	0.213488	0.225482	0.175108	0.091152
chr21	42469254	42469654	401_r273	0.0	.	0.000000	0.000000	0.000000	0.000000	0.000000	0.000000	0.000000	0.000000	0.000000	0.000000	0.000000	0.000000	0.000000	0.000000	0.000000	0.000000	0.000000	0.000000	0.000000	0.000000	0.009595	0.023987	0.023987	0.023987	0.045576	0.038380	0.023987	0.023987	0.023987	0.002399	0.011994	0.023987	0.023987	0.023987	0.023987	0.016791	0.031184	0.047975	0.071962	0.071962	0.074361	0.064766	0.047975	0.023987
chr2	168432789	168433189	401_r274	0.0	.	0.069564	0.047975	0.047975	0.035981	0.000000	0.000000	0.000000	0.000000	0.000000	0.000000	0.021589	0.023987	0.023987	0.038380	0.047975	0.026386	0.035981	0.047975	0.033582	0.023987	0.028785	0.055171	0.047975	0.047975	0.069564	0.067165	0.028785	0.023987	0.043177	0.026386	0.023987	0.023987	0.047975	0.028785	0.023987	0.023987	0.023987	0.000000	0.000000	0.016791	0.023987	0.023987	0.045576	0.047975
chr1	6235697	6236097	401_r275	0.0	.	0.191900	0.148722	0.177507	0.189501	0.179906	0.172710	0.201495	0.148722	0.136729	0.088754	0.088754	0.059969	0.074361	0.095950	0.095950	0.091152	0.151121	0.136729	0.119937	0.139127	0.146324	0.107944	0.119937	0.136729	0.124735	0.100747	0.083956	0.105545	0.081557	0.110342	0.129532	0.151121	0.100747	0.115140	0.105545	0.091152	0.076760	0.071962	0.088754	0.136729	0.187102	0.211090	0.271059	0.275856
chr17	28538322	28538722	401_r276	0.0	.	0.000000	0.000000	0.004797	0.023987	0.023987	0.023987	0.023987	0.019190	0.000000	0.000000	0.000000	0.000000	0.000000	0.000000	0.000000	0.000000	0.000000	0.000000	0.000000	0.000000	0.000000	0.000000	0.000000	0.000000	0.000000	0.000000	0.000000	0.000000	0.000000	0.000000	0.000000	0.000000	0.000000	0.000000	0.000000	0.000000	0.000000	0.000000	0.000000	0.000000	0.002399	0.023987	0.023987	0.023987
chr10	17019575	17019975	401_r277	0.0	.	0.000000	0.000000	0.019190	0.023987	0.023987	0.023987	0.023987	0.004797	0.000000	0.023987	0.023987	0.023987	0.033582	0.047975	0.023987	0.023987	0.045576	0.038380	0.023987	0.023987	0.023987	0.002399	0.000000	0.000000	0.000000	0.000000	0.000000	0.000000	0.000000	0.000000	0.000000	0.000000	0.000000	0.004797	0.023987	0.023987	0.023987	0.023987	0.019190	0.000000	0.000000	0.000000	0.000000	0.000000
chr1	111517481	111517881	401_r278	0.0	.	0.000000	0.007196	0.023987	0.023987	0.023987	0.031184	0.043177	0.047975	0.047975	0.059969	0.064766	0.045576	0.040779	0.071962	0.083956	0.071962	0.088754	0.079159	0.069564	0.057570	0.093551	0.091152	0.110342	0.098349	0.086355	0.050374	0.055171	0.043177	0.047975	0.047975	0.047975	0.028785	0.031184	0.023987	0.043177	0.047975	0.047975	0.031184	0.023987	0.004797	0.007196	0.028785	0.069564	0.115140
chr17	38443578	38443978	401_r279	0.0	.	0.153520	0.124735	0.115140	0.095950	0.031184	0.052772	0.064766	0.067165	0.095950	0.091152	0.067165	0.091152	0.079159	0.088754	0.117538	0.119937	0.076760	0.088754	0.055171	0.040779	0.047975	0.047975	0.047975	0.047975	0.035981	0.107943	0.158317	0.155919	0.167912	0.165513	0.139127	0.110342	0.127133	0.139127	0.165513	0.124735	0.115140	0.081557	0.071962	0.055171	0.069564	0.189501	0.251869	0.292647
chr5	173537198	173537598	401_r280	0.0	.	0.000000	0.000000	0.000000	0.000000	0.000000	0.000000	0.000000	0.000000	0.000000	0.000000	0.021589	0.023987	0.035981	0.047975	0.047975	0.026386	0.023987	0.011994	0.011994	0.023987	0.023987	0.043177	0.047975	0.035981	0.023987	0.023987	0.004797	0.007196	0.023987	0.043177	0.047975	0.047975	0.040779	0.023987	0.004797	0.000000	0.021589	0.023987	0.023987	0.023987	0.023987	0.026386	0.023987	0.033582
chr3	119395927	119396327	401_r281	0.0	.	0.009595	0.040779	0.047975	0.064766	0.071962	0.062367	0.031184	0.023987	0.019190	0.023987	0.023987	0.023987	0.035981	0.035981	0.023987	0.023987	0.047975	0.083956	0.083956	0.119937	0.119937	0.095950	0.047975	0.035981	0.021589	0.023987	0.023987	0.043177	0.047975	0.040779	0.071962	0.086355	0.091152	0.095950	0.081557	0.071962	0.081557	0.057570	0.079159	0.095950	0.079159	0.098349	0.119937	0.095950
chr16	4838235	4838635	401_r282	0.0	.	0.071962	0.095950	0.095950	0.122336	0.098349	0.071962	0.047975	0.047975	0.035981	0.023987	0.023987	0.023987	0.038380	0.033582	0.023987	0.023987	0.045576	0.033582	0.028785	0.047975	0.071962	0.074361	0.071962	0.067165	0.047975	0.023987	0.007196	0.023987	0.023987	0.023987	0.023987	0.016791	0.000000	0.000000	0.000000	0.016791	0.050374	0.093551	0.119937	0.141526	0.129532	0.141526	0.139127	0.151121
chr4	24200309	24200709	401_r283	0.0	.	0.000000	0.000000	0.000000	0.000000	0.000000	0.000000	0.004797	0.023987	0.023987	0.023987	0.023987	0.040779	0.023987	0.023987	0.023987	0.023987	0.002399	0.000000	0.000000	0.000000	0.000000	0.000000	0.000000	0.000000	0.000000	0.000000	0.000000	0.000000	0.000000	0.000000	0.000000	0.000000	0.019190	0.023987	0.031184	0.047975	0.047975	0.040779	0.069564	0.064766	0.047975	0.047975	0.035981	0.002399
chr4	184319405	184319805	401_r284	0.0	.	0.000000	0.000000	0.000000	0.000000	0.000000	0.000000	0.000000	0.000000	0.000000	0.000000	0.000000	0.000000	0.031184	0.047975	0.047975	0.047975	0.047975	0.016791	0.021589	0.067165	0.071962	0.071962	0.071962	0.057570	0.028785	0.026386	0.047975	0.047975	0.040779	0.023987	0.021589	0.000000	0.000000	0.000000	0.000000	0.009595	0.023987	0.023987	0.045576	0.047975	0.038380	0.035981	0.071962	0.050374
chr15	49024841	49025241	401_r285	0.0	.	0.095950	0.074361	0.069564	0.033582	0.000000	0.000000	0.009595	0.023987	0.023987	0.040779	0.047975	0.040779	0.047975	0.047975	0.031184	0.026386	0.045576	0.023987	0.023987	0.023987	0.021589	0.014392	0.047975	0.047975	0.047975	0.047975	0.033582	0.000000	0.000000	0.000000	0.000000	0.009595	0.043177	0.047975	0.047975	0.050374	0.062367	0.028785	0.031184	0.047975	0.045576	0.023987	0.023987	0.016791
chr16	67975289	67975689	401_r286	0.0	.	0.057570	0.014392	0.000000	0.011994	0.045576	0.079159	0.119937	0.165513	0.172710	0.146324	0.131931	0.119937	0.074361	0.055171	0.047975	0.033582	0.047975	0.047975	0.067165	0.093551	0.100747	0.095950	0.095950	0.076760	0.069564	0.105545	0.107944	0.143925	0.143925	0.124735	0.110342	0.083956	0.050374	0.086355	0.098349	0.086355	0.074361	0.093551	0.057570	0.045576	0.050374	0.091152	0.107943	0.143925
chr7	85039456	85039856	401_r287	0.0	.	0.110342	0.119937	0.110342	0.083956	0.064766	0.033582	0.023987	0.016791	0.014392	0.023987	0.023987	0.031184	0.091152	0.081557	0.071962	0.071962	0.064766	0.004797	0.000000	0.000000	0.000000	0.000000	0.000000	0.000000	0.000000	0.000000	0.000000	0.000000	0.000000	0.014392	0.023987	0.023987	0.023987	0.035981	0.069564	0.095950	0.112741	0.119937	0.129532	0.088754	0.093551	0.079159	0.071962	0.052772
chr20	38926233	38926633	401_r288	0.0	.	0.023987	0.062367	0.059969	0.047975	0.047975	0.047975	0.009595	0.000000	0.000000	0.000000	0.026386	0.047975	0.047975	0.052772	0.071962	0.064766	0.064766	0.115140	0.163115	0.143925	0.124735	0.112741	0.091152	0.071962	0.079159	0.095950	0.107943	0.081557	0.047975	0.040779	0.023987	0.002399	0.007196	0.045576	0.047975	0.055171	0.071962	0.069564	0.076760	0.095950	0.088754	0.088754	0.119937	0.093551
chr20	33686021	33686421	401_r289	0.0	.	0.390996	0.424578	0.474952	0.455762	0.467756	0.506136	0.602086	0.640466	0.638067	0.736416	0.765201	0.695637	0.638067	0.700435	0.640466	0.501338	0.549313	0.657257	0.734017	0.767600	0.858752	0.889936	0.913924	0.921119	1.101026	1.295322	1.364889	1.384078	1.307318	1.175388	1.041056	1.007473	1.093828	1.146601	1.129810	1.053048	0.906726	0.724422	0.693239	0.741214	0.851556	0.957101	0.906727	0.853955
chr3	122483126	122483526	401_r290	0.0	.	0.023987	0.023987	0.026386	0.026386	0.023987	0.023987	0.023987	0.021589	0.000000	0.000000	0.000000	0.000000	0.009595	0.023987	0.031184	0.047975	0.057570	0.062367	0.047975	0.040779	0.023987	0.014392	0.004797	0.045576	0.047975	0.067165	0.071962	0.067165	0.038380	0.047975	0.028785	0.023987	0.045576	0.064766	0.071962	0.071962	0.071962	0.064766	0.043177	0.043177	0.047975	0.069564	0.057570	0.064766
chr4	121113715	121114115	401_r291	0.0	.	0.095950	0.076760	0.062367	0.000000	0.000000	0.000000	0.000000	0.045576	0.071962	0.071962	0.071962	0.095950	0.050374	0.038380	0.047975	0.047975	0.023987	0.023987	0.009595	0.000000	0.000000	0.000000	0.000000	0.000000	0.021589	0.023987	0.023987	0.028785	0.047975	0.026386	0.023987	0.023987	0.019190	0.000000	0.000000	0.000000	0.000000	0.000000	0.004797	0.023987	0.023987	0.023987	0.023987	0.019190
chr10	87622317	87622717	401_r292	0.0	.	0.023987	0.021589	0.004797	0.023987	0.023987	0.023987	0.023987	0.019190	0.011994	0.023987	0.023987	0.023987	0.023987	0.011994	0.000000	0.000000	0.019190	0.038380	0.047975	0.047975	0.047975	0.028785	0.009595	0.000000	0.000000	0.000000	0.000000	0.000000	0.000000	0.000000	0.000000	0.000000	0.000000	0.000000	0.000000	0.000000	0.009595	0.023987	0.023987	0.023987	0.031184	0.038380	0.023987	0.033582
chr4	185333055	185333455	401_r293	0.0	.	0.023987	0.033582	0.050374	0.071962	0.052772	0.086355	0.098349	0.105545	0.119937	0.143925	0.122336	0.131931	0.124735	0.095950	0.071962	0.055171	0.028785	0.050374	0.071962	0.079159	0.115140	0.155919	0.124735	0.095950	0.088754	0.052772	0.007196	0.059969	0.083956	0.112741	0.191900	0.191900	0.158317	0.177507	0.182305	0.119937	0.143925	0.117538	0.074361	0.040779	0.023987	0.000000	0.000000	0.047975
chr4	108191451	108191851	401_r294	0.0	.	0.000000	0.000000	0.000000	0.000000	0.000000	0.000000	0.000000	0.000000	0.000000	0.000000	0.000000	0.000000	0.000000	0.000000	0.000000	0.000000	0.000000	0.000000	0.000000	0.000000	0.000000	0.000000	0.000000	0.000000	0.000000	0.000000	0.000000	0.000000	0.000000	0.000000	0.000000	0.014392	0.023987	0.023987	0.023987	0.023987	0.009595	0.000000	0.000000	0.000000	0.000000	0.004797	0.023987	0.023987
chr15	54585093	54585493	401_r295	0.0	.	0.208691	0.201495	0.175108	0.203893	0.215887	0.196697	0.170311	0.187102	0.155919	0.189501	0.148722	0.165513	0.129532	0.119937	0.067165	0.067165	0.069564	0.086355	0.083956	0.105545	0.115140	0.115140	0.095950	0.119937	0.103146	0.100747	0.105545	0.146323	0.143925	0.148722	0.172710	0.203893	0.194299	0.196697	0.201495	0.170311	0.201495	0.187102	0.158317	0.163115	0.184704	0.131931	0.122336	0.163115
chr1	26113378	26113778	401_r296	0.0	.	0.640466	0.626074	0.628472	0.537320	0.458161	0.386198	0.489345	0.498940	0.532522	0.479750	0.489345	0.374205	0.369407	0.328628	0.376603	0.388597	0.388597	0.355015	0.379002	0.355015	0.307040	0.311837	0.347819	0.299843	0.256666	0.261464	0.249470	0.232679	0.292647	0.314236	0.340622	0.429376	0.465357	0.484547	0.522927	0.544516	0.455762	0.398192	0.355015	0.297445	0.213489	0.189501	0.208691	0.199096
chr1	104987312	104987712	401_r297	0.0	.	0.000000	0.000000	0.000000	0.000000	0.000000	0.000000	0.004797	0.023987	0.023987	0.023987	0.023987	0.019190	0.000000	0.000000	0.000000	0.000000	0.000000	0.000000	0.000000	0.000000	0.000000	0.000000	0.000000	0.000000	0.000000	0.000000	0.000000	0.000000	0.000000	0.000000	0.000000	0.000000	0.000000	0.000000	0.000000	0.000000	0.000000	0.009595	0.023987	0.023987	0.023987	0.023987	0.014392	0.000000
chr16	53365	53765	401_r298	0.0	.	0.302242	0.319033	0.331027	0.321432	0.309438	0.292647	0.225482	0.184704	0.184704	0.215887	0.201495	0.182305	0.177507	0.237476	0.215887	0.213488	0.263862	0.290248	0.232679	0.179906	0.146324	0.105545	0.127134	0.184704	0.254267	0.263862	0.319033	0.307039	0.295046	0.299843	0.292647	0.295046	0.352616	0.314236	0.307040	0.448566	0.482148	0.455762	0.467756	0.554111	0.530124	0.527725	0.558909	0.633270
chr20	43843020	43843420	401_r299	0.0	.	0.047975	0.047975	0.035981	0.016791	0.023987	0.028785	0.047975	0.047975	0.064766	0.055171	0.067165	0.047975	0.047975	0.023987	0.016791	0.000000	0.023987	0.047975	0.047975	0.047975	0.047975	0.023987	0.000000	0.000000	0.000000	0.000000	0.000000	0.000000	0.000000	0.000000	0.016791	0.023987	0.023987	0.045576	0.071962	0.079159	0.071962	0.071962	0.067165	0.047975	0.023987	0.023987	0.040779	0.031184
chr21	31426345	31426745	401_r300	0.0	.	0.047975	0.064766	0.067165	0.031184	0.023987	0.023987	0.007196	0.000000	0.021589	0.023987	0.026386	0.047975	0.047975	0.047975	0.069564	0.069564	0.067165	0.071962	0.050374	0.026386	0.023987	0.009595	0.023987	0.023987	0.023987	0.023987	0.019190	0.000000	0.000000	0.023987	0.047975	0.069564	0.071962	0.086355	0.071962	0.059969	0.047975	0.067165	0.057570	0.052772	0.062367	0.047975	0.028785	0.023987
chr22	19479578	19479978	401_r301	0.0	.	0.328628	0.347818	0.333426	0.328628	0.350217	0.374205	0.309438	0.326230	0.326230	0.307040	0.259065	0.319034	0.302242	0.319033	0.367008	0.419781	0.472553	0.462959	0.405389	0.376603	0.393395	0.362211	0.450965	0.496541	0.448566	0.407787	0.424578	0.333426	0.414984	0.534921	0.532522	0.491743	0.606884	0.640466	0.674048	0.839562	1.029062	1.077037	1.024265	0.923518	0.880341	0.858752	0.832366	0.753207
chr3	123909757	123910157	401_r302	0.0	.	0.095950	0.095950	0.071962	0.047975	0.035981	0.000000	0.014392	0.023987	0.023987	0.023987	0.023987	0.033582	0.035981	0.047975	0.047975	0.047975	0.023987	0.011994	0.000000	0.004797	0.023987	0.023987	0.023987	0.023987	0.019190	0.000000	0.000000	0.000000	0.000000	0.000000	0.002399	0.023987	0.023987	0.023987	0.023987	0.026386	0.023987	0.023987	0.023987	0.043177	0.043177	0.023987	0.023987	0.045576
chr17	17938676	17939076	401_r303	0.0	.	0.047975	0.052772	0.071962	0.071962	0.071962	0.059969	0.064766	0.040779	0.069564	0.095950	0.091152	0.095950	0.079159	0.050374	0.023987	0.019190	0.023987	0.023987	0.023987	0.023987	0.023987	0.000000	0.000000	0.002399	0.031184	0.071962	0.083956	0.115140	0.117538	0.098349	0.105545	0.107943	0.076760	0.071962	0.069564	0.038380	0.050374	0.091152	0.095950	0.088754	0.091152	0.093551	0.074361	0.095950
chr1	147897799	147898199	401_r304	0.0	.	0.000000	0.000000	0.000000	0.000000	0.014392	0.023987	0.023987	0.033582	0.047975	0.033582	0.023987	0.023987	0.014392	0.000000	0.014392	0.023987	0.023987	0.023987	0.028785	0.033582	0.023987	0.023987	0.043177	0.043177	0.023987	0.038380	0.047975	0.047975	0.047975	0.047975	0.033582	0.023987	0.009595	0.023987	0.047975	0.047975	0.047975	0.043177	0.023987	0.000000	0.004797	0.023987	0.035981	0.059969
chr6	152634777	152635177	401_r305	0.0	.	0.023987	0.023987	0.038380	0.047975	0.033582	0.023987	0.023987	0.009595	0.000000	0.000000	0.000000	0.000000	0.000000	0.000000	0.000000	0.031184	0.047975	0.047975	0.067165	0.071962	0.040779	0.023987	0.023987	0.004797	0.000000	0.000000	0.000000	0.000000	0.000000	0.000000	0.000000	0.000000	0.000000	0.000000	0.000000	0.000000	0.000000	0.000000	0.000000	0.000000	0.000000	0.000000	0.000000	0.000000
chr6	106145585	106145985	401_r306	0.0	.	0.023987	0.040779	0.069564	0.057570	0.050374	0.071962	0.067165	0.069564	0.093551	0.139127	0.143925	0.131931	0.100747	0.074361	0.033582	0.045576	0.047975	0.069564	0.112741	0.177507	0.148722	0.167912	0.146324	0.119937	0.057570	0.110342	0.155919	0.191900	0.211090	0.247071	0.266261	0.237476	0.263862	0.261464	0.230280	0.167912	0.148722	0.119937	0.117538	0.160716	0.196697	0.266261	0.242274	0.256666
chr16	2983710	2984110	401_r307	0.0	.	0.115140	0.045576	0.000000	0.002399	0.023987	0.035981	0.047975	0.067165	0.069564	0.057570	0.059969	0.047975	0.035981	0.059969	0.119937	0.119937	0.119937	0.127133	0.136729	0.086355	0.071962	0.071962	0.076760	0.043177	0.031184	0.047975	0.064766	0.081557	0.110342	0.167912	0.167912	0.160716	0.134330	0.105545	0.040779	0.043177	0.071962	0.115140	0.143925	0.167912	0.165513	0.134330	0.115140	0.146324
chrX	12803975	12804375	401_r308	0.0	.	0.023987	0.009595	0.000000	0.000000	0.000000	0.000000	0.000000	0.000000	0.000000	0.000000	0.000000	0.000000	0.009595	0.050374	0.071962	0.095950	0.095950	0.086355	0.045576	0.023987	0.021589	0.023987	0.023987	0.023987	0.023987	0.016791	0.023987	0.023987	0.038380	0.059969	0.057570	0.047975	0.047975	0.033582	0.011994	0.016791	0.023987	0.033582	0.047975	0.047975	0.050374	0.047975	0.062367	0.047975
chr3	132236761	132237161	401_r309	0.0	.	0.059969	0.040779	0.031184	0.047975	0.026386	0.023987	0.023987	0.016791	0.000000	0.000000	0.000000	0.000000	0.000000	0.000000	0.000000	0.000000	0.000000	0.000000	0.000000	0.000000	0.016791	0.023987	0.023987	0.045576	0.047975	0.031184	0.023987	0.023987	0.002399	0.007196	0.023987	0.023987	0.023987	0.040779	0.040779	0.023987	0.023987	0.023987	0.007196	0.000000	0.000000	0.021589	0.023987	0.023987
chr20	37058465	37058865	401_r310	0.0	.	0.047975	0.086355	0.134330	0.165513	0.175108	0.179906	0.129532	0.095950	0.100747	0.153520	0.129532	0.158317	0.170311	0.141526	0.100747	0.115140	0.098349	0.079159	0.071962	0.062367	0.052772	0.031184	0.045576	0.047975	0.047975	0.059969	0.071962	0.071962	0.071962	0.057570	0.035981	0.033582	0.069564	0.098349	0.136729	0.143925	0.153520	0.112741	0.093551	0.069564	0.117538	0.100747	0.083956	0.076760
chr15	50800651	50801051	401_r311	0.0	.	0.047975	0.062367	0.026386	0.023987	0.023987	0.023987	0.002399	0.000000	0.000000	0.000000	0.000000	0.000000	0.000000	0.000000	0.000000	0.000000	0.000000	0.000000	0.000000	0.000000	0.000000	0.000000	0.000000	0.000000	0.000000	0.000000	0.000000	0.000000	0.000000	0.000000	0.000000	0.000000	0.000000	0.000000	0.000000	0.000000	0.000000	0.000000	0.004797	0.038380	0.047975	0.047975	0.047975	0.043177
chr17	78214077	78214477	401_r312	0.0	.	0.011994	0.000000	0.028785	0.062367	0.095950	0.117538	0.127133	0.115140	0.083956	0.110342	0.117538	0.112741	0.095950	0.098349	0.081557	0.067165	0.071962	0.071962	0.086355	0.069564	0.069564	0.100747	0.119937	0.100747	0.091152	0.107943	0.079159	0.093551	0.119937	0.127133	0.115140	0.107943	0.086355	0.074361	0.098349	0.117538	0.163115	0.223083	0.266261	0.268660	0.247071	0.206292	0.165513	0.139127
chr2	18047164	18047564	401_r313	0.0	.	0.079159	0.117538	0.119937	0.098349	0.095950	0.158317	0.165513	0.191900	0.227881	0.225482	0.199096	0.148722	0.127133	0.093551	0.062367	0.035981	0.098349	0.119937	0.167912	0.167912	0.170311	0.117539	0.088754	0.057570	0.071962	0.079159	0.071962	0.081557	0.103146	0.163115	0.172710	0.191900	0.201495	0.211090	0.160716	0.182305	0.175108	0.201495	0.199096	0.249470	0.225482	0.307040	0.357413	0.357413
chr7	156364310	156364710	401_r314	0.0	.	0.000000	0.000000	0.000000	0.000000	0.000000	0.000000	0.000000	0.000000	0.000000	0.000000	0.000000	0.000000	0.000000	0.000000	0.000000	0.000000	0.000000	0.000000	0.000000	0.000000	0.000000	0.000000	0.000000	0.000000	0.000000	0.000000	0.000000	0.016791	0.023987	0.023987	0.028785	0.047975	0.045576	0.047975	0.047975	0.043177	0.023987	0.009595	0.016791	0.023987	0.043177	0.047975	0.047975	0.031184
chr7	121744301	121744701	401_r315	0.0	.	0.016791	0.000000	0.000000	0.000000	0.000000	0.000000	0.000000	0.000000	0.000000	0.000000	0.000000	0.000000	0.000000	0.000000	0.028785	0.047975	0.047975	0.047975	0.047975	0.019190	0.000000	0.000000	0.000000	0.000000	0.000000	0.000000	0.000000	0.000000	0.000000	0.000000	0.000000	0.000000	0.000000	0.000000	0.002399	0.023987	0.023987	0.023987	0.023987	0.021589	0.000000	0.000000	0.000000	0.000000
chr10	18759606	18760006	401_r316	0.0	.	0.000000	0.000000	0.000000	0.000000	0.000000	0.000000	0.000000	0.000000	0.000000	0.000000	0.000000	0.000000	0.000000	0.004797	0.023987	0.023987	0.023987	0.023987	0.019190	0.000000	0.000000	0.000000	0.000000	0.000000	0.000000	0.000000	0.002399	0.023987	0.023987	0.043177	0.047975	0.045576	0.023987	0.023987	0.004797	0.004797	0.023987	0.023987	0.026386	0.057570	0.067165	0.047975	0.047975	0.045576
chr11	112735463	112735863	401_r317	0.0	.	0.023987	0.021589	0.000000	0.000000	0.000000	0.000000	0.000000	0.000000	0.000000	0.000000	0.000000	0.000000	0.000000	0.000000	0.023987	0.023987	0.023987	0.023987	0.023987	0.000000	0.000000	0.000000	0.007196	0.023987	0.023987	0.023987	0.045576	0.040779	0.023987	0.023987	0.023987	0.002399	0.000000	0.000000	0.000000	0.000000	0.000000	0.000000	0.000000	0.000000	0.000000	0.000000	0.000000	0.021589
chr1	50869450	50869850	401_r318	0.0	.	0.019190	0.023987	0.023987	0.026386	0.064766	0.052772	0.047975	0.047975	0.064766	0.055171	0.047975	0.047975	0.047975	0.052772	0.023987	0.038380	0.071962	0.115140	0.095950	0.095950	0.081557	0.067165	0.028785	0.031184	0.047975	0.047975	0.028785	0.023987	0.016791	0.000000	0.019190	0.023987	0.023987	0.023987	0.033582	0.038380	0.047975	0.047975	0.047975	0.038380	0.014392	0.000000	0.000000	0.000000
chr4	23991303	23991703	401_r319	0.0	.	0.023987	0.023987	0.023987	0.021589	0.000000	0.000000	0.000000	0.000000	0.000000	0.000000	0.000000	0.000000	0.011994	0.023987	0.023987	0.023987	0.023987	0.028785	0.047975	0.064766	0.071962	0.071962	0.055171	0.023987	0.007196	0.000000	0.000000	0.000000	0.000000	0.000000	0.007196	0.023987	0.043177	0.047975	0.047975	0.040779	0.031184	0.028785	0.023987	0.023987	0.026386	0.040779	0.023987	0.047975
chr15	95287029	95287429	401_r320	0.0	.	0.055171	0.083956	0.086355	0.071962	0.062367	0.040779	0.026386	0.035981	0.047975	0.047975	0.047975	0.033582	0.011994	0.000000	0.000000	0.000000	0.000000	0.000000	0.000000	0.000000	0.004797	0.040779	0.059969	0.071962	0.071962	0.067165	0.043177	0.035981	0.023987	0.023987	0.023987	0.011994	0.004797	0.023987	0.023987	0.023987	0.023987	0.028785	0.023987	0.045576	0.047975	0.047975	0.052772	0.071962
chr22	36929959	36930359	401_r321	0.0	.	0.000000	0.000000	0.000000	0.000000	0.000000	0.002399	0.023987	0.023987	0.023987	0.028785	0.059969	0.047975	0.047975	0.047975	0.043177	0.009595	0.000000	0.000000	0.000000	0.000000	0.000000	0.000000	0.000000	0.000000	0.000000	0.000000	0.004797	0.023987	0.023987	0.023987	0.023987	0.019190	0.000000	0.000000	0.021589	0.038380	0.047975	0.047975	0.069564	0.050374	0.033582	0.023987	0.023987	0.002399
chr5	135740433	135740833	401_r322	0.0	.	0.000000	0.000000	0.000000	0.000000	0.000000	0.000000	0.000000	0.000000	0.000000	0.000000	0.000000	0.000000	0.000000	0.000000	0.000000	0.000000	0.000000	0.000000	0.000000	0.000000	0.000000	0.004797	0.023987	0.023987	0.023987	0.023987	0.019190	0.000000	0.000000	0.000000	0.000000	0.000000	0.000000	0.023987	0.023987	0.023987	0.023987	0.023987	0.000000	0.000000	0.000000	0.000000	0.000000	0.000000
chr11	7031561	7031961	401_r323	0.0	.	0.014392	0.023987	0.023987	0.023987	0.023987	0.009595	0.000000	0.000000	0.000000	0.000000	0.000000	0.000000	0.000000	0.000000	0.000000	0.000000	0.011994	0.023987	0.023987	0.023987	0.023987	0.011994	0.000000	0.000000	0.000000	0.000000	0.000000	0.000000	0.000000	0.000000	0.000000	0.000000	0.000000	0.000000	0.000000	0.000000	0.000000	0.000000	0.000000	0.000000	0.000000	0.000000	0.014392	0.023987
chr1	164636299	164636699	401_r324	0.0	.	0.023987	0.023987	0.000000	0.000000	0.009595	0.045576	0.071962	0.083956	0.095950	0.122336	0.100747	0.095950	0.083956	0.071962	0.035981	0.021589	0.000000	0.000000	0.000000	0.023987	0.071962	0.071962	0.071962	0.083956	0.091152	0.071962	0.081557	0.117538	0.112741	0.100747	0.091152	0.086355	0.064766	0.071962	0.071962	0.052772	0.052772	0.057570	0.055171	0.047975	0.047975	0.052772	0.091152	0.091152
chr14	24959775	24960175	401_r325	0.0	.	0.023987	0.023987	0.023987	0.023987	0.019190	0.000000	0.000000	0.000000	0.000000	0.000000	0.000000	0.000000	0.011994	0.023987	0.026386	0.047975	0.047975	0.035981	0.023987	0.021589	0.000000	0.000000	0.000000	0.000000	0.000000	0.000000	0.000000	0.000000	0.000000	0.000000	0.000000	0.000000	0.000000	0.000000	0.000000	0.000000	0.000000	0.000000	0.000000	0.000000	0.000000	0.014392	0.033582	0.079159
chr17	44922654	44923054	401_r326	0.0	.	0.047975	0.047975	0.047975	0.040779	0.023987	0.031184	0.047975	0.091152	0.095950	0.107943	0.119937	0.122336	0.103146	0.095950	0.091152	0.088754	0.069564	0.062367	0.067165	0.064766	0.059969	0.091152	0.093551	0.076760	0.088754	0.093551	0.076760	0.057570	0.095950	0.103146	0.131931	0.139127	0.143925	0.095950	0.071962	0.026386	0.009595	0.038380	0.062367	0.074361	0.095950	0.110342	0.081557	0.057570
chr11	66052298	66052698	401_r327	0.0	.	0.321432	0.283052	0.309438	0.304641	0.290249	0.311837	0.410186	0.465357	0.491744	0.470155	0.506136	0.539718	0.554111	0.633270	0.781992	0.781992	0.755606	0.767599	0.769999	0.777195	0.904328	0.964296	1.098627	1.139404	1.134607	1.218564	1.256944	1.141805	1.048253	1.101025	0.978689	0.861151	0.913923	0.959499	0.877942	0.858752	0.892335	0.810777	0.731618	0.825170	0.894734	0.918721	0.983486	1.247349
chr20	3844751	3845151	401_r328	0.0	.	0.014392	0.023987	0.023987	0.038380	0.047975	0.033582	0.045576	0.047975	0.055171	0.064766	0.093551	0.076760	0.110342	0.117538	0.103146	0.074361	0.069564	0.047975	0.028785	0.023987	0.023987	0.023987	0.009595	0.000000	0.000000	0.000000	0.035981	0.071962	0.095950	0.105545	0.119937	0.098349	0.071962	0.047975	0.055171	0.091152	0.105545	0.095950	0.103146	0.103146	0.067165	0.057570	0.071962	0.064766
chr9	9730149	9730549	401_r329	0.0	.	0.194299	0.184704	0.127133	0.117538	0.100747	0.119937	0.136729	0.129532	0.134330	0.117538	0.093551	0.059969	0.040779	0.040779	0.047975	0.059969	0.057570	0.076760	0.079159	0.093551	0.076760	0.081557	0.091152	0.071962	0.071962	0.076760	0.093551	0.079159	0.131931	0.122336	0.117538	0.103146	0.088754	0.055171	0.057570	0.086355	0.071962	0.076760	0.098349	0.086355	0.095950	0.095950	0.105545	0.086355
chr8	8706837	8707237	401_r330	0.0	.	0.000000	0.000000	0.000000	0.000000	0.000000	0.000000	0.000000	0.000000	0.000000	0.000000	0.000000	0.000000	0.007196	0.033582	0.047975	0.047975	0.047975	0.040779	0.014392	0.000000	0.019190	0.023987	0.023987	0.043177	0.047975	0.050374	0.047975	0.047975	0.028785	0.023987	0.002399	0.000000	0.000000	0.000000	0.016791	0.023987	0.023987	0.023987	0.023987	0.007196	0.000000	0.000000	0.000000	0.000000
chr3	46808790	46809190	401_r331	0.0	.	0.000000	0.000000	0.002399	0.023987	0.023987	0.043177	0.047975	0.045576	0.023987	0.023987	0.004797	0.000000	0.000000	0.000000	0.000000	0.000000	0.000000	0.000000	0.000000	0.000000	0.000000	0.000000	0.000000	0.000000	0.000000	0.000000	0.000000	0.000000	0.000000	0.000000	0.000000	0.000000	0.000000	0.000000	0.000000	0.000000	0.000000	0.000000	0.000000	0.000000	0.000000	0.000000	0.000000	0.000000
chr5	56026990	56027390	401_r332	0.0	.	0.023987	0.023987	0.023987	0.007196	0.000000	0.000000	0.000000	0.000000	0.000000	0.000000	0.033582	0.047975	0.047975	0.047975	0.047975	0.014392	0.000000	0.000000	0.000000	0.000000	0.002399	0.023987	0.023987	0.023987	0.040779	0.047975	0.047975	0.047975	0.047975	0.031184	0.033582	0.057570	0.071962	0.071962	0.079159	0.083956	0.055171	0.047975	0.059969	0.107943	0.095950	0.079159	0.071962	0.059969
chr7	20395590	20395990	401_r333	0.0	.	0.079159	0.095950	0.083956	0.055171	0.071962	0.069564	0.071962	0.062367	0.045576	0.023987	0.019190	0.000000	0.004797	0.045576	0.047975	0.059969	0.095950	0.091152	0.059969	0.071962	0.059969	0.023987	0.023987	0.031184	0.038380	0.071962	0.071962	0.071962	0.055171	0.033582	0.000000	0.021589	0.043177	0.071962	0.071962	0.083956	0.098349	0.110342	0.129532	0.163115	0.194299	0.215887	0.206292	0.158317
chr8	132947136	132947536	401_r334	0.0	.	0.047975	0.038380	0.016791	0.000000	0.007196	0.023987	0.047975	0.047975	0.047975	0.040779	0.045576	0.023987	0.023987	0.023987	0.023987	0.002399	0.000000	0.000000	0.000000	0.000000	0.011994	0.047975	0.047975	0.062367	0.071962	0.059969	0.023987	0.052772	0.057570	0.047975	0.047975	0.047975	0.019190	0.000000	0.000000	0.000000	0.000000	0.000000	0.007196	0.023987	0.045576	0.071962	0.071962	0.064766
chr19	50412702	50413102	401_r335	0.0	.	0.134330	0.105545	0.079159	0.076760	0.095950	0.095950	0.071962	0.045576	0.019190	0.038380	0.091152	0.119937	0.119937	0.139127	0.112741	0.081557	0.071962	0.083956	0.083956	0.129532	0.155919	0.223084	0.271058	0.256666	0.199096	0.196697	0.136728	0.076760	0.071962	0.074361	0.050374	0.023987	0.038380	0.081557	0.093551	0.071962	0.076760	0.110342	0.136729	0.143925	0.151121	0.196697	0.208691	0.141526
chr11	67105998	67106398	401_r336	0.0	.	0.047975	0.064766	0.055171	0.071962	0.057570	0.069564	0.055171	0.052772	0.083956	0.115140	0.098349	0.095950	0.091152	0.035981	0.004797	0.000000	0.000000	0.014392	0.033582	0.047975	0.050374	0.071962	0.067165	0.062367	0.067165	0.079159	0.071962	0.062367	0.055171	0.052772	0.057570	0.047975	0.047975	0.043177	0.047975	0.028785	0.028785	0.047975	0.052772	0.047975	0.047975	0.043177	0.023987	0.016791
chr6	20401960	20402360	401_r337	0.0	.	0.175109	0.208691	0.227881	0.263862	0.321432	0.311837	0.307040	0.333426	0.319033	0.304641	0.347818	0.350217	0.316635	0.314236	0.319033	0.263862	0.275856	0.302242	0.328628	0.345420	0.379002	0.388597	0.376603	0.477351	0.510933	0.568503	0.616479	0.580497	0.498940	0.508535	0.544516	0.542117	0.628472	0.769999	0.793986	0.798783	0.863550	0.801182	0.722023	0.714827	0.654858	0.506136	0.592491	0.640466
chr17	7552759	7553159	401_r338	0.0	.	0.071962	0.057570	0.014392	0.023987	0.023987	0.023987	0.023987	0.014392	0.000000	0.000000	0.000000	0.000000	0.000000	0.004797	0.023987	0.023987	0.023987	0.023987	0.019190	0.000000	0.031184	0.059969	0.071962	0.071962	0.071962	0.043177	0.035981	0.023987	0.023987	0.028785	0.067165	0.047975	0.050374	0.071962	0.067165	0.026386	0.023987	0.021589	0.000000	0.000000	0.014392	0.062367	0.081557	0.098349
chr16	11025143	11025543	401_r339	0.0	.	0.021589	0.023987	0.038380	0.059969	0.071962	0.050374	0.047975	0.033582	0.011994	0.011994	0.023987	0.023987	0.023987	0.035981	0.035981	0.023987	0.023987	0.023987	0.035981	0.045576	0.047975	0.059969	0.095950	0.071962	0.050374	0.047975	0.035981	0.023987	0.023987	0.023987	0.023987	0.028785	0.038380	0.057570	0.095950	0.141526	0.172710	0.153520	0.134330	0.095950	0.050374	0.014392	0.000000	0.023987
chr21	45541933	45542333	401_r340	0.0	.	0.165513	0.163115	0.122336	0.158317	0.163115	0.143925	0.119937	0.119937	0.117538	0.179906	0.167912	0.189501	0.247071	0.230280	0.194298	0.215887	0.211090	0.175108	0.184703	0.199096	0.194298	0.208691	0.271058	0.299844	0.273457	0.268660	0.297445	0.275856	0.285451	0.321432	0.357413	0.343021	0.381401	0.357413	0.343021	0.379002	0.465357	0.501338	0.618877	0.594890	0.585295	0.532522	0.484547	0.410186
chr2	70218276	70218676	401_r341	0.0	.	0.160716	0.167912	0.194298	0.235077	0.254267	0.187102	0.187102	0.187102	0.139127	0.131931	0.139127	0.136729	0.119937	0.139127	0.119937	0.081557	0.059969	0.062367	0.043177	0.047975	0.052772	0.076760	0.081557	0.103146	0.107944	0.139127	0.129532	0.119937	0.139127	0.131931	0.119937	0.184704	0.191900	0.170311	0.167912	0.177507	0.148722	0.184704	0.175108	0.206292	0.215887	0.220685	0.203894	0.244672
chr6	31665545	31665945	401_r342	0.0	.	0.590092	0.614080	0.640466	0.674048	0.793986	0.808378	0.841961	0.829967	0.758005	0.683643	0.654858	0.609282	0.635669	0.734017	0.729220	0.817974	0.832366	0.930714	0.976290	1.055449	1.122613	1.338502	1.551990	1.698314	1.926195	2.005354	2.156475	2.118095	2.146881	2.053328	2.072517	1.909404	1.974169	1.959778	2.204451	2.453919	2.645818	2.612239	2.892891	2.945664	3.039216	3.115977	3.281489	3.185539
chr4	138409730	138410130	401_r343	0.0	.	0.000000	0.000000	0.000000	0.000000	0.000000	0.000000	0.000000	0.000000	0.000000	0.000000	0.000000	0.000000	0.000000	0.000000	0.000000	0.000000	0.000000	0.000000	0.000000	0.000000	0.000000	0.000000	0.000000	0.000000	0.000000	0.000000	0.000000	0.000000	0.000000	0.000000	0.000000	0.000000	0.000000	0.000000	0.000000	0.000000	0.000000	0.000000	0.000000	0.000000	0.000000	0.000000	0.000000	0.000000
chr11	71928212	71928612	401_r344	0.0	.	0.000000	0.000000	0.000000	0.000000	0.026386	0.052772	0.071962	0.071962	0.071962	0.059969	0.043177	0.021589	0.023987	0.023987	0.011994	0.000000	0.002399	0.031184	0.047975	0.047975	0.047975	0.045576	0.016791	0.000000	0.000000	0.000000	0.004797	0.023987	0.035981	0.071962	0.112741	0.187102	0.179906	0.194299	0.167912	0.139127	0.071962	0.076760	0.076760	0.071962	0.079159	0.124735	0.160716	0.218286
chr6	106180190	106180590	401_r345	0.0	.	0.151121	0.167912	0.158317	0.143925	0.088754	0.055171	0.047975	0.055171	0.059969	0.095950	0.081557	0.071962	0.069564	0.071962	0.059969	0.071962	0.071962	0.064766	0.043177	0.052772	0.047975	0.047975	0.064766	0.064766	0.031184	0.045576	0.119937	0.167912	0.167912	0.167912	0.146324	0.071962	0.031184	0.050374	0.091152	0.124735	0.184704	0.167912	0.141526	0.110342	0.115140	0.083956	0.115140	0.129532
chr8	70588367	70588767	401_r346	0.0	.	0.199096	0.110342	0.088754	0.098349	0.115140	0.122336	0.115140	0.119937	0.148722	0.131931	0.175108	0.179906	0.158317	0.148722	0.167912	0.100747	0.131931	0.136729	0.107943	0.093551	0.129532	0.143925	0.143925	0.175109	0.170311	0.179906	0.165514	0.143925	0.124735	0.146323	0.129532	0.119937	0.119937	0.107943	0.112741	0.112741	0.071962	0.071962	0.071962	0.028785	0.000000	0.000000	0.038380	0.047975
chr17	40103592	40103992	401_r347	0.0	.	0.160716	0.184704	0.167912	0.143925	0.141526	0.103146	0.074361	0.088754	0.129532	0.100747	0.119937	0.117538	0.083956	0.026386	0.038380	0.028785	0.059969	0.081557	0.095950	0.083956	0.098349	0.083956	0.062367	0.115140	0.139127	0.182305	0.239875	0.263862	0.196697	0.167912	0.098349	0.023987	0.000000	0.014392	0.055171	0.071962	0.079159	0.095950	0.086355	0.122336	0.148722	0.191900	0.261464	0.316635
chr1	39566206	39566606	401_r348	0.0	.	0.211090	0.167912	0.151121	0.143925	0.151121	0.127133	0.182305	0.218286	0.239875	0.208691	0.206292	0.129532	0.127134	0.095950	0.062367	0.050374	0.093551	0.055171	0.093551	0.129532	0.141526	0.098349	0.107944	0.124735	0.158317	0.158317	0.203894	0.227881	0.206292	0.158317	0.167912	0.131931	0.115140	0.093551	0.131931	0.177507	0.175108	0.182305	0.201495	0.175108	0.151121	0.218286	0.206292	0.167912
chr7	55508544	55508944	401_r349	0.0	.	0.023987	0.033582	0.028785	0.023987	0.038380	0.067165	0.086355	0.095950	0.095950	0.081557	0.071962	0.079159	0.071962	0.086355	0.115140	0.122336	0.095950	0.117538	0.122336	0.136729	0.122336	0.112741	0.079159	0.079159	0.045576	0.047975	0.047975	0.071962	0.139127	0.175108	0.167912	0.184703	0.227881	0.182305	0.158317	0.206292	0.199096	0.139127	0.151121	0.155919	0.119937	0.119937	0.122336	0.079159
chr11	62855664	62856064	401_r350	0.0	.	0.321432	0.326230	0.256666	0.297445	0.347818	0.422180	0.472553	0.474952	0.426977	0.422180	0.376603	0.386199	0.477351	0.590092	0.582896	0.551712	0.611681	0.592491	0.544516	0.597288	0.614080	0.532522	0.522927	0.587693	0.549314	0.556510	0.551712	0.551712	0.530123	0.582896	0.594890	0.635668	0.609282	0.496541	0.455762	0.498940	0.508535	0.477351	0.515731	0.508535	0.470155	0.515731	0.602086	0.722023
chr2	169571798	169572198	401_r351	0.0	.	0.047975	0.047975	0.057570	0.081557	0.091152	0.071962	0.129532	0.134330	0.127133	0.098349	0.095950	0.038380	0.047975	0.050374	0.064766	0.071962	0.071962	0.047975	0.028785	0.023987	0.045576	0.067165	0.079159	0.095950	0.079159	0.050374	0.028785	0.031184	0.023987	0.057570	0.071962	0.071962	0.059969	0.091152	0.105545	0.095950	0.095950	0.093551	0.076760	0.069564	0.093551	0.119937	0.143925	0.143925
chr19	4959165	4959565	401_r352	0.0	.	0.155918	0.119937	0.143925	0.134330	0.110342	0.098349	0.124735	0.112741	0.095950	0.095950	0.093551	0.052772	0.026386	0.023987	0.050374	0.153520	0.167912	0.191900	0.191900	0.165514	0.062367	0.047975	0.023987	0.002399	0.033582	0.071962	0.081557	0.141526	0.172710	0.170311	0.143925	0.160716	0.134330	0.124735	0.131931	0.119937	0.093551	0.059969	0.035981	0.011994	0.031184	0.059969	0.107943	0.143925
chr19	41457223	41457623	401_r353	0.0	.	0.000000	0.000000	0.019190	0.047975	0.047975	0.047975	0.047975	0.028785	0.000000	0.000000	0.000000	0.000000	0.000000	0.021589	0.023987	0.023987	0.023987	0.047975	0.026386	0.023987	0.023987	0.026386	0.023987	0.035981	0.047975	0.050374	0.069564	0.047975	0.035981	0.023987	0.021589	0.019190	0.047975	0.093551	0.095950	0.115140	0.110342	0.095950	0.050374	0.047975	0.050374	0.043177	0.047975	0.062367
chr21	36385256	36385656	401_r354	0.0	.	0.023987	0.023987	0.023987	0.023987	0.019190	0.023987	0.043177	0.074361	0.095950	0.081557	0.071962	0.052772	0.021589	0.000000	0.000000	0.021589	0.038380	0.064766	0.071962	0.071962	0.050374	0.033582	0.007196	0.002399	0.023987	0.023987	0.026386	0.067165	0.091152	0.071962	0.081557	0.093551	0.076760	0.069564	0.071962	0.081557	0.071962	0.047975	0.028785	0.057570	0.052772	0.067165	0.095950	0.119937
chr2	201223437	201223837	401_r355	0.0	.	0.071962	0.079159	0.095950	0.105545	0.098349	0.083956	0.131931	0.179906	0.256666	0.244672	0.261463	0.242273	0.179906	0.086355	0.071962	0.069564	0.086355	0.110342	0.122336	0.143925	0.117538	0.119937	0.110342	0.129532	0.141526	0.187102	0.153520	0.189501	0.203893	0.191900	0.143925	0.189501	0.155919	0.160716	0.146324	0.187102	0.184703	0.201495	0.203893	0.249470	0.319033	0.347818	0.383800	0.383800
chr20	33864025	33864425	401_r356	0.0	.	0.388597	0.381401	0.285451	0.153520	0.100747	0.103146	0.095950	0.134330	0.155919	0.151121	0.139127	0.143925	0.098349	0.047975	0.057570	0.040779	0.023987	0.052772	0.136728	0.151121	0.167912	0.187102	0.201495	0.127134	0.091152	0.088754	0.100747	0.057570	0.081557	0.103146	0.127133	0.115140	0.124735	0.117538	0.112741	0.071962	0.074361	0.091152	0.071962	0.105545	0.143925	0.136729	0.119937	0.112741
chr19	2702512	2702912	401_r357	0.0	.	0.000000	0.023987	0.074361	0.095950	0.095950	0.134330	0.163115	0.117539	0.095950	0.100747	0.112741	0.093551	0.110342	0.119937	0.129532	0.088754	0.059969	0.067165	0.088754	0.100747	0.139127	0.187102	0.158317	0.160716	0.163115	0.124735	0.095950	0.095950	0.062367	0.043177	0.047975	0.050374	0.071962	0.071962	0.110342	0.131931	0.117538	0.095950	0.098349	0.071962	0.050374	0.086355	0.119937	0.131931
chr1	66305884	66306284	401_r358	0.0	.	0.000000	0.000000	0.002399	0.023987	0.023987	0.023987	0.023987	0.021589	0.000000	0.000000	0.000000	0.000000	0.000000	0.000000	0.000000	0.009595	0.023987	0.023987	0.023987	0.023987	0.014392	0.000000	0.000000	0.000000	0.014392	0.023987	0.023987	0.023987	0.023987	0.009595	0.000000	0.000000	0.000000	0.000000	0.000000	0.000000	0.000000	0.000000	0.000000	0.000000	0.000000	0.019190	0.023987	0.023987
chr13	30703872	30704272	401_r359	0.0	.	0.000000	0.000000	0.000000	0.000000	0.000000	0.000000	0.000000	0.023987	0.023987	0.023987	0.023987	0.023987	0.000000	0.000000	0.000000	0.000000	0.000000	0.000000	0.000000	0.000000	0.009595	0.047975	0.047975	0.055171	0.071962	0.062367	0.023987	0.023987	0.016791	0.000000	0.000000	0.014392	0.040779	0.047975	0.062367	0.071962	0.057570	0.031184	0.023987	0.009595	0.007196	0.023987	0.047975	0.057570
chr12	51070198	51070598	401_r360	0.0	.	0.026386	0.069564	0.079159	0.071962	0.071962	0.069564	0.026386	0.011994	0.000000	0.004797	0.023987	0.023987	0.023987	0.023987	0.019190	0.000000	0.007196	0.023987	0.023987	0.023987	0.038380	0.064766	0.047975	0.047975	0.055171	0.057570	0.023987	0.023987	0.023987	0.016791	0.007196	0.026386	0.047975	0.047975	0.047975	0.083956	0.069564	0.055171	0.100747	0.119937	0.079159	0.095950	0.088754	0.043177
chr17	42853460	42853860	401_r361	0.0	.	0.040779	0.050374	0.071962	0.071962	0.057570	0.055171	0.045576	0.047975	0.098348	0.115140	0.112741	0.143925	0.119937	0.095950	0.095950	0.079159	0.062367	0.079159	0.095950	0.103146	0.119937	0.105545	0.095950	0.069564	0.067165	0.076760	0.146324	0.184704	0.194298	0.203893	0.189501	0.141526	0.115140	0.093551	0.071962	0.105545	0.119937	0.100747	0.122336	0.153520	0.107943	0.076760	0.146323	0.151121
chr5	176672264	176672664	401_r362	0.0	.	0.007196	0.040779	0.062367	0.071962	0.071962	0.064766	0.043177	0.033582	0.023987	0.023987	0.023987	0.016791	0.023987	0.076760	0.105545	0.143925	0.146324	0.167912	0.115140	0.086355	0.069564	0.064766	0.026386	0.047975	0.047975	0.026386	0.023987	0.021589	0.011994	0.023987	0.023987	0.023987	0.023987	0.011994	0.000000	0.023987	0.023987	0.023987	0.023987	0.023987	0.000000	0.000000	0.000000	0.021589
chr11	18622980	18623380	401_r363	0.0	.	0.000000	0.000000	0.000000	0.000000	0.000000	0.016791	0.023987	0.038380	0.047975	0.047975	0.031184	0.023987	0.009595	0.000000	0.000000	0.000000	0.000000	0.000000	0.000000	0.002399	0.023987	0.023987	0.023987	0.023987	0.021589	0.000000	0.000000	0.000000	0.023987	0.047975	0.047975	0.047975	0.047975	0.023987	0.000000	0.000000	0.009595	0.023987	0.023987	0.031184	0.071962	0.110342	0.095950	0.095950
chr18	9062032	9062432	401_r364	0.0	.	0.091152	0.115140	0.088754	0.079159	0.086355	0.069564	0.047975	0.105545	0.129532	0.141526	0.127133	0.122336	0.117539	0.151121	0.129532	0.155919	0.165513	0.112741	0.047975	0.076760	0.100747	0.158317	0.167912	0.170311	0.172710	0.143925	0.081557	0.071962	0.071962	0.083956	0.091152	0.095950	0.095950	0.136729	0.117538	0.160716	0.167912	0.196697	0.196697	0.165513	0.091152	0.071962	0.052772	0.023987
chr1	82337771	82338171	401_r365	0.0	.	0.000000	0.000000	0.000000	0.000000	0.000000	0.000000	0.000000	0.000000	0.000000	0.000000	0.000000	0.000000	0.000000	0.000000	0.000000	0.000000	0.000000	0.000000	0.000000	0.009595	0.023987	0.023987	0.023987	0.023987	0.014392	0.000000	0.000000	0.000000	0.000000	0.000000	0.000000	0.000000	0.000000	0.000000	0.000000	0.000000	0.000000	0.000000	0.007196	0.023987	0.023987	0.023987	0.023987	0.016791
chr10	79244981	79245381	401_r366	0.0	.	0.177507	0.184703	0.237476	0.223084	0.220685	0.203893	0.223084	0.158317	0.163115	0.203893	0.201495	0.167912	0.182305	0.215887	0.158317	0.170311	0.191900	0.160716	0.105545	0.098349	0.076760	0.047975	0.071962	0.091152	0.091152	0.074361	0.095950	0.100747	0.115140	0.119937	0.141526	0.119937	0.103146	0.095950	0.083956	0.103146	0.160716	0.184704	0.213488	0.203893	0.177507	0.165513	0.182305	0.124735
chr1	86472782	86473182	401_r367	0.0	.	0.023987	0.023987	0.023987	0.016791	0.023987	0.023987	0.023987	0.023987	0.004797	0.000000	0.000000	0.000000	0.000000	0.000000	0.000000	0.000000	0.000000	0.002399	0.023987	0.023987	0.023987	0.023987	0.021589	0.000000	0.000000	0.000000	0.000000	0.002399	0.023987	0.023987	0.023987	0.023987	0.021589	0.000000	0.000000	0.000000	0.000000	0.000000	0.000000	0.000000	0.000000	0.000000	0.000000	0.000000
chr7	34982335	34982735	401_r368	0.0	.	0.000000	0.000000	0.000000	0.000000	0.000000	0.000000	0.000000	0.000000	0.000000	0.000000	0.000000	0.000000	0.000000	0.000000	0.000000	0.000000	0.000000	0.000000	0.000000	0.000000	0.000000	0.000000	0.000000	0.000000	0.000000	0.000000	0.000000	0.021589	0.023987	0.023987	0.023987	0.023987	0.002399	0.000000	0.000000	0.000000	0.000000	0.000000	0.000000	0.000000	0.000000	0.000000	0.000000	0.000000
chr2	181348376	181348776	401_r369	0.0	.	0.000000	0.000000	0.000000	0.000000	0.023987	0.023987	0.023987	0.023987	0.023987	0.000000	0.000000	0.000000	0.000000	0.000000	0.000000	0.000000	0.011994	0.023987	0.043177	0.047975	0.047975	0.064766	0.071962	0.052772	0.047975	0.047975	0.035981	0.023987	0.023987	0.023987	0.023987	0.004797	0.000000	0.000000	0.000000	0.033582	0.059969	0.071962	0.081557	0.095950	0.074361	0.083956	0.088754	0.086355
chr16	10878938	10879338	401_r370	0.0	.	0.103146	0.107943	0.122336	0.122336	0.143925	0.136729	0.131931	0.122336	0.131931	0.119937	0.143925	0.151121	0.220685	0.227881	0.220685	0.239875	0.261463	0.230280	0.211090	0.235077	0.295046	0.302242	0.362211	0.374205	0.347819	0.297445	0.283052	0.242274	0.251869	0.311837	0.299843	0.345420	0.338223	0.364610	0.364610	0.362211	0.304641	0.280653	0.215887	0.155918	0.134330	0.163115	0.175108	0.251868
chr19	6424582	6424982	401_r371	0.0	.	0.098349	0.103146	0.119937	0.103146	0.076760	0.095950	0.093551	0.151121	0.206292	0.206292	0.218286	0.211090	0.151121	0.110342	0.148722	0.110342	0.143925	0.175108	0.213488	0.213488	0.227881	0.235077	0.203893	0.213489	0.199096	0.187102	0.191900	0.211090	0.218286	0.206292	0.251869	0.259065	0.235077	0.172710	0.179906	0.146324	0.110342	0.143925	0.187102	0.196697	0.158317	0.139127	0.112741	0.093551
chr14	96901298	96901698	401_r372	0.0	.	0.023987	0.023987	0.023987	0.023987	0.000000	0.000000	0.000000	0.000000	0.000000	0.000000	0.014392	0.023987	0.023987	0.023987	0.023987	0.021589	0.023987	0.023987	0.023987	0.023987	0.011994	0.000000	0.000000	0.028785	0.069564	0.071962	0.071962	0.071962	0.043177	0.002399	0.011994	0.023987	0.023987	0.023987	0.035981	0.057570	0.069564	0.071962	0.071962	0.059969	0.026386	0.004797	0.023987	0.023987
chr5	1772432	1772832	401_r373	0.0	.	0.000000	0.000000	0.000000	0.000000	0.007196	0.023987	0.023987	0.023987	0.023987	0.016791	0.021589	0.023987	0.023987	0.023987	0.023987	0.002399	0.000000	0.000000	0.000000	0.000000	0.000000	0.002399	0.023987	0.023987	0.023987	0.023987	0.021589	0.000000	0.000000	0.000000	0.000000	0.000000	0.000000	0.000000	0.000000	0.007196	0.023987	0.023987	0.023987	0.023987	0.016791	0.000000	0.000000	0.000000
chr14	20491475	20491875	401_r374	0.0	.	0.055171	0.052772	0.069564	0.083956	0.105545	0.119937	0.124735	0.098349	0.069564	0.038380	0.062367	0.067165	0.119937	0.143925	0.182305	0.201495	0.182305	0.119937	0.095950	0.079159	0.047975	0.059969	0.095950	0.095950	0.074361	0.067165	0.083956	0.064766	0.071962	0.091152	0.076760	0.052772	0.079159	0.083956	0.098349	0.095950	0.107943	0.117538	0.143925	0.129532	0.143925	0.151121	0.167912	0.182305
chr17	75753685	75754085	401_r375	0.0	.	0.119937	0.095950	0.091152	0.050374	0.028785	0.069564	0.071962	0.119937	0.163115	0.184703	0.170311	0.179906	0.153520	0.131931	0.103146	0.079159	0.083956	0.076760	0.079159	0.086355	0.098349	0.134330	0.199096	0.242274	0.225482	0.242274	0.201495	0.153520	0.170311	0.199096	0.179906	0.215887	0.249470	0.175108	0.182305	0.191900	0.148722	0.127133	0.153520	0.170311	0.201495	0.211090	0.167912	0.127133
chr4	23897686	23898086	401_r376	0.0	.	0.000000	0.000000	0.000000	0.000000	0.000000	0.000000	0.000000	0.000000	0.000000	0.000000	0.000000	0.000000	0.000000	0.000000	0.000000	0.002399	0.023987	0.023987	0.023987	0.023987	0.021589	0.000000	0.000000	0.000000	0.000000	0.000000	0.000000	0.000000	0.000000	0.000000	0.000000	0.000000	0.000000	0.000000	0.000000	0.000000	0.000000	0.000000	0.000000	0.000000	0.000000	0.004797	0.023987	0.023987
chr19	17282218	17282618	401_r377	0.0	.	0.748410	0.681245	0.707631	0.602086	0.602086	0.558908	0.628472	0.710030	0.904328	1.005075	1.081834	1.077039	1.149000	1.125011	1.148999	1.134607	1.357692	1.460836	1.384078	1.415260	1.539997	1.412863	1.192178	1.278533	1.172989	1.084234	1.062645	1.153797	1.192177	1.206569	1.230560	1.196974	1.105821	1.005076	1.151397	1.201773	1.312118	1.460836	1.599967	1.460838	1.504013	1.525603	1.451243	1.549591
chr6	44223434	44223834	401_r378	0.0	.	0.074361	0.071962	0.047975	0.040779	0.062367	0.071962	0.093551	0.107943	0.093551	0.069564	0.095950	0.076760	0.071962	0.071962	0.059969	0.028785	0.045576	0.023987	0.023987	0.023987	0.023987	0.023987	0.047975	0.071962	0.119937	0.115140	0.095950	0.079159	0.074361	0.067165	0.091152	0.117538	0.136729	0.117538	0.098349	0.131931	0.146324	0.122336	0.155919	0.170311	0.131931	0.095950	0.105545	0.107943
chr17	78020247	78020647	401_r379	0.0	.	0.043177	0.076760	0.095950	0.095950	0.095950	0.076760	0.055171	0.031184	0.047975	0.100747	0.119937	0.107943	0.117538	0.095950	0.043177	0.023987	0.023987	0.014392	0.050374	0.079159	0.095950	0.129532	0.131931	0.100747	0.088754	0.071962	0.038380	0.023987	0.016791	0.000000	0.009595	0.023987	0.023987	0.033582	0.047975	0.038380	0.035981	0.047975	0.038380	0.038380	0.047975	0.035981	0.023987	0.023987
chr1	9476705	9477105	401_r380	0.0	.	0.000000	0.002399	0.035981	0.047975	0.050374	0.071962	0.069564	0.035981	0.023987	0.021589	0.000000	0.000000	0.021589	0.045576	0.086355	0.105545	0.119937	0.098349	0.074361	0.033582	0.014392	0.000000	0.000000	0.000000	0.011994	0.043177	0.047975	0.062367	0.071962	0.059969	0.038380	0.047975	0.050374	0.047975	0.047975	0.052772	0.047975	0.031184	0.045576	0.071962	0.067165	0.088754	0.103146	0.122336
chr1	155277126	155277526	401_r381	0.0	.	0.203893	0.165514	0.143925	0.155919	0.172710	0.155919	0.151121	0.177507	0.203893	0.167912	0.148722	0.136729	0.100747	0.095950	0.139127	0.148722	0.191900	0.191900	0.170311	0.160716	0.196697	0.163115	0.131931	0.117538	0.095950	0.091152	0.071962	0.103146	0.143925	0.155919	0.179906	0.170311	0.163115	0.199096	0.239875	0.223083	0.259065	0.292647	0.232678	0.203894	0.232678	0.237476	0.203893	0.247071
chr2	17749960	17750360	401_r382	0.0	.	0.333426	0.287850	0.261464	0.251869	0.203894	0.170311	0.141526	0.160716	0.155919	0.163115	0.167912	0.163115	0.165513	0.223084	0.206292	0.283052	0.364610	0.331027	0.268660	0.263862	0.172710	0.071962	0.071962	0.083956	0.095950	0.098349	0.151121	0.179906	0.201495	0.199096	0.263862	0.244672	0.251869	0.323831	0.333426	0.261464	0.273457	0.299843	0.206292	0.237476	0.311837	0.345420	0.333426	0.333426
chr10	124158611	124159011	401_r383	0.0	.	0.000000	0.014392	0.023987	0.023987	0.023987	0.023987	0.009595	0.000000	0.023987	0.023987	0.023987	0.023987	0.023987	0.000000	0.000000	0.014392	0.023987	0.023987	0.023987	0.023987	0.009595	0.000000	0.000000	0.000000	0.023987	0.047975	0.047975	0.047975	0.047975	0.023987	0.000000	0.000000	0.000000	0.000000	0.011994	0.035981	0.071962	0.071962	0.071962	0.081557	0.059969	0.023987	0.023987	0.023987
chr3	160017024	160017424	401_r384	0.0	.	0.021589	0.023987	0.023987	0.023987	0.023987	0.002399	0.000000	0.007196	0.023987	0.023987	0.023987	0.023987	0.035981	0.023987	0.040779	0.047975	0.047975	0.028785	0.023987	0.007196	0.000000	0.000000	0.019190	0.023987	0.047975	0.052772	0.071962	0.074361	0.071962	0.047975	0.043177	0.023987	0.002399	0.000000	0.000000	0.000000	0.000000	0.000000	0.000000	0.002399	0.023987	0.026386	0.047975	0.055171
chr8	113670850	113671250	401_r385	0.0	.	0.021589	0.023987	0.043177	0.047975	0.047975	0.040779	0.047975	0.033582	0.047975	0.047975	0.033582	0.023987	0.019190	0.000000	0.000000	0.000000	0.019190	0.047975	0.047975	0.047975	0.047975	0.047975	0.023987	0.023987	0.023987	0.023987	0.004797	0.000000	0.000000	0.000000	0.000000	0.023987	0.043177	0.047975	0.047975	0.047975	0.028785	0.028785	0.023987	0.023987	0.023987	0.019190	0.000000	0.000000
chr11	66349117	66349517	401_r386	0.0	.	0.321432	0.350217	0.362211	0.386198	0.323831	0.273457	0.273457	0.266261	0.295046	0.333426	0.307040	0.273457	0.309438	0.266261	0.254267	0.237476	0.244672	0.189501	0.187102	0.139127	0.119937	0.115140	0.146324	0.187102	0.232679	0.239875	0.194298	0.167912	0.105545	0.112741	0.119937	0.122336	0.139127	0.172710	0.194299	0.191900	0.184704	0.141526	0.115140	0.083956	0.095950	0.105545	0.117538	0.095950
chr9	135621895	135622295	401_r387	0.0	.	0.038380	0.043177	0.052772	0.047975	0.067165	0.071962	0.062367	0.057570	0.047975	0.028785	0.023987	0.014392	0.023987	0.033582	0.074361	0.119937	0.143925	0.131931	0.158317	0.141526	0.095950	0.071962	0.059969	0.023987	0.000000	0.000000	0.000000	0.000000	0.000000	0.011994	0.023987	0.043177	0.047975	0.050374	0.059969	0.047975	0.028785	0.023987	0.021589	0.021589	0.023987	0.023987	0.023987	0.064766
chr12	55966598	55966998	401_r388	0.0	.	0.023987	0.021589	0.000000	0.002399	0.023987	0.057570	0.129532	0.143925	0.141526	0.131931	0.134330	0.093551	0.119937	0.124735	0.153520	0.134330	0.112741	0.086355	0.098349	0.079159	0.110342	0.119937	0.129532	0.127133	0.129532	0.119937	0.134330	0.167912	0.179906	0.182305	0.163115	0.148722	0.115140	0.093551	0.086355	0.131931	0.187102	0.213489	0.261464	0.275856	0.254267	0.227881	0.227881	0.220685
chr15	60121664	60122064	401_r389	0.0	.	0.023987	0.021589	0.000000	0.000000	0.023987	0.023987	0.023987	0.023987	0.023987	0.000000	0.000000	0.000000	0.011994	0.023987	0.023987	0.033582	0.047975	0.040779	0.047975	0.047975	0.038380	0.023987	0.019190	0.000000	0.000000	0.000000	0.007196	0.023987	0.023987	0.023987	0.023987	0.016791	0.000000	0.000000	0.000000	0.000000	0.000000	0.004797	0.023987	0.023987	0.023987	0.023987	0.019190	0.000000
chr14	105613515	105613915	401_r390	0.0	.	0.026386	0.047975	0.047975	0.091152	0.083956	0.069564	0.047975	0.047975	0.004797	0.000000	0.000000	0.002399	0.023987	0.023987	0.023987	0.023987	0.021589	0.047975	0.071962	0.071962	0.071962	0.071962	0.023987	0.000000	0.000000	0.000000	0.000000	0.000000	0.000000	0.000000	0.000000	0.000000	0.026386	0.047975	0.047975	0.067165	0.071962	0.045576	0.023987	0.023987	0.004797	0.000000	0.000000	0.000000
chr19	46704503	46704903	401_r391	0.0	.	0.139127	0.141526	0.191900	0.194299	0.141526	0.151121	0.158317	0.136728	0.189501	0.290248	0.321432	0.338223	0.386198	0.362211	0.307040	0.261463	0.227881	0.194298	0.172710	0.199096	0.206292	0.237476	0.218286	0.230280	0.254267	0.239875	0.290248	0.333426	0.307040	0.191900	0.199096	0.129532	0.127134	0.177507	0.237476	0.254267	0.271058	0.232678	0.184704	0.146323	0.122336	0.141526	0.158317	0.215887
chr12	49126969	49127369	401_r392	0.0	.	0.474952	0.441370	0.419781	0.379002	0.352616	0.424578	0.467756	0.453363	0.513332	0.623675	0.510933	0.587693	0.597288	0.532522	0.513332	0.602086	0.563706	0.604485	0.664453	0.599687	0.573301	0.542117	0.542117	0.477351	0.494142	0.498940	0.551712	0.568503	0.606883	0.606883	0.702833	0.758005	0.827569	0.834765	0.853954	0.815575	0.777195	0.676447	0.683643	0.618877	0.554111	0.606883	0.722023	0.690840
chr1	1579926	1580326	401_r393	0.0	.	0.014392	0.023987	0.023987	0.023987	0.023987	0.009595	0.004797	0.023987	0.023987	0.023987	0.023987	0.019190	0.000000	0.000000	0.000000	0.000000	0.000000	0.000000	0.009595	0.023987	0.023987	0.023987	0.023987	0.014392	0.016791	0.023987	0.023987	0.023987	0.023987	0.007196	0.000000	0.000000	0.000000	0.002399	0.023987	0.023987	0.023987	0.023987	0.021589	0.000000	0.000000	0.000000	0.000000	0.000000
chr8	136081468	136081868	401_r394	0.0	.	0.023987	0.023987	0.016791	0.023987	0.023987	0.023987	0.023987	0.019190	0.011994	0.023987	0.023987	0.023987	0.023987	0.011994	0.000000	0.000000	0.000000	0.000000	0.000000	0.000000	0.019190	0.023987	0.023987	0.040779	0.055171	0.052772	0.047975	0.047975	0.031184	0.016791	0.043177	0.047975	0.047975	0.047975	0.050374	0.028785	0.023987	0.023987	0.023987	0.021589	0.000000	0.021589	0.023987	0.023987
chr1	168291480	168291880	401_r395	0.0	.	0.047975	0.047975	0.033582	0.021589	0.009595	0.023987	0.023987	0.023987	0.023987	0.059969	0.069564	0.071962	0.071962	0.071962	0.026386	0.023987	0.023987	0.023987	0.023987	0.023987	0.002399	0.000000	0.000000	0.000000	0.000000	0.000000	0.000000	0.000000	0.000000	0.000000	0.000000	0.000000	0.000000	0.000000	0.000000	0.007196	0.023987	0.047975	0.047975	0.047975	0.040779	0.023987	0.000000	0.000000
chr17	39876210	39876610	401_r396	0.0	.	0.023987	0.011994	0.000000	0.004797	0.033582	0.055171	0.071962	0.086355	0.091152	0.062367	0.040779	0.023987	0.009595	0.000000	0.014392	0.035981	0.047975	0.047975	0.047975	0.033582	0.011994	0.000000	0.000000	0.000000	0.000000	0.000000	0.004797	0.047975	0.047975	0.047975	0.069564	0.067165	0.023987	0.023987	0.035981	0.026386	0.023987	0.023987	0.023987	0.052772	0.069564	0.095950	0.095950	0.095950
chr7	106895231	106895631	401_r397	0.0	.	0.095950	0.043177	0.016791	0.023987	0.031184	0.047975	0.050374	0.055171	0.047975	0.040779	0.035981	0.047975	0.047975	0.057570	0.083956	0.083956	0.088754	0.076760	0.112741	0.139127	0.143925	0.124735	0.131931	0.117539	0.064766	0.081557	0.095950	0.079159	0.050374	0.083956	0.062367	0.047975	0.062367	0.069564	0.035981	0.050374	0.076760	0.100747	0.095950	0.095950	0.069564	0.076760	0.095950	0.167912
chr1	11783600	11784000	401_r398	0.0	.	0.103146	0.095950	0.093551	0.040779	0.016791	0.000000	0.000000	0.000000	0.000000	0.000000	0.000000	0.000000	0.000000	0.000000	0.004797	0.038380	0.047975	0.047975	0.067165	0.091152	0.057570	0.047975	0.055171	0.079159	0.071962	0.071962	0.093551	0.088754	0.045576	0.023987	0.023987	0.028785	0.047975	0.059969	0.083956	0.095950	0.079159	0.081557	0.103146	0.107943	0.095950	0.086355	0.079159	0.071962
chr3	47175665	47176065	401_r399	0.0	.	0.009595	0.023987	0.023987	0.047975	0.047975	0.038380	0.026386	0.047975	0.023987	0.023987	0.023987	0.021589	0.000000	0.000000	0.000000	0.000000	0.000000	0.000000	0.000000	0.000000	0.016791	0.026386	0.047975	0.047975	0.047975	0.050374	0.062367	0.047975	0.047975	0.062367	0.052772	0.031184	0.023987	0.023987	0.009595	0.000000	0.000000	0.000000	0.000000	0.016791	0.047975	0.062367	0.071962	0.086355
chr15	64381224	64381624	401_r400	0.0	.	0.095950	0.105545	0.098349	0.117538	0.091152	0.115140	0.105545	0.093551	0.083956	0.091152	0.052772	0.047975	0.047975	0.038380	0.028785	0.047975	0.062367	0.095950	0.093551	0.074361	0.071962	0.079159	0.047975	0.047975	0.076760	0.134330	0.122336	0.119937	0.119937	0.122336	0.100747	0.095950	0.105545	0.136729	0.148722	0.129532	0.165514	0.225482	0.201495	0.189501	0.163115	0.143925	0.153520	0.196697
chr15	80977637	80978037	401_r401	0.0	.	0.038380	0.047975	0.047975	0.043177	0.023987	0.009595	0.000000	0.000000	0.000000	0.000000	0.000000	0.000000	0.000000	0.000000	0.000000	0.011994	0.023987	0.023987	0.023987	0.023987	0.011994	0.009595	0.023987	0.023987	0.023987	0.023987	0.014392	0.000000	0.000000	0.000000	0.009595	0.047975	0.071962	0.071962	0.071962	0.074361	0.047975	0.023987	0.023987	0.023987	0.011994	0.021589	0.043177	0.047975
chr3	184261434	184261834	401_r402	0.0	.	0.086355	0.071962	0.079159	0.143925	0.124735	0.139127	0.148722	0.148722	0.095950	0.119937	0.131931	0.139127	0.143925	0.153520	0.155919	0.134330	0.095950	0.083956	0.139127	0.163115	0.184704	0.191900	0.220685	0.187102	0.184704	0.158317	0.211090	0.239875	0.237476	0.215887	0.208691	0.201495	0.223084	0.196697	0.196697	0.278255	0.290248	0.273457	0.278255	0.285451	0.275856	0.299843	0.275856	0.247071
chr6	27139127	27139527	401_r403	0.0	.	0.117538	0.062367	0.064766	0.033582	0.023987	0.040779	0.047975	0.026386	0.040779	0.057570	0.055171	0.047975	0.047975	0.031184	0.014392	0.000000	0.000000	0.023987	0.023987	0.023987	0.023987	0.023987	0.000000	0.000000	0.000000	0.000000	0.000000	0.000000	0.000000	0.000000	0.000000	0.002399	0.023987	0.035981	0.079159	0.095950	0.093551	0.071962	0.083956	0.040779	0.023987	0.023987	0.023987	0.031184
chr7	136030762	136031162	401_r404	0.0	.	0.000000	0.000000	0.000000	0.000000	0.000000	0.000000	0.000000	0.000000	0.000000	0.000000	0.000000	0.000000	0.000000	0.000000	0.000000	0.002399	0.023987	0.023987	0.023987	0.023987	0.021589	0.000000	0.000000	0.000000	0.000000	0.000000	0.000000	0.000000	0.000000	0.023987	0.038380	0.047975	0.047975	0.047975	0.023987	0.009595	0.000000	0.000000	0.016791	0.023987	0.023987	0.023987	0.023987	0.007196
chr1	22508341	22508741	401_r405	0.0	.	0.035981	0.064766	0.071962	0.071962	0.069564	0.035981	0.021589	0.035981	0.086355	0.095950	0.095950	0.081557	0.059969	0.011994	0.023987	0.023987	0.023987	0.023987	0.026386	0.023987	0.035981	0.047975	0.047975	0.043177	0.023987	0.026386	0.023987	0.023987	0.038380	0.050374	0.057570	0.047975	0.057570	0.057570	0.057570	0.047975	0.047975	0.064766	0.091152	0.083956	0.071962	0.071962	0.045576	0.004797
chr7	134050954	134051354	401_r406	0.0	.	0.047975	0.031184	0.000000	0.021589	0.023987	0.023987	0.023987	0.023987	0.002399	0.000000	0.000000	0.000000	0.000000	0.000000	0.000000	0.000000	0.004797	0.023987	0.040779	0.067165	0.071962	0.091152	0.071962	0.055171	0.057570	0.071962	0.057570	0.071962	0.071962	0.043177	0.023987	0.014392	0.000000	0.000000	0.000000	0.021589	0.047975	0.047975	0.047975	0.047975	0.035981	0.023987	0.023987	0.023987
chr1	154326463	154326863	401_r407	0.0	.	2.393952	2.669808	2.648218	2.756164	2.842518	2.996038	2.904884	2.928873	2.585850	2.422736	2.230838	2.002955	2.127689	2.156474	2.194855	2.192456	2.168468	2.074918	2.086911	2.048533	1.988562	1.976568	1.818252	1.760682	1.734295	1.854233	2.055726	2.091709	2.014949	2.139684	1.940588	1.779872	1.787067	1.799062	1.559186	1.470432	1.369683	1.446446	1.374483	1.328907	1.261742	1.228158	1.029062	0.897132
chr3	156582764	156583164	401_r408	0.0	.	0.023987	0.023987	0.019190	0.000000	0.000000	0.000000	0.000000	0.000000	0.011994	0.023987	0.023987	0.023987	0.023987	0.038380	0.047975	0.047975	0.047975	0.047975	0.021589	0.000000	0.000000	0.000000	0.019190	0.023987	0.023987	0.023987	0.023987	0.004797	0.019190	0.023987	0.023987	0.023987	0.023987	0.004797	0.000000	0.000000	0.000000	0.000000	0.028785	0.047975	0.047975	0.047975	0.071962	0.043177
chr2	13666878	13667278	401_r409	0.0	.	0.047975	0.069564	0.040779	0.047975	0.047975	0.047975	0.023987	0.016791	0.000000	0.000000	0.016791	0.023987	0.023987	0.023987	0.023987	0.047975	0.047975	0.047975	0.050374	0.071962	0.050374	0.047975	0.059969	0.083956	0.071962	0.074361	0.071962	0.059969	0.033582	0.023987	0.002399	0.000000	0.011994	0.023987	0.023987	0.040779	0.047975	0.057570	0.047975	0.047975	0.050374	0.059969	0.083956	0.112741
chr10	123402555	123402955	401_r410	0.0	.	0.071962	0.055171	0.040779	0.028785	0.023987	0.033582	0.071962	0.055171	0.047975	0.055171	0.062367	0.047975	0.047975	0.047975	0.052772	0.047975	0.023987	0.023987	0.023987	0.011994	0.019190	0.023987	0.023987	0.023987	0.023987	0.004797	0.000000	0.000000	0.000000	0.000000	0.007196	0.023987	0.023987	0.023987	0.026386	0.040779	0.023987	0.023987	0.031184	0.069564	0.047975	0.047975	0.047975	0.040779
chr3	63782400	63782800	401_r411	0.0	.	0.000000	0.000000	0.000000	0.000000	0.000000	0.000000	0.000000	0.000000	0.000000	0.000000	0.000000	0.000000	0.000000	0.000000	0.000000	0.000000	0.000000	0.000000	0.000000	0.000000	0.000000	0.000000	0.000000	0.000000	0.000000	0.000000	0.000000	0.000000	0.000000	0.000000	0.000000	0.000000	0.000000	0.000000	0.000000	0.000000	0.023987	0.023987	0.023987	0.023987	0.023987	0.007196	0.023987	0.023987
chr12	109310404	109310804	401_r412	0.0	.	0.000000	0.000000	0.000000	0.000000	0.000000	0.000000	0.000000	0.000000	0.000000	0.000000	0.000000	0.000000	0.000000	0.000000	0.000000	0.000000	0.000000	0.000000	0.000000	0.000000	0.000000	0.000000	0.000000	0.000000	0.000000	0.000000	0.000000	0.000000	0.000000	0.000000	0.000000	0.000000	0.000000	0.000000	0.000000	0.000000	0.000000	0.000000	0.000000	0.000000	0.000000	0.000000	0.000000	0.000000
chr2	177283952	177284352	401_r413	0.0	.	0.211089	0.189501	0.203893	0.242274	0.206292	0.196697	0.165513	0.124735	0.100747	0.143925	0.129532	0.119937	0.136729	0.153520	0.158317	0.143925	0.184704	0.158317	0.160716	0.105545	0.139127	0.136729	0.170311	0.201495	0.215887	0.172710	0.139127	0.143925	0.117538	0.095950	0.167912	0.223083	0.203893	0.208691	0.215887	0.179906	0.163115	0.189501	0.163115	0.199096	0.220685	0.263862	0.287850	0.321432
chr1	199941911	199942311	401_r414	0.0	.	0.047975	0.047975	0.040779	0.002399	0.011994	0.023987	0.028785	0.047975	0.047975	0.035981	0.023987	0.019190	0.009595	0.023987	0.023987	0.023987	0.045576	0.047975	0.047975	0.047975	0.047975	0.026386	0.014392	0.000000	0.000000	0.000000	0.000000	0.019190	0.033582	0.047975	0.047975	0.047975	0.052772	0.047975	0.047975	0.059969	0.074361	0.071962	0.062367	0.064766	0.059969	0.045576	0.026386	0.047975
chr1	155050957	155051357	401_r415	0.0	.	0.165513	0.127133	0.191900	0.290249	0.393395	0.434174	0.491744	0.462958	0.477351	0.458161	0.443769	0.443769	0.429376	0.455762	0.486946	0.508535	0.496541	0.527725	0.482149	0.549314	0.566105	0.558908	0.566105	0.556510	0.436572	0.436572	0.479750	0.518130	0.558908	0.618877	0.659656	0.623675	0.621276	0.618877	0.604485	0.578098	0.638067	0.638067	0.803581	0.909125	1.048252	1.163392	1.331306	1.230557
chr11	113334070	113334470	401_r416	0.0	.	0.031184	0.000000	0.019190	0.062367	0.083956	0.095950	0.117538	0.103146	0.081557	0.059969	0.064766	0.050374	0.045576	0.047975	0.071962	0.055171	0.047975	0.047975	0.023987	0.000000	0.014392	0.047975	0.047975	0.050374	0.071962	0.076760	0.062367	0.091152	0.093551	0.071962	0.052772	0.033582	0.004797	0.009595	0.023987	0.038380	0.047975	0.047975	0.038380	0.023987	0.009595	0.023987	0.023987	0.040779
chr17	78121162	78121562	401_r417	0.0	.	0.131931	0.127133	0.095950	0.091152	0.095950	0.153520	0.175108	0.191900	0.242274	0.295046	0.280654	0.249470	0.237476	0.194298	0.141526	0.131931	0.163115	0.172710	0.215887	0.259065	0.244672	0.263862	0.261463	0.227881	0.220685	0.249470	0.213488	0.201495	0.220685	0.208691	0.160716	0.129532	0.134330	0.079159	0.050374	0.093551	0.112741	0.081557	0.095950	0.119937	0.124735	0.136728	0.189501	0.184704
chr17	82708064	82708464	401_r418	0.0	.	0.076760	0.016791	0.000000	0.000000	0.000000	0.000000	0.000000	0.000000	0.019190	0.028785	0.062367	0.093551	0.095950	0.076760	0.067165	0.033582	0.002399	0.023987	0.047975	0.050374	0.093551	0.158317	0.143925	0.143925	0.141526	0.115140	0.057570	0.047975	0.038380	0.071962	0.076760	0.095950	0.095950	0.081557	0.062367	0.074361	0.071962	0.071962	0.093551	0.081557	0.071962	0.047975	0.047975	0.033582
chr2	206229615	206230015	401_r419	0.0	.	0.023987	0.023987	0.023987	0.016791	0.023987	0.023987	0.023987	0.023987	0.009595	0.000000	0.000000	0.000000	0.000000	0.000000	0.000000	0.000000	0.019190	0.023987	0.023987	0.023987	0.023987	0.004797	0.000000	0.000000	0.028785	0.047975	0.047975	0.047975	0.047975	0.019190	0.000000	0.000000	0.023987	0.023987	0.021589	0.023987	0.023987	0.002399	0.000000	0.000000	0.011994	0.023987	0.033582	0.047975
chr22	22931866	22932266	401_r420	0.0	.	0.182305	0.139127	0.134330	0.095950	0.086355	0.095950	0.146323	0.170311	0.225482	0.266261	0.345420	0.381401	0.347818	0.340622	0.295046	0.239875	0.203893	0.223084	0.263862	0.335825	0.302242	0.256666	0.239875	0.184703	0.134330	0.208691	0.215887	0.235077	0.249470	0.249470	0.160716	0.163115	0.194299	0.220685	0.201495	0.287850	0.244672	0.172710	0.103146	0.155919	0.095950	0.136728	0.223084	0.266261
chr13	40799462	40799862	401_r421	0.0	.	0.047975	0.047975	0.047975	0.043177	0.026386	0.047975	0.047975	0.047975	0.047975	0.045576	0.023987	0.052772	0.100747	0.105545	0.095950	0.095950	0.067165	0.019190	0.000000	0.007196	0.023987	0.023987	0.040779	0.047975	0.040779	0.035981	0.047975	0.040779	0.047975	0.047975	0.059969	0.047975	0.045576	0.067165	0.083956	0.071962	0.071962	0.079159	0.052772	0.040779	0.067165	0.095950	0.081557	0.086355
chr6	36889100	36889500	401_r422	0.0	.	0.023987	0.040779	0.023987	0.023987	0.023987	0.023987	0.009595	0.023987	0.023987	0.023987	0.023987	0.038380	0.023987	0.033582	0.047975	0.047975	0.023987	0.023987	0.019190	0.023987	0.023987	0.023987	0.023987	0.019190	0.000000	0.000000	0.000000	0.009595	0.028785	0.047975	0.047975	0.047975	0.038380	0.038380	0.031184	0.047975	0.047975	0.047975	0.028785	0.040779	0.023987	0.023987	0.040779	0.047975
chr16	10881385	10881785	401_r423	0.0	.	0.223083	0.177507	0.194298	0.196697	0.167912	0.179906	0.189501	0.139127	0.119937	0.127133	0.158317	0.146324	0.175108	0.196697	0.175109	0.153520	0.189501	0.179906	0.172710	0.199096	0.172710	0.165514	0.208691	0.170311	0.163115	0.170311	0.206292	0.167912	0.167912	0.129532	0.107943	0.069564	0.076760	0.091152	0.103146	0.141526	0.134330	0.095950	0.076760	0.064766	0.023987	0.019190	0.023987	0.023987
chr10	110249584	110249984	401_r424	0.0	.	0.000000	0.000000	0.000000	0.000000	0.000000	0.000000	0.000000	0.007196	0.023987	0.023987	0.023987	0.023987	0.016791	0.000000	0.000000	0.000000	0.000000	0.000000	0.000000	0.000000	0.009595	0.023987	0.023987	0.023987	0.023987	0.014392	0.000000	0.000000	0.000000	0.000000	0.000000	0.000000	0.007196	0.038380	0.047975	0.047975	0.062367	0.064766	0.033582	0.023987	0.026386	0.033582	0.023987	0.047975
chr11	111422881	111423281	401_r425	0.0	.	0.247071	0.218286	0.196697	0.227881	0.266261	0.290248	0.359812	0.347819	0.335825	0.343021	0.338223	0.275856	0.285451	0.304641	0.244672	0.292647	0.364610	0.338223	0.314236	0.343021	0.295046	0.211090	0.203894	0.237476	0.259065	0.273457	0.347818	0.414983	0.376603	0.355015	0.362211	0.335825	0.359812	0.374205	0.410186	0.414983	0.465357	0.431775	0.443768	0.359812	0.343021	0.311837	0.266261	0.311837
chr16	3112377	3112777	401_r426	0.0	.	0.000000	0.002399	0.023987	0.023987	0.033582	0.047975	0.045576	0.023987	0.023987	0.014392	0.000000	0.000000	0.028785	0.071962	0.071962	0.071962	0.093551	0.083956	0.071962	0.071962	0.081557	0.086355	0.093551	0.071962	0.086355	0.086355	0.071962	0.064766	0.107944	0.151121	0.143925	0.131931	0.122336	0.083956	0.052772	0.103146	0.143925	0.187102	0.191900	0.196697	0.175109	0.199096	0.179906	0.182305
chr16	14357211	14357611	401_r427	0.0	.	0.023987	0.021589	0.000000	0.000000	0.000000	0.021589	0.023987	0.023987	0.023987	0.023987	0.002399	0.000000	0.023987	0.047975	0.069564	0.071962	0.071962	0.057570	0.047975	0.026386	0.023987	0.023987	0.014392	0.000000	0.000000	0.000000	0.000000	0.000000	0.000000	0.000000	0.000000	0.004797	0.023987	0.031184	0.071962	0.071962	0.067165	0.047975	0.059969	0.023987	0.023987	0.035981	0.047975	0.028785
chr8	118385844	118386244	401_r428	0.0	.	0.059969	0.055171	0.071962	0.071962	0.059969	0.026386	0.016791	0.004797	0.031184	0.052772	0.071962	0.071962	0.071962	0.064766	0.043177	0.045576	0.047975	0.043177	0.035981	0.047975	0.026386	0.023987	0.023987	0.011994	0.000000	0.000000	0.000000	0.023987	0.033582	0.047975	0.047975	0.047975	0.023987	0.026386	0.050374	0.071962	0.071962	0.071962	0.059969	0.023987	0.023987	0.057570	0.071962	0.083956
chr8	125769307	125769707	401_r429	0.0	.	0.000000	0.000000	0.021589	0.023987	0.023987	0.023987	0.023987	0.002399	0.000000	0.000000	0.000000	0.002399	0.023987	0.023987	0.023987	0.023987	0.021589	0.000000	0.000000	0.000000	0.000000	0.000000	0.000000	0.016791	0.023987	0.023987	0.023987	0.023987	0.007196	0.000000	0.000000	0.000000	0.000000	0.000000	0.000000	0.000000	0.000000	0.000000	0.000000	0.002399	0.023987	0.038380	0.047975	0.047975
chr6	321069	321469	401_r430	0.0	.	0.000000	0.014392	0.047975	0.047975	0.074361	0.095950	0.086355	0.071962	0.071962	0.045576	0.023987	0.019190	0.000000	0.000000	0.000000	0.000000	0.016791	0.023987	0.023987	0.028785	0.052772	0.074361	0.076760	0.095950	0.091152	0.067165	0.028785	0.038380	0.023987	0.023987	0.023987	0.023987	0.004797	0.000000	0.000000	0.023987	0.023987	0.035981	0.081557	0.095950	0.071962	0.071962	0.076760	0.040779
chr3	179562688	179563088	401_r431	0.0	.	0.023987	0.023987	0.023987	0.014392	0.021589	0.023987	0.023987	0.028785	0.047975	0.026386	0.026386	0.062367	0.067165	0.062367	0.095950	0.103146	0.081557	0.095950	0.105545	0.083956	0.086355	0.083956	0.071962	0.047975	0.035981	0.023987	0.047975	0.069564	0.079159	0.100747	0.119937	0.083956	0.081557	0.088754	0.136729	0.167912	0.187102	0.170311	0.167912	0.115140	0.091152	0.083956	0.083956	0.071962
chr6	108673168	108673568	401_r432	0.0	.	0.095950	0.095950	0.071962	0.023987	0.004797	0.000000	0.026386	0.115140	0.148722	0.172710	0.201495	0.213489	0.124735	0.117539	0.115140	0.098349	0.083956	0.131931	0.117539	0.103146	0.124735	0.127133	0.107943	0.136728	0.167912	0.151121	0.124735	0.095950	0.055171	0.026386	0.095950	0.115140	0.129532	0.179906	0.206292	0.146323	0.151121	0.163115	0.151121	0.153520	0.163115	0.165513	0.189501	0.201495
chr12	11753056	11753456	401_r433	0.0	.	0.095950	0.095950	0.057570	0.021589	0.016791	0.047975	0.047975	0.047975	0.071962	0.069564	0.047975	0.069564	0.093551	0.119937	0.105545	0.095950	0.074361	0.071962	0.038380	0.059969	0.117538	0.127133	0.146324	0.136729	0.131931	0.081557	0.112741	0.119937	0.136729	0.129532	0.153520	0.134330	0.095950	0.086355	0.103146	0.103146	0.112741	0.119937	0.122336	0.127133	0.112741	0.110342	0.100747	0.131931
chr20	2652463	2652863	401_r434	0.0	.	0.450965	0.441370	0.441370	0.467756	0.414983	0.393395	0.357413	0.352616	0.357413	0.414983	0.448566	0.590092	0.714827	0.906727	1.072239	1.151399	1.177786	1.168190	1.033861	0.921120	0.839562	0.753207	0.664453	0.700435	0.729220	0.897132	0.995479	1.077039	0.997879	0.913924	0.863550	0.865949	1.086633	1.218564	1.417660	1.494421	1.504014	1.264140	1.288128	1.314515	1.376881	1.434453	1.477629	1.520805
chr15	54836383	54836783	401_r435	0.0	.	0.071962	0.033582	0.023987	0.023987	0.007196	0.000000	0.000000	0.007196	0.038380	0.047975	0.064766	0.071962	0.064766	0.033582	0.023987	0.007196	0.000000	0.000000	0.000000	0.000000	0.000000	0.000000	0.000000	0.000000	0.000000	0.000000	0.000000	0.000000	0.000000	0.000000	0.040779	0.055171	0.071962	0.071962	0.071962	0.040779	0.040779	0.031184	0.047975	0.047975	0.062367	0.059969	0.064766	0.055171
chr16	89816535	89816935	401_r436	0.0	.	0.235077	0.203893	0.254267	0.263862	0.242273	0.232679	0.251869	0.191900	0.292647	0.309438	0.407787	0.431775	0.426977	0.343021	0.314236	0.196697	0.182305	0.179906	0.129532	0.151121	0.237476	0.259065	0.321432	0.374205	0.374205	0.307040	0.266261	0.165513	0.211090	0.266261	0.251869	0.263862	0.347819	0.374205	0.426977	0.477351	0.513332	0.522927	0.460560	0.388597	0.470155	0.484547	0.441370	0.453364
chr1	224783249	224783649	401_r437	0.0	.	0.023987	0.043177	0.047975	0.047975	0.028785	0.023987	0.004797	0.000000	0.000000	0.000000	0.021589	0.023987	0.023987	0.023987	0.023987	0.002399	0.000000	0.000000	0.000000	0.000000	0.000000	0.000000	0.000000	0.000000	0.000000	0.000000	0.000000	0.000000	0.000000	0.000000	0.000000	0.011994	0.023987	0.023987	0.047975	0.047975	0.076760	0.071962	0.071962	0.047975	0.047975	0.007196	0.000000	0.000000
chr12	103085537	103085937	401_r438	0.0	.	0.000000	0.000000	0.000000	0.000000	0.000000	0.000000	0.000000	0.000000	0.000000	0.000000	0.000000	0.000000	0.000000	0.000000	0.000000	0.000000	0.000000	0.000000	0.000000	0.000000	0.000000	0.000000	0.000000	0.000000	0.000000	0.000000	0.000000	0.000000	0.000000	0.000000	0.000000	0.000000	0.000000	0.000000	0.000000	0.000000	0.000000	0.000000	0.000000	0.000000	0.000000	0.000000	0.000000	0.000000
chr20	38454028	38454428	401_r439	0.0	.	0.083956	0.047975	0.059969	0.050374	0.047975	0.026386	0.028785	0.035981	0.038380	0.069564	0.071962	0.067165	0.047975	0.033582	0.014392	0.023987	0.038380	0.047975	0.047975	0.035981	0.023987	0.009595	0.000000	0.002399	0.023987	0.040779	0.047975	0.047975	0.052772	0.071962	0.079159	0.071962	0.071962	0.064766	0.023987	0.007196	0.045576	0.047975	0.047975	0.069564	0.103146	0.119937	0.143925	0.146324
chr12	120146980	120147380	401_r440	0.0	.	0.134330	0.146324	0.170311	0.158317	0.153520	0.160716	0.182305	0.172710	0.160716	0.191900	0.189501	0.141526	0.141526	0.158317	0.153520	0.112741	0.107943	0.153520	0.155919	0.146324	0.175109	0.201495	0.187102	0.177507	0.249470	0.256666	0.223083	0.184704	0.203893	0.112741	0.095950	0.095950	0.105545	0.093551	0.117538	0.095950	0.083956	0.081557	0.050374	0.040779	0.079159	0.117538	0.215887	0.275856
chr2	47782975	47783375	401_r441	0.0	.	0.081557	0.069564	0.047975	0.023987	0.033582	0.031184	0.071962	0.127133	0.143925	0.134330	0.115140	0.081557	0.064766	0.064766	0.074361	0.112741	0.146324	0.182305	0.196697	0.242273	0.247071	0.225482	0.263862	0.266261	0.235077	0.235077	0.244672	0.184704	0.211090	0.326230	0.395794	0.426977	0.453363	0.515731	0.534921	0.580497	0.635668	0.678846	0.623675	0.542117	0.494142	0.489345	0.558909	0.604485
chr1	1919110	1919510	401_r442	0.0	.	0.000000	0.009595	0.023987	0.033582	0.076760	0.095950	0.086355	0.071962	0.062367	0.019190	0.007196	0.023987	0.040779	0.071962	0.100747	0.134330	0.191900	0.225482	0.256666	0.247071	0.261464	0.251869	0.213489	0.163115	0.206292	0.213488	0.167912	0.201495	0.254267	0.302242	0.268660	0.251869	0.275856	0.247071	0.151121	0.143925	0.223083	0.249470	0.304641	0.343021	0.362211	0.328629	0.256666	0.215887
chr16	67430652	67431052	401_r443	0.0	.	0.163115	0.172710	0.119937	0.074361	0.050374	0.047975	0.014392	0.000000	0.019190	0.035981	0.047975	0.059969	0.071962	0.062367	0.105545	0.098349	0.107943	0.112741	0.124735	0.122336	0.146324	0.160716	0.151121	0.129532	0.071962	0.043177	0.007196	0.004797	0.045576	0.074361	0.095950	0.103146	0.115140	0.131931	0.285451	0.364610	0.402990	0.467756	0.453363	0.287850	0.225482	0.206292	0.131931	0.103146
chr5	124182127	124182527	401_r444	0.0	.	0.000000	0.000000	0.000000	0.007196	0.023987	0.023987	0.023987	0.023987	0.016791	0.000000	0.000000	0.000000	0.000000	0.000000	0.000000	0.000000	0.000000	0.000000	0.000000	0.007196	0.023987	0.023987	0.023987	0.023987	0.016791	0.000000	0.000000	0.000000	0.000000	0.000000	0.000000	0.000000	0.000000	0.000000	0.000000	0.000000	0.021589	0.023987	0.023987	0.023987	0.023987	0.002399	0.000000	0.000000
chr1	212090115	212090515	401_r445	0.0	.	0.119937	0.093551	0.079159	0.095950	0.074361	0.095950	0.127133	0.115140	0.170311	0.182305	0.155919	0.153520	0.151121	0.107944	0.110342	0.131931	0.143925	0.184704	0.208691	0.201495	0.177507	0.151121	0.095950	0.043177	0.047975	0.050374	0.069564	0.155918	0.175108	0.172710	0.179906	0.208691	0.131931	0.155919	0.146324	0.143925	0.081557	0.071962	0.038380	0.040779	0.038380	0.074361	0.095950	0.105545
chr2	130187890	130188290	401_r446	0.0	.	0.028785	0.047975	0.047975	0.059969	0.047975	0.057570	0.057570	0.071962	0.079159	0.071962	0.057570	0.040779	0.047975	0.026386	0.028785	0.047975	0.045576	0.023987	0.023987	0.019190	0.004797	0.045576	0.062367	0.071962	0.098349	0.148722	0.122336	0.105545	0.095950	0.069564	0.019190	0.023987	0.023987	0.023987	0.023987	0.019190	0.000000	0.004797	0.045576	0.067165	0.071962	0.071962	0.067165	0.026386
chr1	154891054	154891454	401_r447	0.0	.	0.026386	0.047975	0.047975	0.045576	0.023987	0.045576	0.023987	0.057570	0.071962	0.071962	0.047975	0.067165	0.038380	0.047975	0.047975	0.047975	0.028785	0.023987	0.011994	0.023987	0.038380	0.047975	0.052772	0.079159	0.071962	0.057570	0.047975	0.043177	0.004797	0.021589	0.031184	0.052772	0.071962	0.071962	0.050374	0.093551	0.143925	0.143925	0.143925	0.146324	0.115140	0.059969	0.062367	0.103146
chr4	153344530	153344930	401_r448	0.0	.	0.007196	0.023987	0.023987	0.023987	0.023987	0.016791	0.000000	0.016791	0.023987	0.023987	0.028785	0.047975	0.052772	0.047975	0.047975	0.043177	0.023987	0.026386	0.023987	0.023987	0.023987	0.023987	0.000000	0.000000	0.000000	0.023987	0.047975	0.047975	0.091152	0.095950	0.071962	0.047975	0.047975	0.004797	0.000000	0.009595	0.023987	0.047975	0.071962	0.071962	0.071962	0.071962	0.071962	0.047975
chr20	3238641	3239041	401_r449	0.0	.	0.088754	0.107943	0.129532	0.134330	0.122336	0.091152	0.083956	0.062367	0.033582	0.035981	0.035981	0.043177	0.071962	0.071962	0.059969	0.055171	0.081557	0.093551	0.119937	0.119937	0.131931	0.141526	0.153520	0.167912	0.206292	0.196697	0.165514	0.131931	0.148722	0.131931	0.143925	0.136728	0.201495	0.187102	0.191900	0.251868	0.321432	0.307040	0.268660	0.290248	0.347818	0.381401	0.429376	0.534921
chr20	17848597	17848997	401_r450	0.0	.	0.023987	0.033582	0.047975	0.026386	0.023987	0.023987	0.014392	0.016791	0.043177	0.047975	0.047975	0.047975	0.031184	0.004797	0.000000	0.000000	0.000000	0.000000	0.019190	0.040779	0.069564	0.071962	0.095950	0.076760	0.055171	0.045576	0.047975	0.038380	0.050374	0.071962	0.062367	0.071962	0.057570	0.067165	0.055171	0.062367	0.071962	0.071962	0.064766	0.064766	0.047975	0.023987	0.043177	0.050374
chr5	89342145	89342545	401_r451	0.0	.	0.023987	0.023987	0.026386	0.047975	0.040779	0.023987	0.028785	0.045576	0.023987	0.023987	0.035981	0.043177	0.043177	0.067165	0.071962	0.059969	0.047975	0.028785	0.026386	0.023987	0.023987	0.031184	0.047975	0.026386	0.023987	0.023987	0.016791	0.000000	0.000000	0.000000	0.000000	0.000000	0.000000	0.000000	0.000000	0.023987	0.031184	0.071962	0.083956	0.110342	0.141526	0.136729	0.115140	0.112741
chr19	16922182	16922582	401_r452	0.0	.	0.000000	0.000000	0.000000	0.000000	0.000000	0.000000	0.000000	0.000000	0.000000	0.000000	0.000000	0.000000	0.000000	0.000000	0.000000	0.000000	0.000000	0.019190	0.023987	0.023987	0.023987	0.023987	0.004797	0.000000	0.000000	0.000000	0.000000	0.000000	0.000000	0.000000	0.014392	0.023987	0.023987	0.023987	0.023987	0.009595	0.000000	0.000000	0.000000	0.000000	0.000000	0.000000	0.000000	0.000000
chr5	150357525	150357925	401_r453	0.0	.	0.127133	0.155918	0.093551	0.095950	0.071962	0.064766	0.028785	0.035981	0.023987	0.040779	0.055171	0.091152	0.071962	0.093551	0.105545	0.117538	0.119937	0.139127	0.134330	0.172710	0.179906	0.191900	0.208691	0.232679	0.218286	0.244672	0.206292	0.196697	0.182305	0.134330	0.098349	0.091152	0.115140	0.139127	0.158317	0.230280	0.343021	0.402990	0.448566	0.510934	0.532522	0.556510	0.527725	0.470155
chr11	26078403	26078803	401_r454	0.0	.	0.119937	0.134330	0.095950	0.047975	0.023987	0.023987	0.031184	0.052772	0.071962	0.083956	0.119937	0.095950	0.115140	0.095950	0.105545	0.088754	0.091152	0.067165	0.071962	0.074361	0.091152	0.095950	0.076760	0.071962	0.047975	0.031184	0.055171	0.086355	0.095950	0.095950	0.076760	0.043177	0.033582	0.071962	0.103146	0.153520	0.189501	0.172710	0.141526	0.115140	0.095950	0.076760	0.139127	0.139127
chr2	17882743	17883143	401_r455	0.0	.	0.086355	0.093551	0.160716	0.167912	0.189501	0.215887	0.227881	0.196697	0.230280	0.278255	0.309439	0.326230	0.302242	0.297445	0.266261	0.273457	0.283052	0.379002	0.359812	0.347818	0.347818	0.316635	0.227881	0.203894	0.213489	0.122336	0.076760	0.083956	0.110342	0.095950	0.117538	0.127133	0.160716	0.141526	0.139127	0.187102	0.203894	0.184704	0.225482	0.232679	0.213488	0.191900	0.179906	0.196697
chr2	62061758	62062158	401_r456	0.0	.	0.000000	0.000000	0.000000	0.000000	0.000000	0.000000	0.000000	0.009595	0.023987	0.023987	0.023987	0.047975	0.038380	0.023987	0.023987	0.028785	0.023987	0.023987	0.023987	0.023987	0.019190	0.000000	0.000000	0.002399	0.023987	0.023987	0.023987	0.023987	0.021589	0.000000	0.000000	0.000000	0.000000	0.000000	0.000000	0.023987	0.023987	0.023987	0.023987	0.023987	0.000000	0.000000	0.000000	0.000000
chr1	6414410	6414810	401_r457	0.0	.	0.000000	0.000000	0.004797	0.023987	0.023987	0.023987	0.023987	0.019190	0.000000	0.000000	0.000000	0.023987	0.023987	0.023987	0.033582	0.059969	0.047975	0.047975	0.047975	0.038380	0.016791	0.023987	0.023987	0.023987	0.023987	0.019190	0.000000	0.000000	0.000000	0.000000	0.000000	0.000000	0.000000	0.016791	0.023987	0.023987	0.023987	0.023987	0.007196	0.011994	0.043177	0.055171	0.071962	0.076760
chr6	169473603	169474003	401_r458	0.0	.	0.011994	0.000000	0.000000	0.000000	0.014392	0.023987	0.023987	0.023987	0.038380	0.033582	0.023987	0.023987	0.023987	0.009595	0.000000	0.000000	0.004797	0.023987	0.023987	0.045576	0.047975	0.043177	0.023987	0.023987	0.002399	0.000000	0.000000	0.000000	0.000000	0.000000	0.000000	0.000000	0.000000	0.000000	0.000000	0.000000	0.000000	0.016791	0.023987	0.023987	0.023987	0.023987	0.007196	0.000000
chr12	132687137	132687537	401_r459	0.0	.	0.105545	0.134330	0.105545	0.110342	0.100747	0.127134	0.141526	0.143925	0.119937	0.119937	0.083956	0.028785	0.023987	0.038380	0.062367	0.095950	0.095950	0.115140	0.129532	0.081557	0.047975	0.074361	0.115140	0.155918	0.232679	0.263862	0.237476	0.184704	0.158317	0.165514	0.196697	0.232678	0.256666	0.227881	0.160716	0.129532	0.131931	0.163115	0.230280	0.259065	0.263862	0.292647	0.295046	0.283052
chr12	27220196	27220596	401_r460	0.0	.	0.000000	0.000000	0.000000	0.019190	0.045576	0.047975	0.047975	0.047975	0.028785	0.002399	0.000000	0.000000	0.000000	0.000000	0.000000	0.000000	0.000000	0.007196	0.023987	0.023987	0.023987	0.043177	0.040779	0.023987	0.023987	0.023987	0.004797	0.000000	0.000000	0.000000	0.000000	0.000000	0.000000	0.000000	0.000000	0.000000	0.000000	0.000000	0.000000	0.000000	0.000000	0.000000	0.009595	0.033582
chr6	24774808	24775208	401_r461	0.0	.	0.071962	0.074361	0.045576	0.040779	0.071962	0.071962	0.074361	0.081557	0.079159	0.079159	0.095950	0.079159	0.071962	0.071962	0.045576	0.047975	0.047975	0.103146	0.095950	0.098349	0.148722	0.170311	0.129532	0.146324	0.199096	0.160716	0.141526	0.146324	0.167912	0.153520	0.153520	0.167912	0.170311	0.165514	0.160716	0.213488	0.254267	0.244672	0.335825	0.386199	0.364610	0.434174	0.479750	0.436572
chr12	53324861	53325261	401_r462	0.0	.	0.254267	0.194299	0.148722	0.131931	0.134330	0.134330	0.211090	0.242274	0.242274	0.239875	0.261463	0.259065	0.328628	0.323831	0.328629	0.278255	0.251869	0.218286	0.182305	0.182305	0.235078	0.254267	0.218286	0.237476	0.287850	0.311837	0.319033	0.388597	0.422180	0.379002	0.364610	0.328629	0.273457	0.256666	0.244672	0.239875	0.328628	0.414984	0.515731	0.573301	0.582896	0.534921	0.527725	0.405388
chr10	88598106	88598506	401_r463	0.0	.	0.000000	0.000000	0.000000	0.000000	0.000000	0.011994	0.023987	0.023987	0.023987	0.023987	0.011994	0.000000	0.000000	0.000000	0.000000	0.019190	0.023987	0.023987	0.023987	0.062367	0.052772	0.047975	0.047975	0.047975	0.009595	0.000000	0.000000	0.019190	0.023987	0.023987	0.023987	0.023987	0.004797	0.000000	0.016791	0.023987	0.045576	0.069564	0.071962	0.055171	0.052772	0.050374	0.026386	0.023987
chr19	16324695	16325095	401_r464	0.0	.	0.086355	0.071962	0.079159	0.071962	0.074361	0.088754	0.134330	0.136729	0.211090	0.218286	0.191900	0.184704	0.184704	0.146324	0.134330	0.160716	0.165514	0.215887	0.251869	0.299843	0.302242	0.311837	0.321432	0.340622	0.383800	0.395793	0.390996	0.414983	0.417382	0.489345	0.554111	0.518130	0.460560	0.477351	0.383800	0.393395	0.585295	0.753207	0.772397	0.849157	0.844360	0.779593	0.712428	0.846759
chr8	135725560	135725960	401_r465	0.0	.	0.002399	0.000000	0.016791	0.023987	0.023987	0.023987	0.023987	0.007196	0.000000	0.000000	0.000000	0.002399	0.023987	0.023987	0.023987	0.043177	0.059969	0.047975	0.059969	0.071962	0.052772	0.033582	0.023987	0.014392	0.031184	0.050374	0.071962	0.091152	0.093551	0.064766	0.045576	0.023987	0.004797	0.000000	0.000000	0.000000	0.000000	0.000000	0.000000	0.000000	0.000000	0.000000	0.000000	0.011994
chr1	241847993	241848393	401_r466	0.0	.	0.023987	0.016791	0.031184	0.076760	0.107943	0.136728	0.196697	0.196697	0.163115	0.131931	0.124735	0.067165	0.038380	0.069564	0.115140	0.122336	0.175109	0.208691	0.218286	0.275856	0.263862	0.208691	0.218286	0.172710	0.098349	0.148722	0.213489	0.266261	0.352616	0.369407	0.350217	0.326230	0.249470	0.194298	0.163115	0.182305	0.230280	0.283052	0.333426	0.386198	0.400591	0.376603	0.414983	0.402990
chr17	10021194	10021594	401_r467	0.0	.	0.000000	0.000000	0.000000	0.000000	0.000000	0.009595	0.023987	0.023987	0.023987	0.023987	0.014392	0.000000	0.007196	0.023987	0.023987	0.023987	0.026386	0.040779	0.023987	0.023987	0.023987	0.021589	0.000000	0.000000	0.000000	0.000000	0.000000	0.000000	0.019190	0.023987	0.023987	0.023987	0.023987	0.004797	0.000000	0.000000	0.023987	0.033582	0.047975	0.047975	0.047975	0.045576	0.052772	0.047975
chr2	187051154	187051554	401_r468	0.0	.	0.000000	0.000000	0.000000	0.000000	0.000000	0.000000	0.007196	0.023987	0.023987	0.023987	0.045576	0.040779	0.023987	0.023987	0.023987	0.002399	0.019190	0.043177	0.047975	0.047975	0.047975	0.035981	0.045576	0.067165	0.071962	0.071962	0.079159	0.052772	0.028785	0.023987	0.045576	0.045576	0.047975	0.047975	0.064766	0.050374	0.033582	0.040779	0.076760	0.079159	0.088754	0.129532	0.134330	0.115140
chr19	48453472	48453872	401_r469	0.0	.	0.213488	0.191900	0.158317	0.220685	0.297445	0.364610	0.414983	0.496541	0.393395	0.244672	0.199096	0.184704	0.124735	0.167912	0.220685	0.184703	0.213489	0.259065	0.239875	0.223083	0.227881	0.230280	0.230280	0.254267	0.326230	0.369407	0.347819	0.335825	0.362211	0.376603	0.323831	0.347818	0.347818	0.333426	0.271058	0.333426	0.390996	0.405388	0.371806	0.355015	0.390996	0.347819	0.343021	0.333426
chr1	202456585	202456985	401_r470	0.0	.	0.050374	0.069564	0.026386	0.023987	0.023987	0.021589	0.000000	0.021589	0.023987	0.023987	0.023987	0.045576	0.026386	0.023987	0.023987	0.023987	0.002399	0.000000	0.000000	0.000000	0.000000	0.023987	0.023987	0.023987	0.023987	0.033582	0.047975	0.047975	0.047975	0.047975	0.038380	0.000000	0.000000	0.002399	0.023987	0.028785	0.047975	0.050374	0.105545	0.095950	0.091152	0.071962	0.069564	0.011994
chr15	90922899	90923299	401_r471	0.0	.	0.119937	0.119937	0.141526	0.146324	0.143925	0.119937	0.100747	0.071962	0.038380	0.031184	0.050374	0.091152	0.095950	0.119937	0.115140	0.093551	0.069564	0.086355	0.100747	0.107943	0.110342	0.124735	0.105545	0.067165	0.069564	0.115140	0.129532	0.143925	0.143925	0.122336	0.086355	0.127133	0.119937	0.153520	0.167912	0.158317	0.115140	0.141526	0.124735	0.153520	0.177507	0.139127	0.155919	0.155918
chr7	119968979	119969379	401_r472	0.0	.	0.000000	0.000000	0.000000	0.000000	0.000000	0.002399	0.023987	0.023987	0.023987	0.023987	0.021589	0.000000	0.000000	0.000000	0.016791	0.023987	0.023987	0.023987	0.023987	0.007196	0.000000	0.000000	0.000000	0.009595	0.023987	0.023987	0.023987	0.023987	0.014392	0.000000	0.000000	0.000000	0.000000	0.021589	0.033582	0.047975	0.071962	0.071962	0.050374	0.038380	0.023987	0.023987	0.023987	0.023987
chr3	52444877	52445277	401_r473	0.0	.	0.064766	0.071962	0.064766	0.047975	0.057570	0.045576	0.071962	0.091152	0.115140	0.115140	0.134330	0.124735	0.127133	0.124735	0.112741	0.148722	0.115140	0.093551	0.086355	0.107943	0.105545	0.172710	0.191900	0.187102	0.184704	0.160716	0.091152	0.081557	0.124735	0.131931	0.103146	0.122336	0.139127	0.177507	0.191900	0.232679	0.256666	0.266261	0.225482	0.239875	0.235077	0.268660	0.299843	0.266261
chr1	37189008	37189408	401_r474	0.0	.	0.023987	0.023987	0.026386	0.023987	0.023987	0.023987	0.023987	0.009595	0.000000	0.000000	0.000000	0.000000	0.000000	0.000000	0.000000	0.000000	0.000000	0.000000	0.000000	0.000000	0.000000	0.000000	0.000000	0.000000	0.000000	0.000000	0.000000	0.000000	0.000000	0.000000	0.000000	0.016791	0.047975	0.047975	0.047975	0.047975	0.031184	0.000000	0.000000	0.000000	0.000000	0.000000	0.000000	0.000000
chr2	64859292	64859692	401_r475	0.0	.	0.021589	0.000000	0.019190	0.038380	0.047975	0.071962	0.071962	0.052772	0.055171	0.069564	0.047975	0.047975	0.047975	0.026386	0.028785	0.067165	0.100747	0.143925	0.163115	0.146324	0.131931	0.115140	0.095950	0.148722	0.139127	0.112741	0.095950	0.088754	0.043177	0.047975	0.071962	0.091152	0.110342	0.160716	0.191900	0.211090	0.203893	0.184703	0.141526	0.129532	0.122336	0.172710	0.184703	0.256666
chr10	100904892	100905292	401_r476	0.0	.	0.002399	0.000000	0.000000	0.000000	0.000000	0.000000	0.000000	0.000000	0.007196	0.023987	0.023987	0.023987	0.040779	0.040779	0.023987	0.023987	0.023987	0.007196	0.000000	0.000000	0.000000	0.000000	0.000000	0.000000	0.000000	0.000000	0.000000	0.000000	0.000000	0.000000	0.000000	0.000000	0.000000	0.000000	0.000000	0.000000	0.000000	0.000000	0.000000	0.000000	0.000000	0.000000	0.016791	0.047975
chr12	106130	106530	401_r477	0.0	.	0.071962	0.083956	0.117538	0.119937	0.100747	0.069564	0.093551	0.103146	0.119937	0.119937	0.098349	0.062367	0.035981	0.033582	0.047975	0.057570	0.091152	0.079159	0.074361	0.071962	0.067165	0.052772	0.047975	0.057570	0.091152	0.136729	0.119937	0.141526	0.122336	0.076760	0.026386	0.052772	0.050374	0.047975	0.047975	0.047975	0.019190	0.000000	0.000000	0.011994	0.028785	0.064766	0.095950	0.105545
chr6	135014311	135014711	401_r478	0.0	.	0.177507	0.213488	0.158317	0.196697	0.172710	0.160716	0.148722	0.165513	0.110342	0.139127	0.115140	0.115140	0.124735	0.153520	0.143925	0.167912	0.167912	0.160716	0.141526	0.119937	0.095950	0.079159	0.074361	0.076760	0.095950	0.095950	0.112741	0.143925	0.146324	0.165513	0.155919	0.187102	0.196697	0.247071	0.235077	0.268660	0.230280	0.191900	0.158317	0.127133	0.110342	0.129532	0.196697	0.199096
chr9	137169549	137169949	401_r479	0.0	.	0.191900	0.155918	0.091152	0.095950	0.115140	0.124735	0.151121	0.167912	0.143925	0.124735	0.117538	0.117538	0.110342	0.124735	0.127133	0.127133	0.179906	0.172710	0.189501	0.191900	0.223083	0.146324	0.141526	0.129532	0.143925	0.103146	0.112741	0.143925	0.167912	0.191900	0.218286	0.218286	0.184704	0.151121	0.136728	0.165513	0.187102	0.213489	0.244672	0.213489	0.177507	0.218286	0.247071	0.223083
chr22	22882193	22882593	401_r480	0.0	.	0.302242	0.381401	0.443768	0.470155	0.426977	0.426977	0.455762	0.522927	0.652460	0.674048	0.676447	0.568503	0.520528	0.436572	0.398192	0.424578	0.438971	0.381401	0.331027	0.398192	0.345420	0.345420	0.381401	0.369407	0.321432	0.304641	0.299843	0.295046	0.402990	0.446167	0.446167	0.501338	0.506136	0.479750	0.491744	0.518130	0.544516	0.592491	0.616479	0.662055	0.743612	0.702833	0.681245	0.618877
chr15	40676181	40676581	401_r481	0.0	.	0.064766	0.028785	0.043177	0.064766	0.057570	0.055171	0.086355	0.076760	0.055171	0.047975	0.043177	0.043177	0.047975	0.047975	0.047975	0.045576	0.014392	0.000000	0.011994	0.040779	0.047975	0.062367	0.081557	0.112741	0.103146	0.100747	0.117538	0.112741	0.064766	0.047975	0.043177	0.023987	0.043177	0.047975	0.064766	0.071962	0.059969	0.038380	0.047975	0.031184	0.023987	0.023987	0.014392	0.000000
chr8	134571337	134571737	401_r482	0.0	.	0.047975	0.064766	0.059969	0.040779	0.047975	0.047975	0.031184	0.023987	0.035981	0.023987	0.023987	0.023987	0.023987	0.002399	0.000000	0.011994	0.023987	0.023987	0.023987	0.043177	0.035981	0.023987	0.043177	0.064766	0.052772	0.047975	0.047975	0.028785	0.007196	0.000000	0.000000	0.000000	0.026386	0.047975	0.047975	0.047975	0.071962	0.045576	0.023987	0.023987	0.023987	0.000000	0.000000	0.002399
chr3	143586053	143586453	401_r483	0.0	.	0.023987	0.004797	0.000000	0.000000	0.000000	0.000000	0.000000	0.000000	0.000000	0.000000	0.021589	0.047975	0.047975	0.047975	0.047975	0.026386	0.000000	0.011994	0.047975	0.050374	0.071962	0.071962	0.059969	0.023987	0.026386	0.043177	0.069564	0.071962	0.071962	0.067165	0.028785	0.002399	0.011994	0.023987	0.023987	0.023987	0.023987	0.011994	0.000000	0.000000	0.009595	0.023987	0.047975	0.071962
chr7	49333253	49333653	401_r484	0.0	.	0.000000	0.014392	0.023987	0.023987	0.023987	0.023987	0.009595	0.000000	0.009595	0.023987	0.023987	0.038380	0.047975	0.038380	0.023987	0.023987	0.014392	0.047975	0.047975	0.083956	0.119937	0.127133	0.095950	0.115140	0.083956	0.057570	0.059969	0.047975	0.028785	0.023987	0.014392	0.016791	0.045576	0.064766	0.071962	0.083956	0.103146	0.074361	0.055171	0.047975	0.035981	0.000000	0.000000	0.004797
chr12	113173359	113173759	401_r485	0.0	.	0.095950	0.136729	0.136729	0.093551	0.107943	0.095950	0.076760	0.083956	0.091152	0.100747	0.141526	0.124735	0.141526	0.139127	0.103146	0.050374	0.055171	0.038380	0.043177	0.081557	0.110342	0.127133	0.119937	0.100747	0.062367	0.033582	0.007196	0.014392	0.031184	0.050374	0.100747	0.148722	0.153520	0.151121	0.189501	0.187102	0.139127	0.119937	0.105545	0.047975	0.019190	0.047975	0.062367	0.086355
chr10	52900542	52900942	401_r486	0.0	.	0.000000	0.000000	0.000000	0.000000	0.000000	0.000000	0.000000	0.000000	0.000000	0.000000	0.000000	0.000000	0.000000	0.000000	0.000000	0.000000	0.000000	0.000000	0.000000	0.000000	0.000000	0.000000	0.000000	0.000000	0.000000	0.000000	0.000000	0.000000	0.000000	0.000000	0.000000	0.000000	0.000000	0.000000	0.000000	0.000000	0.000000	0.000000	0.000000	0.000000	0.000000	0.000000	0.000000	0.000000
chr5	156532984	156533384	401_r487	0.0	.	0.023987	0.023987	0.023987	0.023987	0.021589	0.000000	0.000000	0.000000	0.000000	0.000000	0.000000	0.000000	0.000000	0.000000	0.000000	0.000000	0.000000	0.000000	0.004797	0.023987	0.023987	0.023987	0.023987	0.019190	0.000000	0.000000	0.000000	0.000000	0.000000	0.000000	0.000000	0.019190	0.023987	0.023987	0.023987	0.023987	0.004797	0.000000	0.000000	0.000000	0.000000	0.000000	0.000000	0.000000
chr17	42704866	42705266	401_r488	0.0	.	0.047975	0.043177	0.043177	0.045576	0.047975	0.052772	0.071962	0.076760	0.064766	0.093551	0.115140	0.119937	0.095950	0.098349	0.098348	0.071962	0.086355	0.172710	0.201495	0.167912	0.172710	0.153520	0.074361	0.071962	0.086355	0.103146	0.119937	0.117538	0.117538	0.131931	0.196697	0.170311	0.208691	0.311837	0.350217	0.292647	0.314236	0.290249	0.146323	0.079159	0.067165	0.076760	0.095950	0.139127
chr7	149859904	149860304	401_r489	0.0	.	0.000000	0.000000	0.000000	0.000000	0.000000	0.021589	0.023987	0.023987	0.023987	0.023987	0.002399	0.000000	0.009595	0.033582	0.047975	0.047975	0.047975	0.038380	0.014392	0.000000	0.000000	0.000000	0.000000	0.000000	0.000000	0.000000	0.000000	0.000000	0.000000	0.000000	0.000000	0.000000	0.021589	0.023987	0.023987	0.023987	0.023987	0.002399	0.000000	0.000000	0.000000	0.000000	0.000000	0.035981
chr13	33144403	33144803	401_r490	0.0	.	0.045576	0.023987	0.000000	0.016791	0.071962	0.071962	0.071962	0.071962	0.069564	0.047975	0.047975	0.047975	0.067165	0.057570	0.038380	0.047975	0.047975	0.028785	0.023987	0.009595	0.000000	0.000000	0.014392	0.023987	0.023987	0.023987	0.023987	0.009595	0.011994	0.023987	0.028785	0.093551	0.136729	0.139127	0.167912	0.165513	0.122336	0.079159	0.064766	0.035981	0.074361	0.115140	0.148722	0.201495
chr15	74956514	74956914	401_r491	0.0	.	0.177507	0.163115	0.167912	0.189501	0.227881	0.251868	0.290249	0.295046	0.316635	0.302242	0.285451	0.235077	0.251868	0.259065	0.242274	0.280653	0.331027	0.304641	0.333426	0.359812	0.369407	0.352616	0.429376	0.431775	0.422180	0.424579	0.422180	0.386198	0.390996	0.388597	0.381401	0.369407	0.371806	0.398192	0.400591	0.402990	0.506136	0.561307	0.544516	0.556510	0.542117	0.450965	0.426977	0.407787
chr15	41332667	41333067	401_r492	0.0	.	0.134330	0.115140	0.091152	0.047975	0.071962	0.105545	0.134330	0.191900	0.208691	0.218286	0.208691	0.237476	0.182305	0.239875	0.211090	0.199096	0.170311	0.254267	0.268660	0.343021	0.402990	0.407787	0.340622	0.273457	0.254267	0.244672	0.352616	0.424579	0.506136	0.494142	0.491744	0.443768	0.417382	0.434174	0.534921	0.609282	0.659656	0.827568	1.009873	1.151401	1.187380	1.220961	1.261740	1.244950
chr1	12113381	12113781	401_r493	0.0	.	0.047975	0.047975	0.038380	0.031184	0.023987	0.055171	0.071962	0.091152	0.079159	0.071962	0.040779	0.045576	0.052772	0.055171	0.115140	0.143925	0.122336	0.100747	0.112741	0.071962	0.091152	0.143925	0.158317	0.143925	0.146324	0.155919	0.143925	0.131931	0.170311	0.191900	0.139127	0.141526	0.155918	0.117538	0.074361	0.069564	0.040779	0.052772	0.083956	0.158317	0.194298	0.220685	0.215887	0.201495
chr15	81227667	81228067	401_r494	0.0	.	0.000000	0.000000	0.000000	0.000000	0.000000	0.000000	0.000000	0.000000	0.000000	0.000000	0.004797	0.023987	0.023987	0.023987	0.023987	0.019190	0.000000	0.000000	0.000000	0.000000	0.000000	0.000000	0.014392	0.023987	0.023987	0.028785	0.047975	0.033582	0.026386	0.047975	0.043177	0.023987	0.023987	0.021589	0.000000	0.000000	0.000000	0.000000	0.000000	0.011994	0.023987	0.023987	0.023987	0.023987
chr18	55121715	55122115	401_r495	0.0	.	0.023987	0.052772	0.071962	0.059969	0.095950	0.095950	0.067165	0.050374	0.069564	0.047975	0.047975	0.047975	0.045576	0.014392	0.000000	0.016791	0.023987	0.023987	0.023987	0.023987	0.007196	0.000000	0.000000	0.000000	0.000000	0.007196	0.047975	0.064766	0.071962	0.091152	0.088754	0.047975	0.031184	0.028785	0.028785	0.035981	0.047975	0.057570	0.067165	0.047975	0.035981	0.033582	0.038380	0.023987
chr17	42655967	42656367	401_r496	0.0	.	0.000000	0.009595	0.045576	0.071962	0.071962	0.071962	0.062367	0.047975	0.023987	0.023987	0.023987	0.033582	0.026386	0.023987	0.023987	0.023987	0.014392	0.007196	0.023987	0.023987	0.023987	0.033582	0.040779	0.031184	0.062367	0.083956	0.086355	0.081557	0.088754	0.057570	0.064766	0.081557	0.103146	0.127133	0.143925	0.115140	0.110342	0.079159	0.052772	0.050374	0.071962	0.047975	0.047975	0.035981
chr5	1021434	1021834	401_r497	0.0	.	0.033582	0.038380	0.059969	0.088754	0.112741	0.110342	0.093551	0.100747	0.079159	0.062367	0.071962	0.059969	0.033582	0.047975	0.040779	0.023987	0.023987	0.021589	0.000000	0.000000	0.007196	0.023987	0.023987	0.023987	0.050374	0.064766	0.047975	0.047975	0.047975	0.021589	0.028785	0.064766	0.071962	0.071962	0.071962	0.043177	0.021589	0.043177	0.047975	0.052772	0.071962	0.059969	0.071962	0.076760
chr10	102132848	102133248	401_r498	0.0	.	0.057570	0.091152	0.100747	0.100747	0.119937	0.095950	0.076760	0.067165	0.069564	0.071962	0.086355	0.107943	0.160716	0.208691	0.225482	0.232679	0.237476	0.215887	0.230280	0.230280	0.251869	0.254267	0.223084	0.187102	0.191900	0.206292	0.191900	0.215887	0.163115	0.158317	0.237476	0.338223	0.383800	0.431775	0.465357	0.383800	0.319034	0.311837	0.309438	0.280654	0.278255	0.307040	0.335825	0.426977
chr1	226226609	226227009	401_r499	0.0	.	0.000000	0.000000	0.009595	0.045576	0.047975	0.047975	0.047975	0.038380	0.019190	0.023987	0.023987	0.040779	0.047975	0.031184	0.023987	0.023987	0.007196	0.000000	0.000000	0.019190	0.023987	0.050374	0.071962	0.081557	0.076760	0.071962	0.050374	0.047975	0.050374	0.047975	0.047975	0.050374	0.047975	0.035981	0.023987	0.045576	0.045576	0.047975	0.047975	0.047975	0.031184	0.067165	0.047975	0.047975
chr1	45583916	45584316	401_r500	0.0	.	0.179906	0.155918	0.170311	0.179906	0.194299	0.213488	0.268660	0.285451	0.331027	0.347818	0.333426	0.275856	0.287850	0.292647	0.283052	0.331027	0.347818	0.335825	0.290248	0.283052	0.309438	0.367008	0.426977	0.498940	0.525326	0.467756	0.429376	0.371806	0.328628	0.290249	0.297445	0.417382	0.491743	0.510933	0.551712	0.570902	0.477351	0.525326	0.650061	0.813176	0.897132	0.995479	1.079436	1.079437
chr1	74811959	74812359	401_r501	0.0	.	0.000000	0.000000	0.000000	0.000000	0.000000	0.000000	0.000000	0.000000	0.000000	0.000000	0.000000	0.000000	0.000000	0.000000	0.000000	0.000000	0.000000	0.000000	0.019190	0.047975	0.047975	0.047975	0.047975	0.050374	0.023987	0.040779	0.067165	0.071962	0.050374	0.047975	0.031184	0.004797	0.000000	0.021589	0.023987	0.023987	0.028785	0.047975	0.052772	0.095950	0.117538	0.124735	0.119937	0.093551
chr16	88803334	88803734	401_r502	0.0	.	0.290248	0.261463	0.244672	0.283052	0.364610	0.436572	0.414983	0.364610	0.314236	0.251868	0.225482	0.249470	0.319034	0.319034	0.357413	0.402990	0.381401	0.364610	0.386199	0.335825	0.369407	0.417382	0.489345	0.510933	0.558908	0.510933	0.498940	0.450965	0.508535	0.462959	0.424578	0.434174	0.482148	0.570902	0.640466	0.678846	0.734017	0.765201	0.645263	0.642865	0.630871	0.561307	0.484547	0.494142
chr11	31949844	31950244	401_r503	0.0	.	0.016791	0.023987	0.023987	0.023987	0.023987	0.007196	0.007196	0.023987	0.023987	0.023987	0.023987	0.016791	0.000000	0.000000	0.000000	0.000000	0.000000	0.000000	0.000000	0.000000	0.000000	0.000000	0.000000	0.000000	0.000000	0.014392	0.023987	0.023987	0.023987	0.026386	0.033582	0.023987	0.023987	0.043177	0.064766	0.047975	0.047975	0.047975	0.064766	0.076760	0.071962	0.071962	0.071962	0.035981
chr6	30720209	30720609	401_r504	0.0	.	0.254267	0.357413	0.333426	0.414983	0.498940	0.551712	0.482148	0.496541	0.448566	0.460560	0.429376	0.426977	0.400591	0.407787	0.374205	0.263862	0.283052	0.309439	0.321432	0.319033	0.347818	0.268660	0.268660	0.285451	0.302242	0.352616	0.434173	0.455762	0.544516	0.623675	0.592491	0.527725	0.554111	0.419781	0.390996	0.470155	0.544516	0.534921	0.626073	0.659656	0.688441	0.769998	0.798783	0.841961
chr11	111836795	111837195	401_r505	0.0	.	0.191900	0.155919	0.170311	0.127133	0.079159	0.071962	0.083956	0.059969	0.069564	0.071962	0.071962	0.071962	0.098349	0.098349	0.103146	0.119937	0.119937	0.170311	0.208691	0.189501	0.191900	0.189501	0.165514	0.127133	0.146324	0.163115	0.179906	0.124735	0.153520	0.167912	0.247071	0.319033	0.326230	0.287850	0.302242	0.213488	0.129532	0.136729	0.146324	0.179906	0.235077	0.266261	0.247071	0.225482
chr11	65089342	65089742	401_r506	0.0	.	0.052772	0.095950	0.165514	0.213488	0.196697	0.187102	0.163115	0.098349	0.050374	0.028785	0.040779	0.062367	0.079159	0.095950	0.095950	0.079159	0.071962	0.081557	0.083956	0.100747	0.127133	0.112741	0.112741	0.124735	0.129532	0.146324	0.146324	0.134330	0.103146	0.103146	0.086355	0.127134	0.131931	0.167912	0.146323	0.119937	0.059969	0.035981	0.016791	0.026386	0.079159	0.139127	0.143925	0.127133
chr17	30332332	30332732	401_r507	0.0	.	0.023987	0.031184	0.040779	0.023987	0.023987	0.023987	0.016791	0.000000	0.000000	0.000000	0.000000	0.011994	0.023987	0.023987	0.023987	0.023987	0.011994	0.021589	0.023987	0.043177	0.071962	0.071962	0.050374	0.069564	0.052772	0.069564	0.124735	0.143925	0.122336	0.119937	0.074361	0.019190	0.000000	0.000000	0.000000	0.000000	0.021589	0.023987	0.023987	0.023987	0.040779	0.026386	0.023987	0.023987
chr6	684672	685072	401_r508	0.0	.	0.004797	0.050374	0.071962	0.071962	0.071962	0.067165	0.045576	0.023987	0.023987	0.031184	0.047975	0.023987	0.033582	0.079159	0.110342	0.095950	0.107943	0.131931	0.088754	0.069564	0.100747	0.107943	0.074361	0.074361	0.076760	0.052772	0.071962	0.071962	0.079159	0.071962	0.067165	0.076760	0.155919	0.182305	0.191900	0.187102	0.160716	0.083956	0.047975	0.023987	0.033582	0.026386	0.023987	0.028785
chr5	1167560	1167960	401_r509	0.0	.	0.000000	0.000000	0.000000	0.000000	0.000000	0.000000	0.000000	0.000000	0.000000	0.000000	0.000000	0.016791	0.023987	0.023987	0.023987	0.023987	0.045576	0.047975	0.050374	0.071962	0.071962	0.033582	0.023987	0.021589	0.000000	0.014392	0.055171	0.071962	0.074361	0.095950	0.081557	0.040779	0.023987	0.028785	0.026386	0.067165	0.093551	0.105545	0.124735	0.134330	0.136728	0.158317	0.158317	0.155919
chr2	15732265	15732665	401_r510	0.0	.	0.021589	0.023987	0.026386	0.047975	0.062367	0.069564	0.062367	0.069564	0.047975	0.033582	0.023987	0.009595	0.011994	0.023987	0.023987	0.035981	0.067165	0.059969	0.047975	0.069564	0.083956	0.052772	0.047975	0.047975	0.047975	0.023987	0.023987	0.023987	0.031184	0.026386	0.033582	0.050374	0.071962	0.064766	0.071962	0.062367	0.055171	0.047975	0.047975	0.043177	0.071962	0.062367	0.057570	0.071962
chr12	16531656	16532056	401_r511	0.0	.	0.023987	0.023987	0.023987	0.033582	0.035981	0.023987	0.023987	0.023987	0.014392	0.004797	0.023987	0.023987	0.038380	0.047975	0.043177	0.023987	0.047975	0.033582	0.026386	0.047975	0.047975	0.023987	0.023987	0.047975	0.047975	0.047975	0.047975	0.047975	0.045576	0.023987	0.014392	0.023987	0.023987	0.009595	0.000000	0.000000	0.000000	0.021589	0.023987	0.031184	0.057570	0.071962	0.050374	0.047975
chr19	17183294	17183694	401_r512	0.0	.	0.071962	0.055171	0.040779	0.031184	0.023987	0.023987	0.033582	0.045576	0.064766	0.071962	0.076760	0.086355	0.057570	0.031184	0.047975	0.043177	0.023987	0.023987	0.023987	0.002399	0.023987	0.023987	0.026386	0.047975	0.045576	0.023987	0.023987	0.021589	0.000000	0.000000	0.007196	0.023987	0.040779	0.047975	0.047975	0.057570	0.088754	0.079159	0.095950	0.095950	0.079159	0.031184	0.023987	0.000000
chr7	151092850	151093250	401_r513	0.0	.	0.093551	0.059969	0.026386	0.023987	0.023987	0.002399	0.014392	0.047975	0.071962	0.071962	0.071962	0.057570	0.023987	0.000000	0.004797	0.038380	0.047975	0.047975	0.047975	0.069564	0.081557	0.071962	0.105545	0.124735	0.117538	0.071962	0.095950	0.062367	0.043177	0.023987	0.023987	0.000000	0.000000	0.000000	0.000000	0.000000	0.000000	0.000000	0.000000	0.000000	0.000000	0.019190	0.052772	0.081557
chr14	86091725	86092125	401_r514	0.0	.	0.000000	0.000000	0.014392	0.047975	0.047975	0.047975	0.062367	0.057570	0.023987	0.050374	0.071962	0.057570	0.047975	0.052772	0.045576	0.023987	0.023987	0.023987	0.019190	0.014392	0.023987	0.023987	0.023987	0.031184	0.033582	0.023987	0.023987	0.023987	0.016791	0.000000	0.000000	0.000000	0.000000	0.004797	0.023987	0.023987	0.023987	0.023987	0.019190	0.000000	0.000000	0.000000	0.000000	0.000000
chrX	24817558	24817958	401_r515	0.0	.	0.146324	0.143925	0.129532	0.107943	0.040779	0.000000	0.000000	0.000000	0.009595	0.023987	0.023987	0.023987	0.038380	0.038380	0.023987	0.023987	0.023987	0.009595	0.000000	0.000000	0.000000	0.026386	0.047975	0.064766	0.071962	0.071962	0.045576	0.023987	0.031184	0.023987	0.023987	0.033582	0.062367	0.047975	0.047975	0.067165	0.062367	0.050374	0.047975	0.047975	0.028785	0.033582	0.031184	0.023987
chr7	37765799	37766199	401_r516	0.0	.	0.000000	0.000000	0.000000	0.000000	0.000000	0.000000	0.000000	0.000000	0.000000	0.000000	0.000000	0.000000	0.000000	0.000000	0.000000	0.000000	0.000000	0.000000	0.000000	0.000000	0.000000	0.021589	0.040779	0.047975	0.047975	0.047975	0.026386	0.007196	0.000000	0.000000	0.002399	0.023987	0.023987	0.023987	0.023987	0.021589	0.023987	0.023987	0.023987	0.023987	0.023987	0.000000	0.000000	0.000000
chr10	128106764	128107164	401_r517	0.0	.	0.047975	0.055171	0.047975	0.059969	0.047975	0.047975	0.023987	0.023987	0.011994	0.000000	0.000000	0.000000	0.000000	0.000000	0.000000	0.000000	0.000000	0.000000	0.004797	0.023987	0.023987	0.023987	0.023987	0.019190	0.000000	0.000000	0.000000	0.000000	0.000000	0.000000	0.000000	0.000000	0.000000	0.000000	0.000000	0.000000	0.000000	0.000000	0.021589	0.023987	0.028785	0.047975	0.047975	0.026386
chr9	21761318	21761718	401_r518	0.0	.	0.023987	0.023987	0.023987	0.011994	0.000000	0.000000	0.000000	0.002399	0.023987	0.023987	0.023987	0.023987	0.021589	0.000000	0.000000	0.000000	0.000000	0.000000	0.000000	0.000000	0.000000	0.000000	0.000000	0.000000	0.000000	0.000000	0.000000	0.000000	0.000000	0.000000	0.000000	0.000000	0.000000	0.000000	0.000000	0.000000	0.004797	0.023987	0.023987	0.023987	0.023987	0.019190	0.023987	0.023987
chrX	12801821	12802221	401_r519	0.0	.	0.026386	0.069564	0.071962	0.057570	0.052772	0.074361	0.050374	0.047975	0.047975	0.043177	0.019190	0.000000	0.000000	0.000000	0.000000	0.016791	0.023987	0.023987	0.023987	0.023987	0.007196	0.000000	0.000000	0.000000	0.000000	0.000000	0.009595	0.023987	0.047975	0.071962	0.071962	0.067165	0.091152	0.071962	0.047975	0.047975	0.043177	0.004797	0.000000	0.000000	0.000000	0.000000	0.016791	0.023987
chr10	13161383	13161783	401_r520	0.0	.	0.028785	0.047975	0.047975	0.059969	0.047975	0.043177	0.023987	0.023987	0.019190	0.052772	0.071962	0.071962	0.071962	0.052772	0.019190	0.000000	0.000000	0.000000	0.000000	0.016791	0.023987	0.023987	0.023987	0.052772	0.055171	0.059969	0.071962	0.074361	0.067165	0.069564	0.062367	0.095950	0.117538	0.095950	0.095950	0.093551	0.055171	0.067165	0.091152	0.103146	0.163115	0.160716	0.160716	0.172710
chr8	69899754	69900154	401_r521	0.0	.	0.023987	0.023987	0.002399	0.009595	0.038380	0.047975	0.047975	0.047975	0.038380	0.009595	0.000000	0.000000	0.002399	0.023987	0.031184	0.047975	0.050374	0.093551	0.083956	0.088754	0.071962	0.069564	0.023987	0.011994	0.004797	0.023987	0.023987	0.023987	0.023987	0.019190	0.000000	0.000000	0.000000	0.000000	0.000000	0.000000	0.014392	0.023987	0.023987	0.023987	0.023987	0.009595	0.000000	0.000000
chr1	33074161	33074561	401_r522	0.0	.	0.000000	0.000000	0.009595	0.023987	0.023987	0.023987	0.023987	0.014392	0.000000	0.000000	0.000000	0.000000	0.000000	0.000000	0.000000	0.000000	0.000000	0.021589	0.023987	0.023987	0.031184	0.071962	0.050374	0.047975	0.047975	0.040779	0.000000	0.000000	0.000000	0.000000	0.000000	0.000000	0.000000	0.000000	0.000000	0.000000	0.000000	0.000000	0.000000	0.000000	0.000000	0.000000	0.000000	0.000000
chr1	154470008	154470408	401_r523	0.0	.	0.000000	0.023987	0.081557	0.119937	0.136729	0.143925	0.119937	0.079159	0.050374	0.055171	0.047975	0.047975	0.031184	0.021589	0.000000	0.000000	0.000000	0.000000	0.000000	0.000000	0.019190	0.071962	0.071962	0.071962	0.071962	0.062367	0.023987	0.023987	0.023987	0.023987	0.014392	0.004797	0.047975	0.076760	0.107943	0.129532	0.139127	0.095950	0.067165	0.035981	0.014392	0.014392	0.023987	0.031184
chr7	112091754	112092154	401_r524	0.0	.	0.000000	0.000000	0.004797	0.023987	0.023987	0.023987	0.023987	0.019190	0.000000	0.000000	0.000000	0.000000	0.000000	0.000000	0.004797	0.023987	0.023987	0.023987	0.023987	0.019190	0.000000	0.000000	0.000000	0.000000	0.000000	0.000000	0.011994	0.023987	0.031184	0.055171	0.071962	0.059969	0.047975	0.040779	0.016791	0.000000	0.000000	0.000000	0.000000	0.000000	0.011994	0.023987	0.023987	0.045576
chr19	10222189	10222589	401_r525	0.0	.	0.206292	0.237476	0.235077	0.295046	0.307040	0.295046	0.311837	0.321432	0.333426	0.381401	0.350217	0.314236	0.299843	0.273457	0.254267	0.251869	0.215887	0.163115	0.129532	0.119937	0.302242	0.359812	0.448566	0.489345	0.530123	0.393395	0.335825	0.290248	0.287850	0.223083	0.225482	0.271059	0.309438	0.350217	0.414983	0.498940	0.556510	0.578099	0.642865	0.592491	0.534921	0.453364	0.398192	0.333426
chr16	11678285	11678685	401_r526	0.0	.	0.383800	0.338224	0.302242	0.237476	0.175108	0.251868	0.275856	0.290248	0.343021	0.333426	0.295046	0.295046	0.369407	0.426977	0.472554	0.472554	0.460560	0.465357	0.407787	0.443768	0.558908	0.580497	0.546915	0.580497	0.489345	0.359812	0.371806	0.381401	0.367008	0.362211	0.376603	0.347818	0.350217	0.321432	0.359812	0.359812	0.383800	0.367008	0.419781	0.393395	0.402990	0.398192	0.398192	0.400591
chr12	56449101	56449501	401_r527	0.0	.	0.206292	0.203893	0.196697	0.163115	0.139127	0.167912	0.155919	0.184703	0.220685	0.247071	0.263862	0.307040	0.304641	0.311837	0.261464	0.215887	0.196697	0.280653	0.263862	0.295046	0.323831	0.287850	0.160716	0.151121	0.175108	0.167912	0.184704	0.235077	0.237476	0.242274	0.283052	0.285451	0.299843	0.376603	0.369407	0.350217	0.386199	0.381401	0.347819	0.518130	0.563706	0.554111	0.592491	0.633270
chr22	23847776	23848176	401_r528	0.0	.	0.283052	0.309438	0.314236	0.299844	0.213488	0.256666	0.242274	0.268660	0.304641	0.331027	0.314236	0.302242	0.307040	0.280653	0.302242	0.335825	0.410186	0.434173	0.472553	0.412585	0.414983	0.374205	0.369407	0.362211	0.438971	0.448566	0.453363	0.429376	0.369407	0.321432	0.304641	0.287850	0.254267	0.364610	0.374205	0.402990	0.371806	0.398192	0.379002	0.441370	0.458161	0.558908	0.604485	0.664453
chr4	77815546	77815946	401_r529	0.0	.	0.119937	0.107943	0.107943	0.134330	0.143925	0.170311	0.191900	0.201495	0.175108	0.146324	0.146324	0.225482	0.251869	0.285451	0.283052	0.235077	0.134330	0.103146	0.117539	0.136728	0.196697	0.239875	0.230280	0.191900	0.191900	0.175109	0.167912	0.160716	0.153520	0.127133	0.103146	0.081557	0.117539	0.117538	0.122336	0.177507	0.191900	0.191900	0.215887	0.244672	0.187102	0.172710	0.223083	0.237476
chr22	22848257	22848657	401_r530	0.0	.	0.059969	0.050374	0.064766	0.023987	0.023987	0.064766	0.081557	0.071962	0.071962	0.071962	0.038380	0.055171	0.071962	0.071962	0.071962	0.064766	0.028785	0.000000	0.000000	0.023987	0.047975	0.047975	0.047975	0.047975	0.023987	0.000000	0.000000	0.000000	0.007196	0.023987	0.026386	0.071962	0.071962	0.064766	0.047975	0.045576	0.000000	0.000000	0.000000	0.000000	0.021589	0.023987	0.040779	0.069564
chr20	37921877	37922277	401_r531	0.0	.	0.000000	0.000000	0.007196	0.023987	0.023987	0.023987	0.047975	0.040779	0.023987	0.023987	0.023987	0.000000	0.000000	0.023987	0.035981	0.047975	0.047975	0.047975	0.040779	0.035981	0.031184	0.071962	0.071962	0.055171	0.047975	0.040779	0.000000	0.000000	0.000000	0.000000	0.000000	0.000000	0.000000	0.000000	0.000000	0.000000	0.000000	0.000000	0.000000	0.000000	0.000000	0.016791	0.023987	0.023987
chr16	4566236	4566636	401_r532	0.0	.	0.023987	0.019190	0.000000	0.000000	0.000000	0.000000	0.000000	0.000000	0.000000	0.000000	0.000000	0.000000	0.000000	0.000000	0.014392	0.023987	0.038380	0.047975	0.047975	0.033582	0.023987	0.009595	0.000000	0.000000	0.000000	0.000000	0.000000	0.021589	0.023987	0.023987	0.023987	0.023987	0.002399	0.000000	0.000000	0.007196	0.033582	0.047975	0.050374	0.071962	0.064766	0.038380	0.023987	0.031184
chr13	113863070	113863470	401_r533	0.0	.	0.059969	0.033582	0.031184	0.023987	0.069564	0.131931	0.151121	0.158317	0.143925	0.098349	0.052772	0.040779	0.023987	0.023987	0.038380	0.031184	0.043177	0.047975	0.067165	0.059969	0.071962	0.052772	0.047975	0.028785	0.021589	0.009595	0.043177	0.067165	0.071962	0.079159	0.115140	0.127133	0.141526	0.148722	0.165513	0.139127	0.093551	0.067165	0.074361	0.067165	0.047975	0.086355	0.098349	0.112741
chr1	151475161	151475561	401_r534	0.0	.	0.086355	0.071962	0.050374	0.028785	0.023987	0.047975	0.064766	0.071962	0.071962	0.052772	0.047975	0.031184	0.023987	0.040779	0.057570	0.047975	0.055171	0.071962	0.069564	0.057570	0.059969	0.064766	0.062367	0.064766	0.086355	0.083956	0.071962	0.079159	0.074361	0.057570	0.047975	0.047975	0.026386	0.014392	0.000000	0.000000	0.000000	0.000000	0.009595	0.023987	0.043177	0.067165	0.071962	0.071962
chr2	189933050	189933450	401_r535	0.0	.	0.000000	0.000000	0.000000	0.000000	0.000000	0.000000	0.023987	0.023987	0.023987	0.023987	0.023987	0.019190	0.023987	0.023987	0.023987	0.023987	0.004797	0.000000	0.000000	0.000000	0.000000	0.000000	0.016791	0.023987	0.023987	0.023987	0.023987	0.007196	0.000000	0.000000	0.000000	0.000000	0.019190	0.023987	0.023987	0.023987	0.023987	0.004797	0.007196	0.047975	0.047975	0.047975	0.047975	0.052772
chr16	58728822	58729222	401_r536	0.0	.	0.023987	0.011994	0.000000	0.000000	0.007196	0.047975	0.059969	0.095950	0.095950	0.088754	0.047975	0.035981	0.014392	0.038380	0.071962	0.071962	0.074361	0.081557	0.057570	0.033582	0.047975	0.045576	0.023987	0.023987	0.031184	0.028785	0.059969	0.083956	0.095950	0.107943	0.115140	0.086355	0.100747	0.095950	0.067165	0.047975	0.069564	0.055171	0.059969	0.071962	0.071962	0.052772	0.050374	0.059969
chr8	135712971	135713371	401_r537	0.0	.	0.000000	0.000000	0.000000	0.000000	0.000000	0.000000	0.000000	0.019190	0.023987	0.023987	0.023987	0.023987	0.004797	0.000000	0.000000	0.000000	0.000000	0.000000	0.000000	0.000000	0.000000	0.000000	0.000000	0.000000	0.011994	0.023987	0.023987	0.023987	0.023987	0.011994	0.004797	0.023987	0.023987	0.033582	0.047975	0.067165	0.062367	0.071962	0.062367	0.052772	0.047975	0.033582	0.023987	0.023987
chr1	186194402	186194802	401_r538	0.0	.	0.000000	0.000000	0.000000	0.000000	0.000000	0.000000	0.000000	0.019190	0.023987	0.023987	0.023987	0.023987	0.004797	0.000000	0.000000	0.000000	0.000000	0.000000	0.000000	0.000000	0.000000	0.000000	0.000000	0.000000	0.000000	0.000000	0.000000	0.000000	0.000000	0.000000	0.000000	0.011994	0.023987	0.035981	0.047975	0.047975	0.035981	0.023987	0.011994	0.000000	0.000000	0.000000	0.000000	0.002399
chr6	106102006	106102406	401_r539	0.0	.	0.244672	0.182305	0.153520	0.151121	0.136728	0.203893	0.261463	0.309438	0.347818	0.371806	0.357414	0.410186	0.390996	0.347818	0.340622	0.326230	0.220685	0.266261	0.280654	0.249470	0.278255	0.323831	0.295046	0.326230	0.371806	0.338223	0.319033	0.319033	0.275856	0.275856	0.278255	0.338223	0.343021	0.321432	0.335825	0.443768	0.424579	0.446167	0.498940	0.496541	0.364610	0.345420	0.316635	0.307040
chr1	23533599	23533999	401_r540	0.0	.	0.057570	0.062367	0.067165	0.047975	0.047975	0.047975	0.026386	0.002399	0.000000	0.000000	0.014392	0.040779	0.047975	0.071962	0.071962	0.067165	0.055171	0.047975	0.035981	0.052772	0.062367	0.047975	0.047975	0.050374	0.043177	0.043177	0.071962	0.071962	0.074361	0.071962	0.069564	0.047975	0.047975	0.031184	0.023987	0.014392	0.023987	0.043177	0.047975	0.081557	0.098349	0.105545	0.100747	0.095950
chr1	200893079	200893479	401_r541	0.0	.	0.047975	0.045576	0.083956	0.115140	0.148722	0.167912	0.151121	0.124735	0.091152	0.069564	0.086355	0.095950	0.079159	0.069564	0.045576	0.009595	0.000000	0.000000	0.011994	0.028785	0.047975	0.064766	0.117538	0.107943	0.117538	0.143925	0.165513	0.189501	0.191900	0.165514	0.124735	0.112741	0.057570	0.079159	0.105545	0.127133	0.131931	0.115140	0.117538	0.110342	0.083956	0.052772	0.047975	0.028785
chr1	35733709	35734109	401_r542	0.0	.	0.014392	0.047975	0.047975	0.062367	0.095950	0.091152	0.047975	0.047975	0.035981	0.023987	0.023987	0.023987	0.045576	0.043177	0.047975	0.057570	0.122336	0.122336	0.119937	0.095950	0.086355	0.021589	0.000000	0.000000	0.000000	0.000000	0.000000	0.004797	0.031184	0.047975	0.047975	0.055171	0.083956	0.088754	0.081557	0.095950	0.088754	0.057570	0.047975	0.038380	0.023987	0.023987	0.021589	0.000000
chr8	103831736	103832136	401_r543	0.0	.	0.071962	0.055171	0.040779	0.011994	0.023987	0.023987	0.023987	0.035981	0.035981	0.023987	0.023987	0.023987	0.011994	0.000000	0.000000	0.000000	0.000000	0.000000	0.000000	0.000000	0.016791	0.047975	0.091152	0.119937	0.136729	0.127133	0.095950	0.055171	0.059969	0.055171	0.057570	0.083956	0.115140	0.088754	0.095950	0.086355	0.059969	0.026386	0.019190	0.000000	0.000000	0.000000	0.016791	0.023987
chr7	86963483	86963883	401_r544	0.0	.	0.023987	0.023987	0.021589	0.000000	0.000000	0.000000	0.000000	0.000000	0.000000	0.000000	0.011994	0.023987	0.023987	0.023987	0.023987	0.028785	0.023987	0.023987	0.023987	0.023987	0.007196	0.000000	0.000000	0.000000	0.000000	0.000000	0.011994	0.035981	0.055171	0.071962	0.071962	0.059969	0.035981	0.016791	0.000000	0.000000	0.000000	0.000000	0.016791	0.023987	0.023987	0.023987	0.023987	0.007196
chr2	7634313	7634713	401_r545	0.0	.	0.064766	0.091152	0.100747	0.110342	0.119937	0.095950	0.062367	0.057570	0.057570	0.052772	0.071962	0.076760	0.086355	0.071962	0.067165	0.047975	0.033582	0.016791	0.047975	0.047975	0.071962	0.083956	0.103146	0.071962	0.074361	0.071962	0.059969	0.023987	0.023987	0.021589	0.016791	0.028785	0.050374	0.079159	0.095950	0.076760	0.067165	0.045576	0.016791	0.021589	0.023987	0.023987	0.023987	0.023987
chr20	5115712	5116112	401_r546	0.0	.	0.179906	0.211090	0.191900	0.201495	0.213488	0.155919	0.129532	0.117538	0.129532	0.167912	0.213488	0.266261	0.268660	0.251868	0.208691	0.170311	0.110342	0.095950	0.110342	0.151121	0.167912	0.167912	0.177507	0.167912	0.158317	0.191900	0.215887	0.211090	0.206292	0.218286	0.179906	0.201495	0.191900	0.141526	0.079159	0.062367	0.057570	0.052772	0.093551	0.119937	0.139127	0.129532	0.153520	0.158317
chr17	37406841	37407241	401_r547	0.0	.	0.093551	0.119937	0.110342	0.127133	0.151121	0.184703	0.223083	0.208691	0.182305	0.194298	0.256666	0.259065	0.316635	0.333426	0.321432	0.225482	0.213488	0.163115	0.124735	0.165513	0.213488	0.187102	0.220685	0.333426	0.347819	0.319033	0.331027	0.412585	0.458161	0.549314	0.654859	0.781992	0.779593	0.731618	0.726821	0.714827	0.599687	0.494142	0.542117	0.465357	0.443769	0.515731	0.551712	0.470155
chr1	90959662	90960062	401_r548	0.0	.	0.021589	0.000000	0.000000	0.000000	0.000000	0.002399	0.023987	0.050374	0.071962	0.071962	0.059969	0.045576	0.021589	0.023987	0.023987	0.023987	0.023987	0.040779	0.023987	0.023987	0.038380	0.047975	0.040779	0.062367	0.095950	0.083956	0.095950	0.079159	0.074361	0.064766	0.069564	0.047975	0.047975	0.038380	0.031184	0.026386	0.057570	0.095950	0.088754	0.071962	0.083956	0.062367	0.023987	0.023987
chr22	38455783	38456183	401_r549	0.0	.	0.182305	0.134330	0.119937	0.112741	0.095950	0.052772	0.040779	0.062367	0.062367	0.093551	0.095950	0.079159	0.100747	0.112741	0.095950	0.095950	0.098349	0.076760	0.052772	0.050374	0.050374	0.069564	0.047975	0.091152	0.081557	0.095950	0.095950	0.095950	0.052772	0.047975	0.045576	0.023987	0.023987	0.023987	0.021589	0.040779	0.047975	0.069564	0.079159	0.088754	0.067165	0.071962	0.050374	0.040779
chr18	11511548	11511948	401_r550	0.0	.	0.026386	0.047975	0.047975	0.033582	0.023987	0.021589	0.000000	0.000000	0.000000	0.000000	0.000000	0.009595	0.045576	0.047975	0.071962	0.071962	0.062367	0.026386	0.023987	0.000000	0.000000	0.021589	0.047975	0.067165	0.088754	0.095950	0.074361	0.064766	0.052772	0.050374	0.055171	0.074361	0.086355	0.103146	0.100747	0.129532	0.151121	0.175108	0.184704	0.167912	0.127133	0.086355	0.047975	0.023987
chr7	92854917	92855317	401_r551	0.0	.	0.023987	0.023987	0.023987	0.023987	0.021589	0.000000	0.000000	0.000000	0.000000	0.000000	0.000000	0.000000	0.000000	0.000000	0.000000	0.000000	0.000000	0.000000	0.000000	0.000000	0.019190	0.023987	0.023987	0.023987	0.033582	0.028785	0.023987	0.023987	0.023987	0.014392	0.000000	0.000000	0.000000	0.000000	0.000000	0.000000	0.000000	0.000000	0.000000	0.000000	0.023987	0.043177	0.064766	0.071962
chrX	40754930	40755330	401_r552	0.0	.	0.000000	0.000000	0.000000	0.000000	0.000000	0.000000	0.000000	0.000000	0.000000	0.004797	0.023987	0.023987	0.023987	0.023987	0.019190	0.000000	0.000000	0.000000	0.000000	0.000000	0.000000	0.000000	0.000000	0.000000	0.000000	0.000000	0.035981	0.047975	0.047975	0.047975	0.047975	0.011994	0.000000	0.000000	0.000000	0.000000	0.000000	0.000000	0.000000	0.000000	0.000000	0.019190	0.023987	0.043177
chr6	73389899	73390299	401_r553	0.0	.	0.103146	0.112741	0.095950	0.091152	0.095950	0.088754	0.100747	0.119937	0.107943	0.100747	0.110342	0.095950	0.071962	0.064766	0.045576	0.047975	0.035981	0.047975	0.062367	0.074361	0.088754	0.086355	0.071962	0.057570	0.043177	0.007196	0.016791	0.023987	0.045576	0.071962	0.071962	0.055171	0.071962	0.050374	0.023987	0.023987	0.047975	0.047975	0.047975	0.047975	0.047975	0.040779	0.023987	0.023987
chr19	46780278	46780678	401_r554	0.0	.	0.321432	0.314236	0.333426	0.362211	0.309439	0.297445	0.299843	0.237476	0.167912	0.172710	0.206292	0.177507	0.206292	0.285451	0.273457	0.254267	0.254267	0.283052	0.290249	0.307040	0.331027	0.371806	0.331027	0.295046	0.302242	0.292647	0.283052	0.292647	0.292647	0.287850	0.256666	0.254267	0.242274	0.283052	0.338224	0.400591	0.393395	0.393395	0.326230	0.343021	0.297445	0.285451	0.292647	0.275856
chr20	9677229	9677629	401_r555	0.0	.	0.000000	0.000000	0.011994	0.043177	0.047975	0.047975	0.047975	0.035981	0.004797	0.000000	0.000000	0.000000	0.014392	0.023987	0.023987	0.023987	0.023987	0.009595	0.000000	0.002399	0.023987	0.023987	0.023987	0.023987	0.021589	0.000000	0.021589	0.023987	0.023987	0.023987	0.023987	0.002399	0.000000	0.000000	0.000000	0.000000	0.000000	0.000000	0.000000	0.000000	0.000000	0.000000	0.000000	0.000000
chr1	39509397	39509797	401_r556	0.0	.	0.079159	0.081557	0.050374	0.067165	0.115140	0.117539	0.127133	0.143925	0.124735	0.093551	0.091152	0.098349	0.122336	0.179906	0.194298	0.177507	0.182305	0.160716	0.160716	0.160716	0.172710	0.184703	0.196697	0.167912	0.167912	0.242274	0.242274	0.247071	0.275856	0.251868	0.175108	0.124735	0.098349	0.115140	0.160716	0.223084	0.292647	0.314236	0.393395	0.426977	0.393395	0.331027	0.335825	0.215887
chr3	140906842	140907242	401_r557	0.0	.	0.023987	0.023987	0.014392	0.000000	0.000000	0.000000	0.000000	0.000000	0.002399	0.023987	0.038380	0.047975	0.047975	0.045576	0.023987	0.033582	0.023987	0.031184	0.047975	0.047975	0.023987	0.023987	0.016791	0.000000	0.000000	0.000000	0.002399	0.023987	0.023987	0.023987	0.023987	0.021589	0.000000	0.000000	0.000000	0.000000	0.000000	0.000000	0.021589	0.023987	0.023987	0.023987	0.023987	0.026386
chr4	152637305	152637705	401_r558	0.0	.	0.000000	0.000000	0.000000	0.023987	0.023987	0.023987	0.023987	0.023987	0.000000	0.000000	0.000000	0.000000	0.000000	0.000000	0.000000	0.000000	0.000000	0.000000	0.000000	0.000000	0.000000	0.000000	0.000000	0.000000	0.019190	0.035981	0.047975	0.069564	0.071962	0.052772	0.035981	0.023987	0.002399	0.004797	0.023987	0.047975	0.071962	0.071962	0.067165	0.047975	0.026386	0.023987	0.023987	0.023987
chr7	11294071	11294471	401_r559	0.0	.	0.000000	0.000000	0.011994	0.023987	0.023987	0.023987	0.023987	0.011994	0.000000	0.000000	0.000000	0.000000	0.000000	0.000000	0.000000	0.000000	0.000000	0.000000	0.000000	0.000000	0.000000	0.000000	0.002399	0.023987	0.038380	0.047975	0.047975	0.045576	0.023987	0.009595	0.000000	0.000000	0.000000	0.000000	0.000000	0.000000	0.000000	0.000000	0.000000	0.000000	0.000000	0.000000	0.000000	0.007196
chr3	172750538	172750938	401_r560	0.0	.	0.023987	0.023987	0.028785	0.052772	0.052772	0.047975	0.047975	0.064766	0.064766	0.093551	0.119937	0.127133	0.136728	0.151121	0.148722	0.143925	0.136729	0.105545	0.067165	0.021589	0.019190	0.083956	0.119937	0.119937	0.141526	0.124735	0.069564	0.055171	0.139127	0.146324	0.143925	0.153520	0.153520	0.091152	0.117538	0.170311	0.172710	0.194298	0.251869	0.280654	0.280654	0.263862	0.237476	0.237476
chr2	70160993	70161393	401_r561	0.0	.	0.095950	0.076760	0.093551	0.129532	0.139127	0.206292	0.242274	0.194299	0.153520	0.203894	0.201495	0.165513	0.177507	0.218286	0.184704	0.187102	0.211090	0.237476	0.223083	0.239875	0.172710	0.129532	0.093551	0.076760	0.081557	0.136728	0.187102	0.187102	0.167912	0.134330	0.124735	0.122336	0.175108	0.235077	0.263862	0.278255	0.292647	0.263862	0.273457	0.263862	0.273457	0.316635	0.352616	0.292647
chr6	108883196	108883596	401_r562	0.0	.	0.023987	0.040779	0.047975	0.047975	0.043177	0.057570	0.079159	0.071962	0.086355	0.095950	0.062367	0.026386	0.040779	0.033582	0.023987	0.023987	0.023987	0.007196	0.023987	0.023987	0.023987	0.023987	0.023987	0.014392	0.031184	0.047975	0.057570	0.095950	0.086355	0.103146	0.095950	0.086355	0.071962	0.067165	0.050374	0.047975	0.055171	0.050374	0.071962	0.055171	0.047975	0.040779	0.083956	0.071962
chr3	159996544	159996944	401_r563	0.0	.	0.071962	0.059969	0.009595	0.023987	0.023987	0.023987	0.047975	0.043177	0.047975	0.047975	0.047975	0.040779	0.045576	0.023987	0.023987	0.023987	0.007196	0.000000	0.009595	0.023987	0.023987	0.023987	0.033582	0.047975	0.069564	0.071962	0.112741	0.134330	0.110342	0.074361	0.071962	0.031184	0.019190	0.035981	0.047975	0.047975	0.059969	0.064766	0.059969	0.047975	0.047975	0.035981	0.016791	0.023987
chr13	23637791	23638191	401_r564	0.0	.	0.000000	0.000000	0.000000	0.000000	0.023987	0.047975	0.047975	0.055171	0.071962	0.047975	0.023987	0.023987	0.016791	0.000000	0.000000	0.000000	0.000000	0.000000	0.000000	0.000000	0.014392	0.023987	0.023987	0.035981	0.079159	0.081557	0.071962	0.091152	0.083956	0.040779	0.023987	0.026386	0.028785	0.023987	0.023987	0.023987	0.033582	0.023987	0.047975	0.052772	0.071962	0.064766	0.071962	0.047975
chr3	173732346	173732746	401_r565	0.0	.	0.000000	0.000000	0.000000	0.000000	0.007196	0.023987	0.023987	0.023987	0.023987	0.016791	0.000000	0.000000	0.000000	0.000000	0.000000	0.000000	0.000000	0.000000	0.000000	0.000000	0.000000	0.000000	0.000000	0.000000	0.000000	0.000000	0.000000	0.000000	0.000000	0.000000	0.000000	0.000000	0.000000	0.000000	0.000000	0.000000	0.000000	0.000000	0.000000	0.000000	0.000000	0.000000	0.014392	0.023987
chr6	7916939	7917339	401_r566	0.0	.	0.158317	0.170311	0.146324	0.124735	0.177507	0.184704	0.129532	0.139127	0.115140	0.057570	0.047975	0.069564	0.098349	0.119937	0.119937	0.119937	0.129532	0.143925	0.182305	0.206292	0.215887	0.215887	0.170311	0.155919	0.143925	0.119937	0.086355	0.067165	0.069564	0.091152	0.110342	0.119937	0.143925	0.153520	0.206292	0.297445	0.328629	0.314236	0.321432	0.266261	0.215887	0.196697	0.220685	0.196697
chr1	165785273	165785673	401_r567	0.0	.	0.059969	0.052772	0.023987	0.023987	0.023987	0.021589	0.040779	0.047975	0.047975	0.047975	0.045576	0.019190	0.043177	0.047975	0.050374	0.071962	0.098349	0.122336	0.143925	0.141526	0.119937	0.112741	0.074361	0.071962	0.071962	0.071962	0.059969	0.050374	0.047975	0.057570	0.091152	0.076760	0.069564	0.047975	0.038380	0.004797	0.050374	0.071962	0.071962	0.071962	0.086355	0.074361	0.071962	0.071962
chr7	45001174	45001574	401_r568	0.0	.	0.419781	0.412585	0.357414	0.259065	0.220685	0.249470	0.199096	0.206292	0.290248	0.302242	0.268660	0.307040	0.314236	0.352616	0.388597	0.443768	0.484547	0.503737	0.436572	0.371806	0.359812	0.333426	0.374205	0.386199	0.422180	0.467756	0.429376	0.429376	0.381401	0.335825	0.249470	0.227881	0.189501	0.256666	0.316635	0.374205	0.431775	0.429376	0.402990	0.388597	0.426977	0.410186	0.355015	0.333426
chr18	12939145	12939545	401_r569	0.0	.	0.119937	0.119937	0.119937	0.112741	0.107943	0.071962	0.071962	0.112741	0.091152	0.071962	0.071962	0.071962	0.026386	0.000000	0.000000	0.000000	0.000000	0.000000	0.004797	0.023987	0.023987	0.023987	0.023987	0.019190	0.000000	0.014392	0.023987	0.045576	0.047975	0.047975	0.033582	0.023987	0.007196	0.023987	0.023987	0.023987	0.023987	0.026386	0.023987	0.023987	0.040779	0.067165	0.095950	0.095950
chr16	67644938	67645338	401_r570	0.0	.	0.067165	0.047975	0.047975	0.047975	0.069564	0.098349	0.095950	0.105545	0.115140	0.098349	0.069564	0.047975	0.038380	0.062367	0.076760	0.129532	0.167912	0.160716	0.110342	0.095950	0.115140	0.100747	0.119937	0.119937	0.155919	0.095950	0.091152	0.105545	0.187102	0.199096	0.187102	0.179906	0.199096	0.191900	0.143925	0.143925	0.163115	0.127134	0.052772	0.071962	0.088754	0.129532	0.143925	0.177507
chr3	141489183	141489583	401_r571	0.0	.	0.357414	0.335825	0.362211	0.412585	0.345420	0.297445	0.292647	0.239875	0.163115	0.206292	0.208691	0.184704	0.206292	0.199096	0.182305	0.167912	0.165514	0.213488	0.263862	0.263862	0.285451	0.287850	0.299843	0.266261	0.235077	0.242273	0.287850	0.230280	0.230280	0.242274	0.251869	0.259065	0.266261	0.280654	0.290249	0.271059	0.249470	0.227881	0.278255	0.295046	0.297445	0.314236	0.333426	0.259065
chr19	18849853	18850253	401_r572	0.0	.	0.122336	0.093551	0.057570	0.047975	0.057570	0.091152	0.122336	0.119937	0.119937	0.143925	0.124735	0.076760	0.088754	0.095950	0.083956	0.086355	0.124735	0.131931	0.165514	0.218286	0.283052	0.273457	0.251869	0.242274	0.203893	0.151121	0.129532	0.131931	0.167912	0.182305	0.213488	0.271058	0.273457	0.295046	0.309438	0.280654	0.297445	0.314236	0.242274	0.215887	0.237476	0.208691	0.223083	0.302242
chr17	17298100	17298500	401_r573	0.0	.	0.019190	0.023987	0.023987	0.023987	0.023987	0.004797	0.009595	0.023987	0.035981	0.047975	0.047975	0.038380	0.023987	0.011994	0.000000	0.000000	0.000000	0.000000	0.038380	0.062367	0.093551	0.095950	0.095950	0.057570	0.045576	0.026386	0.023987	0.023987	0.028785	0.035981	0.050374	0.071962	0.074361	0.091152	0.071962	0.045576	0.023987	0.021589	0.000000	0.019190	0.023987	0.023987	0.023987	0.023987
chr11	111377854	111378254	401_r574	0.0	.	1.643143	1.683922	1.907003	1.976569	1.926195	2.000557	1.911804	1.755883	1.698312	1.885416	1.983765	1.983766	2.007752	1.990961	1.849435	1.667129	1.575975	1.549592	1.607162	1.616756	1.688719	1.635947	1.787066	1.794264	1.643143	1.549592	1.518407	1.460839	1.338502	1.465634	1.348096	1.300121	1.372084	1.448845	1.547194	1.659933	1.700714	1.621555	1.549591	1.340902	1.391273	1.420057	1.501616	1.619155
chr6	152566373	152566773	401_r575	0.0	.	0.040779	0.026386	0.023987	0.023987	0.023987	0.007196	0.000000	0.000000	0.000000	0.016791	0.047975	0.069564	0.071962	0.071962	0.071962	0.047975	0.026386	0.047975	0.047975	0.047975	0.047975	0.047975	0.047975	0.047975	0.031184	0.055171	0.095950	0.071962	0.071962	0.071962	0.064766	0.047975	0.055171	0.110342	0.119937	0.119937	0.095950	0.088754	0.050374	0.074361	0.131931	0.182305	0.232679	0.244672
chr10	95245438	95245838	401_r576	0.0	.	0.047975	0.047975	0.047975	0.079159	0.100747	0.071962	0.100747	0.134330	0.112741	0.088754	0.095950	0.067165	0.033582	0.023987	0.019190	0.021589	0.038380	0.064766	0.081557	0.095950	0.074361	0.057570	0.052772	0.105545	0.095950	0.095950	0.095950	0.074361	0.019190	0.047975	0.047975	0.081557	0.095950	0.081557	0.047975	0.050374	0.038380	0.038380	0.047975	0.057570	0.093551	0.095950	0.081557	0.095950
chr2	157256608	157257008	401_r577	0.0	.	0.047975	0.047975	0.033582	0.000000	0.000000	0.000000	0.000000	0.000000	0.000000	0.000000	0.000000	0.000000	0.014392	0.023987	0.023987	0.023987	0.023987	0.009595	0.000000	0.002399	0.023987	0.023987	0.023987	0.059969	0.069564	0.047975	0.047975	0.047975	0.011994	0.000000	0.000000	0.000000	0.000000	0.000000	0.021589	0.023987	0.045576	0.047975	0.067165	0.050374	0.047975	0.043177	0.047975	0.028785
chr1	22494780	22495180	401_r578	0.0	.	0.011994	0.000000	0.002399	0.059969	0.074361	0.115140	0.143925	0.141526	0.083956	0.069564	0.028785	0.000000	0.000000	0.043177	0.064766	0.071962	0.071962	0.107943	0.076760	0.055171	0.052772	0.076760	0.110342	0.119937	0.136729	0.139127	0.115140	0.074361	0.071962	0.088754	0.141526	0.172710	0.175109	0.213488	0.196697	0.155919	0.151121	0.175109	0.124735	0.160716	0.158317	0.167912	0.151121	0.179906
chr10	12366004	12366404	401_r579	0.0	.	0.047975	0.047975	0.050374	0.035981	0.086355	0.095950	0.095950	0.107943	0.091152	0.045576	0.067165	0.071962	0.050374	0.047975	0.062367	0.079159	0.105545	0.143925	0.153520	0.143925	0.129532	0.153520	0.119937	0.110342	0.091152	0.071962	0.040779	0.047975	0.057570	0.071962	0.067165	0.059969	0.047975	0.059969	0.055171	0.074361	0.071962	0.071962	0.076760	0.119937	0.124735	0.119937	0.143925	0.163115
chr3	35296550	35296950	401_r580	0.0	.	0.047975	0.031184	0.023987	0.023987	0.016791	0.000000	0.000000	0.000000	0.000000	0.000000	0.000000	0.000000	0.000000	0.000000	0.016791	0.023987	0.023987	0.023987	0.023987	0.007196	0.000000	0.000000	0.000000	0.000000	0.000000	0.000000	0.000000	0.000000	0.000000	0.000000	0.000000	0.000000	0.000000	0.000000	0.000000	0.000000	0.000000	0.000000	0.000000	0.000000	0.000000	0.000000	0.000000	0.000000
chr5	83844587	83844987	401_r581	0.0	.	0.023987	0.023987	0.023987	0.023987	0.000000	0.000000	0.000000	0.000000	0.000000	0.000000	0.000000	0.000000	0.000000	0.000000	0.000000	0.000000	0.000000	0.000000	0.000000	0.000000	0.000000	0.000000	0.000000	0.000000	0.019190	0.023987	0.023987	0.023987	0.023987	0.004797	0.000000	0.000000	0.000000	0.000000	0.000000	0.000000	0.016791	0.023987	0.023987	0.023987	0.023987	0.007196	0.000000	0.014392
chr8	85463672	85464072	401_r582	0.0	.	0.047975	0.043177	0.023987	0.021589	0.000000	0.000000	0.000000	0.000000	0.000000	0.000000	0.000000	0.000000	0.000000	0.000000	0.002399	0.023987	0.026386	0.047975	0.047975	0.045576	0.038380	0.045576	0.028785	0.047975	0.047975	0.033582	0.023987	0.019190	0.000000	0.031184	0.067165	0.071962	0.071962	0.071962	0.043177	0.028785	0.023987	0.045576	0.050374	0.091152	0.107943	0.119937	0.098349	0.122336
chr2	135931924	135932324	401_r583	0.0	.	0.000000	0.000000	0.000000	0.000000	0.000000	0.000000	0.000000	0.009595	0.023987	0.023987	0.023987	0.023987	0.014392	0.000000	0.000000	0.000000	0.000000	0.000000	0.000000	0.000000	0.000000	0.000000	0.000000	0.014392	0.023987	0.023987	0.023987	0.023987	0.009595	0.000000	0.000000	0.000000	0.000000	0.000000	0.019190	0.023987	0.023987	0.023987	0.023987	0.004797	0.000000	0.000000	0.000000	0.000000
chr17	75289193	75289593	401_r584	0.0	.	0.201495	0.211090	0.208691	0.167912	0.247071	0.335825	0.434173	0.510934	0.558908	0.506136	0.477351	0.448566	0.405389	0.446167	0.398192	0.343021	0.295046	0.278255	0.189501	0.215887	0.263862	0.333426	0.323831	0.393395	0.443769	0.426977	0.347818	0.431775	0.503737	0.446167	0.460560	0.544516	0.503737	0.379002	0.426977	0.508535	0.484547	0.506136	0.599687	0.568503	0.585295	0.669251	0.676447	0.700435
chr19	10701251	10701651	401_r585	0.0	.	0.098349	0.119937	0.146324	0.191900	0.196697	0.143925	0.187102	0.199096	0.182305	0.215887	0.213488	0.158317	0.179906	0.177507	0.119937	0.110342	0.127133	0.103146	0.112741	0.163115	0.153520	0.153520	0.143925	0.158317	0.148722	0.170311	0.179906	0.175108	0.146324	0.143925	0.139127	0.165513	0.235077	0.283052	0.355015	0.474952	0.443769	0.355015	0.302242	0.196697	0.064766	0.071962	0.098349	0.124735
chr11	4094669	4095069	401_r586	0.0	.	0.143925	0.119937	0.117539	0.105545	0.146324	0.177507	0.201495	0.165513	0.136728	0.093551	0.105545	0.100747	0.119937	0.100747	0.131931	0.127134	0.148722	0.119937	0.143925	0.131931	0.139127	0.189501	0.235077	0.232679	0.266261	0.326230	0.280654	0.263862	0.311837	0.371806	0.304641	0.371806	0.486946	0.434174	0.412585	0.443769	0.446167	0.414983	0.462958	0.446167	0.426977	0.405388	0.398192	0.412585
chr2	88110788	88111188	401_r587	0.0	.	0.000000	0.000000	0.019190	0.023987	0.023987	0.023987	0.023987	0.004797	0.000000	0.000000	0.000000	0.009595	0.023987	0.023987	0.023987	0.023987	0.014392	0.000000	0.000000	0.000000	0.000000	0.000000	0.000000	0.000000	0.000000	0.011994	0.023987	0.023987	0.023987	0.023987	0.011994	0.000000	0.000000	0.000000	0.000000	0.000000	0.000000	0.000000	0.000000	0.000000	0.000000	0.000000	0.000000	0.000000
chr7	120233382	120233782	401_r588	0.0	.	0.000000	0.000000	0.000000	0.000000	0.000000	0.000000	0.000000	0.000000	0.000000	0.000000	0.000000	0.000000	0.000000	0.000000	0.000000	0.000000	0.000000	0.000000	0.000000	0.000000	0.000000	0.000000	0.000000	0.000000	0.000000	0.000000	0.000000	0.000000	0.000000	0.000000	0.000000	0.000000	0.000000	0.000000	0.000000	0.000000	0.000000	0.000000	0.000000	0.000000	0.000000	0.000000	0.000000	0.002399
chr17	4939784	4940184	401_r589	0.0	.	0.071962	0.059969	0.095950	0.095950	0.093551	0.151121	0.191900	0.155919	0.155919	0.163115	0.182305	0.146324	0.155919	0.155919	0.127134	0.093551	0.151121	0.167912	0.189501	0.191900	0.148722	0.100747	0.095950	0.050374	0.081557	0.131931	0.153520	0.119937	0.119937	0.103146	0.105545	0.083956	0.155919	0.215887	0.287850	0.271058	0.316635	0.319034	0.316635	0.297445	0.362211	0.367008	0.304641	0.390996
chr16	10843005	10843405	401_r590	0.0	.	0.000000	0.000000	0.021589	0.023987	0.023987	0.023987	0.023987	0.002399	0.004797	0.023987	0.043177	0.047975	0.047975	0.064766	0.047975	0.028785	0.028785	0.047975	0.026386	0.023987	0.023987	0.019190	0.000000	0.000000	0.000000	0.000000	0.000000	0.009595	0.023987	0.023987	0.023987	0.023987	0.014392	0.000000	0.007196	0.023987	0.023987	0.047975	0.055171	0.074361	0.071962	0.071962	0.093551	0.112741
chr9	90923874	90924274	401_r591	0.0	.	0.095950	0.095950	0.074361	0.045576	0.040779	0.047975	0.047975	0.050374	0.079159	0.095950	0.095950	0.110342	0.127133	0.100747	0.069564	0.071962	0.079159	0.103146	0.095950	0.103146	0.122336	0.155919	0.127133	0.124735	0.122336	0.093551	0.038380	0.033582	0.045576	0.059969	0.088754	0.134330	0.158317	0.146324	0.153520	0.151121	0.170311	0.177507	0.223084	0.225482	0.235077	0.208691	0.182305	0.136728
chr1	93005326	93005726	401_r592	0.0	.	0.019190	0.023987	0.023987	0.023987	0.023987	0.004797	0.000000	0.000000	0.023987	0.043177	0.047975	0.047975	0.047975	0.023987	0.004797	0.009595	0.023987	0.023987	0.023987	0.023987	0.014392	0.000000	0.000000	0.002399	0.023987	0.023987	0.023987	0.023987	0.021589	0.000000	0.023987	0.057570	0.071962	0.071962	0.083956	0.071962	0.038380	0.023987	0.023987	0.011994	0.000000	0.000000	0.000000	0.000000
chr8	70673412	70673812	401_r593	0.0	.	0.007196	0.000000	0.000000	0.002399	0.023987	0.023987	0.026386	0.047975	0.045576	0.023987	0.023987	0.021589	0.000000	0.000000	0.000000	0.000000	0.000000	0.000000	0.014392	0.023987	0.023987	0.023987	0.023987	0.009595	0.000000	0.000000	0.004797	0.023987	0.023987	0.023987	0.023987	0.019190	0.000000	0.000000	0.000000	0.000000	0.000000	0.000000	0.000000	0.000000	0.000000	0.000000	0.000000	0.000000
chr17	30831778	30832178	401_r594	0.0	.	0.047975	0.047975	0.026386	0.023987	0.009595	0.000000	0.000000	0.000000	0.047975	0.059969	0.086355	0.129532	0.163115	0.163115	0.155919	0.129532	0.107944	0.148722	0.129532	0.167912	0.182305	0.184704	0.119937	0.105545	0.112741	0.107943	0.110342	0.139127	0.136729	0.122336	0.141526	0.131931	0.143925	0.167912	0.218286	0.299843	0.467756	0.539718	0.587693	0.616478	0.568503	0.479750	0.467756	0.438971
chr19	17337381	17337781	401_r595	0.0	.	0.275856	0.309438	0.374205	0.410186	0.441370	0.472554	0.438971	0.388597	0.477351	0.498940	0.455762	0.530123	0.570902	0.472553	0.489345	0.566105	0.549313	0.558908	0.506136	0.419781	0.376603	0.326230	0.266261	0.304641	0.297445	0.244672	0.254267	0.251869	0.271058	0.297445	0.412585	0.422180	0.450965	0.460560	0.539718	0.498940	0.503737	0.525326	0.602086	0.582896	0.558908	0.561307	0.539719	0.525326
chr1	47285684	47286084	401_r596	0.0	.	0.028785	0.023987	0.023987	0.023987	0.023987	0.019190	0.000000	0.000000	0.000000	0.000000	0.021589	0.023987	0.023987	0.023987	0.023987	0.002399	0.021589	0.047975	0.047975	0.047975	0.047975	0.026386	0.000000	0.000000	0.000000	0.000000	0.021589	0.023987	0.023987	0.023987	0.023987	0.002399	0.023987	0.023987	0.033582	0.047975	0.081557	0.071962	0.083956	0.086355	0.071962	0.059969	0.071962	0.059969
chr21	32190670	32191070	401_r597	0.0	.	0.000000	0.000000	0.000000	0.000000	0.000000	0.000000	0.000000	0.000000	0.000000	0.000000	0.000000	0.000000	0.000000	0.000000	0.000000	0.000000	0.000000	0.000000	0.000000	0.000000	0.000000	0.000000	0.000000	0.000000	0.000000	0.000000	0.000000	0.000000	0.021589	0.023987	0.023987	0.023987	0.038380	0.026386	0.023987	0.023987	0.023987	0.009595	0.000000	0.007196	0.023987	0.023987	0.047975	0.047975
chr17	30834749	30835149	401_r598	0.0	.	0.067165	0.079159	0.081557	0.095950	0.143925	0.151121	0.131931	0.119937	0.095950	0.047975	0.062367	0.059969	0.047975	0.047975	0.047975	0.011994	0.000000	0.000000	0.014392	0.023987	0.062367	0.071962	0.071962	0.057570	0.071962	0.081557	0.076760	0.095950	0.095950	0.095950	0.047975	0.059969	0.055171	0.103146	0.119937	0.119937	0.103146	0.088754	0.040779	0.009595	0.023987	0.023987	0.023987	0.047975
chr10	54900639	54901039	401_r599	0.0	.	0.000000	0.000000	0.000000	0.000000	0.000000	0.000000	0.000000	0.000000	0.000000	0.000000	0.000000	0.000000	0.000000	0.000000	0.000000	0.000000	0.000000	0.000000	0.016791	0.023987	0.023987	0.023987	0.023987	0.007196	0.000000	0.000000	0.000000	0.000000	0.000000	0.011994	0.023987	0.023987	0.023987	0.023987	0.011994	0.000000	0.000000	0.000000	0.016791	0.023987	0.023987	0.023987	0.023987	0.007196
chr12	121894074	121894474	401_r600	0.0	.	0.074361	0.095950	0.050374	0.047975	0.057570	0.069564	0.059969	0.057570	0.057570	0.071962	0.071962	0.059969	0.047975	0.038380	0.014392	0.000000	0.035981	0.047975	0.047975	0.047975	0.067165	0.035981	0.023987	0.023987	0.050374	0.052772	0.047975	0.062367	0.095950	0.069564	0.047975	0.059969	0.057570	0.023987	0.023987	0.023987	0.011994	0.000000	0.000000	0.000000	0.000000	0.000000	0.028785	0.047975
chr1	25620431	25620831	401_r601	0.0	.	0.026386	0.004797	0.000000	0.000000	0.019190	0.050374	0.093551	0.119937	0.122336	0.148722	0.117538	0.091152	0.071962	0.088754	0.086355	0.095950	0.079159	0.071962	0.052772	0.009595	0.004797	0.033582	0.071962	0.076760	0.095950	0.095950	0.131931	0.119937	0.115140	0.095950	0.091152	0.026386	0.000000	0.000000	0.016791	0.023987	0.023987	0.023987	0.023987	0.011994	0.050374	0.081557	0.095950	0.115140
chr20	32681376	32681776	401_r602	0.0	.	0.023987	0.045576	0.071962	0.095950	0.081557	0.091152	0.074361	0.071962	0.059969	0.093551	0.091152	0.095950	0.071962	0.076760	0.050374	0.050374	0.071962	0.071962	0.055171	0.057570	0.055171	0.031184	0.071962	0.095950	0.086355	0.071962	0.064766	0.028785	0.055171	0.074361	0.095950	0.095950	0.098349	0.081557	0.079159	0.071962	0.091152	0.112741	0.091152	0.088754	0.115140	0.100747	0.091152	0.107943
chr9	90933761	90934161	401_r603	0.0	.	0.000000	0.000000	0.000000	0.011994	0.023987	0.023987	0.028785	0.069564	0.079159	0.071962	0.071962	0.067165	0.035981	0.028785	0.023987	0.023987	0.023987	0.014392	0.000000	0.002399	0.028785	0.047975	0.050374	0.071962	0.081557	0.067165	0.047975	0.055171	0.047975	0.035981	0.045576	0.047975	0.059969	0.071962	0.071962	0.057570	0.071962	0.050374	0.050374	0.076760	0.088754	0.071962	0.100747	0.112741
chr17	75895466	75895866	401_r604	0.0	.	0.052772	0.107943	0.139127	0.151121	0.182305	0.184704	0.175109	0.196697	0.201495	0.172710	0.158317	0.139127	0.103146	0.079159	0.076760	0.095950	0.103146	0.112741	0.112741	0.127133	0.124735	0.129532	0.134330	0.136729	0.148722	0.155919	0.141526	0.129532	0.110342	0.079159	0.059969	0.076760	0.095950	0.095950	0.122336	0.165513	0.191900	0.191900	0.263862	0.280653	0.259065	0.230280	0.191900	0.119937
chr1	6673805	6674205	401_r605	0.0	.	0.095950	0.095950	0.067165	0.028785	0.023987	0.043177	0.050374	0.071962	0.088754	0.095950	0.076760	0.069564	0.047975	0.011994	0.016791	0.047975	0.081557	0.095950	0.095950	0.079159	0.088754	0.110342	0.095950	0.095950	0.095950	0.055171	0.002399	0.023987	0.023987	0.023987	0.023987	0.021589	0.000000	0.000000	0.009595	0.045576	0.047975	0.047975	0.047975	0.038380	0.011994	0.057570	0.071962	0.071962
chr11	9060810	9061210	401_r606	0.0	.	0.000000	0.000000	0.000000	0.000000	0.000000	0.000000	0.000000	0.011994	0.023987	0.023987	0.023987	0.023987	0.011994	0.000000	0.000000	0.000000	0.000000	0.000000	0.000000	0.000000	0.000000	0.000000	0.000000	0.004797	0.023987	0.023987	0.023987	0.023987	0.019190	0.000000	0.000000	0.000000	0.000000	0.000000	0.000000	0.000000	0.000000	0.000000	0.000000	0.016791	0.023987	0.023987	0.023987	0.023987
chr18	22838898	22839298	401_r607	0.0	.	0.000000	0.000000	0.016791	0.023987	0.023987	0.023987	0.023987	0.007196	0.000000	0.000000	0.000000	0.000000	0.000000	0.000000	0.000000	0.000000	0.000000	0.000000	0.000000	0.000000	0.002399	0.023987	0.023987	0.023987	0.023987	0.021589	0.007196	0.023987	0.023987	0.023987	0.023987	0.016791	0.000000	0.000000	0.000000	0.000000	0.000000	0.000000	0.000000	0.000000	0.000000	0.000000	0.000000	0.000000
chr20	17856211	17856611	401_r608	0.0	.	0.177507	0.153520	0.167912	0.167912	0.148722	0.100747	0.117538	0.071962	0.076760	0.071962	0.071962	0.047975	0.069564	0.040779	0.023987	0.040779	0.062367	0.074361	0.107943	0.119937	0.107943	0.131931	0.187102	0.155919	0.177507	0.187102	0.141526	0.076760	0.093551	0.062367	0.062367	0.105545	0.095950	0.088754	0.095950	0.081557	0.038380	0.023987	0.026386	0.028785	0.110342	0.119937	0.141526	0.172710
chr2	88296250	88296650	401_r609	0.0	.	0.023987	0.023987	0.023987	0.023987	0.009595	0.019190	0.023987	0.023987	0.023987	0.023987	0.004797	0.000000	0.000000	0.004797	0.023987	0.023987	0.023987	0.023987	0.019190	0.000000	0.000000	0.000000	0.000000	0.000000	0.021589	0.023987	0.040779	0.071962	0.071962	0.050374	0.071962	0.055171	0.023987	0.023987	0.023987	0.000000	0.000000	0.000000	0.000000	0.000000	0.000000	0.000000	0.000000	0.014392
chr12	56677513	56677913	401_r610	0.0	.	0.155919	0.182305	0.160716	0.124735	0.127133	0.208691	0.199096	0.213488	0.196697	0.189501	0.122336	0.091152	0.047975	0.050374	0.122336	0.143925	0.179906	0.215887	0.208691	0.127133	0.095950	0.083956	0.095950	0.153520	0.199096	0.230280	0.215887	0.167912	0.122336	0.086355	0.081557	0.112741	0.143925	0.172710	0.227881	0.227881	0.256666	0.331027	0.347818	0.328629	0.309438	0.254267	0.170311	0.115140
chr3	178518942	178519342	401_r611	0.0	.	0.023987	0.023987	0.007196	0.004797	0.026386	0.055171	0.071962	0.071962	0.086355	0.069564	0.040779	0.023987	0.023987	0.023987	0.023987	0.033582	0.047975	0.062367	0.052772	0.047975	0.038380	0.023987	0.011994	0.023987	0.023987	0.045576	0.062367	0.069564	0.047975	0.071962	0.050374	0.033582	0.023987	0.023987	0.000000	0.002399	0.059969	0.071962	0.098348	0.151121	0.165513	0.107943	0.095950	0.088754
chr16	29740057	29740457	401_r612	0.0	.	0.023987	0.023987	0.023987	0.023987	0.011994	0.000000	0.000000	0.038380	0.071962	0.074361	0.095950	0.095950	0.057570	0.023987	0.035981	0.023987	0.023987	0.026386	0.047975	0.033582	0.047975	0.047975	0.045576	0.023987	0.023987	0.000000	0.007196	0.023987	0.023987	0.023987	0.023987	0.026386	0.023987	0.023987	0.023987	0.023987	0.014392	0.021589	0.023987	0.023987	0.071962	0.071962	0.050374	0.047975
chr1	224781684	224782084	401_r613	0.0	.	0.023987	0.023987	0.007196	0.000000	0.000000	0.000000	0.004797	0.045576	0.047975	0.047975	0.047975	0.043177	0.002399	0.000000	0.000000	0.000000	0.009595	0.023987	0.023987	0.023987	0.023987	0.014392	0.009595	0.023987	0.023987	0.023987	0.023987	0.014392	0.000000	0.000000	0.007196	0.023987	0.023987	0.023987	0.023987	0.016791	0.000000	0.023987	0.023987	0.023987	0.023987	0.043177	0.047975	0.047975
chr6	130776478	130776878	401_r614	0.0	.	0.021589	0.047975	0.047975	0.047975	0.047975	0.026386	0.000000	0.000000	0.000000	0.000000	0.016791	0.023987	0.023987	0.023987	0.023987	0.007196	0.000000	0.000000	0.000000	0.000000	0.000000	0.000000	0.000000	0.000000	0.000000	0.000000	0.000000	0.000000	0.000000	0.000000	0.000000	0.000000	0.000000	0.016791	0.023987	0.023987	0.023987	0.023987	0.007196	0.000000	0.000000	0.000000	0.000000	0.000000
chr11	46791057	46791457	401_r615	0.0	.	0.047975	0.023987	0.047975	0.047975	0.045576	0.023987	0.023987	0.023987	0.033582	0.069564	0.095950	0.095950	0.071962	0.081557	0.086355	0.071962	0.071962	0.071962	0.052772	0.021589	0.043177	0.047975	0.074361	0.095950	0.086355	0.052772	0.071962	0.069564	0.052772	0.091152	0.098349	0.095950	0.095950	0.115140	0.076760	0.069564	0.071962	0.088754	0.071962	0.074361	0.117538	0.119937	0.103146	0.095950
chr7	20447017	20447417	401_r616	0.0	.	0.016791	0.023987	0.023987	0.023987	0.023987	0.007196	0.000000	0.000000	0.000000	0.002399	0.023987	0.023987	0.035981	0.047975	0.045576	0.031184	0.047975	0.035981	0.055171	0.081557	0.088754	0.071962	0.071962	0.040779	0.014392	0.028785	0.071962	0.095950	0.095950	0.095950	0.081557	0.047975	0.023987	0.026386	0.067165	0.057570	0.047975	0.052772	0.083956	0.052772	0.047975	0.047975	0.043177	0.009595
chr7	141569332	141569732	401_r617	0.0	.	0.071962	0.076760	0.095950	0.083956	0.067165	0.081557	0.127133	0.095950	0.093551	0.071962	0.091152	0.050374	0.047975	0.047975	0.047975	0.019190	0.011994	0.062367	0.105545	0.119937	0.141526	0.139127	0.124735	0.086355	0.093551	0.076760	0.088754	0.052772	0.050374	0.057570	0.079159	0.081557	0.119937	0.117538	0.110342	0.110342	0.086355	0.047975	0.059969	0.050374	0.023987	0.035981	0.047975	0.057570
chr1	167220319	167220719	401_r618	0.0	.	0.251869	0.263862	0.345420	0.347818	0.424578	0.426977	0.496541	0.594890	0.695637	0.702833	0.731618	0.722024	0.678846	0.674049	0.688441	0.702834	0.762802	0.743612	0.736416	0.741214	0.714827	0.690840	0.892335	0.966695	0.995481	1.192177	1.307317	1.360090	1.480027	1.664731	1.681523	1.633549	1.563985	1.537600	1.379281	1.340901	1.417661	1.456040	1.520806	1.707908	1.710308	1.676726	1.667130	1.674326
chr19	7587471	7587871	401_r619	0.0	.	0.009595	0.023987	0.023987	0.023987	0.023987	0.014392	0.000000	0.000000	0.000000	0.000000	0.000000	0.000000	0.009595	0.047975	0.047975	0.071962	0.071962	0.062367	0.035981	0.047975	0.023987	0.023987	0.023987	0.028785	0.088754	0.095950	0.095950	0.095950	0.079159	0.007196	0.000000	0.000000	0.000000	0.000000	0.000000	0.000000	0.016791	0.047975	0.047975	0.055171	0.071962	0.055171	0.023987	0.023987
chr19	1344756	1345156	401_r620	0.0	.	0.000000	0.000000	0.000000	0.000000	0.000000	0.000000	0.000000	0.000000	0.000000	0.000000	0.000000	0.021589	0.023987	0.023987	0.023987	0.023987	0.023987	0.023987	0.023987	0.023987	0.023987	0.002399	0.000000	0.000000	0.000000	0.000000	0.000000	0.000000	0.000000	0.000000	0.000000	0.000000	0.000000	0.000000	0.000000	0.023987	0.023987	0.023987	0.023987	0.023987	0.000000	0.000000	0.002399	0.023987
chr13	64227201	64227601	401_r621	0.0	.	0.021589	0.038380	0.047975	0.047975	0.047975	0.026386	0.009595	0.011994	0.023987	0.023987	0.023987	0.023987	0.011994	0.000000	0.000000	0.000000	0.000000	0.000000	0.000000	0.000000	0.004797	0.023987	0.023987	0.023987	0.023987	0.019190	0.000000	0.000000	0.009595	0.023987	0.023987	0.023987	0.023987	0.014392	0.000000	0.021589	0.023987	0.023987	0.023987	0.023987	0.002399	0.000000	0.000000	0.000000
chr16	65763588	65763988	401_r622	0.0	.	0.023987	0.023987	0.000000	0.000000	0.000000	0.000000	0.000000	0.000000	0.000000	0.019190	0.023987	0.023987	0.023987	0.023987	0.004797	0.000000	0.000000	0.000000	0.000000	0.000000	0.000000	0.000000	0.000000	0.000000	0.000000	0.000000	0.000000	0.000000	0.000000	0.000000	0.000000	0.016791	0.023987	0.023987	0.023987	0.023987	0.007196	0.000000	0.000000	0.000000	0.000000	0.000000	0.014392	0.035981
chr6	181179	181579	401_r623	0.0	.	0.023987	0.023987	0.023987	0.040779	0.040779	0.045576	0.047975	0.047975	0.031184	0.023987	0.002399	0.000000	0.000000	0.000000	0.000000	0.007196	0.035981	0.047975	0.047975	0.047975	0.040779	0.026386	0.023987	0.023987	0.028785	0.047975	0.069564	0.086355	0.095950	0.091152	0.071962	0.035981	0.019190	0.023987	0.023987	0.023987	0.028785	0.038380	0.023987	0.043177	0.047975	0.043177	0.023987	0.028785
chr1	154983144	154983544	401_r624	0.0	.	0.314236	0.326230	0.278255	0.283052	0.280653	0.208691	0.182305	0.220685	0.225482	0.242274	0.227881	0.280653	0.414983	0.539718	0.561307	0.590092	0.628472	0.609282	0.482149	0.491743	0.549313	0.544516	0.539719	0.592491	0.549313	0.561307	0.623675	0.662055	0.753207	0.786790	0.762802	0.676447	0.662055	0.645263	0.686042	0.777195	0.921120	0.930715	0.985885	0.964297	0.961898	0.954701	0.901929	0.813176
chr4	89509633	89510033	401_r625	0.0	.	0.038380	0.023987	0.019190	0.000000	0.000000	0.000000	0.000000	0.000000	0.000000	0.002399	0.023987	0.023987	0.023987	0.023987	0.021589	0.000000	0.000000	0.000000	0.004797	0.023987	0.033582	0.047975	0.047975	0.043177	0.023987	0.014392	0.000000	0.000000	0.009595	0.023987	0.038380	0.047975	0.047975	0.038380	0.023987	0.009595	0.000000	0.009595	0.023987	0.038380	0.071962	0.074361	0.086355	0.071962
chr17	75940844	75941244	401_r626	0.0	.	0.050374	0.071962	0.071962	0.040779	0.023987	0.021589	0.000000	0.004797	0.047975	0.047975	0.057570	0.107943	0.136728	0.119937	0.146324	0.187102	0.155919	0.148722	0.167912	0.143925	0.122336	0.167912	0.158317	0.143925	0.148722	0.136729	0.076760	0.079159	0.055171	0.095950	0.095950	0.098349	0.129532	0.155919	0.136728	0.158317	0.160716	0.155918	0.148722	0.131931	0.105545	0.095950	0.079159	0.071962
chr12	4245523	4245923	401_r627	0.0	.	0.023987	0.026386	0.023987	0.023987	0.023987	0.023987	0.021589	0.000000	0.000000	0.000000	0.011994	0.023987	0.023987	0.023987	0.023987	0.011994	0.000000	0.000000	0.000000	0.023987	0.023987	0.023987	0.023987	0.023987	0.000000	0.000000	0.000000	0.000000	0.000000	0.000000	0.000000	0.000000	0.028785	0.047975	0.047975	0.047975	0.047975	0.038380	0.047975	0.057570	0.071962	0.105545	0.100747	0.071962
chr3	197029488	197029888	401_r628	0.0	.	0.141526	0.143925	0.170311	0.177507	0.230280	0.311837	0.331027	0.271058	0.256666	0.237476	0.187102	0.143925	0.165513	0.170311	0.155919	0.148722	0.194298	0.194298	0.206292	0.230280	0.290249	0.307040	0.290248	0.261464	0.290249	0.273457	0.283052	0.283052	0.283052	0.251869	0.203894	0.143925	0.119937	0.088753	0.052772	0.057570	0.086355	0.095950	0.095950	0.107943	0.131931	0.148722	0.158317	0.237476
chr17	4903128	4903528	401_r629	0.0	.	0.055171	0.071962	0.040779	0.028785	0.076760	0.088754	0.079159	0.095950	0.091152	0.043177	0.031184	0.059969	0.047975	0.047975	0.047975	0.040779	0.038380	0.047975	0.055171	0.071962	0.071962	0.038380	0.023987	0.045576	0.062367	0.079159	0.110342	0.143925	0.134330	0.129532	0.112741	0.098349	0.071962	0.055171	0.067165	0.071962	0.055171	0.047975	0.047975	0.045576	0.047975	0.047975	0.047975	0.045576
chr19	11155567	11155967	401_r630	0.0	.	0.105545	0.122336	0.131931	0.136729	0.105545	0.095950	0.100747	0.088754	0.098349	0.165513	0.191900	0.184704	0.172710	0.189501	0.100747	0.086355	0.086355	0.115140	0.071962	0.069564	0.067165	0.057570	0.040779	0.086355	0.107943	0.134330	0.146324	0.151121	0.124735	0.107943	0.083956	0.083956	0.095950	0.095950	0.148722	0.232679	0.249470	0.244672	0.278255	0.259065	0.223084	0.239875	0.235077	0.220685
chr2	80748615	80749015	401_r631	0.0	.	0.000000	0.000000	0.000000	0.000000	0.000000	0.000000	0.000000	0.000000	0.011994	0.023987	0.023987	0.023987	0.023987	0.011994	0.000000	0.000000	0.000000	0.000000	0.000000	0.000000	0.000000	0.000000	0.014392	0.023987	0.023987	0.023987	0.033582	0.033582	0.023987	0.023987	0.023987	0.014392	0.000000	0.000000	0.028785	0.047975	0.055171	0.071962	0.071962	0.043177	0.023987	0.016791	0.000000	0.000000
chr9	135580113	135580513	401_r632	0.0	.	0.000000	0.000000	0.000000	0.000000	0.000000	0.000000	0.000000	0.000000	0.000000	0.000000	0.023987	0.026386	0.069564	0.071962	0.076760	0.071962	0.069564	0.026386	0.023987	0.019190	0.000000	0.000000	0.000000	0.000000	0.000000	0.000000	0.000000	0.000000	0.019190	0.023987	0.026386	0.047975	0.047975	0.028785	0.023987	0.021589	0.000000	0.000000	0.000000	0.000000	0.000000	0.000000	0.000000	0.000000
chr8	26577528	26577928	401_r633	0.0	.	0.263862	0.215887	0.275856	0.379002	0.359812	0.383800	0.357413	0.295046	0.223083	0.232679	0.275856	0.455763	0.503737	0.558908	0.604485	0.633270	0.544516	0.556510	0.542117	0.671650	0.693239	0.755606	0.801182	0.861151	0.808378	0.784391	0.789188	0.731619	0.671650	0.654858	0.647662	0.602086	0.664454	0.633270	0.657257	0.657257	0.604485	0.662055	0.722023	0.734017	0.707631	0.729220	0.717226	0.669251
chr2	27153118	27153518	401_r634	0.0	.	0.016791	0.047975	0.055171	0.079159	0.107943	0.115140	0.095950	0.091152	0.100747	0.083956	0.059969	0.069564	0.069564	0.038380	0.047975	0.047975	0.050374	0.064766	0.069564	0.047975	0.047975	0.023987	0.007196	0.000000	0.009595	0.047975	0.047975	0.047975	0.057570	0.067165	0.079159	0.095950	0.143925	0.215887	0.211090	0.167912	0.167912	0.139127	0.095950	0.095950	0.098349	0.100747	0.100747	0.081557
chr3	73484763	73485163	401_r635	0.0	.	0.000000	0.000000	0.000000	0.000000	0.000000	0.000000	0.021589	0.023987	0.023987	0.023987	0.023987	0.002399	0.000000	0.019190	0.023987	0.023987	0.023987	0.023987	0.004797	0.000000	0.000000	0.000000	0.000000	0.000000	0.000000	0.000000	0.016791	0.023987	0.023987	0.023987	0.026386	0.031184	0.023987	0.043177	0.047975	0.067165	0.047975	0.047975	0.028785	0.028785	0.050374	0.047975	0.047975	0.071962
chr9	14560252	14560652	401_r636	0.0	.	0.023987	0.023987	0.023987	0.007196	0.000000	0.000000	0.000000	0.000000	0.000000	0.000000	0.000000	0.000000	0.000000	0.019190	0.023987	0.023987	0.023987	0.033582	0.028785	0.023987	0.023987	0.023987	0.014392	0.000000	0.000000	0.000000	0.000000	0.000000	0.000000	0.000000	0.000000	0.000000	0.000000	0.000000	0.000000	0.000000	0.000000	0.000000	0.000000	0.000000	0.000000	0.000000	0.000000	0.000000
chr7	36748142	36748542	401_r637	0.0	.	0.023987	0.011994	0.000000	0.000000	0.021589	0.023987	0.023987	0.023987	0.023987	0.002399	0.000000	0.000000	0.000000	0.000000	0.000000	0.000000	0.000000	0.000000	0.000000	0.000000	0.011994	0.023987	0.023987	0.023987	0.023987	0.011994	0.000000	0.000000	0.000000	0.000000	0.000000	0.000000	0.000000	0.004797	0.023987	0.023987	0.023987	0.023987	0.019190	0.000000	0.000000	0.000000	0.000000	0.000000
chr1	20322095	20322495	401_r638	0.0	.	0.014392	0.000000	0.000000	0.000000	0.000000	0.000000	0.000000	0.000000	0.000000	0.000000	0.000000	0.000000	0.000000	0.000000	0.000000	0.000000	0.000000	0.000000	0.000000	0.000000	0.011994	0.023987	0.023987	0.023987	0.023987	0.011994	0.000000	0.000000	0.000000	0.000000	0.000000	0.000000	0.000000	0.000000	0.000000	0.000000	0.000000	0.016791	0.023987	0.035981	0.047975	0.047975	0.031184	0.023987
chr1	225942525	225942925	401_r639	0.0	.	0.047975	0.026386	0.047975	0.071962	0.071962	0.071962	0.055171	0.023987	0.019190	0.031184	0.047975	0.047975	0.091152	0.100747	0.088754	0.112741	0.139127	0.100747	0.071962	0.071962	0.055171	0.028785	0.023987	0.033582	0.047975	0.023987	0.033582	0.062367	0.081557	0.071962	0.071962	0.062367	0.033582	0.009595	0.023987	0.033582	0.071962	0.071962	0.067165	0.047975	0.055171	0.023987	0.023987	0.023987
chr21	44801627	44802027	401_r640	0.0	.	0.175108	0.177507	0.167912	0.122336	0.095950	0.088754	0.091152	0.064766	0.141526	0.134330	0.165513	0.148722	0.148722	0.115140	0.100747	0.086355	0.112741	0.136728	0.151121	0.143925	0.148722	0.151121	0.148722	0.107943	0.136729	0.148722	0.153520	0.139127	0.191900	0.199096	0.208691	0.220685	0.263862	0.237476	0.230280	0.206292	0.213489	0.211090	0.280654	0.367008	0.419781	0.417382	0.412585	0.393395
chr1	212032241	212032641	401_r641	0.0	.	0.103146	0.119937	0.098349	0.091152	0.107943	0.064766	0.062367	0.071962	0.076760	0.050374	0.047975	0.059969	0.071962	0.076760	0.095950	0.103146	0.107943	0.110342	0.098349	0.110342	0.112741	0.081557	0.057570	0.064766	0.033582	0.023987	0.023987	0.023987	0.040779	0.047975	0.047975	0.059969	0.071962	0.033582	0.031184	0.062367	0.059969	0.067165	0.071962	0.083956	0.083956	0.095950	0.127133	0.143925
chr9	135905496	135905896	401_r642	0.0	.	0.095950	0.095950	0.074361	0.095950	0.059969	0.023987	0.023987	0.028785	0.055171	0.074361	0.095950	0.110342	0.124735	0.091152	0.115140	0.105545	0.105545	0.119937	0.141526	0.098349	0.086355	0.100747	0.086355	0.071962	0.095950	0.143925	0.139127	0.151121	0.182305	0.160716	0.119937	0.146324	0.189501	0.153520	0.165513	0.179906	0.141526	0.083956	0.071962	0.081557	0.115140	0.119937	0.148722	0.163115
chr1	150981266	150981666	401_r643	0.0	.	0.201495	0.203893	0.155919	0.158317	0.211090	0.206292	0.184704	0.220685	0.232679	0.196697	0.211090	0.213488	0.227881	0.254267	0.266261	0.304641	0.355014	0.295046	0.268660	0.239875	0.155918	0.098349	0.136729	0.131931	0.136729	0.187102	0.189501	0.177507	0.191900	0.163115	0.122336	0.105545	0.136729	0.179906	0.203893	0.237476	0.230280	0.189501	0.153520	0.148722	0.141526	0.206292	0.227881	0.331027
chr3	46746699	46747099	401_r644	0.0	.	0.023987	0.023987	0.045576	0.047975	0.028785	0.023987	0.023987	0.002399	0.023987	0.031184	0.047975	0.047975	0.047975	0.047975	0.043177	0.055171	0.095950	0.112741	0.095950	0.093551	0.064766	0.023987	0.009595	0.023987	0.023987	0.023987	0.023987	0.021589	0.000000	0.000000	0.019190	0.023987	0.038380	0.047975	0.050374	0.052772	0.059969	0.057570	0.047975	0.057570	0.047975	0.035981	0.023987	0.023987
chr8	47970886	47971286	401_r645	0.0	.	0.062367	0.062367	0.059969	0.088754	0.095950	0.093551	0.079159	0.074361	0.055171	0.067165	0.071962	0.050374	0.043177	0.050374	0.052772	0.047975	0.047975	0.059969	0.045576	0.026386	0.047975	0.047975	0.043177	0.062367	0.069564	0.047975	0.062367	0.081557	0.057570	0.071962	0.071962	0.057570	0.031184	0.023987	0.000000	0.000000	0.007196	0.047975	0.067165	0.071962	0.071962	0.064766	0.023987	0.028785
chr12	27893657	27894057	401_r646	0.0	.	0.047975	0.083956	0.095950	0.083956	0.071962	0.088754	0.057570	0.043177	0.064766	0.112741	0.151121	0.143925	0.124735	0.103146	0.055171	0.031184	0.057570	0.095950	0.105545	0.119937	0.098349	0.086355	0.059969	0.062367	0.057570	0.062367	0.055171	0.059969	0.047975	0.038380	0.023987	0.055171	0.047975	0.076760	0.098349	0.119937	0.081557	0.071962	0.062367	0.045576	0.023987	0.023987	0.040779	0.028785
chr3	129058435	129058835	401_r647	0.0	.	0.071962	0.079159	0.095950	0.083956	0.038380	0.043177	0.040779	0.038380	0.047975	0.057570	0.052772	0.064766	0.057570	0.047975	0.038380	0.023987	0.007196	0.000000	0.016791	0.021589	0.023987	0.023987	0.023987	0.009595	0.009595	0.023987	0.023987	0.023987	0.023987	0.014392	0.000000	0.004797	0.023987	0.047975	0.071962	0.071962	0.076760	0.071962	0.069564	0.047975	0.074361	0.098349	0.098349	0.098349
chr14	49682197	49682597	401_r648	0.0	.	0.000000	0.000000	0.000000	0.000000	0.000000	0.000000	0.000000	0.000000	0.000000	0.014392	0.023987	0.038380	0.047975	0.067165	0.057570	0.059969	0.057570	0.047975	0.028785	0.023987	0.011994	0.000000	0.000000	0.000000	0.000000	0.000000	0.019190	0.023987	0.047975	0.047975	0.047975	0.028785	0.023987	0.000000	0.000000	0.000000	0.000000	0.040779	0.047975	0.047975	0.047975	0.047975	0.007196	0.007196
chr12	119877081	119877481	401_r649	0.0	.	0.000000	0.019190	0.040779	0.071962	0.071962	0.071962	0.052772	0.031184	0.000000	0.000000	0.019190	0.023987	0.023987	0.023987	0.026386	0.028785	0.023987	0.023987	0.023987	0.033582	0.040779	0.069564	0.095950	0.095950	0.103146	0.079159	0.050374	0.045576	0.047975	0.028785	0.023987	0.023987	0.002399	0.023987	0.050374	0.071962	0.071962	0.071962	0.047975	0.038380	0.023987	0.028785	0.047975	0.064766
chr1	39491214	39491614	401_r650	0.0	.	0.083956	0.105545	0.122336	0.131931	0.187102	0.247071	0.287850	0.309439	0.321432	0.244672	0.184703	0.223083	0.170311	0.223083	0.242274	0.227881	0.131931	0.155919	0.119937	0.165513	0.187102	0.208691	0.184704	0.182305	0.182305	0.158317	0.208691	0.227881	0.254267	0.259065	0.271059	0.271058	0.319033	0.285451	0.254267	0.285451	0.290249	0.232679	0.239875	0.215887	0.259065	0.323831	0.446167	0.496541
chr16	44926	45326	401_r651	0.0	.	0.110342	0.069564	0.067165	0.091152	0.083956	0.071962	0.071962	0.064766	0.031184	0.047975	0.047975	0.064766	0.057570	0.062367	0.047975	0.079159	0.079159	0.071962	0.055171	0.071962	0.040779	0.033582	0.071962	0.071962	0.047975	0.047975	0.038380	0.000000	0.000000	0.009595	0.023987	0.031184	0.047975	0.059969	0.076760	0.112741	0.136729	0.119937	0.107943	0.081557	0.031184	0.019190	0.031184	0.047975
chr21	46313382	46313782	401_r652	0.0	.	0.095950	0.107943	0.095950	0.093551	0.122336	0.119937	0.127133	0.119937	0.088754	0.052772	0.071962	0.055171	0.081557	0.095950	0.131931	0.110342	0.119937	0.110342	0.095950	0.055171	0.081557	0.064766	0.047975	0.047975	0.079159	0.071962	0.071962	0.105545	0.136729	0.134330	0.095950	0.136728	0.158317	0.127133	0.107943	0.124735	0.110342	0.076760	0.117538	0.131931	0.115140	0.107943	0.134330	0.146323
chr3	112460358	112460758	401_r653	0.0	.	0.158317	0.083956	0.081557	0.105545	0.167912	0.191900	0.208691	0.225482	0.208691	0.165514	0.107944	0.160716	0.211090	0.299843	0.335825	0.323831	0.278255	0.211090	0.131931	0.095950	0.103146	0.088754	0.122336	0.141526	0.184704	0.249470	0.261463	0.266261	0.311837	0.302242	0.297445	0.323831	0.326230	0.357413	0.367008	0.410186	0.482148	0.518130	0.522927	0.580497	0.585295	0.532522	0.472553	0.398192
chr15	40721475	40721875	401_r654	0.0	.	0.033582	0.047975	0.067165	0.093551	0.071962	0.115140	0.100747	0.139127	0.160716	0.191900	0.148722	0.139127	0.081557	0.055171	0.069564	0.083956	0.095950	0.110342	0.095950	0.069564	0.076760	0.091152	0.081557	0.088754	0.076760	0.055171	0.050374	0.055171	0.074361	0.095950	0.131931	0.122336	0.122336	0.136728	0.141526	0.107943	0.117538	0.129532	0.083956	0.050374	0.062367	0.069564	0.064766	0.071962
chr8	22455954	22456354	401_r655	0.0	.	0.239875	0.218286	0.153520	0.119937	0.160716	0.167912	0.163115	0.153520	0.119937	0.057570	0.071962	0.069564	0.093551	0.129532	0.141526	0.119937	0.127133	0.134330	0.158317	0.184704	0.191900	0.199096	0.203893	0.175108	0.155919	0.175108	0.163115	0.143925	0.184704	0.177507	0.206292	0.244672	0.271058	0.247071	0.249470	0.235077	0.251869	0.244672	0.220685	0.223083	0.215887	0.151121	0.134330	0.146324
chr19	45641753	45642153	401_r656	0.0	.	0.369407	0.388597	0.367008	0.434174	0.515731	0.419781	0.357413	0.367008	0.343021	0.335825	0.412585	0.563706	0.664454	0.681245	0.662055	0.710030	0.690840	0.590092	0.618877	0.592491	0.676447	0.753207	0.853955	0.844360	0.887537	0.796385	0.734017	0.700435	0.781992	0.765201	0.853955	0.909126	1.177786	1.343299	1.494420	1.513609	1.607162	1.544793	1.412861	1.532801	1.705510	1.734295	1.669529	1.659934
chr2	136107623	136108023	401_r657	0.0	.	0.023987	0.023987	0.035981	0.047975	0.033582	0.023987	0.023987	0.011994	0.000000	0.000000	0.000000	0.000000	0.000000	0.000000	0.000000	0.000000	0.004797	0.023987	0.023987	0.023987	0.023987	0.040779	0.023987	0.023987	0.023987	0.028785	0.026386	0.023987	0.023987	0.023987	0.019190	0.000000	0.000000	0.000000	0.000000	0.000000	0.000000	0.000000	0.000000	0.021589	0.023987	0.023987	0.045576	0.062367
chr4	78779510	78779910	401_r658	0.0	.	0.095950	0.069564	0.071962	0.093551	0.119937	0.119937	0.131931	0.119937	0.098349	0.052772	0.033582	0.040779	0.059969	0.076760	0.127133	0.158317	0.167912	0.179906	0.163115	0.134330	0.124735	0.115140	0.143925	0.158317	0.160716	0.170311	0.179906	0.124735	0.129532	0.117538	0.100747	0.079159	0.115140	0.170311	0.179906	0.184704	0.196697	0.167912	0.139127	0.136729	0.122336	0.107943	0.105545	0.095950
chr10	124092583	124092983	401_r659	0.0	.	0.285451	0.309438	0.319033	0.292647	0.278255	0.326230	0.299843	0.287850	0.285451	0.297445	0.201495	0.141526	0.141526	0.213488	0.187102	0.165513	0.191900	0.189501	0.119937	0.100747	0.139127	0.184704	0.227881	0.271059	0.314236	0.304641	0.292647	0.227881	0.208691	0.251869	0.268660	0.256666	0.244672	0.244672	0.189501	0.170311	0.153520	0.201495	0.220685	0.249470	0.275856	0.263862	0.235077	0.283052
chr1	37695334	37695734	401_r660	0.0	.	0.071962	0.071962	0.023987	0.016791	0.000000	0.007196	0.023987	0.023987	0.023987	0.023987	0.016791	0.000000	0.000000	0.000000	0.000000	0.016791	0.047975	0.059969	0.076760	0.095950	0.079159	0.064766	0.059969	0.043177	0.028785	0.047975	0.031184	0.023987	0.023987	0.019190	0.000000	0.000000	0.000000	0.000000	0.009595	0.023987	0.055171	0.071962	0.071962	0.062367	0.047975	0.026386	0.023987	0.028785
chr8	66462525	66462925	401_r661	0.0	.	0.000000	0.000000	0.000000	0.000000	0.000000	0.000000	0.000000	0.000000	0.000000	0.000000	0.014392	0.023987	0.023987	0.023987	0.045576	0.033582	0.023987	0.023987	0.023987	0.002399	0.007196	0.023987	0.033582	0.047975	0.047975	0.040779	0.023987	0.014392	0.000000	0.000000	0.000000	0.000000	0.009595	0.043177	0.047975	0.047975	0.047975	0.038380	0.004797	0.000000	0.023987	0.023987	0.023987	0.023987
chr7	21057463	21057863	401_r662	0.0	.	0.023987	0.023987	0.014392	0.000000	0.000000	0.007196	0.023987	0.023987	0.023987	0.023987	0.016791	0.000000	0.000000	0.000000	0.000000	0.000000	0.000000	0.002399	0.023987	0.023987	0.023987	0.023987	0.021589	0.019190	0.023987	0.023987	0.023987	0.045576	0.028785	0.023987	0.023987	0.023987	0.002399	0.000000	0.000000	0.002399	0.040779	0.067165	0.071962	0.076760	0.093551	0.055171	0.028785	0.028785
chr2	15927084	15927484	401_r663	0.0	.	0.000000	0.000000	0.000000	0.000000	0.000000	0.000000	0.000000	0.000000	0.000000	0.000000	0.000000	0.000000	0.000000	0.002399	0.023987	0.023987	0.023987	0.023987	0.045576	0.023987	0.023987	0.047975	0.047975	0.023987	0.023987	0.023987	0.000000	0.000000	0.000000	0.000000	0.000000	0.000000	0.000000	0.000000	0.000000	0.000000	0.000000	0.000000	0.000000	0.000000	0.000000	0.009595	0.023987	0.023987
chr2	18117655	18118055	401_r664	0.0	.	0.158317	0.141526	0.143925	0.119937	0.079159	0.074361	0.071962	0.050374	0.047975	0.079159	0.115140	0.167912	0.148722	0.160716	0.143925	0.124735	0.112741	0.141526	0.127133	0.134330	0.153520	0.129532	0.141526	0.179906	0.194298	0.158317	0.141526	0.107943	0.100747	0.071962	0.047975	0.074361	0.088754	0.055171	0.117538	0.194298	0.237476	0.235077	0.249470	0.242273	0.249470	0.191900	0.191900	0.213488
chr12	27431182	27431582	401_r665	0.0	.	0.000000	0.000000	0.000000	0.000000	0.016791	0.023987	0.023987	0.023987	0.023987	0.007196	0.004797	0.023987	0.023987	0.023987	0.023987	0.019190	0.000000	0.004797	0.045576	0.059969	0.071962	0.071962	0.067165	0.026386	0.011994	0.000000	0.000000	0.000000	0.000000	0.000000	0.000000	0.000000	0.000000	0.000000	0.000000	0.000000	0.000000	0.000000	0.000000	0.000000	0.000000	0.009595	0.047975	0.047975
chr14	98208345	98208745	401_r666	0.0	.	0.000000	0.000000	0.000000	0.000000	0.007196	0.023987	0.023987	0.023987	0.023987	0.016791	0.000000	0.000000	0.000000	0.000000	0.000000	0.000000	0.000000	0.000000	0.000000	0.000000	0.000000	0.000000	0.000000	0.000000	0.000000	0.000000	0.000000	0.023987	0.023987	0.023987	0.023987	0.023987	0.000000	0.000000	0.000000	0.000000	0.000000	0.000000	0.014392	0.023987	0.023987	0.023987	0.023987	0.009595
chr9	110143528	110143928	401_r667	0.0	.	0.139127	0.119937	0.100747	0.141526	0.107943	0.136728	0.199096	0.261463	0.239875	0.220685	0.165514	0.112741	0.069564	0.062367	0.076760	0.081557	0.071962	0.047975	0.047975	0.043177	0.035981	0.069564	0.131931	0.153520	0.187102	0.187102	0.218286	0.175108	0.160716	0.148722	0.141526	0.115140	0.139127	0.151121	0.129532	0.143925	0.134330	0.134330	0.129532	0.170311	0.213489	0.230280	0.206292	0.196697
chr8	35867844	35868244	401_r668	0.0	.	0.009595	0.000000	0.000000	0.000000	0.000000	0.000000	0.000000	0.000000	0.000000	0.000000	0.000000	0.000000	0.000000	0.000000	0.000000	0.000000	0.009595	0.023987	0.023987	0.023987	0.023987	0.014392	0.000000	0.000000	0.000000	0.000000	0.000000	0.000000	0.000000	0.000000	0.000000	0.023987	0.045576	0.047975	0.047975	0.047975	0.023987	0.002399	0.016791	0.023987	0.023987	0.023987	0.023987	0.007196
chr3	32396025	32396425	401_r669	0.0	.	0.000000	0.000000	0.002399	0.023987	0.023987	0.023987	0.023987	0.021589	0.000000	0.000000	0.000000	0.000000	0.000000	0.000000	0.000000	0.000000	0.000000	0.019190	0.047975	0.047975	0.062367	0.071962	0.074361	0.047975	0.047975	0.033582	0.023987	0.002399	0.000000	0.000000	0.000000	0.000000	0.014392	0.023987	0.023987	0.023987	0.023987	0.009595	0.011994	0.023987	0.023987	0.023987	0.023987	0.033582
chr2	7539156	7539556	401_r670	0.0	.	0.021589	0.023987	0.043177	0.071962	0.081557	0.074361	0.071962	0.052772	0.023987	0.014392	0.000000	0.014392	0.031184	0.047975	0.047975	0.047975	0.033582	0.016791	0.023987	0.057570	0.071962	0.071962	0.071962	0.047975	0.021589	0.023987	0.023987	0.023987	0.040779	0.076760	0.091152	0.119937	0.119937	0.110342	0.083956	0.057570	0.047975	0.069564	0.079159	0.095950	0.112741	0.119937	0.098349	0.088754
chr10	13751382	13751782	401_r671	0.0	.	0.023987	0.023987	0.023987	0.023987	0.014392	0.000000	0.000000	0.000000	0.000000	0.000000	0.000000	0.000000	0.000000	0.000000	0.000000	0.000000	0.000000	0.000000	0.000000	0.000000	0.000000	0.000000	0.002399	0.045576	0.047975	0.047975	0.047975	0.045576	0.002399	0.000000	0.000000	0.000000	0.000000	0.000000	0.011994	0.023987	0.023987	0.023987	0.023987	0.011994	0.016791	0.023987	0.023987	0.023987
chr13	54628220	54628620	401_r672	0.0	.	0.047975	0.055171	0.052772	0.040779	0.023987	0.023987	0.016791	0.000000	0.000000	0.000000	0.000000	0.000000	0.000000	0.000000	0.019190	0.023987	0.023987	0.023987	0.023987	0.004797	0.000000	0.000000	0.000000	0.021589	0.023987	0.023987	0.023987	0.023987	0.002399	0.000000	0.000000	0.000000	0.000000	0.000000	0.000000	0.000000	0.007196	0.045576	0.047975	0.047975	0.047975	0.040779	0.002399	0.000000
chr5	175538595	175538995	401_r673	0.0	.	0.026386	0.000000	0.000000	0.004797	0.023987	0.028785	0.047975	0.047975	0.043177	0.047975	0.043177	0.023987	0.023987	0.023987	0.000000	0.000000	0.019190	0.031184	0.047975	0.057570	0.095950	0.076760	0.064766	0.047975	0.057570	0.047975	0.047975	0.047975	0.047975	0.028785	0.019190	0.023987	0.031184	0.071962	0.081557	0.076760	0.071962	0.071962	0.047975	0.074361	0.071962	0.071962	0.064766	0.047975
chr22	35434298	35434698	401_r674	0.0	.	0.098349	0.095950	0.074361	0.047975	0.047975	0.067165	0.095950	0.086355	0.074361	0.095950	0.074361	0.045576	0.050374	0.076760	0.071962	0.088754	0.074361	0.069564	0.055171	0.047975	0.031184	0.047975	0.047975	0.033582	0.023987	0.023987	0.000000	0.002399	0.047975	0.047975	0.047975	0.047975	0.055171	0.052772	0.071962	0.071962	0.071962	0.071962	0.045576	0.059969	0.071962	0.071962	0.062367	0.045576
chr1	166178485	166178885	401_r675	0.0	.	0.000000	0.000000	0.000000	0.000000	0.000000	0.000000	0.000000	0.000000	0.023987	0.023987	0.023987	0.023987	0.023987	0.000000	0.000000	0.000000	0.000000	0.000000	0.000000	0.007196	0.023987	0.023987	0.023987	0.040779	0.064766	0.047975	0.047975	0.047975	0.031184	0.000000	0.000000	0.000000	0.000000	0.016791	0.043177	0.076760	0.095950	0.095950	0.079159	0.052772	0.026386	0.023987	0.023987	0.023987
chr2	18149644	18150044	401_r676	0.0	.	0.083956	0.117538	0.095950	0.100747	0.112741	0.107944	0.093551	0.095950	0.086355	0.055171	0.023987	0.004797	0.023987	0.052772	0.071962	0.071962	0.081557	0.076760	0.071962	0.110342	0.119937	0.110342	0.115140	0.134330	0.081557	0.091152	0.122336	0.127133	0.100747	0.095950	0.076760	0.067165	0.083956	0.122336	0.143925	0.148722	0.155919	0.124735	0.091152	0.119937	0.115140	0.083956	0.071962	0.081557
chr4	138892620	138893020	401_r677	0.0	.	0.047975	0.047975	0.047975	0.035981	0.014392	0.000000	0.000000	0.000000	0.000000	0.000000	0.000000	0.000000	0.007196	0.023987	0.023987	0.047975	0.047975	0.040779	0.023987	0.023987	0.000000	0.007196	0.045576	0.047975	0.047975	0.047975	0.057570	0.026386	0.023987	0.023987	0.023987	0.007196	0.000000	0.000000	0.000000	0.000000	0.004797	0.026386	0.047975	0.047975	0.047975	0.047975	0.045576	0.023987
chr4	96092092	96092492	401_r678	0.0	.	0.000000	0.000000	0.000000	0.000000	0.000000	0.000000	0.007196	0.023987	0.023987	0.023987	0.023987	0.016791	0.000000	0.009595	0.023987	0.023987	0.023987	0.023987	0.019190	0.023987	0.023987	0.023987	0.023987	0.019190	0.000000	0.000000	0.000000	0.000000	0.000000	0.000000	0.000000	0.000000	0.000000	0.000000	0.000000	0.000000	0.000000	0.000000	0.000000	0.000000	0.000000	0.000000	0.000000	0.000000
chr20	5119754	5120154	401_r679	0.0	.	0.323831	0.259065	0.287850	0.283052	0.251869	0.295046	0.285451	0.263862	0.319033	0.395793	0.400591	0.498940	0.518130	0.491743	0.508535	0.585295	0.597288	0.719625	0.784391	0.693239	0.671650	0.638067	0.578099	0.585295	0.690840	0.710030	0.719625	0.683643	0.659656	0.633270	0.652460	0.690840	0.726821	0.736416	0.789188	0.894734	1.036257	1.199373	1.475229	1.511211	1.489624	1.451245	1.535197	1.492023
chr1	205259228	205259628	401_r680	0.0	.	0.011994	0.000000	0.000000	0.000000	0.000000	0.000000	0.000000	0.021589	0.023987	0.023987	0.043177	0.047975	0.026386	0.045576	0.047975	0.047975	0.047975	0.064766	0.050374	0.047975	0.028785	0.023987	0.007196	0.021589	0.047975	0.047975	0.050374	0.071962	0.050374	0.023987	0.023987	0.040779	0.047975	0.047975	0.047975	0.047975	0.031184	0.031184	0.081557	0.098349	0.155919	0.175108	0.167912	0.134330
chr19	41441676	41442076	401_r681	0.0	.	0.023987	0.023987	0.023987	0.023987	0.023987	0.047975	0.047975	0.047975	0.047975	0.057570	0.023987	0.023987	0.047975	0.047975	0.040779	0.047975	0.047975	0.023987	0.023987	0.009595	0.000000	0.000000	0.000000	0.016791	0.023987	0.023987	0.023987	0.023987	0.007196	0.000000	0.000000	0.000000	0.000000	0.000000	0.000000	0.000000	0.000000	0.000000	0.016791	0.043177	0.071962	0.074361	0.095950	0.079159
chr14	60577881	60578281	401_r682	0.0	.	0.000000	0.000000	0.000000	0.021589	0.023987	0.023987	0.023987	0.023987	0.002399	0.000000	0.000000	0.014392	0.031184	0.047975	0.047975	0.047975	0.033582	0.016791	0.000000	0.000000	0.023987	0.023987	0.038380	0.047975	0.047975	0.023987	0.023987	0.009595	0.000000	0.000000	0.000000	0.000000	0.000000	0.000000	0.000000	0.000000	0.000000	0.000000	0.007196	0.023987	0.023987	0.033582	0.047975	0.040779
chr7	116733819	116734219	401_r683	0.0	.	0.000000	0.000000	0.000000	0.000000	0.000000	0.000000	0.000000	0.000000	0.000000	0.000000	0.000000	0.000000	0.000000	0.000000	0.000000	0.000000	0.000000	0.000000	0.000000	0.000000	0.000000	0.000000	0.000000	0.000000	0.023987	0.023987	0.023987	0.023987	0.023987	0.000000	0.000000	0.000000	0.000000	0.000000	0.000000	0.000000	0.000000	0.000000	0.000000	0.000000	0.000000	0.000000	0.000000	0.000000
chr1	241851353	241851753	401_r684	0.0	.	0.071962	0.071962	0.071962	0.112741	0.115140	0.100747	0.127133	0.153520	0.117538	0.095950	0.107943	0.088754	0.062367	0.069564	0.088754	0.119937	0.143925	0.124735	0.098349	0.079159	0.031184	0.011994	0.062367	0.095950	0.095950	0.115140	0.131931	0.100747	0.093551	0.119937	0.124735	0.095950	0.081557	0.045576	0.023987	0.021589	0.023987	0.023987	0.071962	0.071962	0.050374	0.047975	0.059969	0.023987
chr12	109973361	109973761	401_r685	0.0	.	0.000000	0.000000	0.000000	0.000000	0.000000	0.014392	0.038380	0.047975	0.047975	0.064766	0.057570	0.033582	0.045576	0.047975	0.031184	0.031184	0.047975	0.026386	0.043177	0.047975	0.040779	0.023987	0.023987	0.004797	0.019190	0.023987	0.028785	0.047975	0.088754	0.076760	0.071962	0.067165	0.059969	0.031184	0.023987	0.023987	0.028785	0.035981	0.023987	0.026386	0.076760	0.091152	0.071962	0.083956
chr16	86737070	86737470	401_r686	0.0	.	0.023987	0.023987	0.023987	0.023987	0.023987	0.000000	0.000000	0.000000	0.000000	0.000000	0.000000	0.000000	0.000000	0.000000	0.000000	0.000000	0.000000	0.021589	0.035981	0.047975	0.069564	0.093551	0.074361	0.059969	0.047975	0.026386	0.002399	0.000000	0.000000	0.000000	0.000000	0.014392	0.028785	0.047975	0.047975	0.069564	0.069564	0.067165	0.047975	0.047975	0.026386	0.011994	0.002399	0.031184
chr7	1540360	1540760	401_r687	0.0	.	0.119937	0.119937	0.095950	0.040779	0.035981	0.023987	0.045576	0.110342	0.151121	0.143925	0.146324	0.146324	0.081557	0.023987	0.023987	0.021589	0.000000	0.000000	0.009595	0.088754	0.117538	0.160716	0.167912	0.165513	0.107943	0.136729	0.119937	0.119937	0.158317	0.139127	0.081557	0.055171	0.047975	0.014392	0.031184	0.064766	0.112741	0.141526	0.155919	0.151121	0.139127	0.103146	0.074361	0.047975
chr11	66115574	66115974	401_r688	0.0	.	0.071962	0.062367	0.014392	0.023987	0.038380	0.071962	0.079159	0.086355	0.071962	0.057570	0.045576	0.040779	0.023987	0.045576	0.071962	0.069564	0.071962	0.071962	0.052772	0.047975	0.028785	0.023987	0.023987	0.021589	0.000000	0.000000	0.000000	0.000000	0.002399	0.035981	0.052772	0.093551	0.095950	0.093551	0.059969	0.043177	0.002399	0.019190	0.023987	0.031184	0.047975	0.047975	0.045576	0.047975
chr16	67964778	67965178	401_r689	0.0	.	0.074361	0.047975	0.047975	0.071962	0.083956	0.059969	0.071962	0.071962	0.086355	0.095950	0.088754	0.093551	0.095950	0.057570	0.023987	0.023987	0.011994	0.023987	0.023987	0.023987	0.023987	0.014392	0.004797	0.023987	0.023987	0.040779	0.047975	0.062367	0.047975	0.115140	0.115140	0.136729	0.129532	0.143925	0.098349	0.083956	0.057570	0.067165	0.047975	0.045576	0.067165	0.069564	0.064766	0.083956
chr14	105319047	105319447	401_r690	0.0	.	0.093551	0.095950	0.083956	0.071962	0.059969	0.026386	0.023987	0.023987	0.047975	0.035981	0.033582	0.071962	0.093551	0.071962	0.071962	0.062367	0.023987	0.002399	0.009595	0.047975	0.071962	0.071962	0.095950	0.110342	0.071962	0.057570	0.091152	0.071962	0.057570	0.071962	0.071962	0.052772	0.052772	0.062367	0.047975	0.043177	0.064766	0.088754	0.071962	0.093551	0.091152	0.055171	0.028785	0.047975
chr6	135703689	135704089	401_r691	0.0	.	0.000000	0.000000	0.016791	0.023987	0.023987	0.023987	0.023987	0.007196	0.000000	0.000000	0.000000	0.000000	0.000000	0.002399	0.031184	0.047975	0.047975	0.047975	0.045576	0.016791	0.000000	0.000000	0.000000	0.000000	0.000000	0.000000	0.000000	0.000000	0.000000	0.000000	0.000000	0.000000	0.011994	0.023987	0.023987	0.023987	0.023987	0.011994	0.000000	0.007196	0.023987	0.023987	0.038380	0.071962
chr18	26356038	26356438	401_r692	0.0	.	0.112741	0.134330	0.112741	0.095950	0.093551	0.074361	0.064766	0.095950	0.117538	0.129532	0.124735	0.139127	0.119937	0.107943	0.122336	0.119937	0.105545	0.095950	0.076760	0.047975	0.055171	0.059969	0.047975	0.064766	0.059969	0.040779	0.050374	0.086355	0.079159	0.071962	0.071962	0.045576	0.009595	0.021589	0.047975	0.047975	0.047975	0.047975	0.026386	0.014392	0.047975	0.124735	0.143925	0.146324
chr7	101746991	101747391	401_r693	0.0	.	0.021589	0.023987	0.028785	0.055171	0.071962	0.050374	0.047975	0.043177	0.016791	0.016791	0.062367	0.095950	0.095950	0.095950	0.079159	0.033582	0.007196	0.023987	0.023987	0.031184	0.064766	0.064766	0.047975	0.047975	0.040779	0.007196	0.000000	0.011994	0.023987	0.023987	0.023987	0.067165	0.079159	0.095950	0.095950	0.098349	0.091152	0.076760	0.047975	0.047975	0.047975	0.033582	0.023987	0.023987
chr8	11536858	11537258	401_r694	0.0	.	0.110342	0.071962	0.047975	0.047975	0.047975	0.047975	0.047975	0.055171	0.083956	0.088754	0.050374	0.071962	0.105545	0.093551	0.119937	0.117538	0.095950	0.055171	0.038380	0.000000	0.000000	0.002399	0.033582	0.052772	0.071962	0.081557	0.093551	0.062367	0.045576	0.071962	0.086355	0.071962	0.071962	0.069564	0.026386	0.038380	0.064766	0.071962	0.071962	0.069564	0.057570	0.043177	0.047975	0.047975
chr2	47309193	47309593	401_r695	0.0	.	0.023987	0.045576	0.059969	0.071962	0.057570	0.047975	0.043177	0.040779	0.047975	0.067165	0.071962	0.055171	0.067165	0.059969	0.057570	0.071962	0.086355	0.119937	0.107943	0.105545	0.095950	0.086355	0.047975	0.047975	0.038380	0.067165	0.067165	0.047975	0.047975	0.067165	0.040779	0.071962	0.079159	0.143925	0.194299	0.223083	0.203894	0.247071	0.215887	0.141526	0.107943	0.131931	0.119937	0.124735
chr19	16202678	16203078	401_r696	0.0	.	0.023987	0.023987	0.000000	0.028785	0.071962	0.071962	0.074361	0.095950	0.067165	0.023987	0.023987	0.021589	0.000000	0.000000	0.000000	0.000000	0.000000	0.023987	0.031184	0.047975	0.047975	0.047975	0.023987	0.019190	0.023987	0.023987	0.043177	0.057570	0.069564	0.047975	0.047975	0.028785	0.014392	0.000000	0.000000	0.000000	0.000000	0.014392	0.023987	0.023987	0.023987	0.023987	0.009595	0.000000
chr9	131135730	131136130	401_r697	0.0	.	0.047975	0.040779	0.023987	0.019190	0.023987	0.038380	0.047975	0.047975	0.038380	0.045576	0.033582	0.023987	0.023987	0.026386	0.038380	0.047975	0.081557	0.127134	0.141526	0.129532	0.143925	0.110342	0.069564	0.071962	0.050374	0.026386	0.059969	0.067165	0.081557	0.103146	0.117538	0.083956	0.071962	0.043177	0.040779	0.023987	0.023987	0.023987	0.019190	0.000000	0.000000	0.000000	0.000000	0.067165
chr3	46416097	46416497	401_r698	0.0	.	0.047975	0.062367	0.043177	0.023987	0.023987	0.023987	0.009595	0.000000	0.000000	0.007196	0.031184	0.047975	0.047975	0.047975	0.040779	0.035981	0.023987	0.045576	0.047975	0.067165	0.100747	0.095950	0.074361	0.105545	0.100747	0.047975	0.047975	0.047975	0.033582	0.023987	0.023987	0.045576	0.047975	0.033582	0.047975	0.047975	0.026386	0.023987	0.019190	0.007196	0.038380	0.047975	0.071962	0.071962
chr10	15748204	15748604	401_r699	0.0	.	0.004797	0.023987	0.023987	0.035981	0.047975	0.043177	0.023987	0.023987	0.011994	0.000000	0.000000	0.000000	0.000000	0.000000	0.000000	0.000000	0.000000	0.000000	0.000000	0.000000	0.000000	0.000000	0.004797	0.023987	0.057570	0.079159	0.095950	0.091152	0.071962	0.038380	0.016791	0.028785	0.047975	0.047975	0.081557	0.095950	0.067165	0.047975	0.047975	0.014392	0.019190	0.023987	0.035981	0.047975
chr1	150899684	150900084	401_r700	0.0	.	0.182305	0.235077	0.237476	0.211090	0.179906	0.131931	0.103146	0.134330	0.119937	0.122336	0.143925	0.163115	0.119937	0.098349	0.112741	0.115140	0.074361	0.098349	0.129532	0.100747	0.076760	0.079159	0.131931	0.194299	0.196697	0.247071	0.280654	0.218286	0.146323	0.196697	0.177507	0.167912	0.187102	0.194298	0.155919	0.189501	0.249470	0.227881	0.196697	0.194298	0.129532	0.088754	0.115140	0.143925
chr2	47526844	47527244	401_r701	0.0	.	0.023987	0.023987	0.023987	0.028785	0.047975	0.055171	0.064766	0.047975	0.043177	0.031184	0.040779	0.023987	0.023987	0.023987	0.035981	0.040779	0.047975	0.047975	0.052772	0.052772	0.031184	0.031184	0.047975	0.043177	0.023987	0.023987	0.031184	0.023987	0.023987	0.028785	0.047975	0.033582	0.023987	0.045576	0.043177	0.043177	0.047975	0.047975	0.023987	0.031184	0.026386	0.031184	0.057570	0.071962
chr1	2541528	2541928	401_r702	0.0	.	0.187102	0.129532	0.122336	0.129532	0.105545	0.100747	0.100747	0.119937	0.124735	0.165513	0.179906	0.163115	0.119937	0.136728	0.167912	0.167912	0.191900	0.215887	0.191900	0.122336	0.086355	0.117539	0.167912	0.213488	0.275856	0.285451	0.263862	0.191900	0.131931	0.059969	0.045576	0.047975	0.062367	0.100747	0.158317	0.167912	0.179906	0.227881	0.232679	0.177507	0.172710	0.153520	0.117538	0.124735
chr13	42049055	42049455	401_r703	0.0	.	0.184704	0.182305	0.187102	0.213488	0.239875	0.271058	0.266261	0.227881	0.203893	0.165514	0.129532	0.124735	0.187102	0.167912	0.163115	0.203894	0.251869	0.235077	0.307040	0.314236	0.304641	0.287850	0.256666	0.230280	0.280654	0.319034	0.297445	0.338223	0.364610	0.347818	0.316635	0.367009	0.393395	0.357413	0.328629	0.364610	0.355015	0.355015	0.364610	0.393395	0.316635	0.395793	0.474952	0.551712
chr17	18251628	18252028	401_r704	0.0	.	0.028785	0.047975	0.047975	0.059969	0.074361	0.091152	0.091152	0.095950	0.083956	0.086355	0.071962	0.052772	0.047975	0.064766	0.064766	0.047975	0.067165	0.100747	0.103146	0.079159	0.117538	0.100747	0.067165	0.067165	0.081557	0.059969	0.071962	0.071962	0.052772	0.031184	0.014392	0.000000	0.000000	0.026386	0.047975	0.047975	0.047975	0.047975	0.021589	0.000000	0.000000	0.000000	0.009595	0.023987
chr1	6369733	6370133	401_r705	0.0	.	0.000000	0.000000	0.000000	0.000000	0.000000	0.000000	0.004797	0.023987	0.023987	0.023987	0.023987	0.019190	0.000000	0.000000	0.000000	0.000000	0.000000	0.000000	0.000000	0.000000	0.000000	0.000000	0.000000	0.000000	0.000000	0.000000	0.000000	0.000000	0.000000	0.000000	0.000000	0.000000	0.000000	0.000000	0.000000	0.000000	0.000000	0.023987	0.023987	0.023987	0.023987	0.023987	0.000000	0.000000
chr1	237702161	237702561	401_r706	0.0	.	0.023987	0.023987	0.033582	0.047975	0.040779	0.023987	0.023987	0.014392	0.009595	0.023987	0.023987	0.023987	0.023987	0.033582	0.047975	0.047975	0.047975	0.047975	0.023987	0.000000	0.000000	0.014392	0.023987	0.023987	0.023987	0.023987	0.009595	0.000000	0.000000	0.000000	0.000000	0.000000	0.000000	0.000000	0.000000	0.000000	0.000000	0.000000	0.000000	0.000000	0.000000	0.021589	0.023987	0.023987
chr17	16744748	16745148	401_r707	0.0	.	0.000000	0.000000	0.000000	0.000000	0.000000	0.000000	0.000000	0.000000	0.000000	0.000000	0.000000	0.000000	0.000000	0.000000	0.000000	0.000000	0.000000	0.000000	0.000000	0.000000	0.000000	0.000000	0.000000	0.000000	0.000000	0.000000	0.000000	0.000000	0.000000	0.000000	0.000000	0.000000	0.000000	0.002399	0.031184	0.047975	0.047975	0.055171	0.069564	0.040779	0.023987	0.023987	0.016791	0.000000
chr22	36901746	36902146	401_r708	0.0	.	0.000000	0.000000	0.000000	0.000000	0.000000	0.000000	0.000000	0.000000	0.023987	0.023987	0.033582	0.057570	0.071962	0.047975	0.047975	0.062367	0.038380	0.023987	0.023987	0.023987	0.000000	0.000000	0.000000	0.000000	0.000000	0.000000	0.000000	0.000000	0.000000	0.000000	0.000000	0.000000	0.000000	0.000000	0.007196	0.023987	0.079159	0.129532	0.143925	0.146324	0.143925	0.088754	0.038380	0.023987
chr8	125284731	125285131	401_r709	0.0	.	0.220685	0.220685	0.227881	0.230280	0.155918	0.143925	0.124735	0.119937	0.105545	0.170311	0.179906	0.230280	0.273457	0.359812	0.331027	0.369407	0.424578	0.429376	0.393395	0.362211	0.319033	0.302242	0.302242	0.278255	0.290248	0.259065	0.191900	0.160716	0.199096	0.237476	0.307040	0.359812	0.438971	0.467756	0.460560	0.424578	0.417382	0.364610	0.355015	0.383800	0.402990	0.333426	0.343021	0.364610
chr17	44830018	44830418	401_r710	0.0	.	0.119937	0.110342	0.110342	0.110342	0.129532	0.153520	0.170311	0.194299	0.247071	0.237476	0.211090	0.199096	0.163115	0.086355	0.076760	0.083956	0.124735	0.134330	0.134330	0.146324	0.175109	0.143925	0.134330	0.148722	0.172710	0.163115	0.163115	0.177507	0.170311	0.170311	0.172710	0.141526	0.163115	0.175108	0.167912	0.143925	0.172710	0.189501	0.206292	0.239875	0.280654	0.311837	0.295046	0.319034
chr3	52433320	52433720	401_r711	0.0	.	0.172710	0.201495	0.206292	0.172710	0.139127	0.187102	0.172710	0.177507	0.167912	0.160716	0.071962	0.059969	0.023987	0.023987	0.079159	0.095950	0.093551	0.095950	0.095950	0.040779	0.043177	0.057570	0.071962	0.071962	0.083956	0.086355	0.110342	0.131931	0.143925	0.165513	0.165513	0.196697	0.203894	0.191900	0.189501	0.206292	0.158317	0.131931	0.196697	0.199096	0.215887	0.223083	0.254267	0.232679
chr16	49598742	49599142	401_r712	0.0	.	0.000000	0.000000	0.000000	0.000000	0.000000	0.000000	0.000000	0.000000	0.000000	0.000000	0.000000	0.004797	0.023987	0.023987	0.023987	0.023987	0.019190	0.000000	0.000000	0.000000	0.000000	0.000000	0.000000	0.021589	0.023987	0.023987	0.023987	0.023987	0.002399	0.000000	0.000000	0.000000	0.000000	0.014392	0.023987	0.023987	0.023987	0.040779	0.033582	0.023987	0.023987	0.023987	0.007196	0.000000
chr10	119596994	119597394	401_r713	0.0	.	0.268660	0.309438	0.352616	0.323831	0.321432	0.390996	0.438971	0.405388	0.362211	0.369407	0.393395	0.446167	0.503737	0.525326	0.479750	0.381401	0.275856	0.259065	0.290248	0.386199	0.477351	0.561307	0.590092	0.561307	0.501338	0.503737	0.434174	0.402990	0.484547	0.498940	0.530124	0.604485	0.602086	0.534921	0.530124	0.453363	0.438971	0.570902	0.702833	0.789188	0.976290	1.139404	1.192177	1.156194
chr7	2406110	2406510	401_r714	0.0	.	0.220685	0.199096	0.165514	0.177507	0.196697	0.206292	0.256666	0.263862	0.266261	0.254267	0.237476	0.172710	0.191900	0.206292	0.199096	0.177507	0.187102	0.155919	0.146323	0.196697	0.218286	0.287850	0.290249	0.292647	0.239875	0.249470	0.232679	0.280654	0.237476	0.242274	0.244672	0.244672	0.319033	0.412585	0.474952	0.518130	0.527725	0.436572	0.347818	0.307040	0.215887	0.179906	0.254267	0.278255
chr6	34484915	34485315	401_r715	0.0	.	0.023987	0.023987	0.023987	0.047975	0.023987	0.023987	0.023987	0.023987	0.009595	0.023987	0.033582	0.062367	0.071962	0.067165	0.071962	0.088754	0.081557	0.071962	0.067165	0.047975	0.021589	0.000000	0.000000	0.000000	0.000000	0.000000	0.000000	0.000000	0.000000	0.000000	0.016791	0.028785	0.047975	0.071962	0.095950	0.093551	0.107943	0.095950	0.081557	0.095950	0.103146	0.079159	0.071962	0.062367
chr10	119207168	119207568	401_r716	0.0	.	0.148722	0.201495	0.259065	0.256666	0.208691	0.172710	0.175109	0.124735	0.107944	0.187102	0.218286	0.199096	0.215887	0.239875	0.218286	0.232679	0.235077	0.263862	0.251869	0.196697	0.172710	0.148722	0.119937	0.076760	0.095950	0.175109	0.196697	0.213488	0.263862	0.285451	0.187102	0.203893	0.218286	0.206292	0.199096	0.259065	0.271059	0.271058	0.319034	0.352616	0.340622	0.355015	0.383800	0.386198
chr15	68238208	68238608	401_r717	0.0	.	0.071962	0.045576	0.011994	0.026386	0.047975	0.064766	0.071962	0.105545	0.127133	0.134330	0.127133	0.119937	0.095950	0.086355	0.057570	0.047975	0.050374	0.062367	0.023987	0.023987	0.031184	0.045576	0.023987	0.040779	0.047975	0.040779	0.023987	0.023987	0.026386	0.045576	0.047975	0.047975	0.047975	0.043177	0.026386	0.035981	0.083956	0.095950	0.083956	0.095950	0.083956	0.035981	0.040779	0.079159
chr18	60563147	60563547	401_r718	0.0	.	0.000000	0.000000	0.000000	0.000000	0.004797	0.023987	0.023987	0.028785	0.047975	0.055171	0.050374	0.091152	0.091152	0.071962	0.069564	0.069564	0.028785	0.023987	0.023987	0.014392	0.000000	0.000000	0.000000	0.000000	0.004797	0.028785	0.047975	0.047975	0.047975	0.043177	0.028785	0.023987	0.023987	0.023987	0.023987	0.035981	0.023987	0.023987	0.023987	0.023987	0.002399	0.000000	0.000000	0.000000
chr1	154404931	154405331	401_r719	0.0	.	0.184704	0.167912	0.095950	0.112741	0.151121	0.151121	0.227881	0.249470	0.227881	0.196697	0.194298	0.167912	0.158317	0.143925	0.151121	0.175108	0.158317	0.184704	0.167912	0.141526	0.112741	0.112741	0.112741	0.167912	0.163115	0.167912	0.160716	0.160716	0.165513	0.184704	0.220685	0.227881	0.232679	0.203893	0.242274	0.227881	0.223083	0.208691	0.206292	0.151121	0.134330	0.153520	0.143925	0.175109
chr15	78565383	78565783	401_r720	0.0	.	0.031184	0.023987	0.014392	0.007196	0.023987	0.023987	0.023987	0.023987	0.016791	0.000000	0.000000	0.000000	0.000000	0.000000	0.000000	0.000000	0.000000	0.000000	0.000000	0.000000	0.000000	0.000000	0.000000	0.000000	0.000000	0.000000	0.000000	0.000000	0.000000	0.011994	0.023987	0.023987	0.023987	0.023987	0.011994	0.016791	0.023987	0.031184	0.047975	0.047975	0.033582	0.057570	0.064766	0.088754
chr4	122658833	122659233	401_r721	0.0	.	0.023987	0.023987	0.023987	0.023987	0.014392	0.000000	0.000000	0.000000	0.000000	0.000000	0.000000	0.000000	0.000000	0.000000	0.004797	0.023987	0.023987	0.047975	0.047975	0.043177	0.023987	0.023987	0.000000	0.000000	0.000000	0.000000	0.014392	0.023987	0.023987	0.023987	0.023987	0.009595	0.000000	0.000000	0.016791	0.023987	0.023987	0.023987	0.023987	0.007196	0.021589	0.023987	0.031184	0.071962
chr19	14433089	14433489	401_r722	0.0	.	0.122336	0.136728	0.117538	0.098349	0.095950	0.093551	0.052772	0.026386	0.038380	0.055171	0.071962	0.079159	0.103146	0.127133	0.112741	0.095950	0.129532	0.129532	0.107943	0.119937	0.160716	0.146323	0.115140	0.158317	0.191900	0.170311	0.143925	0.148722	0.100747	0.071962	0.079159	0.124735	0.182305	0.196697	0.191900	0.182305	0.187102	0.117539	0.122336	0.139127	0.146324	0.122336	0.139127	0.122336
chr18	45940800	45941200	401_r723	0.0	.	0.014392	0.023987	0.038380	0.050374	0.071962	0.074361	0.071962	0.057570	0.045576	0.023987	0.009595	0.000000	0.000000	0.000000	0.000000	0.000000	0.000000	0.000000	0.000000	0.000000	0.007196	0.023987	0.023987	0.033582	0.047975	0.040779	0.023987	0.023987	0.023987	0.023987	0.023987	0.023987	0.023987	0.019190	0.031184	0.047975	0.047975	0.047975	0.050374	0.040779	0.023987	0.023987	0.023987	0.016791
chr7	154951690	154952090	401_r724	0.0	.	0.045576	0.023987	0.014392	0.000000	0.011994	0.023987	0.023987	0.023987	0.047975	0.035981	0.031184	0.071962	0.083956	0.071962	0.071962	0.064766	0.047975	0.040779	0.064766	0.071962	0.071962	0.047975	0.043177	0.007196	0.000000	0.000000	0.000000	0.000000	0.009595	0.059969	0.071962	0.081557	0.095950	0.086355	0.035981	0.023987	0.038380	0.023987	0.045576	0.074361	0.119937	0.105545	0.148722	0.146324
chr1	184061174	184061574	401_r725	0.0	.	0.023987	0.004797	0.000000	0.000000	0.000000	0.000000	0.000000	0.000000	0.000000	0.000000	0.000000	0.019190	0.023987	0.023987	0.023987	0.023987	0.004797	0.000000	0.000000	0.007196	0.023987	0.023987	0.023987	0.023987	0.016791	0.000000	0.000000	0.000000	0.019190	0.047975	0.047975	0.047975	0.047975	0.028785	0.000000	0.000000	0.000000	0.000000	0.000000	0.028785	0.033582	0.043177	0.047975	0.047975
chr9	135696803	135697203	401_r726	0.0	.	0.000000	0.000000	0.000000	0.000000	0.000000	0.000000	0.000000	0.000000	0.033582	0.047975	0.047975	0.047975	0.047975	0.014392	0.016791	0.023987	0.023987	0.023987	0.023987	0.007196	0.000000	0.000000	0.000000	0.000000	0.000000	0.000000	0.000000	0.000000	0.000000	0.023987	0.023987	0.064766	0.071962	0.071962	0.047975	0.047975	0.007196	0.000000	0.016791	0.023987	0.023987	0.023987	0.023987	0.021589
chr2	9662979	9663379	401_r727	0.0	.	0.105545	0.134330	0.158317	0.158317	0.153520	0.203893	0.177507	0.139127	0.151121	0.134330	0.069564	0.081557	0.119937	0.076760	0.119937	0.167912	0.155919	0.163115	0.196697	0.211090	0.194299	0.203893	0.172710	0.148722	0.143925	0.117538	0.115140	0.143925	0.143925	0.117538	0.184703	0.191900	0.189501	0.196697	0.199096	0.127133	0.160716	0.143925	0.129532	0.095950	0.105545	0.083956	0.122336	0.141526
chr11	45823884	45824284	401_r728	0.0	.	0.074361	0.117538	0.076760	0.086355	0.103146	0.100747	0.074361	0.071962	0.057570	0.038380	0.035981	0.067165	0.100747	0.119937	0.139127	0.127134	0.158317	0.158317	0.143925	0.129532	0.148722	0.103146	0.076760	0.071962	0.086355	0.093551	0.107943	0.119937	0.139127	0.151121	0.139127	0.170311	0.191900	0.172710	0.141526	0.148722	0.088754	0.076760	0.153520	0.225482	0.232678	0.215887	0.187102	0.119937
chr14	54951282	54951682	401_r729	0.0	.	0.000000	0.000000	0.000000	0.000000	0.000000	0.000000	0.000000	0.000000	0.000000	0.000000	0.000000	0.000000	0.000000	0.000000	0.000000	0.000000	0.000000	0.016791	0.047975	0.047975	0.047975	0.047975	0.031184	0.000000	0.000000	0.000000	0.000000	0.019190	0.023987	0.023987	0.023987	0.023987	0.019190	0.023987	0.023987	0.023987	0.023987	0.009595	0.000000	0.000000	0.000000	0.000000	0.000000	0.000000
chr12	56104332	56104732	401_r730	0.0	.	0.069564	0.103146	0.103146	0.100747	0.134330	0.143925	0.141526	0.131931	0.143925	0.151121	0.160716	0.139127	0.131931	0.139127	0.098349	0.081557	0.127133	0.141526	0.182305	0.292647	0.367009	0.376604	0.441370	0.453364	0.398192	0.376604	0.371806	0.402990	0.417382	0.405389	0.431775	0.489345	0.527725	0.544516	0.734017	0.827569	0.815575	0.810777	0.918721	0.786790	0.717226	0.755606	0.810777	0.755606
chr3	172188521	172188921	401_r731	0.0	.	0.095950	0.095950	0.083956	0.069564	0.086355	0.110342	0.127133	0.136729	0.098349	0.057570	0.033582	0.021589	0.023987	0.023987	0.055171	0.110342	0.155919	0.167912	0.167912	0.167912	0.172710	0.151121	0.119937	0.124735	0.136729	0.095950	0.071962	0.071962	0.071962	0.110342	0.124735	0.163115	0.167912	0.189501	0.129532	0.119937	0.105545	0.139127	0.119937	0.134330	0.117538	0.131931	0.119937	0.107943
chr9	6675084	6675484	401_r732	0.0	.	0.026386	0.023987	0.014392	0.007196	0.023987	0.050374	0.071962	0.071962	0.110342	0.119937	0.115140	0.095950	0.119937	0.081557	0.105545	0.098349	0.095950	0.071962	0.064766	0.023987	0.069564	0.095950	0.095950	0.117538	0.124735	0.074361	0.047975	0.052772	0.059969	0.057570	0.047975	0.047975	0.067165	0.062367	0.071962	0.071962	0.071962	0.067165	0.052772	0.047975	0.071962	0.071962	0.064766	0.067165
chr11	129695949	129696349	401_r733	0.0	.	0.023987	0.023987	0.000000	0.000000	0.000000	0.000000	0.000000	0.000000	0.000000	0.000000	0.000000	0.000000	0.000000	0.000000	0.000000	0.000000	0.000000	0.000000	0.000000	0.000000	0.000000	0.000000	0.000000	0.033582	0.047975	0.047975	0.047975	0.047975	0.014392	0.000000	0.000000	0.016791	0.023987	0.023987	0.023987	0.023987	0.007196	0.000000	0.004797	0.033582	0.047975	0.047975	0.047975	0.043177
chr20	37164906	37165306	401_r734	0.0	.	0.000000	0.000000	0.000000	0.000000	0.000000	0.000000	0.000000	0.000000	0.019190	0.023987	0.023987	0.023987	0.023987	0.004797	0.000000	0.000000	0.000000	0.000000	0.000000	0.000000	0.000000	0.000000	0.000000	0.000000	0.000000	0.000000	0.000000	0.000000	0.000000	0.000000	0.000000	0.000000	0.000000	0.000000	0.009595	0.023987	0.023987	0.023987	0.023987	0.014392	0.000000	0.000000	0.000000	0.000000
chr14	51697363	51697763	401_r735	0.0	.	0.062367	0.107943	0.112741	0.088754	0.095950	0.081557	0.035981	0.023987	0.021589	0.021589	0.023987	0.023987	0.023987	0.035981	0.026386	0.040779	0.047975	0.047975	0.035981	0.023987	0.026386	0.023987	0.023987	0.023987	0.035981	0.028785	0.023987	0.023987	0.023987	0.035981	0.023987	0.023987	0.023987	0.023987	0.016791	0.026386	0.047975	0.047975	0.057570	0.055171	0.047975	0.047975	0.047975	0.038380
chr11	132360643	132361043	401_r736	0.0	.	0.052772	0.038380	0.040779	0.086355	0.119937	0.119937	0.119937	0.103146	0.074361	0.031184	0.047975	0.057570	0.071962	0.069564	0.069564	0.047975	0.038380	0.045576	0.047975	0.071962	0.110342	0.146324	0.184704	0.201495	0.167912	0.129532	0.093551	0.033582	0.016791	0.023987	0.028785	0.047975	0.050374	0.057570	0.071962	0.067165	0.057570	0.079159	0.069564	0.074361	0.095950	0.110342	0.086355	0.079159
chr5	144335444	144335844	401_r737	0.0	.	0.000000	0.000000	0.000000	0.000000	0.000000	0.000000	0.000000	0.000000	0.000000	0.000000	0.000000	0.000000	0.000000	0.000000	0.000000	0.000000	0.000000	0.000000	0.000000	0.000000	0.000000	0.000000	0.000000	0.000000	0.000000	0.021589	0.023987	0.033582	0.047975	0.047975	0.026386	0.023987	0.014392	0.000000	0.000000	0.000000	0.000000	0.000000	0.000000	0.000000	0.000000	0.000000	0.016791	0.023987
chr19	49677136	49677536	401_r738	0.0	.	3.641300	4.149836	4.468870	4.490460	4.581610	4.735129	4.262578	3.876379	3.667688	3.329463	2.794543	2.660213	2.648220	2.660213	2.624231	2.525881	2.230837	2.341178	2.048531	1.813454	1.655137	1.537597	1.077036	1.060246	1.098625	1.137008	1.292924	1.256945	1.199374	1.180184	1.187380	1.175387	1.182582	1.343299	1.559186	1.568782	1.578377	1.794265	1.777472	1.563984	1.566384	1.712705	1.640745	1.535198
chr12	103105934	103106334	401_r739	0.0	.	0.000000	0.000000	0.000000	0.000000	0.000000	0.000000	0.000000	0.000000	0.000000	0.000000	0.000000	0.000000	0.000000	0.000000	0.000000	0.000000	0.000000	0.000000	0.000000	0.000000	0.000000	0.000000	0.000000	0.000000	0.000000	0.000000	0.000000	0.000000	0.000000	0.000000	0.000000	0.000000	0.000000	0.000000	0.000000	0.000000	0.000000	0.000000	0.000000	0.000000	0.000000	0.000000	0.000000	0.000000
chr1	1892464	1892864	401_r740	0.0	.	0.734017	0.851556	0.882740	0.774796	0.767600	0.750808	0.650061	0.542117	0.532522	0.614080	0.623675	0.650061	0.664454	0.695637	0.520528	0.513332	0.582896	0.587693	0.582896	0.635668	0.604485	0.479750	0.510933	0.470155	0.513332	0.477351	0.496541	0.402990	0.355015	0.211090	0.184703	0.127133	0.136728	0.170311	0.256666	0.271058	0.316635	0.333426	0.338223	0.319033	0.304641	0.307040	0.319033	0.268660
chr20	43666930	43667330	401_r741	0.0	.	0.136729	0.107943	0.105545	0.134330	0.095950	0.095950	0.069564	0.040779	0.019190	0.023987	0.023987	0.028785	0.047975	0.050374	0.047975	0.055171	0.119937	0.122336	0.119937	0.119937	0.160716	0.119937	0.146324	0.167912	0.167912	0.119937	0.107944	0.105545	0.095950	0.134330	0.184704	0.201495	0.199096	0.275856	0.290249	0.307040	0.326230	0.362211	0.292647	0.268660	0.225482	0.239875	0.247071	0.316635
chr16	3459364	3459764	401_r742	0.0	.	0.071962	0.083956	0.100747	0.131931	0.134330	0.151121	0.170311	0.175109	0.139127	0.165514	0.184704	0.158317	0.160716	0.215887	0.225482	0.191900	0.187102	0.184703	0.136729	0.076760	0.095950	0.110342	0.074361	0.074361	0.119937	0.155918	0.158317	0.194299	0.189501	0.141526	0.095950	0.091152	0.045576	0.045576	0.071962	0.059969	0.047975	0.047975	0.026386	0.004797	0.038380	0.076760	0.100747	0.131931
chr19	2690574	2690974	401_r743	0.0	.	0.050374	0.040779	0.064766	0.071962	0.067165	0.047975	0.045576	0.031184	0.040779	0.057570	0.071962	0.057570	0.047975	0.033582	0.038380	0.038380	0.047975	0.047975	0.045576	0.023987	0.028785	0.023987	0.023987	0.047975	0.064766	0.052772	0.091152	0.136729	0.134330	0.131931	0.167912	0.124735	0.079159	0.088754	0.091152	0.055171	0.071962	0.071962	0.040779	0.023987	0.016791	0.000000	0.000000	0.019190
chr20	54015365	54015765	401_r744	0.0	.	0.110342	0.131931	0.117538	0.095950	0.055171	0.069564	0.059969	0.047975	0.047975	0.064766	0.074361	0.071962	0.095950	0.095950	0.079159	0.033582	0.023987	0.000000	0.009595	0.023987	0.038380	0.047975	0.047975	0.040779	0.047975	0.033582	0.035981	0.047975	0.045576	0.023987	0.062367	0.059969	0.047975	0.071962	0.086355	0.057570	0.047975	0.064766	0.071962	0.057570	0.047975	0.069564	0.055171	0.023987
chr19	2661820	2662220	401_r745	0.0	.	0.050374	0.071962	0.100747	0.117538	0.110342	0.131931	0.095950	0.071962	0.086355	0.117538	0.122336	0.136729	0.148722	0.129532	0.083956	0.067165	0.067165	0.064766	0.071962	0.069564	0.076760	0.076760	0.069564	0.047975	0.047975	0.026386	0.009595	0.016791	0.023987	0.023987	0.040779	0.047975	0.031184	0.038380	0.067165	0.103146	0.095950	0.095950	0.081557	0.059969	0.035981	0.052772	0.071962	0.081557
chr12	49260718	49261118	401_r746	0.0	.	0.000000	0.000000	0.000000	0.000000	0.000000	0.016791	0.040779	0.047975	0.052772	0.071962	0.055171	0.047975	0.047975	0.043177	0.023987	0.023987	0.007196	0.000000	0.000000	0.000000	0.000000	0.000000	0.000000	0.043177	0.050374	0.071962	0.093551	0.095950	0.052772	0.045576	0.023987	0.002399	0.000000	0.000000	0.043177	0.047975	0.047975	0.047975	0.047975	0.011994	0.023987	0.023987	0.023987	0.023987
chr2	54524627	54525027	401_r747	0.0	.	0.019190	0.023987	0.023987	0.023987	0.043177	0.028785	0.023987	0.026386	0.047975	0.028785	0.023987	0.023987	0.035981	0.023987	0.023987	0.023987	0.023987	0.009595	0.000000	0.009595	0.047975	0.071962	0.071962	0.071962	0.062367	0.026386	0.035981	0.083956	0.095950	0.095950	0.093551	0.059969	0.028785	0.043177	0.047975	0.047975	0.047975	0.031184	0.004797	0.000000	0.009595	0.023987	0.023987	0.064766
chr19	46788355	46788755	401_r748	0.0	.	0.285451	0.340622	0.414983	0.402990	0.419781	0.335824	0.350217	0.359812	0.345420	0.319033	0.278255	0.259065	0.263862	0.323831	0.383800	0.467756	0.455762	0.388597	0.335825	0.304641	0.268660	0.273457	0.323831	0.343021	0.338223	0.323831	0.302242	0.316635	0.311837	0.268660	0.227881	0.225482	0.119937	0.076760	0.107944	0.225482	0.239875	0.292647	0.328628	0.340622	0.314236	0.307040	0.352616	0.388597
chr7	141549797	141550197	401_r749	0.0	.	0.059969	0.047975	0.028785	0.023987	0.023987	0.014392	0.023987	0.023987	0.023987	0.045576	0.047975	0.062367	0.095950	0.095950	0.074361	0.083956	0.057570	0.023987	0.023987	0.055171	0.095950	0.107943	0.143925	0.143925	0.112741	0.067165	0.059969	0.038380	0.064766	0.095950	0.086355	0.095950	0.081557	0.064766	0.057570	0.062367	0.057570	0.071962	0.069564	0.067165	0.083956	0.091152	0.095950	0.103146
chr3	52920598	52920998	401_r750	0.0	.	0.000000	0.000000	0.000000	0.000000	0.004797	0.059969	0.071962	0.088754	0.095950	0.091152	0.035981	0.023987	0.007196	0.000000	0.000000	0.000000	0.000000	0.000000	0.004797	0.023987	0.023987	0.040779	0.047975	0.047975	0.047975	0.047975	0.031184	0.023987	0.019190	0.000000	0.023987	0.033582	0.047975	0.047975	0.047975	0.023987	0.014392	0.000000	0.000000	0.000000	0.000000	0.000000	0.002399	0.038380
chr9	90559235	90559635	401_r751	0.0	.	0.047975	0.047975	0.033582	0.023987	0.028785	0.071962	0.071962	0.071962	0.081557	0.088754	0.047975	0.047975	0.062367	0.069564	0.081557	0.110342	0.143925	0.129532	0.163115	0.189501	0.194299	0.177507	0.218286	0.189501	0.122336	0.079159	0.062367	0.021589	0.000000	0.002399	0.040779	0.047975	0.064766	0.105545	0.117538	0.098349	0.115140	0.110342	0.086355	0.071962	0.052772	0.028785	0.028785	0.043177
chr2	25018140	25018540	401_r752	0.0	.	0.000000	0.000000	0.000000	0.000000	0.000000	0.019190	0.023987	0.023987	0.023987	0.038380	0.028785	0.023987	0.050374	0.076760	0.081557	0.071962	0.071962	0.045576	0.019190	0.000000	0.000000	0.000000	0.000000	0.000000	0.000000	0.000000	0.000000	0.000000	0.000000	0.000000	0.000000	0.000000	0.000000	0.023987	0.023987	0.023987	0.023987	0.023987	0.000000	0.000000	0.000000	0.000000	0.000000	0.019190
chr2	206558636	206559036	401_r753	0.0	.	0.028785	0.047975	0.023987	0.047975	0.047975	0.047975	0.023987	0.023987	0.000000	0.004797	0.023987	0.023987	0.023987	0.023987	0.019190	0.000000	0.019190	0.047975	0.047975	0.052772	0.071962	0.052772	0.023987	0.023987	0.035981	0.045576	0.047975	0.047975	0.059969	0.055171	0.028785	0.067165	0.076760	0.083956	0.095950	0.122336	0.119937	0.115140	0.095950	0.071962	0.043177	0.014392	0.023987	0.023987
chr3	108388537	108388937	401_r754	0.0	.	0.035981	0.047975	0.047975	0.028785	0.023987	0.011994	0.000000	0.000000	0.000000	0.000000	0.035981	0.047975	0.050374	0.081557	0.107944	0.107944	0.117538	0.117538	0.095950	0.083956	0.047975	0.031184	0.052772	0.062367	0.059969	0.071962	0.074361	0.083956	0.071962	0.059969	0.047975	0.040779	0.031184	0.023987	0.026386	0.076760	0.105545	0.095950	0.105545	0.122336	0.091152	0.100747	0.095950	0.098349
chr1	233674411	233674811	401_r755	0.0	.	0.043177	0.031184	0.047975	0.047975	0.067165	0.071962	0.067165	0.071962	0.071962	0.059969	0.095950	0.071962	0.047975	0.050374	0.064766	0.033582	0.047975	0.047975	0.064766	0.047975	0.057570	0.071962	0.095950	0.076760	0.071962	0.052772	0.045576	0.028785	0.067165	0.076760	0.112741	0.098349	0.091152	0.052772	0.043177	0.007196	0.000000	0.000000	0.004797	0.040779	0.095950	0.115140	0.131931	0.163115
chr8	42887594	42887994	401_r756	0.0	.	0.071962	0.071962	0.050374	0.031184	0.033582	0.023987	0.023987	0.023987	0.016791	0.000000	0.000000	0.000000	0.000000	0.000000	0.000000	0.000000	0.014392	0.047975	0.055171	0.071962	0.071962	0.057570	0.023987	0.016791	0.000000	0.000000	0.016791	0.023987	0.023987	0.023987	0.023987	0.007196	0.000000	0.000000	0.000000	0.014392	0.023987	0.023987	0.023987	0.023987	0.011994	0.033582	0.047975	0.047975
chr22	46737458	46737858	401_r757	0.0	.	0.026386	0.023987	0.023987	0.033582	0.062367	0.059969	0.047975	0.047975	0.038380	0.047975	0.047975	0.047975	0.059969	0.071962	0.033582	0.023987	0.023987	0.011994	0.007196	0.023987	0.023987	0.023987	0.045576	0.100747	0.095950	0.095950	0.115140	0.098348	0.035981	0.047975	0.047975	0.028785	0.023987	0.023987	0.000000	0.000000	0.009595	0.023987	0.035981	0.047975	0.047975	0.038380	0.040779	0.035981
chr22	26594673	26595073	401_r758	0.0	.	0.043177	0.023987	0.023987	0.023987	0.014392	0.000000	0.000000	0.000000	0.011994	0.023987	0.023987	0.023987	0.023987	0.011994	0.000000	0.007196	0.043177	0.047975	0.047975	0.047975	0.047975	0.028785	0.023987	0.023987	0.023987	0.016791	0.000000	0.000000	0.000000	0.000000	0.000000	0.000000	0.007196	0.023987	0.026386	0.064766	0.071962	0.064766	0.047975	0.045576	0.007196	0.019190	0.047975	0.047975
chr20	37524962	37525362	401_r759	0.0	.	0.031184	0.047975	0.047975	0.047975	0.047975	0.038380	0.000000	0.019190	0.023987	0.023987	0.023987	0.023987	0.004797	0.000000	0.000000	0.000000	0.000000	0.000000	0.000000	0.023987	0.023987	0.047975	0.047975	0.047975	0.035981	0.047975	0.023987	0.023987	0.031184	0.035981	0.023987	0.023987	0.023987	0.031184	0.023987	0.038380	0.047975	0.047975	0.038380	0.059969	0.074361	0.091152	0.095950	0.091152
chr3	60657925	60658325	401_r760	0.0	.	0.000000	0.000000	0.000000	0.002399	0.023987	0.023987	0.023987	0.023987	0.021589	0.000000	0.000000	0.000000	0.000000	0.000000	0.000000	0.000000	0.000000	0.000000	0.000000	0.000000	0.000000	0.019190	0.023987	0.045576	0.047975	0.047975	0.028785	0.023987	0.002399	0.000000	0.000000	0.000000	0.000000	0.000000	0.000000	0.000000	0.000000	0.000000	0.000000	0.000000	0.000000	0.000000	0.000000	0.000000
chr18	11568086	11568486	401_r761	0.0	.	0.023987	0.007196	0.009595	0.035981	0.047975	0.047975	0.052772	0.062367	0.055171	0.047975	0.052772	0.067165	0.047975	0.028785	0.023987	0.019190	0.019190	0.047975	0.071962	0.071962	0.074361	0.117538	0.095950	0.083956	0.095950	0.093551	0.047975	0.050374	0.059969	0.047975	0.047975	0.069564	0.069564	0.047975	0.047975	0.047975	0.009595	0.004797	0.023987	0.023987	0.033582	0.071962	0.081557	0.093551
chr1	39789039	39789439	401_r762	0.0	.	0.000000	0.014392	0.023987	0.023987	0.079159	0.143925	0.170311	0.184704	0.191900	0.155919	0.095950	0.055171	0.031184	0.033582	0.052772	0.047975	0.047975	0.047975	0.050374	0.047975	0.047975	0.055171	0.079159	0.083956	0.069564	0.136729	0.155919	0.148722	0.203893	0.244672	0.280653	0.326230	0.386198	0.359812	0.343021	0.297445	0.340622	0.400591	0.465357	0.544516	0.554111	0.503737	0.431775	0.388597
chr19	48891340	48891740	401_r763	0.0	.	0.064766	0.033582	0.043177	0.033582	0.055171	0.091152	0.095950	0.076760	0.071962	0.052772	0.028785	0.026386	0.047975	0.069564	0.083956	0.071962	0.086355	0.131931	0.170311	0.158317	0.191900	0.194299	0.155919	0.117538	0.119937	0.115140	0.119937	0.119937	0.110342	0.143925	0.172710	0.172710	0.148722	0.201495	0.196697	0.179906	0.184704	0.225482	0.230280	0.290248	0.367009	0.453363	0.472554	0.506136
chr12	870388	870788	401_r764	0.0	.	0.071962	0.079159	0.071962	0.069564	0.110342	0.136729	0.098349	0.110342	0.127133	0.122336	0.115140	0.119937	0.115140	0.129532	0.127133	0.124735	0.131931	0.158317	0.105545	0.107943	0.095950	0.083956	0.045576	0.047975	0.016791	0.043177	0.095950	0.129532	0.143925	0.153520	0.124735	0.071962	0.038380	0.023987	0.019190	0.023987	0.026386	0.088754	0.095950	0.115140	0.119937	0.131931	0.091152	0.095950
chr5	171108276	171108676	401_r765	0.0	.	0.000000	0.000000	0.000000	0.000000	0.000000	0.000000	0.000000	0.000000	0.000000	0.000000	0.000000	0.000000	0.000000	0.000000	0.000000	0.000000	0.000000	0.000000	0.000000	0.000000	0.014392	0.023987	0.028785	0.047975	0.064766	0.057570	0.047975	0.043177	0.023987	0.007196	0.000000	0.000000	0.000000	0.000000	0.000000	0.000000	0.000000	0.011994	0.023987	0.023987	0.023987	0.023987	0.011994	0.000000
chr1	111782782	111783182	401_r766	0.0	.	0.023987	0.023987	0.023987	0.023987	0.011994	0.023987	0.023987	0.023987	0.023987	0.019190	0.000000	0.000000	0.009595	0.023987	0.023987	0.023987	0.023987	0.014392	0.000000	0.000000	0.019190	0.023987	0.023987	0.023987	0.023987	0.004797	0.000000	0.000000	0.000000	0.000000	0.000000	0.000000	0.000000	0.000000	0.016791	0.023987	0.023987	0.023987	0.023987	0.007196	0.000000	0.000000	0.000000	0.000000
chr6	149910727	149911127	401_r767	0.0	.	0.000000	0.000000	0.000000	0.002399	0.023987	0.023987	0.023987	0.023987	0.021589	0.000000	0.000000	0.000000	0.000000	0.000000	0.000000	0.000000	0.000000	0.000000	0.000000	0.000000	0.000000	0.019190	0.023987	0.023987	0.023987	0.023987	0.004797	0.000000	0.000000	0.000000	0.000000	0.000000	0.000000	0.000000	0.000000	0.000000	0.000000	0.000000	0.000000	0.000000	0.019190	0.023987	0.023987	0.023987
chr1	86053337	86053737	401_r768	0.0	.	0.000000	0.000000	0.000000	0.000000	0.000000	0.000000	0.000000	0.000000	0.021589	0.047975	0.047975	0.047975	0.047975	0.064766	0.047975	0.047975	0.047975	0.047975	0.009595	0.000000	0.000000	0.000000	0.000000	0.021589	0.023987	0.064766	0.071962	0.071962	0.050374	0.047975	0.023987	0.023987	0.023987	0.047975	0.047975	0.031184	0.023987	0.023987	0.000000	0.000000	0.002399	0.023987	0.023987	0.023987
chr13	38462555	38462955	401_r769	0.0	.	0.047975	0.026386	0.023987	0.023987	0.019190	0.004797	0.023987	0.023987	0.023987	0.023987	0.019190	0.000000	0.000000	0.000000	0.000000	0.000000	0.000000	0.000000	0.000000	0.000000	0.000000	0.000000	0.000000	0.000000	0.000000	0.000000	0.000000	0.000000	0.000000	0.000000	0.000000	0.000000	0.000000	0.000000	0.000000	0.000000	0.000000	0.000000	0.000000	0.000000	0.000000	0.000000	0.000000	0.000000
chr1	174021040	174021440	401_r770	0.0	.	0.023987	0.028785	0.047975	0.047975	0.031184	0.023987	0.019190	0.000000	0.000000	0.009595	0.023987	0.045576	0.076760	0.136729	0.148722	0.143925	0.143925	0.117539	0.079159	0.067165	0.071962	0.050374	0.045576	0.023987	0.014392	0.000000	0.000000	0.023987	0.033582	0.047975	0.047975	0.086355	0.100747	0.127133	0.136728	0.175108	0.158317	0.139127	0.103146	0.093551	0.064766	0.050374	0.047975	0.057570
chr22	38440766	38441166	401_r771	0.0	.	0.023987	0.023987	0.023987	0.023987	0.019190	0.000000	0.000000	0.000000	0.000000	0.000000	0.000000	0.000000	0.000000	0.000000	0.000000	0.000000	0.011994	0.023987	0.045576	0.093551	0.095950	0.083956	0.071962	0.050374	0.002399	0.000000	0.000000	0.000000	0.000000	0.000000	0.000000	0.000000	0.000000	0.011994	0.023987	0.023987	0.023987	0.023987	0.011994	0.000000	0.000000	0.014392	0.043177	0.047975
chr2	171136182	171136582	401_r772	0.0	.	0.016791	0.000000	0.000000	0.000000	0.019190	0.023987	0.023987	0.023987	0.023987	0.004797	0.000000	0.000000	0.000000	0.023987	0.043177	0.047975	0.057570	0.088754	0.093551	0.093551	0.095950	0.086355	0.055171	0.026386	0.007196	0.000000	0.023987	0.023987	0.028785	0.047975	0.047975	0.023987	0.023987	0.019190	0.040779	0.047975	0.067165	0.088754	0.095950	0.055171	0.047975	0.028785	0.023987	0.035981
chr2	201126417	201126817	401_r773	0.0	.	0.566105	0.470155	0.448566	0.419781	0.482148	0.554111	0.705232	0.686042	0.710030	0.760403	0.803581	0.808379	0.906727	0.892335	0.841961	0.786790	0.801182	0.786790	0.781992	0.789188	0.873145	0.882740	0.865949	0.909126	0.827569	0.666852	0.606883	0.578099	0.578098	0.575700	0.566105	0.527725	0.443769	0.362211	0.412585	0.448566	0.443768	0.465357	0.417382	0.359812	0.388597	0.460560	0.482149	0.477351
chr5	173035625	173036025	401_r774	0.0	.	0.211090	0.189501	0.155918	0.124735	0.165514	0.191900	0.203893	0.268660	0.297445	0.223084	0.211090	0.208691	0.220685	0.259065	0.268660	0.251869	0.273457	0.225482	0.172710	0.158317	0.160716	0.139127	0.148722	0.134330	0.167912	0.177507	0.179906	0.143925	0.175108	0.242274	0.287850	0.319033	0.319033	0.364610	0.400591	0.597289	0.722023	0.810777	0.801182	0.731618	0.587693	0.479750	0.453364	0.438971
chr17	2460587	2460987	401_r775	0.0	.	0.093551	0.105545	0.112741	0.081557	0.103146	0.074361	0.062367	0.047975	0.038380	0.026386	0.023987	0.023987	0.023987	0.023987	0.038380	0.074361	0.095950	0.117538	0.119937	0.093551	0.059969	0.057570	0.064766	0.071962	0.088754	0.095950	0.107944	0.146324	0.167912	0.151121	0.129532	0.098349	0.031184	0.016791	0.023987	0.026386	0.071962	0.112741	0.127133	0.134330	0.151121	0.119937	0.160716	0.167912
chr2	39094978	39095378	401_r776	0.0	.	0.155919	0.160716	0.172710	0.139127	0.098349	0.074361	0.055171	0.045576	0.047975	0.059969	0.093551	0.095950	0.086355	0.119937	0.107943	0.071962	0.047975	0.035981	0.000000	0.009595	0.043177	0.079159	0.119937	0.177507	0.182305	0.148722	0.163115	0.167912	0.182305	0.167912	0.187102	0.141526	0.095950	0.038380	0.069564	0.083956	0.143925	0.155919	0.170311	0.146323	0.143925	0.119937	0.194298	0.199096
chr2	63571821	63572221	401_r777	0.0	.	0.000000	0.000000	0.000000	0.007196	0.023987	0.026386	0.047975	0.069564	0.067165	0.047975	0.043177	0.023987	0.047975	0.047975	0.064766	0.095950	0.095950	0.062367	0.071962	0.055171	0.023987	0.033582	0.035981	0.023987	0.023987	0.023987	0.014392	0.000000	0.000000	0.004797	0.023987	0.023987	0.023987	0.038380	0.043177	0.023987	0.023987	0.038380	0.033582	0.023987	0.023987	0.023987	0.009595	0.000000
chr2	7567620	7568020	401_r778	0.0	.	0.047975	0.047975	0.033582	0.047975	0.031184	0.023987	0.028785	0.043177	0.047975	0.047975	0.047975	0.043177	0.019190	0.000000	0.014392	0.045576	0.047975	0.047975	0.047975	0.033582	0.002399	0.002399	0.023987	0.023987	0.038380	0.050374	0.069564	0.047975	0.086355	0.081557	0.069564	0.047975	0.047975	0.033582	0.057570	0.071962	0.071962	0.083956	0.071962	0.038380	0.043177	0.069564	0.062367	0.071962
chr13	100394261	100394661	401_r779	0.0	.	0.100747	0.098349	0.143925	0.203893	0.199096	0.191900	0.189501	0.122336	0.045576	0.031184	0.047975	0.064766	0.117538	0.151121	0.165513	0.191900	0.194298	0.155919	0.151121	0.141526	0.119937	0.136728	0.158317	0.139127	0.146324	0.151121	0.148722	0.119937	0.110342	0.088754	0.093551	0.107943	0.119937	0.131931	0.153520	0.115140	0.086355	0.100747	0.139127	0.131931	0.167912	0.158317	0.196697	0.208691
chr1	6920351	6920751	401_r780	0.0	.	0.000000	0.000000	0.000000	0.000000	0.000000	0.000000	0.000000	0.009595	0.023987	0.023987	0.023987	0.031184	0.038380	0.043177	0.047975	0.047975	0.040779	0.023987	0.004797	0.011994	0.050374	0.071962	0.071962	0.071962	0.059969	0.043177	0.023987	0.023987	0.023987	0.023987	0.002399	0.000000	0.000000	0.002399	0.023987	0.023987	0.023987	0.023987	0.021589	0.000000	0.014392	0.023987	0.023987	0.023987
chr20	54044111	54044511	401_r781	0.0	.	0.127134	0.098349	0.098349	0.103146	0.107943	0.057570	0.047975	0.050374	0.062367	0.071962	0.091152	0.095950	0.112741	0.119937	0.136728	0.189501	0.199096	0.218286	0.225482	0.247071	0.242273	0.263862	0.280654	0.292647	0.263862	0.232679	0.232679	0.182305	0.165514	0.153520	0.131931	0.115140	0.122336	0.141526	0.155919	0.189501	0.203893	0.239875	0.235077	0.263862	0.333426	0.352616	0.314236	0.319033
chr1	154446664	154447064	401_r782	0.0	.	0.134330	0.165513	0.163115	0.143925	0.163115	0.158317	0.167912	0.182305	0.175109	0.151121	0.165514	0.129532	0.115140	0.119937	0.115140	0.115140	0.110342	0.091152	0.093551	0.134330	0.100747	0.093551	0.172710	0.170311	0.119937	0.129532	0.143925	0.067165	0.047975	0.047975	0.057570	0.028785	0.023987	0.023987	0.023987	0.004797	0.023987	0.050374	0.074361	0.095950	0.095950	0.071962	0.059969	0.045576
chr7	22640259	22640659	401_r783	0.0	.	0.000000	0.021589	0.023987	0.023987	0.023987	0.023987	0.002399	0.000000	0.000000	0.000000	0.021589	0.023987	0.023987	0.023987	0.023987	0.002399	0.000000	0.011994	0.023987	0.023987	0.023987	0.023987	0.011994	0.000000	0.000000	0.000000	0.000000	0.000000	0.000000	0.023987	0.023987	0.023987	0.023987	0.023987	0.000000	0.000000	0.000000	0.023987	0.045576	0.047975	0.047975	0.047975	0.040779	0.028785
chr6	35497138	35497538	401_r784	0.0	.	0.009595	0.023987	0.023987	0.023987	0.023987	0.014392	0.000000	0.016791	0.038380	0.047975	0.047975	0.047975	0.031184	0.009595	0.011994	0.047975	0.069564	0.071962	0.071962	0.059969	0.023987	0.016791	0.023987	0.023987	0.023987	0.023987	0.009595	0.007196	0.026386	0.062367	0.071962	0.071962	0.064766	0.045576	0.009595	0.000000	0.023987	0.045576	0.064766	0.071962	0.086355	0.086355	0.098349	0.086355
chr13	110797518	110797918	401_r785	0.0	.	0.050374	0.047975	0.047975	0.047975	0.045576	0.019190	0.004797	0.023987	0.023987	0.023987	0.023987	0.019190	0.000000	0.000000	0.000000	0.000000	0.000000	0.000000	0.016791	0.023987	0.023987	0.023987	0.045576	0.033582	0.047975	0.047975	0.047975	0.026386	0.016791	0.031184	0.047975	0.047975	0.047975	0.047975	0.016791	0.009595	0.023987	0.023987	0.023987	0.023987	0.038380	0.023987	0.033582	0.047975
chr9	128723906	128724306	401_r786	0.0	.	0.014392	0.000000	0.000000	0.000000	0.019190	0.023987	0.023987	0.023987	0.040779	0.028785	0.023987	0.040779	0.067165	0.076760	0.086355	0.112741	0.103146	0.093551	0.074361	0.057570	0.031184	0.023987	0.007196	0.000000	0.021589	0.033582	0.067165	0.093551	0.155918	0.189501	0.182305	0.184703	0.194298	0.131931	0.086355	0.095950	0.059969	0.043177	0.047975	0.045576	0.064766	0.088754	0.100747	0.175109
chr9	3126358	3126758	401_r787	0.0	.	0.064766	0.071962	0.071962	0.067165	0.047975	0.007196	0.000000	0.000000	0.000000	0.000000	0.000000	0.000000	0.000000	0.000000	0.000000	0.000000	0.000000	0.000000	0.000000	0.000000	0.000000	0.000000	0.000000	0.000000	0.000000	0.000000	0.000000	0.000000	0.000000	0.000000	0.000000	0.000000	0.000000	0.000000	0.000000	0.000000	0.000000	0.000000	0.000000	0.000000	0.011994	0.023987	0.023987	0.023987
chr3	53102745	53103145	401_r788	0.0	.	0.074361	0.088754	0.095950	0.100747	0.112741	0.076760	0.093551	0.095950	0.076760	0.050374	0.079159	0.055171	0.081557	0.189501	0.211090	0.199096	0.191900	0.182305	0.074361	0.050374	0.057570	0.074361	0.103146	0.119937	0.124735	0.153520	0.158317	0.124735	0.119937	0.115140	0.069564	0.081557	0.083956	0.112741	0.119937	0.119937	0.093551	0.079159	0.074361	0.091152	0.122336	0.167912	0.213488	0.225482
chr13	21170367	21170767	401_r789	0.0	.	0.000000	0.000000	0.002399	0.023987	0.043177	0.047975	0.047975	0.045576	0.043177	0.076760	0.071962	0.071962	0.071962	0.076760	0.026386	0.047975	0.047975	0.069564	0.071962	0.069564	0.067165	0.071962	0.050374	0.035981	0.047975	0.028785	0.023987	0.023987	0.011994	0.019190	0.067165	0.071962	0.071962	0.071962	0.052772	0.004797	0.004797	0.023987	0.033582	0.047975	0.071962	0.112741	0.095950	0.086355
chr4	104457591	104457991	401_r790	0.0	.	0.026386	0.023987	0.000000	0.009595	0.023987	0.023987	0.023987	0.023987	0.014392	0.000000	0.000000	0.009595	0.023987	0.023987	0.023987	0.023987	0.014392	0.000000	0.000000	0.000000	0.000000	0.000000	0.007196	0.040779	0.047975	0.047975	0.047975	0.040779	0.007196	0.007196	0.038380	0.047975	0.047975	0.047975	0.040779	0.019190	0.023987	0.023987	0.023987	0.023987	0.014392	0.002399	0.023987	0.035981
chr10	12356350	12356750	401_r791	0.0	.	0.127133	0.083956	0.067165	0.047975	0.040779	0.026386	0.045576	0.057570	0.086355	0.086355	0.071962	0.074361	0.091152	0.081557	0.071962	0.071962	0.047975	0.040779	0.023987	0.045576	0.088754	0.167912	0.189501	0.235077	0.268660	0.290248	0.261463	0.220684	0.172710	0.117539	0.071962	0.064766	0.095950	0.095950	0.131931	0.167912	0.170311	0.151121	0.187102	0.175109	0.141526	0.158317	0.160716	0.167912
chr5	1340445	1340845	401_r792	0.0	.	0.000000	0.000000	0.000000	0.000000	0.000000	0.000000	0.000000	0.000000	0.000000	0.000000	0.000000	0.000000	0.000000	0.000000	0.000000	0.000000	0.000000	0.000000	0.000000	0.000000	0.000000	0.000000	0.000000	0.000000	0.000000	0.000000	0.000000	0.000000	0.000000	0.000000	0.002399	0.045576	0.047975	0.047975	0.047975	0.052772	0.047975	0.047975	0.047975	0.057570	0.064766	0.026386	0.033582	0.047975
chr16	67104681	67105081	401_r793	0.0	.	0.151121	0.191900	0.239875	0.263862	0.328628	0.287850	0.338223	0.323831	0.311837	0.283052	0.273457	0.206292	0.182305	0.191900	0.184703	0.215887	0.239875	0.256666	0.316635	0.379002	0.335825	0.314236	0.314236	0.259065	0.165514	0.163115	0.141526	0.083956	0.062367	0.110342	0.115140	0.148722	0.187102	0.177507	0.141526	0.206292	0.187102	0.211090	0.283052	0.275856	0.189501	0.259065	0.201495	0.127133
chr12	24862193	24862593	401_r794	0.0	.	0.000000	0.000000	0.000000	0.000000	0.000000	0.000000	0.019190	0.023987	0.023987	0.023987	0.023987	0.004797	0.000000	0.000000	0.000000	0.000000	0.000000	0.000000	0.000000	0.000000	0.028785	0.088754	0.095950	0.095950	0.095950	0.067165	0.007196	0.000000	0.000000	0.002399	0.047975	0.047975	0.047975	0.088754	0.117538	0.071962	0.091152	0.105545	0.110342	0.095950	0.107943	0.100747	0.086355	0.057570
chr7	114567677	114568077	401_r795	0.0	.	0.016791	0.023987	0.038380	0.047975	0.047975	0.031184	0.023987	0.009595	0.000000	0.000000	0.000000	0.000000	0.000000	0.000000	0.000000	0.000000	0.000000	0.000000	0.000000	0.000000	0.000000	0.000000	0.000000	0.000000	0.000000	0.000000	0.000000	0.000000	0.000000	0.000000	0.000000	0.000000	0.000000	0.000000	0.000000	0.000000	0.000000	0.021589	0.023987	0.023987	0.023987	0.023987	0.002399	0.000000
chr4	79126130	79126530	401_r796	0.0	.	0.000000	0.000000	0.000000	0.000000	0.000000	0.000000	0.000000	0.000000	0.004797	0.023987	0.023987	0.023987	0.023987	0.019190	0.000000	0.000000	0.014392	0.031184	0.047975	0.047975	0.047975	0.033582	0.016791	0.000000	0.000000	0.000000	0.000000	0.000000	0.021589	0.023987	0.023987	0.023987	0.023987	0.002399	0.000000	0.000000	0.000000	0.000000	0.000000	0.000000	0.000000	0.000000	0.000000	0.000000
chr1	230781636	230782036	401_r797	0.0	.	0.000000	0.000000	0.000000	0.000000	0.000000	0.000000	0.000000	0.000000	0.000000	0.000000	0.000000	0.000000	0.000000	0.000000	0.000000	0.000000	0.000000	0.000000	0.000000	0.000000	0.000000	0.000000	0.000000	0.000000	0.000000	0.000000	0.000000	0.000000	0.000000	0.000000	0.000000	0.000000	0.000000	0.000000	0.000000	0.000000	0.000000	0.000000	0.000000	0.000000	0.000000	0.000000	0.000000	0.000000
chr14	58795000	58795400	401_r798	0.0	.	0.000000	0.000000	0.000000	0.000000	0.000000	0.000000	0.011994	0.023987	0.023987	0.023987	0.023987	0.016791	0.023987	0.023987	0.023987	0.023987	0.019190	0.000000	0.000000	0.000000	0.000000	0.000000	0.000000	0.000000	0.000000	0.000000	0.000000	0.000000	0.016791	0.023987	0.023987	0.023987	0.023987	0.021589	0.023987	0.023987	0.023987	0.023987	0.009595	0.000000	0.000000	0.000000	0.000000	0.000000
chr13	113483511	113483911	401_r799	0.0	.	0.047975	0.040779	0.023987	0.023987	0.002399	0.000000	0.000000	0.000000	0.000000	0.000000	0.000000	0.000000	0.000000	0.000000	0.000000	0.000000	0.000000	0.011994	0.026386	0.047975	0.047975	0.047975	0.035981	0.021589	0.000000	0.000000	0.000000	0.047975	0.047975	0.057570	0.071962	0.091152	0.047975	0.047975	0.038380	0.023987	0.004797	0.000000	0.011994	0.047975	0.052772	0.071962	0.071962	0.059969
chr10	86721316	86721716	401_r800	0.0	.	0.023987	0.023987	0.009595	0.000000	0.000000	0.000000	0.000000	0.000000	0.000000	0.014392	0.023987	0.023987	0.023987	0.023987	0.009595	0.000000	0.000000	0.000000	0.000000	0.000000	0.000000	0.000000	0.000000	0.000000	0.000000	0.000000	0.002399	0.023987	0.023987	0.023987	0.023987	0.021589	0.000000	0.000000	0.000000	0.000000	0.000000	0.007196	0.023987	0.023987	0.023987	0.023987	0.016791	0.000000
chr19	7582507	7582907	401_r801	0.0	.	0.071962	0.055171	0.047975	0.047975	0.043177	0.023987	0.038380	0.045576	0.043177	0.047975	0.047975	0.026386	0.019190	0.040779	0.047975	0.055171	0.071962	0.057570	0.031184	0.023987	0.016791	0.000000	0.000000	0.000000	0.016791	0.047975	0.047975	0.047975	0.057570	0.055171	0.023987	0.040779	0.095950	0.086355	0.071962	0.071962	0.055171	0.023987	0.023987	0.023987	0.023987	0.043177	0.023987	0.023987
chr16	30343398	30343798	401_r802	0.0	.	0.000000	0.021589	0.023987	0.023987	0.023987	0.023987	0.002399	0.000000	0.000000	0.004797	0.047975	0.047975	0.047975	0.047975	0.067165	0.055171	0.095950	0.095950	0.095950	0.091152	0.064766	0.023987	0.023987	0.038380	0.045576	0.047975	0.047975	0.057570	0.057570	0.031184	0.028785	0.047975	0.059969	0.047975	0.047975	0.043177	0.040779	0.026386	0.038380	0.050374	0.088754	0.093551	0.095950	0.081557
chr12	64335999	64336399	401_r803	0.0	.	0.009595	0.023987	0.023987	0.023987	0.023987	0.014392	0.000000	0.000000	0.000000	0.000000	0.000000	0.000000	0.000000	0.000000	0.000000	0.000000	0.000000	0.000000	0.000000	0.000000	0.000000	0.000000	0.000000	0.000000	0.000000	0.000000	0.000000	0.000000	0.000000	0.023987	0.023987	0.023987	0.023987	0.023987	0.000000	0.004797	0.023987	0.023987	0.023987	0.043177	0.043177	0.040779	0.047975	0.047975
chr7	102291476	102291876	401_r804	0.0	.	0.206292	0.225482	0.201495	0.223084	0.218286	0.177507	0.177507	0.141526	0.110342	0.093551	0.095950	0.098349	0.117538	0.131931	0.146324	0.143925	0.122336	0.107943	0.100747	0.100747	0.127133	0.143925	0.139127	0.146324	0.136728	0.129532	0.139127	0.129532	0.105545	0.071962	0.079159	0.062367	0.067165	0.067165	0.071962	0.052772	0.071962	0.112741	0.122336	0.155919	0.187102	0.158317	0.105545	0.098348
chr12	122937827	122938227	401_r805	0.0	.	0.071962	0.028785	0.014392	0.000000	0.009595	0.031184	0.079159	0.095950	0.115140	0.148722	0.170311	0.136728	0.136729	0.148722	0.117538	0.086355	0.071962	0.055171	0.035981	0.035981	0.023987	0.047975	0.083956	0.107943	0.115140	0.119937	0.107943	0.110342	0.105545	0.122336	0.124735	0.153520	0.117539	0.103146	0.098349	0.095950	0.093551	0.105545	0.124735	0.117539	0.139127	0.103146	0.086355	0.047975
chr17	68019905	68020305	401_r806	0.0	.	0.023987	0.023987	0.023987	0.045576	0.047975	0.038380	0.047975	0.047975	0.026386	0.023987	0.016791	0.023987	0.023987	0.023987	0.023987	0.016791	0.038380	0.047975	0.047975	0.047975	0.047975	0.019190	0.045576	0.071962	0.071962	0.071962	0.062367	0.026386	0.007196	0.023987	0.026386	0.047975	0.047975	0.088754	0.117539	0.175108	0.170311	0.191900	0.163115	0.122336	0.062367	0.067165	0.071962	0.052772
chr14	91397382	91397782	401_r807	0.0	.	0.179906	0.177507	0.175108	0.227881	0.165513	0.127133	0.148722	0.136729	0.086355	0.091152	0.083956	0.059969	0.071962	0.069564	0.062367	0.059969	0.083956	0.071962	0.079159	0.083956	0.107943	0.081557	0.095950	0.107943	0.117538	0.100747	0.098349	0.131931	0.124735	0.110342	0.095950	0.103146	0.074361	0.093551	0.081557	0.074361	0.103146	0.081557	0.050374	0.083956	0.127133	0.129532	0.175108	0.206292
chr11	64165858	64166258	401_r808	0.0	.	0.115140	0.103146	0.093551	0.091152	0.083956	0.057570	0.045576	0.057570	0.052772	0.055171	0.095950	0.098349	0.134330	0.170311	0.242274	0.239875	0.235077	0.213489	0.179906	0.110342	0.155919	0.187102	0.148722	0.155919	0.167912	0.093551	0.105545	0.117538	0.117538	0.095950	0.086355	0.062367	0.127133	0.158317	0.187102	0.263862	0.287850	0.254267	0.244672	0.232679	0.199096	0.203894	0.242274	0.295046
chr10	123838906	123839306	401_r809	0.0	.	0.023987	0.023987	0.035981	0.047975	0.038380	0.023987	0.023987	0.011994	0.000000	0.000000	0.000000	0.000000	0.000000	0.019190	0.023987	0.023987	0.045576	0.047975	0.028785	0.023987	0.023987	0.021589	0.023987	0.028785	0.047975	0.050374	0.052772	0.047975	0.043177	0.028785	0.059969	0.047975	0.047975	0.047975	0.043177	0.009595	0.000000	0.000000	0.000000	0.000000	0.000000	0.021589	0.023987	0.023987
chr6	151905025	151905425	401_r810	0.0	.	0.000000	0.000000	0.000000	0.000000	0.000000	0.000000	0.000000	0.000000	0.000000	0.009595	0.023987	0.023987	0.023987	0.023987	0.014392	0.007196	0.047975	0.047975	0.047975	0.047975	0.040779	0.000000	0.014392	0.023987	0.023987	0.023987	0.023987	0.009595	0.000000	0.000000	0.023987	0.023987	0.023987	0.028785	0.047975	0.023987	0.023987	0.064766	0.067165	0.047975	0.047975	0.047975	0.007196	0.000000
chr7	75576014	75576414	401_r811	0.0	.	0.002399	0.000000	0.000000	0.000000	0.000000	0.023987	0.023987	0.023987	0.023987	0.023987	0.000000	0.000000	0.000000	0.000000	0.000000	0.000000	0.000000	0.000000	0.023987	0.023987	0.023987	0.023987	0.023987	0.000000	0.000000	0.004797	0.028785	0.047975	0.047975	0.064766	0.067165	0.050374	0.047975	0.047975	0.031184	0.023987	0.016791	0.000000	0.000000	0.000000	0.000000	0.004797	0.023987	0.045576
chr3	115141603	115142003	401_r812	0.0	.	0.079159	0.071962	0.064766	0.047975	0.021589	0.000000	0.014392	0.045576	0.064766	0.071962	0.095950	0.105545	0.074361	0.074361	0.095950	0.071962	0.047975	0.057570	0.059969	0.047975	0.047975	0.062367	0.062367	0.071962	0.079159	0.098349	0.105545	0.115140	0.088754	0.091152	0.107944	0.119937	0.122336	0.119937	0.107943	0.081557	0.047975	0.050374	0.069564	0.067165	0.107943	0.148722	0.220685	0.263862
chr16	30919725	30920125	401_r813	0.0	.	0.000000	0.000000	0.000000	0.000000	0.023987	0.023987	0.026386	0.047975	0.047975	0.023987	0.023987	0.021589	0.000000	0.000000	0.000000	0.023987	0.023987	0.023987	0.023987	0.023987	0.000000	0.000000	0.011994	0.023987	0.023987	0.023987	0.023987	0.026386	0.023987	0.023987	0.023987	0.023987	0.033582	0.045576	0.047975	0.047975	0.047975	0.023987	0.002399	0.009595	0.023987	0.023987	0.028785	0.071962
chr4	177309735	177310135	401_r814	0.0	.	0.000000	0.019190	0.023987	0.033582	0.047975	0.067165	0.071962	0.071962	0.062367	0.047975	0.028785	0.004797	0.000000	0.014392	0.023987	0.031184	0.047975	0.047975	0.038380	0.047975	0.040779	0.023987	0.023987	0.019190	0.000000	0.000000	0.000000	0.000000	0.019190	0.023987	0.023987	0.023987	0.023987	0.014392	0.023987	0.023987	0.023987	0.023987	0.014392	0.000000	0.023987	0.023987	0.040779	0.047975
chr19	54345861	54346261	401_r815	0.0	.	0.047975	0.033582	0.023987	0.023987	0.004797	0.000000	0.000000	0.019190	0.047975	0.047975	0.064766	0.071962	0.076760	0.047975	0.047975	0.043177	0.047975	0.023987	0.033582	0.047975	0.035981	0.023987	0.028785	0.038380	0.023987	0.047975	0.071962	0.074361	0.071962	0.069564	0.055171	0.045576	0.043177	0.023987	0.040779	0.052772	0.055171	0.093551	0.095950	0.093551	0.086355	0.076760	0.050374	0.047975
chr13	40208489	40208889	401_r816	0.0	.	0.023987	0.000000	0.000000	0.000000	0.000000	0.000000	0.000000	0.000000	0.000000	0.000000	0.000000	0.000000	0.000000	0.000000	0.000000	0.000000	0.000000	0.000000	0.000000	0.000000	0.000000	0.000000	0.000000	0.000000	0.000000	0.000000	0.000000	0.000000	0.000000	0.000000	0.000000	0.000000	0.000000	0.000000	0.000000	0.000000	0.000000	0.000000	0.000000	0.000000	0.000000	0.000000	0.023987	0.023987
chr2	179163766	179164166	401_r817	0.0	.	0.023987	0.040779	0.021589	0.023987	0.023987	0.023987	0.009595	0.023987	0.023987	0.031184	0.047975	0.055171	0.047975	0.047975	0.040779	0.023987	0.016791	0.000000	0.000000	0.002399	0.023987	0.035981	0.047975	0.047975	0.045576	0.023987	0.011994	0.000000	0.000000	0.000000	0.033582	0.047975	0.052772	0.071962	0.071962	0.038380	0.023987	0.019190	0.023987	0.064766	0.071962	0.071962	0.071962	0.047975
chr1	91500801	91501201	401_r818	0.0	.	0.023987	0.023987	0.004797	0.000000	0.000000	0.000000	0.000000	0.000000	0.000000	0.000000	0.000000	0.000000	0.000000	0.000000	0.000000	0.000000	0.000000	0.000000	0.000000	0.000000	0.000000	0.000000	0.000000	0.000000	0.000000	0.000000	0.000000	0.000000	0.000000	0.023987	0.023987	0.023987	0.023987	0.023987	0.000000	0.000000	0.021589	0.047975	0.047975	0.059969	0.091152	0.074361	0.064766	0.074361
chr5	1268825	1269225	401_r819	0.0	.	0.023987	0.023987	0.023987	0.028785	0.035981	0.023987	0.023987	0.023987	0.019190	0.016791	0.023987	0.023987	0.023987	0.023987	0.007196	0.021589	0.047975	0.047975	0.047975	0.062367	0.064766	0.047975	0.052772	0.074361	0.081557	0.076760	0.071962	0.076760	0.115140	0.095950	0.100747	0.103146	0.110342	0.050374	0.047975	0.023987	0.016791	0.043177	0.071962	0.086355	0.112741	0.143925	0.100747	0.093551
chr16	68356412	68356812	401_r820	0.0	.	0.194298	0.158317	0.148722	0.143925	0.112741	0.105545	0.129532	0.151121	0.167912	0.175108	0.182305	0.143925	0.098349	0.083956	0.088754	0.127133	0.143925	0.155919	0.167912	0.167912	0.134330	0.112741	0.146323	0.170311	0.223084	0.218286	0.223084	0.201495	0.153520	0.124735	0.160716	0.235077	0.225482	0.249470	0.251869	0.199096	0.124735	0.112741	0.136729	0.153520	0.167912	0.215887	0.242274	0.232679
chr12	131847489	131847889	401_r821	0.0	.	0.002399	0.000000	0.000000	0.000000	0.000000	0.000000	0.009595	0.023987	0.026386	0.047975	0.047975	0.038380	0.043177	0.045576	0.023987	0.023987	0.023987	0.004797	0.014392	0.023987	0.023987	0.023987	0.023987	0.009595	0.000000	0.000000	0.000000	0.000000	0.000000	0.023987	0.023987	0.023987	0.023987	0.023987	0.004797	0.023987	0.023987	0.023987	0.023987	0.019190	0.000000	0.000000	0.002399	0.031184
chr6	95725321	95725721	401_r822	0.0	.	0.023987	0.023987	0.023987	0.023987	0.016791	0.011994	0.023987	0.023987	0.023987	0.023987	0.011994	0.000000	0.000000	0.000000	0.000000	0.000000	0.000000	0.000000	0.000000	0.000000	0.023987	0.023987	0.023987	0.023987	0.023987	0.004797	0.031184	0.047975	0.047975	0.047975	0.043177	0.016791	0.000000	0.000000	0.000000	0.021589	0.023987	0.023987	0.023987	0.023987	0.002399	0.000000	0.000000	0.000000
chr7	106480292	106480692	401_r823	0.0	.	0.023987	0.038380	0.047975	0.047975	0.043177	0.047975	0.033582	0.023987	0.031184	0.045576	0.023987	0.023987	0.023987	0.038380	0.023987	0.023987	0.023987	0.023987	0.011994	0.023987	0.040779	0.047975	0.047975	0.038380	0.023987	0.007196	0.000000	0.000000	0.000000	0.000000	0.000000	0.000000	0.000000	0.000000	0.000000	0.014392	0.045576	0.074361	0.095950	0.095950	0.081557	0.059969	0.045576	0.026386
chr1	206202915	206203315	401_r824	0.0	.	0.000000	0.002399	0.023987	0.023987	0.033582	0.047975	0.045576	0.023987	0.023987	0.014392	0.000000	0.000000	0.000000	0.000000	0.000000	0.000000	0.000000	0.000000	0.000000	0.000000	0.000000	0.000000	0.000000	0.000000	0.000000	0.000000	0.000000	0.000000	0.000000	0.000000	0.000000	0.000000	0.000000	0.000000	0.000000	0.000000	0.000000	0.000000	0.000000	0.000000	0.000000	0.000000	0.000000	0.000000
chr6	109496413	109496813	401_r825	0.0	.	0.000000	0.000000	0.000000	0.000000	0.000000	0.000000	0.000000	0.000000	0.014392	0.023987	0.023987	0.023987	0.023987	0.009595	0.000000	0.000000	0.000000	0.000000	0.000000	0.014392	0.023987	0.023987	0.023987	0.023987	0.009595	0.000000	0.000000	0.000000	0.000000	0.000000	0.000000	0.000000	0.000000	0.000000	0.000000	0.000000	0.000000	0.000000	0.000000	0.000000	0.000000	0.000000	0.000000	0.000000
chr9	128508468	128508868	401_r826	0.0	.	0.047975	0.038380	0.023987	0.043177	0.038380	0.035981	0.047975	0.047975	0.028785	0.023987	0.031184	0.035981	0.059969	0.117538	0.119937	0.100747	0.083956	0.059969	0.002399	0.000000	0.000000	0.000000	0.014392	0.023987	0.023987	0.023987	0.031184	0.035981	0.047975	0.047975	0.047975	0.050374	0.062367	0.071962	0.071962	0.071962	0.062367	0.038380	0.023987	0.023987	0.047975	0.047975	0.040779	0.031184
chr16	1379409	1379809	401_r827	0.0	.	0.218286	0.230280	0.249470	0.316635	0.314236	0.369407	0.393395	0.400591	0.333426	0.292647	0.331027	0.285451	0.263862	0.285451	0.316635	0.268660	0.239875	0.227881	0.194299	0.201495	0.158317	0.251868	0.244672	0.287850	0.314236	0.323831	0.323831	0.376604	0.426977	0.470155	0.482148	0.458161	0.426977	0.402990	0.405389	0.465357	0.513332	0.513332	0.479750	0.570902	0.628472	0.623675	0.630871	0.652460
chr16	10812502	10812902	401_r828	0.0	.	0.064766	0.071962	0.050374	0.050374	0.071962	0.055171	0.067165	0.093551	0.110342	0.081557	0.095950	0.076760	0.050374	0.047975	0.050374	0.047975	0.047975	0.047975	0.031184	0.016791	0.023987	0.047975	0.047975	0.067165	0.093551	0.071962	0.059969	0.095950	0.098349	0.074361	0.148722	0.179906	0.143925	0.127133	0.143925	0.067165	0.023987	0.023987	0.067165	0.071962	0.074361	0.095950	0.112741	0.098349
chr19	46784683	46785083	401_r829	0.0	.	0.146324	0.158317	0.158317	0.182305	0.189501	0.179906	0.167912	0.148722	0.083956	0.095950	0.124735	0.119937	0.107943	0.124735	0.182305	0.263862	0.369407	0.462959	0.455762	0.388597	0.292647	0.230280	0.189501	0.187102	0.201495	0.237476	0.232679	0.227881	0.309439	0.357413	0.314236	0.345420	0.371806	0.331027	0.273457	0.263862	0.206292	0.201495	0.220685	0.230280	0.340622	0.410186	0.431775	0.424578
chr8	143310588	143310988	401_r830	0.0	.	0.023987	0.023987	0.031184	0.043177	0.023987	0.047975	0.047975	0.040779	0.023987	0.023987	0.000000	0.000000	0.000000	0.016791	0.023987	0.023987	0.023987	0.023987	0.007196	0.014392	0.023987	0.023987	0.023987	0.023987	0.009595	0.000000	0.000000	0.000000	0.000000	0.000000	0.000000	0.000000	0.000000	0.019190	0.023987	0.023987	0.040779	0.047975	0.028785	0.023987	0.023987	0.009595	0.023987	0.023987
chr1	165361160	165361560	401_r831	0.0	.	0.000000	0.000000	0.000000	0.023987	0.023987	0.023987	0.023987	0.023987	0.000000	0.000000	0.000000	0.000000	0.000000	0.000000	0.000000	0.000000	0.000000	0.000000	0.000000	0.004797	0.028785	0.047975	0.062367	0.071962	0.067165	0.043177	0.023987	0.009595	0.021589	0.023987	0.023987	0.023987	0.023987	0.002399	0.000000	0.000000	0.000000	0.000000	0.000000	0.000000	0.000000	0.000000	0.011994	0.023987
chr10	88138300	88138700	401_r832	0.0	.	0.007196	0.000000	0.004797	0.023987	0.023987	0.023987	0.023987	0.019190	0.000000	0.016791	0.023987	0.023987	0.023987	0.023987	0.035981	0.047975	0.047975	0.047975	0.047975	0.035981	0.023987	0.045576	0.047975	0.047975	0.031184	0.023987	0.002399	0.000000	0.000000	0.000000	0.000000	0.000000	0.000000	0.000000	0.000000	0.007196	0.023987	0.023987	0.023987	0.023987	0.016791	0.000000	0.000000	0.000000
chr2	231765485	231765885	401_r833	0.0	.	0.050374	0.011994	0.023987	0.023987	0.023987	0.043177	0.059969	0.047975	0.071962	0.071962	0.052772	0.055171	0.071962	0.069564	0.071962	0.086355	0.071962	0.074361	0.081557	0.095950	0.103146	0.170311	0.165513	0.167912	0.191900	0.170311	0.093551	0.093551	0.091152	0.088754	0.139127	0.167912	0.146324	0.117538	0.079159	0.028785	0.019190	0.023987	0.031184	0.086355	0.119937	0.119937	0.167912	0.158317
chr9	16666415	16666815	401_r834	0.0	.	0.000000	0.019190	0.023987	0.023987	0.023987	0.023987	0.004797	0.000000	0.000000	0.000000	0.000000	0.000000	0.000000	0.000000	0.000000	0.000000	0.000000	0.000000	0.016791	0.023987	0.023987	0.023987	0.023987	0.007196	0.000000	0.000000	0.000000	0.000000	0.000000	0.000000	0.000000	0.000000	0.000000	0.000000	0.000000	0.000000	0.016791	0.023987	0.023987	0.026386	0.047975	0.057570	0.071962	0.071962
chr20	35454878	35455278	401_r835	0.0	.	0.023987	0.000000	0.000000	0.002399	0.059969	0.091152	0.139127	0.220685	0.263862	0.263862	0.285451	0.292647	0.232678	0.189501	0.143925	0.136728	0.119937	0.146323	0.194299	0.242274	0.273457	0.307040	0.266261	0.261463	0.230280	0.218286	0.295046	0.395793	0.515731	0.578099	0.705232	0.683643	0.645264	0.530123	0.530124	0.386199	0.357413	0.438971	0.657257	0.652460	0.889936	1.036259	1.053049	0.940310
chr12	103588582	103588982	401_r836	0.0	.	0.016791	0.000000	0.028785	0.064766	0.071962	0.071962	0.071962	0.043177	0.009595	0.023987	0.023987	0.023987	0.038380	0.045576	0.023987	0.023987	0.023987	0.033582	0.023987	0.023987	0.023987	0.023987	0.019190	0.047975	0.047975	0.047975	0.067165	0.052772	0.023987	0.023987	0.023987	0.004797	0.000000	0.000000	0.000000	0.002399	0.023987	0.023987	0.023987	0.023987	0.021589	0.000000	0.000000	0.026386
chr10	865961	866361	401_r837	0.0	.	0.000000	0.000000	0.000000	0.019190	0.023987	0.023987	0.040779	0.071962	0.052772	0.047975	0.067165	0.055171	0.023987	0.023987	0.031184	0.028785	0.023987	0.023987	0.023987	0.016791	0.021589	0.023987	0.023987	0.023987	0.023987	0.026386	0.023987	0.023987	0.038380	0.047975	0.043177	0.071962	0.091152	0.127133	0.143925	0.124735	0.095950	0.081557	0.071962	0.071962	0.095950	0.117538	0.115140	0.079159
chr22	24106858	24107258	401_r838	0.0	.	0.081557	0.079159	0.071962	0.093551	0.086355	0.057570	0.023987	0.026386	0.026386	0.043177	0.071962	0.071962	0.093551	0.071962	0.059969	0.088754	0.119937	0.095950	0.095950	0.107943	0.055171	0.023987	0.043177	0.059969	0.069564	0.071962	0.071962	0.052772	0.047975	0.050374	0.047975	0.067165	0.071962	0.059969	0.057570	0.081557	0.076760	0.071962	0.095950	0.067165	0.074361	0.071962	0.079159	0.093551
chr2	169733670	169734070	401_r839	0.0	.	0.023987	0.031184	0.047975	0.050374	0.047975	0.047975	0.040779	0.023987	0.007196	0.000000	0.000000	0.000000	0.000000	0.019190	0.023987	0.023987	0.043177	0.047975	0.028785	0.023987	0.023987	0.021589	0.023987	0.023987	0.031184	0.047975	0.031184	0.028785	0.047975	0.040779	0.023987	0.033582	0.043177	0.023987	0.064766	0.071962	0.079159	0.071962	0.071962	0.031184	0.023987	0.007196	0.000000	0.014392
chr16	10876938	10877338	401_r840	0.0	.	0.083956	0.052772	0.026386	0.023987	0.023987	0.045576	0.047975	0.040779	0.023987	0.031184	0.026386	0.033582	0.052772	0.095950	0.088754	0.086355	0.086355	0.067165	0.023987	0.023987	0.011994	0.050374	0.091152	0.146323	0.167912	0.177507	0.167912	0.163115	0.139127	0.119937	0.107943	0.069564	0.040779	0.069564	0.098349	0.143925	0.143925	0.151121	0.155919	0.141526	0.155919	0.208691	0.225482	0.160716
chr1	157176691	157177091	401_r841	0.0	.	0.000000	0.016791	0.052772	0.088754	0.095950	0.095950	0.079159	0.062367	0.031184	0.035981	0.047975	0.047975	0.028785	0.023987	0.057570	0.088754	0.098349	0.119937	0.119937	0.081557	0.079159	0.091152	0.071962	0.071962	0.064766	0.023987	0.019190	0.043177	0.074361	0.119937	0.131931	0.127133	0.129532	0.141526	0.095950	0.083956	0.071962	0.047975	0.033582	0.086355	0.122336	0.177507	0.211090	0.182305
chr9	34956434	34956834	401_r842	0.0	.	0.000000	0.000000	0.000000	0.000000	0.000000	0.000000	0.000000	0.000000	0.000000	0.000000	0.000000	0.000000	0.000000	0.000000	0.000000	0.000000	0.000000	0.000000	0.000000	0.000000	0.000000	0.000000	0.000000	0.000000	0.000000	0.000000	0.000000	0.000000	0.000000	0.000000	0.000000	0.000000	0.000000	0.000000	0.000000	0.000000	0.000000	0.000000	0.000000	0.000000	0.000000	0.000000	0.000000	0.000000
chr20	37853997	37854397	401_r843	0.0	.	0.014392	0.007196	0.023987	0.023987	0.023987	0.023987	0.016791	0.019190	0.026386	0.047975	0.047975	0.055171	0.052772	0.045576	0.023987	0.023987	0.016791	0.007196	0.023987	0.023987	0.023987	0.043177	0.040779	0.023987	0.023987	0.023987	0.004797	0.000000	0.000000	0.000000	0.000000	0.000000	0.028785	0.047975	0.055171	0.071962	0.076760	0.067165	0.083956	0.088754	0.071962	0.067165	0.047975	0.011994
chr19	40972967	40973367	401_r844	0.0	.	0.023987	0.028785	0.047975	0.047975	0.062367	0.047975	0.043177	0.023987	0.023987	0.000000	0.016791	0.023987	0.023987	0.023987	0.043177	0.031184	0.023987	0.023987	0.023987	0.004797	0.000000	0.000000	0.000000	0.000000	0.011994	0.023987	0.023987	0.023987	0.023987	0.011994	0.000000	0.000000	0.000000	0.014392	0.023987	0.023987	0.023987	0.023987	0.009595	0.000000	0.000000	0.000000	0.000000	0.000000
chr16	2459945	2460345	401_r845	0.0	.	0.131931	0.119937	0.124735	0.139127	0.170311	0.175108	0.225482	0.261464	0.232679	0.223083	0.230280	0.191900	0.254267	0.343021	0.369407	0.340622	0.326230	0.256666	0.172710	0.153520	0.196697	0.220685	0.189501	0.220685	0.206292	0.182305	0.227881	0.285451	0.271059	0.266261	0.268660	0.266261	0.259065	0.254267	0.287850	0.297445	0.232679	0.232678	0.223084	0.261464	0.287850	0.362211	0.350217	0.369407
chr4	140115162	140115562	401_r846	0.0	.	0.000000	0.000000	0.000000	0.000000	0.000000	0.000000	0.000000	0.000000	0.000000	0.000000	0.000000	0.000000	0.000000	0.000000	0.000000	0.000000	0.000000	0.000000	0.011994	0.023987	0.023987	0.023987	0.023987	0.011994	0.000000	0.000000	0.000000	0.000000	0.000000	0.000000	0.000000	0.000000	0.000000	0.000000	0.000000	0.000000	0.000000	0.000000	0.000000	0.000000	0.000000	0.000000	0.000000	0.000000
chr22	35418641	35419041	401_r847	0.0	.	0.095950	0.105545	0.119937	0.103146	0.081557	0.105545	0.153520	0.124735	0.110342	0.095950	0.062367	0.004797	0.004797	0.023987	0.045576	0.086355	0.119937	0.115140	0.095950	0.093551	0.057570	0.023987	0.052772	0.095950	0.134330	0.167912	0.177507	0.163115	0.122336	0.095950	0.086355	0.105545	0.098349	0.117538	0.143925	0.141526	0.124735	0.158317	0.167912	0.110342	0.083956	0.071962	0.086355	0.076760
chr4	182492337	182492737	401_r848	0.0	.	0.000000	0.000000	0.000000	0.000000	0.000000	0.000000	0.000000	0.000000	0.000000	0.000000	0.000000	0.000000	0.000000	0.000000	0.000000	0.000000	0.000000	0.004797	0.023987	0.023987	0.023987	0.023987	0.026386	0.023987	0.023987	0.023987	0.045576	0.040779	0.023987	0.023987	0.023987	0.002399	0.000000	0.000000	0.000000	0.000000	0.000000	0.000000	0.000000	0.000000	0.000000	0.000000	0.000000	0.000000
chr2	18132685	18133085	401_r849	0.0	.	0.119937	0.119937	0.136729	0.107943	0.074361	0.047975	0.047975	0.028785	0.047975	0.028785	0.040779	0.047975	0.045576	0.023987	0.023987	0.007196	0.004797	0.071962	0.117538	0.122336	0.143925	0.158317	0.110342	0.093551	0.093551	0.088754	0.076760	0.057570	0.038380	0.047975	0.031184	0.040779	0.088754	0.086355	0.074361	0.115140	0.103146	0.055171	0.098349	0.117538	0.105545	0.167912	0.189501	0.143925
chr22	38774630	38775030	401_r850	0.0	.	0.019190	0.023987	0.040779	0.047975	0.071962	0.052772	0.047975	0.031184	0.023987	0.000000	0.000000	0.000000	0.000000	0.000000	0.000000	0.000000	0.000000	0.007196	0.023987	0.023987	0.031184	0.086355	0.110342	0.095950	0.095950	0.088754	0.033582	0.002399	0.007196	0.031184	0.047975	0.047975	0.062367	0.064766	0.040779	0.023987	0.023987	0.021589	0.023987	0.023987	0.023987	0.023987	0.011994	0.000000
chr5	139576992	139577392	401_r851	0.0	.	0.143925	0.107943	0.057570	0.071962	0.076760	0.107943	0.143925	0.160716	0.170311	0.151121	0.148722	0.143925	0.158317	0.151121	0.131931	0.103146	0.076760	0.064766	0.069564	0.095950	0.105545	0.115140	0.115140	0.095950	0.081557	0.086355	0.093551	0.088754	0.105545	0.105545	0.110342	0.110342	0.127133	0.119937	0.153520	0.153520	0.131931	0.105545	0.071962	0.057570	0.074361	0.107944	0.146324	0.179906
chr17	3711017	3711417	401_r852	0.0	.	0.023987	0.016791	0.016791	0.023987	0.023987	0.038380	0.047975	0.031184	0.023987	0.023987	0.028785	0.047975	0.067165	0.115140	0.129532	0.124735	0.105545	0.100747	0.071962	0.069564	0.107943	0.110342	0.095950	0.076760	0.064766	0.011994	0.000000	0.000000	0.000000	0.000000	0.000000	0.000000	0.004797	0.023987	0.023987	0.023987	0.023987	0.019190	0.011994	0.023987	0.038380	0.047975	0.057570	0.098349
chr4	114591815	114592215	401_r853	0.0	.	0.023987	0.023987	0.023987	0.021589	0.000000	0.000000	0.000000	0.000000	0.000000	0.009595	0.023987	0.023987	0.023987	0.023987	0.014392	0.000000	0.000000	0.000000	0.000000	0.000000	0.000000	0.000000	0.000000	0.009595	0.031184	0.047975	0.047975	0.047975	0.059969	0.040779	0.023987	0.023987	0.023987	0.002399	0.000000	0.000000	0.000000	0.000000	0.000000	0.000000	0.000000	0.000000	0.002399	0.045576
chr20	18815292	18815692	401_r854	0.0	.	0.028785	0.023987	0.023987	0.016791	0.023987	0.023987	0.023987	0.023987	0.011994	0.004797	0.023987	0.023987	0.023987	0.023987	0.019190	0.000000	0.007196	0.023987	0.023987	0.038380	0.047975	0.040779	0.023987	0.023987	0.023987	0.047975	0.047975	0.047975	0.047975	0.033582	0.000000	0.000000	0.000000	0.000000	0.000000	0.011994	0.035981	0.052772	0.074361	0.119937	0.107943	0.083956	0.067165	0.067165
chr19	48249563	48249963	401_r855	0.0	.	0.047975	0.047975	0.038380	0.023987	0.023987	0.000000	0.000000	0.000000	0.011994	0.031184	0.047975	0.047975	0.059969	0.059969	0.040779	0.023987	0.023987	0.023987	0.023987	0.023987	0.023987	0.023987	0.033582	0.023987	0.023987	0.023987	0.023987	0.019190	0.043177	0.095950	0.110342	0.131931	0.131931	0.146324	0.095950	0.088754	0.083956	0.067165	0.026386	0.047975	0.040779	0.035981	0.069564	0.071962
chr1	156740900	156741300	401_r856	0.0	.	0.438971	0.431775	0.472553	0.556510	0.530124	0.630871	0.669251	0.654858	0.618877	0.683643	0.616478	0.530123	0.474952	0.458161	0.412585	0.479750	0.570902	0.676447	0.726821	0.731618	0.719625	0.796385	0.746011	0.743612	0.743612	0.666852	0.714827	0.726821	0.803581	0.777195	0.832366	0.707631	0.772397	0.664454	0.700435	0.664453	0.698036	0.693238	0.700435	0.748410	0.779594	0.990682	1.103425	1.146601
chr4	17552404	17552804	401_r857	0.0	.	0.023987	0.023987	0.023987	0.023987	0.004797	0.000000	0.000000	0.000000	0.000000	0.000000	0.000000	0.000000	0.000000	0.000000	0.000000	0.016791	0.023987	0.023987	0.023987	0.023987	0.007196	0.000000	0.000000	0.000000	0.000000	0.000000	0.000000	0.000000	0.000000	0.000000	0.000000	0.000000	0.000000	0.000000	0.000000	0.000000	0.000000	0.000000	0.000000	0.000000	0.000000	0.000000	0.000000	0.000000
chr1	164602139	164602539	401_r858	0.0	.	0.000000	0.014392	0.023987	0.023987	0.026386	0.057570	0.071962	0.088754	0.095950	0.093551	0.062367	0.033582	0.007196	0.000000	0.000000	0.002399	0.023987	0.023987	0.023987	0.023987	0.021589	0.000000	0.000000	0.000000	0.000000	0.000000	0.000000	0.000000	0.021589	0.023987	0.023987	0.023987	0.023987	0.002399	0.000000	0.000000	0.021589	0.023987	0.023987	0.040779	0.047975	0.026386	0.023987	0.023987
chr2	54530070	54530470	401_r859	0.0	.	0.023987	0.023987	0.035981	0.047975	0.031184	0.023987	0.023987	0.011994	0.000000	0.000000	0.000000	0.019190	0.023987	0.023987	0.023987	0.023987	0.004797	0.023987	0.023987	0.023987	0.023987	0.023987	0.000000	0.000000	0.000000	0.000000	0.000000	0.000000	0.000000	0.000000	0.000000	0.000000	0.000000	0.000000	0.000000	0.000000	0.000000	0.007196	0.023987	0.028785	0.047975	0.047975	0.040779	0.023987
chr22	50508051	50508451	401_r860	0.0	.	0.151121	0.196697	0.208691	0.213488	0.215887	0.249470	0.292647	0.237476	0.232679	0.350217	0.321432	0.266261	0.357413	0.369407	0.283052	0.261463	0.278255	0.235077	0.251868	0.299843	0.398192	0.434173	0.443769	0.448566	0.381401	0.355015	0.340622	0.371806	0.446167	0.515731	0.501338	0.431775	0.359812	0.278255	0.218286	0.196697	0.261463	0.335825	0.501338	0.652460	0.688441	0.741213	0.750809	0.582896
chr12	108784906	108785306	401_r861	0.0	.	0.023987	0.014392	0.000000	0.000000	0.000000	0.000000	0.000000	0.000000	0.000000	0.000000	0.000000	0.000000	0.000000	0.000000	0.000000	0.000000	0.007196	0.035981	0.047975	0.069564	0.071962	0.064766	0.035981	0.023987	0.002399	0.000000	0.000000	0.000000	0.000000	0.019190	0.023987	0.047975	0.047975	0.047975	0.028785	0.023987	0.002399	0.023987	0.047975	0.047975	0.047975	0.057570	0.071962	0.047975
chr15	40558266	40558666	401_r862	0.0	.	0.035981	0.047975	0.047975	0.047975	0.047975	0.026386	0.062367	0.088754	0.095950	0.103146	0.105545	0.057570	0.031184	0.040779	0.064766	0.047975	0.052772	0.074361	0.086355	0.071962	0.071962	0.067165	0.050374	0.076760	0.105545	0.119937	0.131931	0.155919	0.107944	0.062367	0.047975	0.035981	0.033582	0.047975	0.071962	0.115140	0.158317	0.141526	0.119937	0.095950	0.052772	0.023987	0.023987	0.023987
chr20	63850837	63851237	401_r863	0.0	.	0.136729	0.112741	0.091152	0.071962	0.079159	0.079159	0.071962	0.071962	0.088754	0.086355	0.103146	0.119937	0.134330	0.163115	0.170311	0.136728	0.127133	0.151121	0.100747	0.064766	0.071962	0.074361	0.050374	0.079159	0.182305	0.206292	0.194298	0.215887	0.189501	0.086355	0.035981	0.014392	0.000000	0.009595	0.047975	0.052772	0.074361	0.119937	0.110342	0.083956	0.098349	0.103146	0.083956	0.095950
chr10	110334607	110335007	401_r864	0.0	.	0.000000	0.021589	0.045576	0.071962	0.081557	0.095950	0.093551	0.093551	0.071962	0.062367	0.047975	0.028785	0.004797	0.002399	0.045576	0.047975	0.047975	0.047975	0.045576	0.002399	0.023987	0.023987	0.023987	0.023987	0.023987	0.002399	0.023987	0.026386	0.047975	0.047975	0.045576	0.023987	0.021589	0.000000	0.023987	0.026386	0.047975	0.069564	0.107943	0.103146	0.117538	0.127134	0.122336	0.107943
chr6	32271516	32271916	401_r865	0.0	.	0.023987	0.023987	0.000000	0.000000	0.000000	0.000000	0.000000	0.000000	0.000000	0.000000	0.000000	0.000000	0.000000	0.000000	0.000000	0.000000	0.000000	0.000000	0.000000	0.000000	0.000000	0.000000	0.000000	0.000000	0.000000	0.021589	0.023987	0.023987	0.023987	0.038380	0.026386	0.023987	0.023987	0.023987	0.009595	0.000000	0.000000	0.000000	0.000000	0.000000	0.000000	0.000000	0.000000	0.000000
chr7	93115703	93116103	401_r866	0.0	.	0.047975	0.014392	0.023987	0.043177	0.047975	0.050374	0.062367	0.047975	0.028785	0.023987	0.021589	0.000000	0.000000	0.000000	0.009595	0.023987	0.023987	0.023987	0.023987	0.021589	0.023987	0.023987	0.023987	0.028785	0.047975	0.047975	0.047975	0.062367	0.067165	0.040779	0.023987	0.026386	0.033582	0.023987	0.023987	0.023987	0.021589	0.000000	0.002399	0.023987	0.023987	0.023987	0.023987	0.021589
chr15	83199516	83199916	401_r867	0.0	.	0.000000	0.000000	0.000000	0.000000	0.000000	0.000000	0.000000	0.000000	0.000000	0.000000	0.000000	0.000000	0.000000	0.000000	0.000000	0.016791	0.040779	0.047975	0.062367	0.071962	0.055171	0.031184	0.023987	0.009595	0.014392	0.047975	0.047975	0.047975	0.047975	0.033582	0.000000	0.000000	0.000000	0.000000	0.000000	0.000000	0.000000	0.000000	0.000000	0.000000	0.000000	0.000000	0.002399	0.023987
[truncated: 756 more columns]
