# Supplementary material for: Interferon regulatory factor 4 mediates nonenzymatic IRE1 dependency in multiple myeloma cells
Source: PLoS Biol. 2025 Apr 11;23(4):e3003096. doi: 10.1371/journal.pbio.3003096 (PMC12052183; doi:10.1371/journal.pbio.3003096)
Supplement: S2 Data — Matrixes were generated by the ChIP-sequencing differential binding analysis described in Materials and Methods. For raw data files as well as bigwig files, please refer to GEO repository with accession number GSE288671. (ZIP) [file pbio.3003096.s010.zip › profile_matrix_repressed_IRF4]

@{"upstream":[1000,1000,1000,1000],"downstream":[1000,1000,1000,1000],"body":[0,0,0,0],"bin size":[10,10,10,10],"ref point":["center","center","center","center"],"verbose":false,"bin avg type":"mean","missing data as zero":false,"min threshold":null,"max threshold":null,"scale":1,"skip zeros":true,"nan after end":false,"proc number":1,"sort regions":"keep","sort using":"mean","unscaled 5 prime":[…
chr2	17959804	17960204	401	0.0	.	0.319890	0.268843	0.302874	0.367533	0.415176	0.421982	0.401563	0.289262	0.210991	0.228007	0.241619	0.255231	0.272246	0.241619	0.176960	0.221200	0.210991	0.176960	0.217797	0.241619	0.146332	0.108898	0.153139	0.142929	0.146332	0.190573	0.302874	0.374339	0.387951	0.377742	0.330099	0.299471	0.360727	0.418579	0.476431	0.561508	0.568315	0.517268	0.473028	0.435594	0.357324	0.316486	0.255231	0.251828
chr2	18066865	18067265	401_r1	0.0	.	0.755484	0.758887	0.758887	0.568315	0.619361	0.735065	0.663601	0.653391	0.765693	0.728259	0.728259	0.765693	0.752080	0.636376	0.598942	0.476431	0.435594	0.445803	0.510462	0.534284	0.667004	0.823545	0.877995	0.867785	0.833754	0.697631	0.500253	0.435594	0.428788	0.428788	0.486640	0.479834	0.544493	0.643182	0.656795	0.704437	0.755483	0.745274	0.792918	0.850770	0.843964	0.871188	0.854173	0.660197
chr2	17976437	17976837	401_r2	0.0	.	1.419082	1.483739	1.599448	1.599449	1.623271	1.568821	1.599450	1.681122	1.708346	1.613062	1.517773	1.510968	1.310184	1.153644	1.129826	1.146841	1.092390	1.102598	1.058357	1.000503	0.949459	0.864382	0.891607	0.969877	0.963071	0.915428	0.803127	0.656794	0.568315	0.554702	0.500253	0.517268	0.530881	0.473028	0.432191	0.425385	0.561509	0.581927	0.741871	0.837158	0.864382	0.772499	0.667004	0.520671
chr2	18814383	18814783	401_r3	0.0	.	0.173557	0.187169	0.142929	0.136123	0.176960	0.170154	0.149735	0.166751	0.173557	0.173557	0.207588	0.272246	0.248425	0.265440	0.255231	0.245022	0.251828	0.292665	0.265440	0.282455	0.289262	0.228007	0.221200	0.190573	0.190573	0.176960	0.170154	0.149735	0.197379	0.173557	0.142929	0.176960	0.163348	0.105495	0.193976	0.292665	0.265440	0.289262	0.319889	0.214394	0.139526	0.217797	0.306277	0.319889
chr10	5895733	5896133	401_r4	0.0	.	0.115704	0.112301	0.132720	0.142929	0.190573	0.170154	0.197379	0.217797	0.180363	0.136123	0.136123	0.098689	0.054449	0.037434	0.054449	0.115704	0.146332	0.241619	0.306277	0.285858	0.224604	0.193976	0.098689	0.020418	0.034031	0.068062	0.085077	0.102092	0.102092	0.068061	0.034031	0.017015	0.010209	0.040837	0.125914	0.136123	0.153139	0.241619	0.279052	0.238216	0.238216	0.221200	0.136123	0.088480
chr7	100101156	100101556	401_r5	0.0	.	0.102092	0.102092	0.068062	0.044240	0.047643	0.105495	0.153139	0.193976	0.272246	0.258634	0.200782	0.156542	0.180363	0.136123	0.251828	0.374339	0.398161	0.374339	0.408370	0.438997	0.370936	0.323293	0.326696	0.306277	0.159945	0.105495	0.095286	0.095286	0.098689	0.112301	0.187169	0.238216	0.228007	0.221200	0.241619	0.231410	0.234812	0.265440	0.296068	0.343711	0.377742	0.387951	0.421982	0.401564
chr20	32702925	32703325	401_r6	0.0	.	0.068062	0.102092	0.122511	0.136123	0.098689	0.068062	0.034031	0.013612	0.003403	0.054449	0.098689	0.102092	0.129317	0.166751	0.210991	0.231409	0.272246	0.248425	0.238216	0.142929	0.112301	0.068062	0.071465	0.129317	0.170154	0.136123	0.139526	0.163348	0.105495	0.149735	0.176960	0.228006	0.279053	0.323293	0.306277	0.299471	0.289262	0.245022	0.190573	0.136123	0.170154	0.142929	0.163348	0.173557
chr3	48188206	48188606	401_r7	0.0	.	0.234813	0.166751	0.136123	0.132720	0.146332	0.173557	0.170154	0.190573	0.183766	0.163348	0.074868	0.068062	0.047643	0.034031	0.030628	0.081674	0.122511	0.136123	0.163348	0.142929	0.122511	0.108898	0.129317	0.132720	0.163348	0.136123	0.108898	0.074868	0.044240	0.037434	0.064659	0.091883	0.102092	0.136123	0.146332	0.173557	0.146332	0.163348	0.193976	0.197379	0.170154	0.248425	0.245022	0.210991
chr17	40287705	40288105	401_r8	0.0	.	0.071465	0.091883	0.068062	0.068062	0.071465	0.098689	0.044240	0.051046	0.071465	0.115704	0.102092	0.102092	0.085077	0.064659	0.027225	0.034031	0.051046	0.068062	0.068062	0.071465	0.112302	0.153139	0.207588	0.238216	0.238216	0.210991	0.204185	0.132720	0.102092	0.122511	0.115704	0.088480	0.132720	0.170154	0.146332	0.170154	0.149735	0.142929	0.153139	0.200782	0.255231	0.279052	0.279052	0.255231
chr11	120703746	120704146	401_r9	0.0	.	0.010209	0.000000	0.034031	0.068062	0.068062	0.068062	0.081674	0.102092	0.068062	0.074868	0.102092	0.132720	0.136123	0.193976	0.231410	0.204185	0.176960	0.136123	0.078271	0.034031	0.034031	0.108898	0.102092	0.132720	0.170154	0.170154	0.078271	0.068062	0.037434	0.000000	0.000000	0.034031	0.034031	0.034031	0.034031	0.034031	0.010209	0.047643	0.068062	0.074868	0.119107	0.125914	0.115704	0.136123
chr8	103863922	103864322	401_r10	0.0	.	0.006806	0.013612	0.034031	0.034031	0.057852	0.068062	0.054449	0.034031	0.034031	0.037434	0.034031	0.034031	0.034031	0.034031	0.027225	0.034031	0.034031	0.034031	0.037434	0.081674	0.068062	0.068062	0.074868	0.098689	0.034031	0.040837	0.068062	0.061255	0.034031	0.034031	0.027225	0.000000	0.027225	0.051046	0.068062	0.068062	0.068062	0.040837	0.017015	0.000000	0.000000	0.010209	0.034031	0.044240
chr19	48447810	48448210	401_r11	0.0	.	0.034031	0.054449	0.122511	0.136123	0.102092	0.102092	0.115705	0.078271	0.136123	0.136123	0.136123	0.102092	0.105495	0.034031	0.105495	0.146332	0.204185	0.241619	0.272246	0.204185	0.228007	0.221200	0.176960	0.170154	0.210991	0.248425	0.221200	0.204185	0.224604	0.231410	0.193976	0.200782	0.193976	0.241619	0.241619	0.268843	0.282455	0.306277	0.214394	0.166751	0.146332	0.142929	0.159945	0.170154
chr15	90259506	90259906	401_r12	0.0	.	0.102092	0.132720	0.136123	0.136123	0.112301	0.102092	0.071465	0.040837	0.051046	0.057852	0.064659	0.074868	0.102092	0.085077	0.091883	0.071465	0.061255	0.034031	0.044240	0.044240	0.051046	0.129317	0.136123	0.173557	0.173557	0.187169	0.108898	0.102092	0.054449	0.030628	0.000000	0.030628	0.034031	0.034031	0.034031	0.034031	0.027225	0.064658	0.102092	0.122511	0.193976	0.248425	0.207588	0.190573
chr17	17295192	17295592	401_r13	0.0	.	0.102092	0.078271	0.068062	0.068062	0.027225	0.000000	0.000000	0.000000	0.000000	0.000000	0.006806	0.034031	0.061255	0.068062	0.068062	0.061255	0.034031	0.006806	0.000000	0.000000	0.000000	0.000000	0.000000	0.000000	0.000000	0.000000	0.034031	0.057852	0.068062	0.068062	0.068062	0.034031	0.010209	0.000000	0.000000	0.003403	0.034031	0.044240	0.068062	0.068062	0.064659	0.034031	0.023822	0.020418
chr10	123327469	123327869	401_r14	0.0	.	0.034031	0.023822	0.000000	0.000000	0.044240	0.068062	0.068062	0.068062	0.068062	0.023822	0.000000	0.000000	0.020418	0.034031	0.034031	0.034031	0.040837	0.054449	0.068062	0.112301	0.136123	0.132720	0.197379	0.207588	0.217797	0.210991	0.234813	0.149735	0.136123	0.112301	0.095286	0.078271	0.088480	0.064659	0.034031	0.047643	0.057852	0.034031	0.034031	0.034031	0.027225	0.034031	0.034031	0.034031
chr9	6598317	6598717	401_r15	0.0	.	0.044240	0.034031	0.034031	0.034031	0.006806	0.000000	0.000000	0.006806	0.044240	0.095286	0.115704	0.136123	0.136123	0.125914	0.078271	0.088480	0.068062	0.078271	0.102092	0.098689	0.068062	0.068062	0.051046	0.020418	0.034031	0.061255	0.105495	0.136123	0.115704	0.102092	0.119108	0.098689	0.068062	0.068062	0.091883	0.057852	0.051046	0.132720	0.136123	0.139526	0.142929	0.153139	0.122511	0.136123
chr3	46829760	46830160	401_r16	0.0	.	0.102092	0.108898	0.115704	0.078271	0.047643	0.054449	0.061255	0.034031	0.034031	0.034031	0.023822	0.034031	0.034031	0.034031	0.051046	0.057852	0.034031	0.034031	0.034031	0.017015	0.000000	0.000000	0.027225	0.057852	0.068062	0.068062	0.095286	0.108898	0.078271	0.098689	0.136123	0.129317	0.125914	0.142929	0.153139	0.136123	0.122511	0.146332	0.129317	0.088480	0.068062	0.064659	0.044240	0.122511
chr3	31754607	31755007	401_r17	0.0	.	0.057852	0.034031	0.034031	0.034031	0.027225	0.000000	0.034031	0.034031	0.034031	0.034031	0.034031	0.000000	0.000000	0.034031	0.034031	0.102092	0.102092	0.125914	0.102092	0.102092	0.034031	0.034031	0.040837	0.085077	0.108898	0.159945	0.170154	0.139526	0.129317	0.129317	0.078271	0.068062	0.068062	0.023822	0.006806	0.047643	0.068062	0.068062	0.068062	0.061255	0.047643	0.054449	0.068062	0.068062
chr2	5924271	5924671	401_r18	0.0	.	0.030628	0.054449	0.068062	0.068062	0.088480	0.108898	0.115704	0.136123	0.136123	0.149735	0.098689	0.095286	0.081674	0.102092	0.091883	0.102092	0.078271	0.088480	0.088480	0.105495	0.132720	0.170154	0.170154	0.241619	0.285858	0.275649	0.234813	0.221200	0.146332	0.061255	0.068062	0.125914	0.119107	0.102092	0.102092	0.071465	0.044240	0.034031	0.051046	0.102092	0.098689	0.088480	0.146332	0.214394
chr13	94590758	94591158	401_r19	0.0	.	0.034031	0.040837	0.034031	0.051046	0.068062	0.068062	0.057852	0.047643	0.061255	0.051046	0.068062	0.061255	0.034031	0.047643	0.051046	0.034031	0.064658	0.102092	0.088480	0.068062	0.068062	0.037434	0.000000	0.051046	0.068062	0.068062	0.068062	0.102092	0.051046	0.068062	0.068062	0.074868	0.068062	0.068062	0.034031	0.034031	0.027225	0.030628	0.068062	0.068062	0.098689	0.112301	0.146332	0.136123
chr15	90075548	90075948	401_r20	0.0	.	0.176960	0.207588	0.183766	0.125914	0.102092	0.129317	0.098689	0.095286	0.102092	0.170154	0.136123	0.136123	0.136123	0.176960	0.163348	0.170154	0.170154	0.142929	0.095286	0.017015	0.006806	0.034031	0.034031	0.034031	0.034031	0.027225	0.023822	0.057852	0.068062	0.068062	0.091883	0.112301	0.095286	0.102092	0.132720	0.112301	0.068062	0.051046	0.034031	0.003403	0.000000	0.006806	0.034031	0.040837
chr16	29731889	29732289	401_r21	0.0	.	0.000000	0.000000	0.000000	0.000000	0.034031	0.074868	0.102092	0.102092	0.136123	0.129317	0.095286	0.068062	0.078271	0.068062	0.040837	0.034031	0.061255	0.057852	0.034031	0.034031	0.034031	0.030628	0.034031	0.034031	0.064659	0.068062	0.068062	0.068062	0.068062	0.037434	0.034031	0.010209	0.000000	0.000000	0.000000	0.000000	0.000000	0.000000	0.000000	0.003403	0.034031	0.047643	0.088480	0.102092
chr2	17878472	17878872	401_r22	0.0	.	0.251828	0.234813	0.258634	0.306277	0.272246	0.313083	0.343711	0.275650	0.255231	0.296068	0.258634	0.282455	0.299471	0.241619	0.292665	0.374339	0.316486	0.316486	0.493447	0.459416	0.425385	0.408370	0.418579	0.323293	0.343711	0.326696	0.401563	0.459416	0.524074	0.544493	0.561508	0.530881	0.537687	0.513865	0.493446	0.500253	0.530881	0.462819	0.394757	0.490044	0.561509	0.598942	0.639779	0.758887
chr7	102278971	102279371	401_r23	0.0	.	0.139526	0.139526	0.166751	0.136123	0.095286	0.047643	0.030628	0.000000	0.017015	0.034031	0.034031	0.034031	0.044240	0.051046	0.034031	0.057852	0.132720	0.153139	0.170154	0.200782	0.193976	0.142929	0.142929	0.115704	0.105495	0.088480	0.071465	0.105495	0.132720	0.153139	0.224604	0.255231	0.251828	0.228007	0.187169	0.115704	0.091883	0.051046	0.068061	0.176960	0.272246	0.258634	0.248425	0.251828
chr16	86629009	86629409	401_r24	0.0	.	0.000000	0.000000	0.000000	0.003403	0.034031	0.034031	0.044240	0.068062	0.071465	0.068062	0.068062	0.057852	0.034031	0.027225	0.000000	0.020418	0.047643	0.068062	0.068062	0.068062	0.047643	0.020418	0.010209	0.068062	0.068062	0.068062	0.091883	0.139526	0.102092	0.102092	0.102092	0.078271	0.020418	0.000000	0.000000	0.017015	0.034031	0.054449	0.102092	0.122511	0.142929	0.156542	0.149735	0.102092
chr19	2698711	2699111	401_r25	0.0	.	0.074868	0.095286	0.105495	0.129317	0.102092	0.102092	0.074868	0.054449	0.000000	0.000000	0.003403	0.061255	0.112302	0.187169	0.224604	0.255231	0.210991	0.197379	0.153139	0.115704	0.115704	0.129317	0.098689	0.068062	0.068062	0.034031	0.037434	0.091883	0.221200	0.238216	0.265440	0.292665	0.248425	0.122511	0.200782	0.207588	0.153139	0.180363	0.200782	0.156542	0.156542	0.207588	0.207588	0.238216
chr2	18209425	18209825	401_r26	0.0	.	0.248425	0.313083	0.319889	0.272246	0.275649	0.214394	0.136123	0.102092	0.081674	0.057852	0.071465	0.088480	0.112301	0.146332	0.146332	0.142929	0.136123	0.163348	0.159945	0.136123	0.105495	0.081674	0.064658	0.068062	0.068062	0.085077	0.159945	0.200782	0.197379	0.204185	0.207588	0.146332	0.071465	0.064659	0.085077	0.102092	0.102092	0.102092	0.081674	0.153139	0.149735	0.183766	0.238216	0.316486
chr11	110373120	110373520	401_r27	0.0	.	0.248425	0.190573	0.149735	0.149735	0.163348	0.183766	0.238216	0.238216	0.221200	0.200782	0.108898	0.088480	0.122511	0.204185	0.200782	0.238216	0.183766	0.149735	0.071465	0.081674	0.068062	0.102092	0.136123	0.132720	0.112301	0.102092	0.068062	0.034031	0.051046	0.057852	0.034031	0.034031	0.102092	0.119107	0.163348	0.170154	0.170154	0.105495	0.102092	0.040837	0.061255	0.068062	0.088480	0.095286
chr4	122689994	122690394	401_r28	0.0	.	0.057852	0.068062	0.068062	0.068062	0.068062	0.010209	0.000000	0.000000	0.000000	0.000000	0.000000	0.000000	0.000000	0.000000	0.000000	0.000000	0.000000	0.027225	0.034031	0.034031	0.034031	0.034031	0.006806	0.000000	0.000000	0.000000	0.000000	0.000000	0.000000	0.000000	0.000000	0.000000	0.000000	0.000000	0.000000	0.000000	0.000000	0.030628	0.034031	0.034031	0.034031	0.034031	0.003403	0.027225
chr20	32762199	32762599	401_r29	0.0	.	0.166751	0.132720	0.115705	0.081674	0.068062	0.078271	0.102092	0.068062	0.061255	0.068062	0.081674	0.068062	0.095286	0.173557	0.204185	0.180363	0.180363	0.176960	0.081674	0.040837	0.095286	0.125914	0.214394	0.238216	0.262037	0.245022	0.204185	0.156542	0.156542	0.166751	0.170154	0.170154	0.105495	0.081674	0.054449	0.034031	0.034031	0.034031	0.034031	0.037434	0.071465	0.122511	0.187169	0.282455
chr22	41751844	41752244	401_r30	0.0	.	0.163348	0.170154	0.159945	0.142929	0.115704	0.081674	0.146332	0.170154	0.163348	0.146332	0.129317	0.064658	0.088480	0.108898	0.102092	0.166751	0.163348	0.115704	0.074868	0.081674	0.071465	0.068062	0.068062	0.102092	0.173557	0.139526	0.197379	0.248425	0.248425	0.200782	0.234813	0.238216	0.251828	0.228007	0.200782	0.234813	0.275649	0.306277	0.309680	0.333502	0.299471	0.234813	0.149735	0.272246
chr13	94646981	94647381	401_r31	0.0	.	0.030628	0.034031	0.034031	0.034031	0.034031	0.003403	0.000000	0.013612	0.034031	0.034031	0.034031	0.044240	0.054449	0.034031	0.061255	0.102092	0.091883	0.068062	0.068062	0.040837	0.000000	0.000000	0.006806	0.034031	0.034031	0.061255	0.068062	0.061255	0.034031	0.047643	0.040837	0.064659	0.068062	0.074868	0.085077	0.068062	0.034031	0.064659	0.061255	0.061255	0.068062	0.068062	0.037434	0.034031
chr12	52264438	52264838	401_r32	0.0	.	0.013612	0.000000	0.000000	0.000000	0.000000	0.000000	0.030628	0.034031	0.034031	0.054449	0.068062	0.074868	0.102092	0.102092	0.105495	0.102092	0.064659	0.061255	0.068062	0.064659	0.068062	0.068062	0.074868	0.068062	0.047643	0.034031	0.034031	0.000000	0.010209	0.034031	0.054449	0.068062	0.068062	0.057852	0.034031	0.013612	0.000000	0.000000	0.000000	0.006806	0.068062	0.068062	0.068062	0.068062
chr17	16906585	16906985	401_r33	0.0	.	0.000000	0.000000	0.023822	0.034031	0.034031	0.034031	0.034031	0.010209	0.000000	0.000000	0.000000	0.000000	0.013612	0.034031	0.034031	0.034031	0.034031	0.020418	0.000000	0.000000	0.000000	0.000000	0.000000	0.020418	0.034031	0.034031	0.034031	0.034031	0.013612	0.000000	0.000000	0.010209	0.034031	0.034031	0.034031	0.034031	0.023822	0.000000	0.017015	0.034031	0.034031	0.034031	0.034031	0.037434
chr12	56752084	56752484	401_r34	0.0	.	0.139526	0.170154	0.166751	0.142929	0.136123	0.098689	0.074868	0.139526	0.163348	0.146332	0.159945	0.210991	0.166751	0.136123	0.125914	0.095286	0.115704	0.102092	0.102092	0.139526	0.153139	0.105495	0.149735	0.204185	0.166751	0.136123	0.132720	0.088480	0.044240	0.068062	0.068062	0.040837	0.064658	0.091883	0.068062	0.068062	0.081674	0.074868	0.068062	0.071465	0.200782	0.241619	0.258634	0.238216
chr2	172596798	172597198	401_r35	0.0	.	0.057852	0.085077	0.081674	0.102092	0.102092	0.105495	0.074868	0.102092	0.102092	0.102092	0.074868	0.085077	0.081674	0.074868	0.149735	0.170154	0.193976	0.204185	0.248425	0.190573	0.170154	0.125914	0.112301	0.085077	0.068062	0.085077	0.115704	0.098689	0.068062	0.078271	0.129317	0.173557	0.204185	0.204185	0.221200	0.245022	0.204185	0.204185	0.204185	0.214394	0.159945	0.197379	0.204185	0.262037
chr8	10969096	10969496	401_r36	0.0	.	0.088480	0.102092	0.115704	0.132720	0.102092	0.047643	0.034031	0.044240	0.051046	0.102092	0.102092	0.102092	0.108898	0.153139	0.102092	0.149735	0.204185	0.173557	0.105495	0.136123	0.132720	0.102092	0.102092	0.098689	0.068062	0.027225	0.037434	0.078271	0.102092	0.102092	0.098689	0.064659	0.034031	0.098689	0.136123	0.136123	0.136123	0.125914	0.068061	0.064659	0.098689	0.102092	0.102092	0.105495
chr3	98008881	98009281	401_r37	0.0	.	0.034031	0.034031	0.047643	0.068062	0.088480	0.102092	0.102092	0.139526	0.166751	0.142929	0.153139	0.170154	0.136123	0.105495	0.129317	0.085077	0.091883	0.085077	0.068062	0.051046	0.142929	0.183766	0.238216	0.272246	0.258634	0.163348	0.098689	0.034031	0.006806	0.064659	0.119108	0.170154	0.204185	0.197379	0.170154	0.153139	0.132720	0.122511	0.139526	0.139526	0.146332	0.139526	0.115704	0.098689
chr5	6480529	6480929	401_r38	0.0	.	0.153139	0.136123	0.088480	0.057852	0.034031	0.051046	0.034031	0.034031	0.034031	0.034031	0.034031	0.034031	0.034031	0.061255	0.136123	0.102092	0.102092	0.112301	0.108898	0.064659	0.068062	0.068062	0.057852	0.034031	0.027225	0.034031	0.085077	0.119107	0.136123	0.112301	0.102092	0.088480	0.125914	0.156542	0.187169	0.238216	0.200782	0.129317	0.115704	0.085077	0.034031	0.044240	0.098689	0.102092
chr12	12952011	12952411	401_r39	0.0	.	0.190573	0.248425	0.241619	0.241619	0.238216	0.248425	0.207588	0.217797	0.245022	0.272246	0.272246	0.228007	0.207588	0.163348	0.153139	0.224603	0.262037	0.251828	0.248425	0.285859	0.217797	0.129317	0.136123	0.125914	0.074868	0.068062	0.074868	0.068062	0.071465	0.098689	0.139526	0.228007	0.204185	0.200782	0.170154	0.098689	0.020418	0.034031	0.095286	0.102092	0.129317	0.119107	0.108898	0.108898
chr8	70592275	70592675	401_r40	0.0	.	0.149735	0.170154	0.115705	0.098689	0.112301	0.088480	0.091883	0.122511	0.105495	0.125914	0.112301	0.112301	0.115704	0.156542	0.217797	0.265440	0.272246	0.258634	0.217797	0.122511	0.098689	0.102092	0.088480	0.136123	0.176960	0.207588	0.238216	0.231410	0.200782	0.166751	0.149735	0.200782	0.210991	0.224604	0.289262	0.289262	0.210991	0.282456	0.289262	0.238216	0.204185	0.210991	0.217797	0.238216
chr19	48385470	48385870	401_r41	0.0	.	0.105495	0.119107	0.132720	0.085077	0.098689	0.122511	0.088480	0.068062	0.081674	0.071465	0.105495	0.136123	0.136123	0.153139	0.153139	0.136123	0.136123	0.170154	0.193976	0.238216	0.210991	0.193976	0.217797	0.214394	0.183766	0.204185	0.255231	0.224603	0.176960	0.217797	0.204185	0.159945	0.176960	0.265440	0.197379	0.207588	0.217797	0.299471	0.272246	0.265440	0.275649	0.262037	0.197379	0.187169
chr12	121708276	121708676	401_r42	0.0	.	0.034031	0.013612	0.044240	0.068062	0.068062	0.068062	0.068062	0.023822	0.000000	0.000000	0.000000	0.013612	0.034031	0.034031	0.034031	0.034031	0.020418	0.000000	0.000000	0.000000	0.000000	0.000000	0.000000	0.000000	0.000000	0.027225	0.047643	0.068062	0.068062	0.068062	0.040837	0.020418	0.000000	0.000000	0.000000	0.027225	0.034031	0.064659	0.068062	0.068062	0.051046	0.068062	0.037434	0.034031
chr16	81652761	81653161	401_r43	0.0	.	0.183766	0.217797	0.231410	0.200782	0.187169	0.156542	0.122511	0.088480	0.051046	0.017015	0.000000	0.000000	0.034031	0.034031	0.034031	0.159945	0.217797	0.204185	0.224603	0.272246	0.146332	0.088480	0.085077	0.098689	0.125914	0.136123	0.136123	0.183766	0.204185	0.146332	0.139526	0.197379	0.173557	0.149735	0.136123	0.163348	0.224604	0.241619	0.265440	0.285858	0.275649	0.173557	0.146332	0.112301
chr1	154550702	154551102	401_r44	0.0	.	0.068062	0.068062	0.051046	0.000000	0.000000	0.003403	0.034031	0.034031	0.034031	0.057852	0.064659	0.044240	0.068062	0.068062	0.054449	0.132720	0.125914	0.119107	0.136123	0.142929	0.105495	0.176960	0.251828	0.238216	0.245022	0.224603	0.214394	0.190573	0.207588	0.262037	0.251828	0.228007	0.224604	0.272246	0.231410	0.289262	0.333502	0.285858	0.289262	0.340308	0.340308	0.302874	0.343711	0.330099
chr19	4909331	4909731	401_r45	0.0	.	0.054449	0.034031	0.034031	0.037434	0.034031	0.034031	0.034031	0.034031	0.017015	0.006806	0.034031	0.047643	0.068062	0.068062	0.061255	0.034031	0.020418	0.000000	0.013612	0.064659	0.068062	0.074868	0.102092	0.098689	0.119107	0.136123	0.129317	0.102092	0.091883	0.020418	0.000000	0.000000	0.000000	0.027225	0.034031	0.034031	0.051046	0.068062	0.040837	0.044240	0.078271	0.085077	0.068062	0.068062
chr6	90354555	90354955	401_r46	0.0	.	0.000000	0.034031	0.037434	0.078271	0.102092	0.102092	0.068062	0.064659	0.023822	0.034031	0.098689	0.102092	0.102092	0.102092	0.068061	0.003403	0.000000	0.000000	0.000000	0.030628	0.034031	0.034031	0.034031	0.088480	0.105495	0.112301	0.136123	0.136123	0.081674	0.034031	0.023822	0.006806	0.034031	0.034031	0.034031	0.034031	0.027225	0.000000	0.000000	0.000000	0.003403	0.040837	0.071465	0.102092
chr4	23972185	23972585	401_r47	0.0	.	0.136123	0.136123	0.112301	0.136123	0.112301	0.085077	0.102092	0.068061	0.044240	0.068062	0.051046	0.044240	0.068062	0.057852	0.034031	0.034031	0.023822	0.000000	0.034031	0.068062	0.068062	0.068062	0.068062	0.034031	0.000000	0.000000	0.027225	0.095286	0.102092	0.102092	0.102092	0.074868	0.030628	0.034031	0.034031	0.034031	0.122511	0.112301	0.102092	0.136123	0.173557	0.115704	0.102092	0.115704
chr17	39867117	39867517	401_r48	0.0	.	0.010209	0.000000	0.000000	0.034031	0.044240	0.108898	0.170154	0.170154	0.136123	0.159945	0.095286	0.034031	0.034031	0.034031	0.003403	0.034031	0.068062	0.068062	0.085077	0.098689	0.068062	0.034031	0.068062	0.051046	0.037434	0.095286	0.102092	0.068062	0.068062	0.074868	0.044240	0.068062	0.068062	0.068062	0.057852	0.081674	0.091883	0.102092	0.102092	0.102092	0.088480	0.078271	0.122511	0.170154
chr1	39776335	39776735	401_r49	0.0	.	0.057852	0.034031	0.023822	0.000000	0.000000	0.000000	0.000000	0.000000	0.000000	0.000000	0.000000	0.000000	0.000000	0.000000	0.000000	0.000000	0.000000	0.013612	0.034031	0.034031	0.088480	0.102092	0.088480	0.068062	0.068062	0.013612	0.000000	0.000000	0.000000	0.000000	0.000000	0.000000	0.000000	0.023822	0.061255	0.068062	0.068062	0.081674	0.112301	0.074868	0.068062	0.108898	0.159945	0.153139
chr9	9729022	9729422	401_r50	0.0	.	0.023822	0.030628	0.034031	0.034031	0.034031	0.034031	0.003403	0.000000	0.000000	0.000000	0.020418	0.034031	0.064659	0.068062	0.068062	0.061255	0.071465	0.071465	0.068062	0.068062	0.054449	0.030628	0.000000	0.000000	0.000000	0.000000	0.000000	0.000000	0.020418	0.034031	0.034031	0.047643	0.068062	0.047643	0.044240	0.068062	0.054449	0.034031	0.064659	0.057852	0.034031	0.034031	0.034031	0.003403
chr12	109097574	109097974	401_r51	0.0	.	0.034031	0.034031	0.027225	0.000000	0.000000	0.000000	0.000000	0.000000	0.000000	0.000000	0.034031	0.037434	0.068062	0.071465	0.102092	0.112301	0.132720	0.112301	0.132720	0.102092	0.057852	0.034031	0.054449	0.034031	0.034031	0.061255	0.102092	0.105495	0.102092	0.102092	0.088480	0.068062	0.044240	0.102092	0.102092	0.088480	0.088480	0.125914	0.068062	0.068062	0.091883	0.081674	0.034031	0.034031
chr5	96326936	96327336	401_r52	0.0	.	0.034031	0.034031	0.030628	0.003403	0.034031	0.064659	0.068062	0.068062	0.064659	0.034031	0.003403	0.000000	0.000000	0.003403	0.051046	0.078271	0.115704	0.136123	0.132720	0.105495	0.156542	0.122511	0.102092	0.136123	0.115705	0.037434	0.034031	0.051046	0.054449	0.068062	0.071465	0.102092	0.085077	0.047643	0.034031	0.030628	0.000000	0.000000	0.000000	0.000000	0.000000	0.000000	0.047643	0.142929
chr10	96341550	96341950	401_r53	0.0	.	0.030628	0.034031	0.034031	0.061255	0.068062	0.037434	0.034031	0.034031	0.006806	0.000000	0.006806	0.034031	0.034031	0.034031	0.037434	0.061255	0.071465	0.129317	0.136123	0.132720	0.102092	0.064658	0.006806	0.000000	0.027225	0.034031	0.034031	0.034031	0.034031	0.006806	0.000000	0.000000	0.000000	0.000000	0.000000	0.000000	0.000000	0.027225	0.034031	0.034031	0.054449	0.102092	0.074868	0.068062
chr12	6922041	6922441	401_r54	0.0	.	0.102092	0.095286	0.085077	0.102092	0.071465	0.068062	0.071465	0.068062	0.061255	0.132720	0.136123	0.122511	0.136123	0.108898	0.040837	0.068062	0.119107	0.136123	0.136123	0.129317	0.102092	0.068061	0.044240	0.068062	0.068062	0.068062	0.078271	0.091883	0.088480	0.115704	0.136123	0.095286	0.095286	0.081674	0.057852	0.068062	0.068062	0.047643	0.098689	0.098689	0.102092	0.136123	0.180363	0.139526
chr8	133670961	133671361	401_r55	0.0	.	0.228007	0.163348	0.136123	0.170154	0.085077	0.034031	0.068062	0.068062	0.034031	0.034031	0.078271	0.068062	0.068062	0.115705	0.190573	0.197379	0.210991	0.238216	0.190573	0.119107	0.132720	0.095286	0.102092	0.102092	0.112301	0.095286	0.146332	0.136123	0.136123	0.122511	0.074868	0.044240	0.068062	0.122511	0.170154	0.200782	0.197379	0.170154	0.115704	0.088480	0.071465	0.064659	0.112301	0.136123
chr19	10777149	10777549	401_r56	0.0	.	0.061255	0.068062	0.068062	0.085077	0.102092	0.088480	0.125914	0.163348	0.183766	0.136123	0.122511	0.078271	0.040837	0.030628	0.088480	0.119107	0.170154	0.255231	0.248425	0.217797	0.255231	0.251828	0.187169	0.163348	0.166751	0.146332	0.153139	0.170154	0.170154	0.139526	0.149735	0.122511	0.102092	0.102092	0.102092	0.044240	0.017015	0.003403	0.061255	0.068062	0.068062	0.068062	0.071465	0.108898
chr17	7281123	7281523	401_r57	0.0	.	0.034031	0.044240	0.129317	0.132720	0.102092	0.115704	0.159945	0.074868	0.068062	0.078271	0.088480	0.034031	0.057852	0.085077	0.125914	0.136123	0.139526	0.180363	0.153139	0.119107	0.183766	0.228007	0.204185	0.207588	0.299471	0.285859	0.245022	0.207588	0.279052	0.204185	0.180363	0.262037	0.370936	0.415176	0.438997	0.459416	0.384548	0.343711	0.333502	0.333502	0.251828	0.238216	0.166751	0.071465
chr13	61391555	61391955	401_r58	0.0	.	0.078271	0.091883	0.095286	0.112301	0.136123	0.095286	0.091883	0.074868	0.057852	0.034031	0.034031	0.034031	0.071465	0.102092	0.132720	0.136123	0.112301	0.064658	0.068061	0.081674	0.102092	0.159945	0.170154	0.136123	0.122511	0.102092	0.064659	0.078271	0.102092	0.071465	0.068062	0.047643	0.023822	0.030628	0.061255	0.088480	0.122511	0.153139	0.139526	0.108898	0.105495	0.081674	0.068062	0.129317
chr12	56358822	56359222	401_r59	0.0	.	0.061255	0.034031	0.034031	0.020418	0.040837	0.115705	0.170154	0.176960	0.210991	0.214394	0.190573	0.136123	0.156542	0.149735	0.119108	0.068062	0.068062	0.040837	0.020418	0.034031	0.044240	0.098689	0.112301	0.129317	0.170154	0.176960	0.139526	0.125914	0.091883	0.034031	0.037434	0.034031	0.034031	0.057852	0.068062	0.047643	0.034031	0.047643	0.074868	0.085077	0.136123	0.146332	0.173557	0.159945
chr7	141564252	141564652	401_r60	0.0	.	0.068062	0.068062	0.139526	0.146332	0.125914	0.159945	0.170154	0.125914	0.129317	0.159945	0.112301	0.102092	0.074868	0.040837	0.000000	0.023822	0.034031	0.034031	0.047643	0.068062	0.044240	0.034031	0.034031	0.037434	0.034031	0.051046	0.078271	0.146332	0.153139	0.200782	0.197379	0.207588	0.176960	0.170154	0.105495	0.091883	0.054449	0.017015	0.000000	0.020418	0.071465	0.102092	0.102092	0.102092
chr15	41493427	41493827	401_r61	0.0	.	0.034031	0.003403	0.017015	0.054449	0.102092	0.136123	0.136123	0.119107	0.081674	0.054449	0.034031	0.034031	0.034031	0.061255	0.057852	0.119107	0.187169	0.204185	0.176960	0.180363	0.119107	0.051046	0.064659	0.068062	0.047643	0.061255	0.088480	0.071465	0.088480	0.153139	0.183766	0.183766	0.207588	0.251828	0.193976	0.183766	0.200782	0.166751	0.102092	0.125914	0.081674	0.037434	0.044240	0.068062
chr19	38655454	38655854	401_r62	0.0	.	0.102092	0.095286	0.047643	0.000000	0.000000	0.000000	0.000000	0.000000	0.030628	0.034031	0.034031	0.034031	0.034031	0.006806	0.081674	0.102092	0.102092	0.153139	0.166751	0.088480	0.068062	0.098689	0.051046	0.034031	0.034031	0.068061	0.081674	0.102092	0.102092	0.102092	0.098689	0.057852	0.044240	0.068062	0.068062	0.068062	0.081674	0.091883	0.068062	0.068062	0.037434	0.020418	0.027225	0.044240
chr11	121132538	121132938	401_r63	0.0	.	0.003403	0.034031	0.034031	0.081674	0.136123	0.153139	0.136123	0.136123	0.088480	0.034031	0.047643	0.034031	0.034031	0.044240	0.068062	0.047643	0.068062	0.068062	0.061255	0.095286	0.088480	0.068062	0.105495	0.132720	0.074868	0.068062	0.068062	0.030628	0.000000	0.003403	0.034031	0.034031	0.034031	0.037434	0.071465	0.068062	0.068062	0.068062	0.064659	0.027225	0.000000	0.000000	0.000000	0.020418
chr16	11714267	11714667	401_r64	0.0	.	0.071465	0.136123	0.139526	0.122511	0.102092	0.098689	0.034031	0.027225	0.064659	0.068062	0.088480	0.129317	0.108898	0.071465	0.068062	0.125914	0.119107	0.136123	0.136123	0.142929	0.142929	0.146332	0.136123	0.156542	0.163348	0.125914	0.142929	0.136123	0.115704	0.102092	0.061255	0.006806	0.000000	0.000000	0.000000	0.000000	0.000000	0.000000	0.047643	0.102092	0.129317	0.170154	0.238216	0.224604
chr7	35215960	35216360	401_r65	0.0	.	0.000000	0.006806	0.034031	0.034031	0.034031	0.034031	0.027225	0.000000	0.000000	0.020418	0.034031	0.054449	0.102092	0.108898	0.115704	0.102092	0.081674	0.034031	0.027225	0.023822	0.034031	0.034031	0.051046	0.068062	0.044240	0.034031	0.034031	0.047643	0.034031	0.034031	0.034031	0.034031	0.003403	0.000000	0.000000	0.013612	0.034031	0.034031	0.034031	0.034031	0.020418	0.000000	0.000000	0.013612
chr8	125771696	125772096	401_r66	0.0	.	0.000000	0.030628	0.057852	0.098689	0.102092	0.102092	0.071465	0.044240	0.017015	0.057852	0.098689	0.102092	0.102092	0.088480	0.044240	0.013612	0.034031	0.034031	0.034031	0.034031	0.023822	0.027225	0.068062	0.098689	0.105495	0.136123	0.105495	0.068062	0.037434	0.030628	0.003403	0.061255	0.098689	0.102092	0.102092	0.098689	0.040837	0.003403	0.017015	0.034031	0.034031	0.034031	0.034031	0.017015
chr7	121138309	121138709	401_r67	0.0	.	0.061255	0.034031	0.034031	0.023822	0.000000	0.000000	0.000000	0.000000	0.000000	0.000000	0.000000	0.000000	0.020418	0.061255	0.068062	0.068062	0.068062	0.047643	0.006806	0.000000	0.000000	0.000000	0.000000	0.000000	0.000000	0.000000	0.000000	0.000000	0.017015	0.047643	0.068062	0.068062	0.081674	0.085077	0.054449	0.047643	0.091883	0.088480	0.068062	0.085077	0.088480	0.044240	0.040837	0.068062
chrX	13843334	13843734	401_r68	0.0	.	0.102092	0.102092	0.057852	0.040837	0.034031	0.034031	0.034031	0.017015	0.000000	0.000000	0.000000	0.000000	0.000000	0.000000	0.000000	0.000000	0.017015	0.068062	0.068062	0.068062	0.068062	0.051046	0.000000	0.010209	0.034031	0.044240	0.085077	0.102092	0.091883	0.068062	0.057852	0.017015	0.000000	0.000000	0.000000	0.000000	0.000000	0.000000	0.000000	0.027225	0.034031	0.047643	0.068062	0.068062
chr22	23621383	23621783	401_r69	0.0	.	0.068062	0.081674	0.078271	0.068062	0.034031	0.034031	0.034031	0.034031	0.061255	0.068062	0.068062	0.061255	0.095286	0.098689	0.136123	0.163348	0.163348	0.108898	0.078271	0.034031	0.023822	0.034031	0.034031	0.040837	0.081674	0.119107	0.102092	0.102092	0.095286	0.054449	0.047643	0.132720	0.170154	0.170154	0.180363	0.156542	0.071465	0.034031	0.034031	0.023822	0.000000	0.000000	0.010209	0.034031
chr7	141484911	141485311	401_r70	0.0	.	0.034031	0.034031	0.034031	0.034031	0.000000	0.000000	0.010209	0.034031	0.034031	0.034031	0.034031	0.023822	0.000000	0.000000	0.000000	0.000000	0.000000	0.000000	0.000000	0.000000	0.000000	0.000000	0.027225	0.037434	0.068062	0.068062	0.068062	0.040837	0.051046	0.034031	0.034031	0.034031	0.034031	0.013612	0.000000	0.000000	0.000000	0.000000	0.034031	0.034031	0.034031	0.034031	0.078271	0.068062
chr1	161182264	161182664	401_r71	0.0	.	0.357324	0.319889	0.292665	0.245022	0.214394	0.170154	0.238216	0.384548	0.435594	0.507059	0.564912	0.581927	0.544493	0.554702	0.438997	0.401564	0.309680	0.262037	0.204185	0.224604	0.292665	0.336905	0.323293	0.357324	0.367533	0.326696	0.289262	0.228007	0.228007	0.272246	0.292665	0.279052	0.343711	0.306277	0.316486	0.313083	0.418579	0.418579	0.401564	0.353920	0.306277	0.302874	0.309680	0.340308
chr12	120191125	120191525	401_r72	0.0	.	0.088480	0.085077	0.078271	0.051046	0.078271	0.102092	0.085077	0.068062	0.051046	0.037434	0.034031	0.034031	0.064659	0.068062	0.054449	0.044240	0.098689	0.071465	0.085077	0.102092	0.091883	0.051046	0.068062	0.068062	0.068062	0.081674	0.102092	0.102092	0.085077	0.068062	0.054449	0.030628	0.034031	0.088480	0.132720	0.136123	0.125914	0.102092	0.051046	0.037434	0.047643	0.088480	0.136123	0.132720
chr5	56142815	56143215	401_r73	0.0	.	0.102092	0.068062	0.047643	0.061255	0.051046	0.068062	0.068062	0.054449	0.064659	0.064659	0.068062	0.068062	0.112301	0.105495	0.088480	0.068062	0.068062	0.027225	0.034031	0.044240	0.098689	0.136123	0.163348	0.136123	0.125914	0.081674	0.122511	0.139526	0.136123	0.149735	0.180363	0.214394	0.262037	0.336905	0.353920	0.374339	0.275649	0.210991	0.139526	0.142929	0.081674	0.081674	0.098689	0.115704
chr7	155084971	155085371	401_r74	0.0	.	0.034031	0.061255	0.071465	0.098689	0.102092	0.122511	0.108898	0.098689	0.078271	0.085077	0.098689	0.102092	0.102092	0.081674	0.051046	0.037434	0.095286	0.122511	0.136123	0.166751	0.183766	0.108898	0.081674	0.068062	0.071465	0.034031	0.034031	0.047643	0.068062	0.034031	0.034031	0.034031	0.068062	0.098689	0.102092	0.105495	0.136123	0.088480	0.054449	0.068062	0.064659	0.040837	0.102092	0.119107
chr1	154886143	154886543	401_r75	0.0	.	0.000000	0.061255	0.108898	0.170154	0.170154	0.176960	0.163348	0.163348	0.102092	0.102092	0.102092	0.081674	0.095286	0.102092	0.102092	0.122511	0.102092	0.040837	0.057852	0.102092	0.074868	0.068062	0.068062	0.054449	0.040837	0.078271	0.129317	0.136123	0.125914	0.098689	0.091883	0.040837	0.034031	0.091883	0.125914	0.102092	0.115704	0.176960	0.245022	0.275649	0.265440	0.258634	0.234812	0.098689
chr14	104752380	104752780	401_r76	0.0	.	0.098689	0.102092	0.129317	0.136123	0.163348	0.105495	0.136123	0.108898	0.071465	0.034031	0.034031	0.000000	0.000000	0.017015	0.034031	0.034031	0.034031	0.034031	0.034031	0.034031	0.034031	0.034031	0.034031	0.017015	0.051046	0.068062	0.098689	0.149735	0.170154	0.119107	0.108898	0.105495	0.054449	0.034031	0.034031	0.105495	0.102092	0.102092	0.102092	0.102092	0.023821	0.000000	0.030628	0.061255
chr8	103839458	103839858	401_r77	0.0	.	0.020418	0.030628	0.034031	0.068062	0.068062	0.068062	0.037434	0.034031	0.047643	0.068062	0.068062	0.091883	0.200782	0.156542	0.170154	0.170154	0.170154	0.105495	0.102092	0.068062	0.078271	0.078271	0.040837	0.068062	0.068062	0.088480	0.068062	0.091883	0.068062	0.102092	0.156542	0.180363	0.173557	0.170154	0.136123	0.112301	0.091883	0.068062	0.068062	0.068062	0.006806	0.000000	0.023822	0.095286
chr18	60599256	60599656	401_r78	0.0	.	0.068062	0.068062	0.051046	0.034031	0.027225	0.000000	0.000000	0.000000	0.000000	0.013612	0.034031	0.034031	0.034031	0.054449	0.088480	0.068062	0.068062	0.068062	0.051046	0.034031	0.034031	0.040837	0.095286	0.098689	0.125914	0.136123	0.129317	0.074868	0.068062	0.010209	0.000000	0.017015	0.034031	0.034031	0.034031	0.034031	0.017015	0.068062	0.068062	0.068062	0.068062	0.068062	0.000000	0.000000
chr2	8606222	8606622	401_r79	0.0	.	0.408369	0.456012	0.558105	0.598942	0.530881	0.418579	0.435594	0.387951	0.391355	0.432191	0.428788	0.411773	0.479834	0.496850	0.476431	0.473028	0.524074	0.466222	0.486641	0.585330	0.632973	0.636376	0.663601	0.765693	0.663600	0.602345	0.571717	0.496850	0.404967	0.415176	0.347114	0.353920	0.537686	0.592136	0.748677	0.895010	0.976682	0.925636	0.799724	0.605748	0.510462	0.428788	0.330099	0.445804
chr2	15913215	15913615	401_r80	0.0	.	0.068062	0.068062	0.068062	0.061255	0.034031	0.034031	0.040837	0.068062	0.061255	0.068062	0.142929	0.163348	0.139526	0.170154	0.156542	0.180363	0.170154	0.166751	0.176960	0.183766	0.085077	0.068062	0.091883	0.061255	0.037434	0.102092	0.146332	0.193976	0.204185	0.200782	0.149735	0.146332	0.088480	0.081674	0.102092	0.091883	0.081674	0.071465	0.088480	0.102092	0.098689	0.068062	0.064659	0.034031
chr12	49369723	49370123	401_r81	0.0	.	0.064658	0.122511	0.102092	0.170154	0.170154	0.170154	0.132720	0.228006	0.214394	0.238216	0.238216	0.279053	0.180363	0.125914	0.122511	0.122511	0.115704	0.149735	0.170154	0.149735	0.142929	0.122511	0.112301	0.102092	0.102092	0.108898	0.119107	0.112301	0.102092	0.102092	0.078271	0.051046	0.034031	0.064658	0.105495	0.170154	0.136123	0.136123	0.159945	0.166751	0.102092	0.108898	0.146332	0.115705
chr14	96890403	96890803	401_r82	0.0	.	0.187169	0.180363	0.187169	0.170154	0.159945	0.163348	0.170154	0.139526	0.187169	0.221200	0.180363	0.170154	0.170154	0.115705	0.102092	0.112301	0.132720	0.142929	0.173557	0.136123	0.105495	0.071465	0.085077	0.051046	0.051046	0.095286	0.112301	0.112301	0.102092	0.085077	0.074868	0.057852	0.064659	0.068062	0.102092	0.068062	0.068062	0.054449	0.071465	0.068062	0.068062	0.064659	0.064659	0.064659
chr1	111600826	111601226	401_r83	0.0	.	0.207588	0.275649	0.302874	0.282455	0.323293	0.265440	0.166751	0.132720	0.112301	0.057852	0.068062	0.105495	0.173557	0.245022	0.336905	0.309680	0.302874	0.258634	0.176960	0.074868	0.098689	0.068062	0.064659	0.088480	0.115704	0.115704	0.170154	0.163348	0.149735	0.139526	0.173557	0.136123	0.153139	0.234813	0.245022	0.187169	0.224603	0.282455	0.217797	0.234813	0.245022	0.241619	0.190573	0.159945
chr10	5904230	5904630	401_r84	0.0	.	0.068062	0.088480	0.142929	0.136123	0.136123	0.136123	0.091883	0.061255	0.088480	0.102092	0.115704	0.122511	0.088480	0.105495	0.102092	0.153139	0.149735	0.156542	0.146332	0.142929	0.132720	0.193976	0.224604	0.224604	0.231410	0.176960	0.105495	0.142929	0.115704	0.125914	0.163348	0.190573	0.108898	0.105495	0.129317	0.125914	0.132720	0.170154	0.221200	0.245022	0.221200	0.180363	0.142929	0.115705
chr8	11430201	11430601	401_r85	0.0	.	0.187169	0.170154	0.142929	0.132720	0.085077	0.040837	0.047643	0.081674	0.085077	0.068062	0.068062	0.054449	0.020418	0.017015	0.040837	0.068062	0.068062	0.085077	0.132720	0.149735	0.136123	0.142929	0.163348	0.122511	0.142929	0.146332	0.170154	0.214394	0.238216	0.217797	0.228007	0.207588	0.149735	0.149735	0.129317	0.102092	0.091883	0.068062	0.054449	0.044240	0.068062	0.068062	0.098689	0.122511
chr11	66005469	66005869	401_r86	0.0	.	0.139526	0.170154	0.115705	0.047643	0.047643	0.064659	0.034031	0.037434	0.068062	0.081674	0.068062	0.095286	0.132720	0.102092	0.074868	0.095286	0.125914	0.085077	0.136123	0.136123	0.125914	0.105495	0.044240	0.054449	0.068062	0.068062	0.037434	0.034031	0.013612	0.003403	0.081674	0.119107	0.176960	0.251828	0.282455	0.238216	0.241619	0.251828	0.204185	0.193976	0.285859	0.323293	0.319889	0.292665
chr20	36827511	36827911	401_r87	0.0	.	0.068062	0.044240	0.034031	0.030628	0.000000	0.000000	0.000000	0.000000	0.013612	0.034031	0.034031	0.034031	0.054449	0.095286	0.129317	0.136123	0.142929	0.149735	0.122511	0.074868	0.068062	0.061255	0.061255	0.040837	0.051046	0.068062	0.095286	0.074868	0.068062	0.051046	0.061255	0.040837	0.034031	0.044240	0.078271	0.102092	0.136123	0.146332	0.159945	0.149735	0.108898	0.095286	0.125914	0.105495
chr15	40409268	40409668	401_r88	0.0	.	0.129317	0.112301	0.088480	0.068062	0.081674	0.047643	0.034031	0.034031	0.034031	0.013612	0.000000	0.000000	0.034031	0.034031	0.034031	0.034031	0.034031	0.000000	0.000000	0.000000	0.000000	0.000000	0.000000	0.000000	0.000000	0.010209	0.034031	0.034031	0.061255	0.068062	0.057852	0.047643	0.068062	0.051046	0.102092	0.119107	0.149735	0.136123	0.125914	0.068062	0.081674	0.040837	0.034031	0.074868
chr1	154445129	154445529	401_r89	0.0	.	0.183766	0.193976	0.204185	0.180363	0.122511	0.088480	0.068062	0.030628	0.000000	0.003403	0.064658	0.102092	0.102092	0.139526	0.166751	0.105495	0.125914	0.187169	0.176960	0.200782	0.204185	0.146332	0.115704	0.091883	0.037434	0.061255	0.102092	0.119107	0.210991	0.238216	0.245022	0.262037	0.255231	0.183766	0.183766	0.170154	0.112301	0.071465	0.054449	0.054449	0.061255	0.078271	0.136123	0.136123
chr19	7722246	7722646	401_r90	0.0	.	0.000000	0.034031	0.034031	0.044240	0.068062	0.068062	0.044240	0.068062	0.057852	0.068062	0.068062	0.064659	0.068062	0.068062	0.034031	0.037434	0.061255	0.057852	0.068062	0.074868	0.122511	0.102092	0.078271	0.068062	0.061255	0.034031	0.034031	0.034031	0.034031	0.040837	0.040837	0.040837	0.068062	0.068062	0.061255	0.051046	0.061255	0.034031	0.068062	0.102092	0.085077	0.095286	0.102092	0.091883
chr8	125330695	125331095	401_r91	0.0	.	0.102092	0.102092	0.105495	0.091883	0.064659	0.091883	0.136123	0.153139	0.136123	0.125914	0.119107	0.149735	0.142929	0.136123	0.139526	0.142929	0.119107	0.102092	0.105495	0.136123	0.122511	0.105495	0.136123	0.156542	0.153139	0.136123	0.115704	0.119107	0.108898	0.115704	0.132720	0.159945	0.119107	0.102092	0.102092	0.085077	0.068062	0.085077	0.132720	0.102092	0.136123	0.146332	0.173557	0.139526
chr13	113584472	113584872	401_r92	0.0	.	0.034031	0.020418	0.000000	0.000000	0.000000	0.000000	0.000000	0.000000	0.000000	0.000000	0.000000	0.000000	0.000000	0.000000	0.000000	0.000000	0.000000	0.000000	0.000000	0.000000	0.000000	0.000000	0.000000	0.000000	0.000000	0.000000	0.000000	0.000000	0.000000	0.000000	0.000000	0.000000	0.000000	0.000000	0.000000	0.000000	0.000000	0.000000	0.000000	0.000000	0.000000	0.000000	0.000000	0.000000
chr3	67030732	67031132	401_r93	0.0	.	0.000000	0.000000	0.000000	0.003403	0.051046	0.068062	0.074868	0.102092	0.098689	0.064659	0.068062	0.061255	0.034031	0.034031	0.020418	0.000000	0.013612	0.034031	0.051046	0.068062	0.071465	0.105495	0.102092	0.105495	0.102092	0.098689	0.051046	0.034031	0.037434	0.034031	0.057852	0.068062	0.085077	0.078271	0.068062	0.044240	0.034031	0.017015	0.000000	0.010209	0.034031	0.037434	0.125914	0.170154
chr2	176745530	176745930	401_r94	0.0	.	0.000000	0.000000	0.000000	0.000000	0.000000	0.000000	0.000000	0.000000	0.000000	0.000000	0.000000	0.000000	0.000000	0.000000	0.000000	0.000000	0.000000	0.000000	0.000000	0.000000	0.034031	0.034031	0.034031	0.034031	0.034031	0.017015	0.034031	0.034031	0.034031	0.034031	0.017015	0.034031	0.034031	0.034031	0.034031	0.034031	0.000000	0.000000	0.000000	0.000000	0.000000	0.000000	0.000000	0.000000
chr17	8210344	8210744	401_r95	0.0	.	0.091883	0.071465	0.190573	0.166751	0.136123	0.136123	0.183766	0.112301	0.102092	0.129317	0.136123	0.085077	0.034031	0.034031	0.006806	0.000000	0.044240	0.071465	0.102092	0.139526	0.170154	0.159945	0.214394	0.210991	0.292665	0.323293	0.306277	0.224603	0.214394	0.170154	0.149735	0.207588	0.238216	0.251828	0.180363	0.159945	0.173557	0.210991	0.306277	0.374339	0.466222	0.435594	0.391354	0.370936
chr3	23754171	23754571	401_r96	0.0	.	0.132720	0.136123	0.136123	0.078271	0.034031	0.003403	0.006806	0.034031	0.034031	0.044240	0.085077	0.115704	0.102092	0.108898	0.125914	0.112301	0.081674	0.068062	0.061255	0.034031	0.006806	0.000000	0.000000	0.000000	0.034031	0.034031	0.037434	0.091883	0.102092	0.081674	0.112301	0.132720	0.112301	0.102092	0.088480	0.057852	0.034031	0.000000	0.000000	0.000000	0.000000	0.000000	0.047643	0.068062
chr1	150883062	150883462	401_r97	0.0	.	0.775902	0.830351	0.786111	0.782708	0.690825	0.564911	0.445803	0.479834	0.319889	0.353920	0.517268	0.615957	0.677213	0.745274	0.765693	0.762290	0.714647	0.663600	0.741871	0.765693	0.738468	0.779305	0.983491	1.167259	1.180871	1.228513	1.160451	0.956265	0.721453	0.857576	0.891607	1.078778	1.068565	1.136632	1.167257	1.269349	1.194483	1.344215	1.402067	1.361230	1.310185	1.282961	1.354424	1.402066
chr7	7960256	7960656	401_r98	0.0	.	0.180363	0.136123	0.112301	0.071465	0.102092	0.071465	0.068062	0.088480	0.088480	0.057852	0.102092	0.108898	0.132720	0.136123	0.112301	0.108898	0.156542	0.176960	0.224604	0.238216	0.197379	0.163348	0.112301	0.071465	0.068062	0.068062	0.047643	0.098689	0.078271	0.074868	0.115704	0.136123	0.071465	0.068062	0.061255	0.020418	0.030628	0.034031	0.034031	0.034031	0.034031	0.017015	0.040837	0.074868
chr15	90149096	90149496	401_r99	0.0	.	0.068062	0.068062	0.068062	0.054449	0.037434	0.034031	0.034031	0.034031	0.030628	0.017015	0.034031	0.064658	0.102092	0.102092	0.085077	0.068062	0.057852	0.034031	0.034031	0.051046	0.085077	0.098689	0.129317	0.156542	0.153139	0.119107	0.085077	0.040837	0.013612	0.000000	0.000000	0.027225	0.061255	0.068062	0.068062	0.068062	0.057852	0.040837	0.064659	0.085077	0.156542	0.207588	0.204185	0.204185
chr17	29622638	29623038	401_r100	0.0	.	0.013612	0.034031	0.047643	0.068062	0.071465	0.088480	0.068062	0.054449	0.034031	0.071465	0.095286	0.136123	0.159945	0.214394	0.248425	0.272246	0.238216	0.258634	0.231410	0.187169	0.119107	0.197379	0.217797	0.200782	0.170154	0.159945	0.074868	0.027225	0.034031	0.068062	0.108898	0.136123	0.142929	0.136123	0.149735	0.149735	0.146332	0.146332	0.183766	0.204185	0.183766	0.187169	0.187169	0.156542
chr8	125775700	125776100	401_r101	0.0	.	0.085077	0.095286	0.091883	0.102092	0.081674	0.085077	0.068062	0.044240	0.044240	0.054449	0.034031	0.034031	0.034031	0.030628	0.034031	0.061255	0.068062	0.081674	0.095286	0.068062	0.040837	0.057852	0.054449	0.034031	0.061255	0.068062	0.071465	0.068062	0.095286	0.074868	0.088480	0.074868	0.098689	0.108898	0.102092	0.081674	0.078271	0.071465	0.034031	0.034031	0.034031	0.034031	0.061255	0.078271
chr11	110190866	110191266	401_r102	0.0	.	0.146332	0.156542	0.115704	0.146332	0.170154	0.153139	0.166751	0.262037	0.255231	0.272246	0.265440	0.187170	0.091883	0.122511	0.132720	0.136123	0.136123	0.119107	0.088480	0.068062	0.102092	0.136123	0.193976	0.204185	0.173557	0.153139	0.204185	0.139526	0.170154	0.204185	0.187169	0.102092	0.139526	0.153139	0.159945	0.183766	0.204185	0.166751	0.112301	0.122511	0.122511	0.125914	0.156542	0.190573
chr17	76173598	76173998	401_r103	0.0	.	0.112301	0.132720	0.136123	0.125914	0.088480	0.091883	0.071465	0.071465	0.102092	0.091883	0.054449	0.034031	0.044240	0.044240	0.068062	0.068062	0.068062	0.088480	0.078271	0.122511	0.136123	0.153139	0.136123	0.139526	0.139526	0.136123	0.119107	0.102092	0.078271	0.027225	0.068062	0.068062	0.068062	0.081674	0.085077	0.034031	0.088480	0.115704	0.122511	0.102092	0.102092	0.068062	0.088480	0.102092
chr5	1295028	1295428	401_r104	0.0	.	0.006806	0.013612	0.034031	0.037434	0.085077	0.102092	0.108898	0.102092	0.132720	0.085077	0.098689	0.098689	0.102092	0.091883	0.102092	0.132720	0.119107	0.105495	0.112301	0.132720	0.122511	0.136123	0.190573	0.204185	0.173557	0.146332	0.159945	0.119107	0.170154	0.187169	0.180363	0.146332	0.163348	0.078271	0.119107	0.163348	0.217797	0.204185	0.193976	0.136123	0.098689	0.088480	0.078271	0.125914
chr9	90972151	90972551	401_r105	0.0	.	0.034031	0.034031	0.034031	0.034031	0.047643	0.034031	0.034031	0.034031	0.034031	0.017015	0.000000	0.017015	0.034031	0.034031	0.034031	0.034031	0.017015	0.003403	0.051046	0.085077	0.102092	0.102092	0.098689	0.051046	0.017015	0.000000	0.000000	0.000000	0.000000	0.000000	0.000000	0.030628	0.068062	0.068062	0.095286	0.102092	0.071465	0.034031	0.034031	0.006806	0.000000	0.000000	0.000000	0.020418
chr7	52297198	52297598	401_r106	0.0	.	0.000000	0.000000	0.000000	0.000000	0.000000	0.000000	0.000000	0.000000	0.000000	0.000000	0.000000	0.000000	0.000000	0.000000	0.000000	0.000000	0.000000	0.000000	0.000000	0.000000	0.020418	0.034031	0.034031	0.034031	0.034031	0.013612	0.003403	0.068062	0.068062	0.068062	0.068062	0.064659	0.000000	0.000000	0.000000	0.000000	0.000000	0.000000	0.000000	0.000000	0.000000	0.013612	0.034031	0.034031
chr16	68776869	68777269	401_r107	0.0	.	0.034031	0.034031	0.034031	0.027225	0.000000	0.000000	0.000000	0.010209	0.034031	0.034031	0.081674	0.129317	0.136123	0.156542	0.176960	0.190573	0.142929	0.125914	0.081674	0.085077	0.034031	0.034031	0.034031	0.064658	0.098689	0.156542	0.170154	0.200782	0.224604	0.217797	0.149735	0.136123	0.129317	0.125914	0.108898	0.136123	0.197379	0.214394	0.187169	0.173557	0.173557	0.173557	0.136123	0.139526
chr18	11577179	11577579	401_r108	0.0	.	0.034031	0.034031	0.040837	0.068062	0.040837	0.034031	0.034031	0.027225	0.027225	0.074868	0.102092	0.102092	0.125914	0.108898	0.068062	0.068062	0.068062	0.044240	0.081674	0.095286	0.068062	0.068062	0.068062	0.037434	0.047643	0.105495	0.136123	0.136123	0.119107	0.112301	0.064659	0.057852	0.068062	0.068062	0.044240	0.034031	0.010209	0.000000	0.000000	0.000000	0.000000	0.000000	0.013612	0.034031
chr16	85019799	85020199	401_r109	0.0	.	0.020418	0.000000	0.020418	0.078271	0.102092	0.102092	0.102092	0.081674	0.023822	0.030628	0.061255	0.071465	0.105495	0.136123	0.115704	0.108898	0.098689	0.064659	0.034031	0.040837	0.034031	0.091883	0.102092	0.102092	0.085077	0.068062	0.010209	0.000000	0.000000	0.006806	0.034031	0.034031	0.068061	0.102092	0.095286	0.068062	0.071465	0.068061	0.037434	0.068062	0.098689	0.122511	0.119107	0.163348
chr11	111388924	111389324	401_r110	0.0	.	0.687422	0.775902	0.690825	0.694228	0.615957	0.483237	0.456013	0.524074	0.558105	0.598942	0.595539	0.507059	0.466222	0.479834	0.524074	0.527477	0.626167	0.860979	0.973280	0.973279	0.918831	0.803127	0.598942	0.513865	0.486640	0.581927	0.639779	0.779305	0.813336	0.820142	0.823545	0.826948	0.636376	0.585330	0.534284	0.568314	0.694228	0.806530	0.854173	0.939250	1.031132	0.874591	0.857576	0.813336
chr19	10194849	10195249	401_r111	0.0	.	0.210991	0.146332	0.125914	0.078271	0.122511	0.112301	0.136123	0.136123	0.139526	0.139526	0.108898	0.173557	0.204185	0.200782	0.156542	0.153139	0.064658	0.034031	0.108898	0.132720	0.136123	0.136123	0.197379	0.163348	0.197379	0.228007	0.238216	0.176960	0.159945	0.156542	0.149735	0.200782	0.238216	0.214394	0.173557	0.204185	0.190573	0.217797	0.330099	0.377742	0.302874	0.289262	0.231409	0.170154
chr9	124088812	124089212	401_r112	0.0	.	0.000000	0.000000	0.000000	0.030628	0.034031	0.051046	0.068062	0.068062	0.037434	0.034031	0.023822	0.034031	0.034031	0.068062	0.068062	0.078271	0.068062	0.068062	0.034031	0.034031	0.017015	0.000000	0.013612	0.034031	0.034031	0.034031	0.047643	0.088480	0.068062	0.068062	0.068062	0.068062	0.044240	0.068062	0.068062	0.068062	0.054449	0.040837	0.068062	0.068062	0.068062	0.102092	0.085077	0.088480
chr9	100521287	100521687	401_r113	0.0	.	0.122511	0.102092	0.051046	0.034031	0.017015	0.017015	0.034031	0.064659	0.098689	0.102092	0.085077	0.068062	0.037434	0.003403	0.017015	0.034031	0.034031	0.034031	0.034031	0.057852	0.081674	0.125914	0.136123	0.136123	0.122511	0.112301	0.078271	0.068062	0.068062	0.040837	0.010209	0.000000	0.000000	0.010209	0.034031	0.051046	0.068062	0.068062	0.078271	0.078271	0.085077	0.068062	0.078271	0.115704
chr3	192861977	192862377	401_r114	0.0	.	0.034031	0.000000	0.013612	0.034031	0.034031	0.054449	0.068062	0.054449	0.034031	0.034031	0.013612	0.000000	0.027225	0.057852	0.102092	0.102092	0.102092	0.074868	0.044240	0.000000	0.034031	0.054449	0.068062	0.068062	0.078271	0.068062	0.047643	0.034031	0.034031	0.023822	0.013612	0.034031	0.054449	0.068062	0.085077	0.105495	0.102092	0.081674	0.085077	0.085077	0.051046	0.034031	0.068062	0.051046
chr3	188875476	188875876	401_r115	0.0	.	0.068062	0.047643	0.034031	0.003403	0.000000	0.000000	0.000000	0.000000	0.000000	0.000000	0.000000	0.000000	0.000000	0.000000	0.000000	0.000000	0.000000	0.023822	0.034031	0.034031	0.034031	0.034031	0.010209	0.000000	0.000000	0.000000	0.000000	0.000000	0.000000	0.000000	0.020418	0.034031	0.034031	0.071465	0.102092	0.081674	0.068062	0.068062	0.030628	0.044240	0.068062	0.068062	0.085077	0.102092
chr19	45405788	45406188	401_r116	0.0	.	0.210991	0.207588	0.245022	0.336905	0.330099	0.367533	0.306277	0.319889	0.299471	0.330099	0.381145	0.483237	0.476431	0.486640	0.466222	0.462819	0.459416	0.500253	0.510462	0.479834	0.387951	0.326696	0.238216	0.234813	0.309680	0.370936	0.316486	0.340308	0.323293	0.306277	0.262037	0.336905	0.398161	0.435594	0.421982	0.517268	0.473028	0.462819	0.466222	0.486640	0.456013	0.476431	0.404967	0.350517
chr16	11345278	11345678	401_r117	0.0	.	0.061255	0.071465	0.068062	0.068062	0.095286	0.102092	0.071465	0.068062	0.068062	0.040837	0.006806	0.000000	0.000000	0.013612	0.034031	0.068062	0.091883	0.102092	0.088480	0.095286	0.068062	0.044240	0.037434	0.098689	0.095286	0.136123	0.136123	0.132720	0.071465	0.047643	0.000000	0.000000	0.000000	0.034031	0.047643	0.102092	0.102092	0.112301	0.102092	0.088480	0.034031	0.034031	0.023822	0.000000
chr3	156664773	156665173	401_r118	0.0	.	0.068062	0.071465	0.102092	0.119107	0.095286	0.102092	0.119107	0.102092	0.129317	0.119107	0.102092	0.132720	0.136123	0.122511	0.102092	0.119107	0.119107	0.102092	0.071465	0.074868	0.085077	0.034031	0.034031	0.064659	0.061255	0.034031	0.081674	0.163348	0.142929	0.170154	0.170154	0.153139	0.112301	0.146332	0.136123	0.166751	0.173557	0.132720	0.115704	0.102092	0.071465	0.034031	0.074868	0.129317
chr3	46393600	46394000	401_r119	0.0	.	0.068062	0.061255	0.122511	0.142929	0.170154	0.197379	0.197379	0.183766	0.159945	0.102092	0.112301	0.125914	0.091883	0.142929	0.170154	0.132720	0.136123	0.112301	0.088480	0.122511	0.136123	0.102092	0.102092	0.074868	0.034031	0.034031	0.088480	0.125914	0.136123	0.146332	0.146332	0.115704	0.078271	0.068062	0.037434	0.023822	0.023822	0.034031	0.064658	0.102092	0.125914	0.115704	0.176960	0.173557
chr4	99944132	99944532	401_r120	0.0	.	0.000000	0.000000	0.000000	0.000000	0.000000	0.000000	0.000000	0.000000	0.000000	0.017015	0.034031	0.034031	0.034031	0.034031	0.017015	0.000000	0.000000	0.000000	0.000000	0.000000	0.000000	0.000000	0.000000	0.000000	0.000000	0.000000	0.000000	0.000000	0.013612	0.034031	0.034031	0.034031	0.054449	0.054449	0.034031	0.034031	0.034031	0.044240	0.034031	0.034031	0.034031	0.034031	0.027225	0.034031
chr6	138005761	138006161	401_r121	0.0	.	0.068062	0.098689	0.098689	0.040837	0.034031	0.034031	0.023822	0.078271	0.102092	0.112301	0.136123	0.149735	0.091883	0.071465	0.091883	0.068062	0.040837	0.068062	0.081674	0.068062	0.074868	0.122511	0.102092	0.085077	0.102092	0.149735	0.108898	0.102092	0.102092	0.068062	0.013612	0.000000	0.000000	0.000000	0.013612	0.064659	0.071465	0.102092	0.102092	0.142929	0.105495	0.098689	0.068062	0.068062
chr6	129448926	129449326	401_r122	0.0	.	0.040837	0.000000	0.000000	0.000000	0.023822	0.034031	0.034031	0.034031	0.034031	0.010209	0.000000	0.023822	0.034031	0.034031	0.068062	0.068062	0.044240	0.034031	0.034031	0.000000	0.000000	0.000000	0.017015	0.034031	0.034031	0.034031	0.034031	0.027225	0.034031	0.034031	0.034031	0.034031	0.023822	0.000000	0.000000	0.034031	0.071465	0.136123	0.136123	0.136123	0.102092	0.064658	0.010209	0.034031
chr12	12950865	12951265	401_r123	0.0	.	0.122511	0.132720	0.102092	0.105495	0.102092	0.047643	0.034031	0.034031	0.010209	0.000000	0.006806	0.034031	0.034031	0.068062	0.068062	0.064659	0.068062	0.081674	0.091883	0.183766	0.224604	0.224604	0.224604	0.200782	0.139526	0.112301	0.091883	0.102092	0.081674	0.051046	0.034031	0.023822	0.000000	0.000000	0.030628	0.078271	0.102092	0.115704	0.170154	0.173557	0.125914	0.102092	0.088480	0.034031
chr6	5869595	5869995	401_r124	0.0	.	0.000000	0.000000	0.000000	0.000000	0.000000	0.000000	0.006806	0.034031	0.034031	0.040837	0.102092	0.098689	0.102092	0.102092	0.095286	0.034031	0.030628	0.000000	0.000000	0.000000	0.000000	0.000000	0.010209	0.034031	0.034031	0.057852	0.102092	0.091883	0.068062	0.074868	0.088480	0.068062	0.071465	0.102092	0.105495	0.091883	0.068062	0.064659	0.034031	0.047643	0.034031	0.061255	0.068062	0.068062
chr6	143902077	143902477	401_r125	0.0	.	0.000000	0.000000	0.061255	0.068062	0.102092	0.136123	0.136123	0.074868	0.068062	0.034031	0.034031	0.034031	0.068062	0.102092	0.102092	0.068062	0.068062	0.034031	0.000000	0.013612	0.034031	0.037434	0.068062	0.068062	0.054449	0.034031	0.030628	0.000000	0.030628	0.034031	0.047643	0.095286	0.197379	0.207588	0.204185	0.190573	0.142929	0.054449	0.037434	0.078271	0.102092	0.146332	0.156542	0.163348
chr4	24203871	24204271	401_r126	0.0	.	0.047643	0.068062	0.068062	0.068062	0.061255	0.020418	0.000000	0.000000	0.000000	0.000000	0.000000	0.000000	0.047643	0.068062	0.068062	0.088480	0.102092	0.054449	0.034031	0.054449	0.047643	0.057852	0.102092	0.102092	0.081674	0.068062	0.044240	0.017015	0.068062	0.088480	0.102092	0.102092	0.115704	0.108898	0.129317	0.136123	0.136123	0.105495	0.095286	0.091883	0.102092	0.119107	0.136123	0.122511
chr6	30690796	30691196	401_r127	0.0	.	0.112301	0.190573	0.190573	0.149735	0.156542	0.125914	0.047643	0.054449	0.054449	0.057852	0.068062	0.105495	0.115704	0.146332	0.180363	0.200782	0.166751	0.166751	0.125914	0.068062	0.068062	0.136123	0.139526	0.136123	0.136123	0.105495	0.034031	0.000000	0.000000	0.000000	0.047643	0.068062	0.112301	0.136123	0.136123	0.088480	0.068062	0.030628	0.064659	0.122511	0.187169	0.296068	0.299471	0.241619
chr12	122932269	122932669	401_r128	0.0	.	0.057852	0.078271	0.125914	0.136123	0.142929	0.112301	0.091883	0.044240	0.034031	0.023822	0.030628	0.034031	0.034031	0.034031	0.034031	0.003403	0.000000	0.000000	0.000000	0.027225	0.054449	0.112301	0.166751	0.197379	0.176960	0.170154	0.136123	0.105495	0.074868	0.098689	0.112301	0.108898	0.163348	0.204185	0.173557	0.176960	0.187169	0.136123	0.115704	0.139526	0.166751	0.193976	0.275649	0.296068
chr12	111710	112110	401_r129	0.0	.	0.146332	0.105495	0.102092	0.081674	0.071465	0.119107	0.102092	0.102092	0.156542	0.180363	0.139526	0.136123	0.183766	0.214394	0.193976	0.197379	0.204185	0.163348	0.105495	0.122511	0.132720	0.166751	0.163348	0.136123	0.081674	0.044240	0.037434	0.037434	0.102092	0.125914	0.207588	0.234813	0.364130	0.340308	0.353920	0.302874	0.299471	0.176960	0.170154	0.132720	0.163348	0.214394	0.204185	0.170154
chr1	39742904	39743304	401_r130	0.0	.	0.068062	0.064659	0.003403	0.000000	0.000000	0.000000	0.000000	0.044240	0.068062	0.068062	0.068062	0.071465	0.057852	0.051046	0.102092	0.125914	0.132720	0.102092	0.085077	0.044240	0.051046	0.074868	0.102092	0.129317	0.125914	0.095286	0.061255	0.034031	0.006806	0.010209	0.034031	0.034031	0.034031	0.061255	0.102092	0.115704	0.136123	0.136123	0.139526	0.119107	0.095286	0.102092	0.125914	0.136123
chr16	29714595	29714995	401_r131	0.0	.	0.000000	0.000000	0.000000	0.030628	0.034031	0.034031	0.034031	0.034031	0.003403	0.000000	0.000000	0.000000	0.000000	0.000000	0.000000	0.000000	0.000000	0.000000	0.000000	0.034031	0.034031	0.034031	0.034031	0.034031	0.000000	0.000000	0.000000	0.000000	0.000000	0.000000	0.088480	0.102092	0.102092	0.102092	0.102092	0.013612	0.000000	0.000000	0.000000	0.000000	0.000000	0.000000	0.000000	0.000000
chr22	41946868	41947268	401_r132	0.0	.	0.210991	0.170154	0.146332	0.149735	0.078271	0.034031	0.047643	0.085077	0.068062	0.081674	0.136123	0.173557	0.204185	0.241619	0.285858	0.238216	0.207588	0.210991	0.234813	0.210991	0.207588	0.245022	0.173557	0.102092	0.068062	0.064659	0.006806	0.000000	0.000000	0.020418	0.044240	0.078271	0.115704	0.207588	0.217797	0.231410	0.228007	0.190573	0.149735	0.136123	0.129317	0.102092	0.125914	0.139526
chr5	54786078	54786478	401_r133	0.0	.	0.000000	0.000000	0.000000	0.000000	0.013612	0.047643	0.068062	0.068062	0.068062	0.054449	0.020418	0.000000	0.000000	0.000000	0.000000	0.000000	0.000000	0.000000	0.000000	0.000000	0.000000	0.000000	0.030628	0.034031	0.034031	0.047643	0.068062	0.037434	0.068062	0.068062	0.054449	0.034031	0.034031	0.000000	0.000000	0.030628	0.088480	0.102092	0.125914	0.136123	0.105495	0.047643	0.078271	0.078271
chr2	18819675	18820075	401_r134	0.0	.	0.102092	0.129317	0.129317	0.136123	0.153139	0.149735	0.166751	0.176960	0.238216	0.255231	0.262037	0.224603	0.170154	0.132720	0.163348	0.187169	0.292665	0.323293	0.309680	0.282455	0.275649	0.163348	0.183766	0.170154	0.132720	0.105495	0.163348	0.139526	0.156542	0.204185	0.187169	0.159945	0.255231	0.279052	0.248425	0.272246	0.241619	0.125914	0.132720	0.159945	0.125914	0.102092	0.095286	0.051046
chr22	22885269	22885669	401_r135	0.0	.	0.200782	0.142929	0.102092	0.136123	0.163348	0.119107	0.204185	0.241619	0.289262	0.279052	0.282455	0.238216	0.200782	0.129317	0.176960	0.153139	0.146332	0.170154	0.231410	0.197379	0.231410	0.231410	0.238216	0.200782	0.159945	0.136123	0.132720	0.136123	0.139526	0.238216	0.245022	0.238216	0.204185	0.193976	0.108898	0.095286	0.091883	0.102092	0.108898	0.129317	0.136123	0.156542	0.170154	0.146332
chr5	92786	93186	401_r136	0.0	.	0.000000	0.000000	0.000000	0.000000	0.000000	0.000000	0.003403	0.034031	0.034031	0.034031	0.034031	0.030628	0.000000	0.000000	0.000000	0.000000	0.000000	0.000000	0.000000	0.000000	0.000000	0.000000	0.000000	0.000000	0.000000	0.020418	0.034031	0.034031	0.034031	0.034031	0.013612	0.000000	0.000000	0.000000	0.000000	0.000000	0.000000	0.000000	0.000000	0.000000	0.000000	0.000000	0.000000	0.000000
chr7	120064623	120065023	401_r137	0.0	.	0.000000	0.000000	0.000000	0.000000	0.000000	0.000000	0.034031	0.034031	0.034031	0.034031	0.034031	0.000000	0.000000	0.000000	0.000000	0.000000	0.000000	0.000000	0.000000	0.000000	0.020418	0.034031	0.057852	0.068062	0.068062	0.047643	0.034031	0.010209	0.000000	0.027225	0.034031	0.034031	0.034031	0.034031	0.006806	0.000000	0.000000	0.000000	0.000000	0.020418	0.034031	0.034031	0.037434	0.068062
chr8	103841473	103841873	401_r138	0.0	.	0.034031	0.034031	0.000000	0.000000	0.006806	0.034031	0.040837	0.068062	0.068062	0.061255	0.034031	0.027225	0.000000	0.000000	0.017015	0.034031	0.034031	0.034031	0.034031	0.017015	0.013612	0.034031	0.034031	0.034031	0.044240	0.054449	0.034031	0.034031	0.034031	0.023822	0.000000	0.000000	0.023822	0.040837	0.071465	0.102092	0.102092	0.085077	0.095286	0.064659	0.034031	0.034031	0.027225	0.000000
chr16	3007119	3007519	401_r139	0.0	.	0.204185	0.159945	0.149735	0.108898	0.193976	0.238216	0.228006	0.285858	0.306277	0.224603	0.200782	0.183766	0.102092	0.071465	0.068062	0.037434	0.034031	0.061255	0.064659	0.088480	0.170154	0.170154	0.207588	0.204185	0.173557	0.136123	0.136123	0.071465	0.068062	0.044240	0.054449	0.112301	0.136123	0.136123	0.156542	0.115705	0.108898	0.136123	0.136123	0.146332	0.139526	0.129317	0.125914	0.159945
chr17	78717837	78718237	401_r140	0.0	.	0.306277	0.279053	0.245022	0.197379	0.170154	0.170154	0.210991	0.228007	0.214394	0.204185	0.214394	0.204185	0.210991	0.204185	0.248425	0.313083	0.296068	0.238216	0.204185	0.176960	0.153139	0.156542	0.146332	0.142929	0.224603	0.272246	0.224604	0.299471	0.336905	0.279053	0.221200	0.234813	0.142929	0.122511	0.112301	0.119107	0.119107	0.136123	0.139526	0.115704	0.068062	0.091883	0.102092	0.078271
chr19	12806442	12806842	401_r141	0.0	.	0.187169	0.129317	0.068062	0.040837	0.044240	0.044240	0.068062	0.068062	0.068062	0.095286	0.098689	0.102092	0.125914	0.136123	0.098689	0.068062	0.034031	0.040837	0.044240	0.068062	0.068062	0.071465	0.071465	0.057852	0.034031	0.034031	0.085077	0.091883	0.132720	0.149735	0.170154	0.115704	0.078271	0.108898	0.122511	0.102092	0.102092	0.163348	0.098689	0.098689	0.102092	0.136123	0.153139	0.180363
chr22	37658470	37658870	401_r142	0.0	.	0.251828	0.262037	0.292665	0.241619	0.234813	0.224604	0.170154	0.119107	0.176960	0.193976	0.170154	0.170154	0.231410	0.214394	0.180363	0.187169	0.251828	0.265440	0.289262	0.272246	0.285858	0.272246	0.207588	0.159945	0.173557	0.217797	0.224603	0.265441	0.340308	0.367533	0.326696	0.326696	0.316486	0.282456	0.241619	0.241619	0.217797	0.166751	0.091883	0.102092	0.088480	0.122511	0.241619	0.275649
chr1	200415383	200415783	401_r143	0.0	.	0.027225	0.085077	0.132720	0.149735	0.170154	0.142929	0.085077	0.037434	0.020418	0.000000	0.000000	0.000000	0.000000	0.000000	0.000000	0.000000	0.000000	0.000000	0.000000	0.017015	0.064659	0.068062	0.068062	0.068062	0.051046	0.013612	0.034031	0.034031	0.047643	0.088480	0.091883	0.068062	0.098689	0.088480	0.047643	0.054449	0.068062	0.037434	0.057852	0.068062	0.047643	0.064658	0.102092	0.108898
chr2	177207297	177207697	401_r144	0.0	.	0.139526	0.125914	0.091883	0.074868	0.129317	0.129317	0.156542	0.204185	0.248425	0.245022	0.231410	0.183766	0.139526	0.142929	0.102092	0.085077	0.112301	0.197379	0.146332	0.153139	0.197379	0.183766	0.105495	0.105495	0.119108	0.105495	0.122511	0.156542	0.234813	0.204185	0.190573	0.159945	0.166751	0.146332	0.214394	0.214394	0.204185	0.153139	0.156542	0.170154	0.170154	0.204185	0.238216	0.296068
chr7	100396596	100396996	401_r145	0.0	.	0.102092	0.044240	0.034031	0.040837	0.132720	0.136123	0.125914	0.132720	0.153139	0.091883	0.102092	0.136123	0.139526	0.112301	0.081674	0.119108	0.102092	0.074868	0.102092	0.102092	0.051046	0.034031	0.068062	0.068062	0.068062	0.078271	0.129317	0.112301	0.136123	0.170154	0.159945	0.125914	0.170154	0.136123	0.132720	0.170154	0.204185	0.153139	0.139526	0.173557	0.170154	0.200782	0.238216	0.251828
chr13	94559325	94559725	401_r146	0.0	.	0.034031	0.068062	0.068062	0.061255	0.068062	0.068062	0.047643	0.068062	0.044240	0.034031	0.034031	0.030628	0.034031	0.034031	0.034031	0.081674	0.091883	0.068062	0.068062	0.091883	0.054449	0.034031	0.068061	0.102092	0.078271	0.068062	0.112301	0.136123	0.125914	0.173557	0.221200	0.268843	0.268843	0.248425	0.200782	0.153139	0.081674	0.037434	0.034031	0.034031	0.034031	0.030628	0.037434	0.068062
chr20	54017903	54018303	401_r147	0.0	.	0.020418	0.034031	0.068062	0.068062	0.068062	0.071465	0.102092	0.091883	0.102092	0.105495	0.112301	0.068062	0.044240	0.034031	0.030628	0.000000	0.006806	0.054449	0.081674	0.122511	0.139526	0.163348	0.115704	0.102092	0.102092	0.098689	0.068062	0.068062	0.054449	0.034031	0.068062	0.068062	0.068062	0.088480	0.095286	0.068062	0.078271	0.102092	0.125914	0.153139	0.136123	0.125914	0.102092	0.057852
chr5	150360386	150360786	401_r148	0.0	.	0.068062	0.061255	0.071464	0.156542	0.170154	0.170154	0.170154	0.132720	0.078271	0.068062	0.034031	0.068062	0.068062	0.068062	0.068062	0.068062	0.047643	0.071465	0.088480	0.102092	0.102092	0.088480	0.064659	0.017015	0.000000	0.027225	0.034031	0.078271	0.112301	0.136123	0.119107	0.136123	0.091883	0.057852	0.034031	0.023822	0.023822	0.044240	0.125914	0.136123	0.136123	0.112301	0.112301	0.044240
chr8	11440248	11440648	401_r149	0.0	.	0.074868	0.068062	0.078271	0.102092	0.102092	0.108898	0.197379	0.262037	0.292665	0.272246	0.234813	0.139526	0.125914	0.136123	0.136123	0.149735	0.241619	0.306277	0.285859	0.313083	0.340308	0.292665	0.238216	0.207588	0.210991	0.248425	0.248425	0.357324	0.350517	0.340308	0.289262	0.340308	0.268843	0.238216	0.228007	0.231410	0.210991	0.142929	0.187169	0.238216	0.285858	0.238216	0.238216	0.238216
chr17	73166973	73167373	401_r150	0.0	.	0.000000	0.000000	0.000000	0.000000	0.000000	0.000000	0.000000	0.000000	0.013612	0.034031	0.034031	0.034031	0.034031	0.020418	0.000000	0.000000	0.000000	0.017015	0.034031	0.034031	0.061255	0.068062	0.081674	0.068062	0.068062	0.047643	0.068062	0.037434	0.034031	0.034031	0.037434	0.034031	0.034031	0.034031	0.040837	0.057852	0.034031	0.034031	0.034031	0.027225	0.000000	0.000000	0.000000	0.000000
chr12	55999612	56000012	401_r151	0.0	.	0.193976	0.166751	0.136123	0.132720	0.078271	0.088480	0.136123	0.170154	0.170154	0.187169	0.190573	0.163348	0.136123	0.136123	0.122511	0.149735	0.149735	0.207588	0.272246	0.279052	0.228006	0.193976	0.170154	0.200782	0.193976	0.170154	0.159945	0.105495	0.071465	0.068062	0.102092	0.132720	0.163348	0.102092	0.102092	0.085077	0.085077	0.068062	0.071465	0.136123	0.210991	0.190573	0.190573	0.207588
chr17	42186951	42187351	401_r152	0.0	.	0.091883	0.095286	0.102092	0.098689	0.105495	0.136123	0.139526	0.170154	0.173557	0.153139	0.187169	0.180363	0.170154	0.166751	0.176960	0.119107	0.095286	0.085077	0.081674	0.088480	0.102092	0.119107	0.187169	0.217797	0.197379	0.204185	0.190573	0.149735	0.125914	0.163348	0.136123	0.156542	0.122511	0.088480	0.057852	0.068062	0.057852	0.068062	0.085077	0.078271	0.088480	0.088480	0.068062	0.071465
chr1	46247534	46247934	401_r153	0.0	.	0.115704	0.139526	0.159945	0.159945	0.183766	0.156542	0.122511	0.112301	0.091883	0.040837	0.047643	0.074868	0.068062	0.098689	0.102092	0.088480	0.098689	0.102092	0.098689	0.166751	0.170154	0.132720	0.136123	0.115704	0.071465	0.091883	0.166751	0.136123	0.190573	0.258634	0.248425	0.193976	0.238216	0.187170	0.142929	0.159945	0.170154	0.173557	0.193976	0.149735	0.153139	0.146332	0.098689	0.146332
chr3	131553467	131553867	401_r154	0.0	.	0.000000	0.000000	0.000000	0.000000	0.000000	0.000000	0.034031	0.034031	0.034031	0.034031	0.037434	0.034031	0.034031	0.061255	0.068062	0.074868	0.068062	0.068062	0.040837	0.034031	0.023822	0.030628	0.034031	0.034031	0.034031	0.034031	0.013612	0.034031	0.034031	0.034031	0.047643	0.057852	0.034031	0.037434	0.098689	0.088480	0.068062	0.068062	0.064659	0.020418	0.034031	0.057852	0.068062	0.068062
chr3	197002895	197003295	401_r155	0.0	.	0.023822	0.034031	0.034031	0.034031	0.034031	0.010209	0.000000	0.000000	0.000000	0.000000	0.000000	0.000000	0.017015	0.034031	0.034031	0.051046	0.074868	0.112301	0.102092	0.102092	0.085077	0.061255	0.006806	0.000000	0.051046	0.068062	0.068062	0.074868	0.112301	0.085077	0.068062	0.068062	0.061255	0.030628	0.034031	0.034031	0.034031	0.034031	0.027225	0.000000	0.017015	0.034031	0.057852	0.132720
chr6	89244245	89244645	401_r156	0.0	.	0.034031	0.003403	0.023822	0.034031	0.047643	0.125914	0.136123	0.112301	0.105495	0.122511	0.044240	0.034031	0.044240	0.091883	0.068062	0.068062	0.068062	0.057852	0.020418	0.068062	0.068062	0.068062	0.068062	0.054449	0.037434	0.078271	0.136123	0.136123	0.136123	0.112301	0.122511	0.068062	0.068062	0.068062	0.054449	0.013612	0.034031	0.040837	0.068062	0.068062	0.057852	0.051046	0.115704	0.108898
chr19	4963557	4963957	401_r157	0.0	.	0.000000	0.000000	0.023822	0.034031	0.034031	0.034031	0.044240	0.057852	0.081674	0.102092	0.102092	0.091883	0.054449	0.044240	0.034031	0.034031	0.034031	0.051046	0.044240	0.047643	0.068062	0.068062	0.051046	0.034031	0.020418	0.000000	0.000000	0.000000	0.020418	0.034031	0.034031	0.034031	0.034031	0.013612	0.006806	0.034031	0.034031	0.034031	0.044240	0.088480	0.068062	0.085077	0.102092	0.091883
chr20	33883514	33883914	401_r158	0.0	.	0.190573	0.204185	0.166751	0.102092	0.102092	0.037434	0.071465	0.105495	0.173557	0.204185	0.200782	0.139526	0.163348	0.159945	0.166751	0.204185	0.197379	0.173557	0.197379	0.173557	0.142929	0.214394	0.258634	0.214394	0.241619	0.299471	0.262037	0.190573	0.173557	0.166751	0.163348	0.207588	0.265440	0.279052	0.316486	0.323293	0.302874	0.309680	0.387951	0.374339	0.357324	0.391354	0.415176	0.408370
chr20	37308721	37309121	401_r159	0.0	.	0.000000	0.000000	0.000000	0.000000	0.000000	0.017015	0.034031	0.034031	0.034031	0.064659	0.051046	0.068062	0.068062	0.068062	0.061255	0.068062	0.057852	0.068062	0.091883	0.078271	0.068062	0.044240	0.034031	0.010209	0.000000	0.000000	0.037434	0.068062	0.068062	0.068062	0.102092	0.064658	0.044240	0.074868	0.102092	0.098689	0.102092	0.102092	0.122511	0.221200	0.210991	0.292665	0.296068	0.268843
chr1	244945229	244945629	401_r160	0.0	.	0.034031	0.034031	0.034031	0.030628	0.000000	0.017015	0.034031	0.034031	0.034031	0.034031	0.017015	0.000000	0.000000	0.000000	0.000000	0.000000	0.000000	0.000000	0.000000	0.000000	0.000000	0.000000	0.023822	0.034031	0.034031	0.034031	0.034031	0.020418	0.034031	0.034031	0.034031	0.034031	0.023822	0.000000	0.000000	0.000000	0.000000	0.000000	0.000000	0.000000	0.000000	0.000000	0.034031	0.034031
chr12	998105	998505	401_r161	0.0	.	0.078271	0.088480	0.132720	0.139526	0.136123	0.166751	0.197379	0.173557	0.149735	0.187169	0.173557	0.153139	0.136123	0.136123	0.129317	0.142929	0.139526	0.156542	0.163348	0.146332	0.156542	0.153139	0.163348	0.197379	0.183766	0.139526	0.190573	0.214394	0.176960	0.170154	0.210991	0.132720	0.095286	0.190573	0.262037	0.262037	0.272246	0.255231	0.193976	0.146332	0.149735	0.149735	0.190573	0.296068
chr19	16351101	16351501	401_r162	0.0	.	0.102092	0.027225	0.006806	0.034031	0.057852	0.081674	0.102092	0.115704	0.115704	0.112301	0.088480	0.068062	0.068062	0.054449	0.034031	0.034031	0.040837	0.047643	0.034031	0.034031	0.034031	0.027225	0.000000	0.044240	0.088480	0.102092	0.132720	0.159945	0.125914	0.129317	0.231410	0.299471	0.282455	0.272246	0.224603	0.136123	0.057852	0.081674	0.115704	0.136123	0.136123	0.180363	0.224604	0.197379
chr1	168719670	168720070	401_r163	0.0	.	0.000000	0.000000	0.000000	0.000000	0.020418	0.034031	0.034031	0.034031	0.054449	0.047643	0.034031	0.034031	0.034031	0.013612	0.000000	0.000000	0.027225	0.034031	0.034031	0.034031	0.044240	0.040837	0.034031	0.064659	0.091883	0.091883	0.068062	0.068062	0.037434	0.010209	0.000000	0.000000	0.000000	0.000000	0.000000	0.000000	0.000000	0.000000	0.000000	0.003403	0.034031	0.034031	0.034031	0.034031
chr16	69204692	69205092	401_r164	0.0	.	0.136123	0.098689	0.122511	0.105495	0.091883	0.078271	0.142929	0.115704	0.102092	0.102092	0.091883	0.034031	0.085077	0.102092	0.102092	0.102092	0.078271	0.017015	0.027225	0.068062	0.098689	0.136123	0.153139	0.142929	0.122511	0.105495	0.068062	0.051046	0.034031	0.013612	0.000000	0.000000	0.017015	0.034031	0.034031	0.034031	0.061255	0.051046	0.034031	0.034031	0.061255	0.098689	0.153139	0.170154
chr5	1342920	1343320	401_r165	0.0	.	0.166751	0.200782	0.231410	0.180363	0.132720	0.105495	0.071465	0.040837	0.068062	0.068062	0.047643	0.068062	0.061255	0.034031	0.034031	0.020418	0.000000	0.034031	0.034031	0.034031	0.037434	0.068062	0.034031	0.034031	0.085077	0.098689	0.088480	0.102092	0.102092	0.051046	0.064659	0.047643	0.034031	0.034031	0.034031	0.003403	0.000000	0.003403	0.034031	0.047643	0.068062	0.068062	0.064659	0.040837
chr20	17797049	17797449	401_r166	0.0	.	0.034031	0.034031	0.047643	0.068062	0.047643	0.034031	0.034031	0.020418	0.000000	0.000000	0.000000	0.000000	0.006806	0.034031	0.034031	0.034031	0.034031	0.027225	0.034031	0.034031	0.034031	0.054449	0.068062	0.034031	0.034031	0.034031	0.013612	0.000000	0.000000	0.000000	0.023822	0.034031	0.034031	0.054449	0.068062	0.044240	0.044240	0.068062	0.047643	0.051046	0.102092	0.091883	0.068062	0.068062
chr7	92737722	92738122	401_r167	0.0	.	0.074868	0.034031	0.074868	0.156542	0.193976	0.170154	0.204185	0.163348	0.129317	0.105495	0.102092	0.068062	0.068062	0.020418	0.027225	0.034031	0.034031	0.034031	0.119108	0.108898	0.102092	0.132720	0.166751	0.085077	0.074868	0.102092	0.071465	0.051046	0.068062	0.085077	0.125914	0.136123	0.122511	0.102092	0.078271	0.020418	0.034031	0.034031	0.034031	0.034031	0.023822	0.027225	0.057852	0.088480
chr16	11774117	11774517	401_r168	0.0	.	0.023822	0.037434	0.081674	0.102092	0.102092	0.078271	0.064659	0.023822	0.034031	0.064659	0.068062	0.085077	0.129317	0.136123	0.105495	0.102092	0.085077	0.037434	0.000000	0.000000	0.000000	0.000000	0.000000	0.000000	0.017015	0.034031	0.054449	0.078271	0.102092	0.085077	0.085077	0.098689	0.091883	0.071465	0.112301	0.119107	0.085077	0.068062	0.064659	0.037434	0.034031	0.034031	0.034031	0.034031
chr1	153841987	153842387	401_r169	0.0	.	0.279053	0.207588	0.170154	0.163348	0.108898	0.078271	0.068062	0.068062	0.068062	0.166751	0.193976	0.204185	0.289262	0.309680	0.193976	0.149735	0.187169	0.122511	0.105495	0.136123	0.132720	0.102092	0.132720	0.119107	0.163348	0.204185	0.187169	0.136123	0.115704	0.040837	0.000000	0.027225	0.034031	0.054449	0.068062	0.088480	0.074868	0.068062	0.061255	0.095286	0.081674	0.102092	0.149735	0.190573
chr1	162587816	162588216	401_r170	0.0	.	0.210991	0.197379	0.129317	0.102092	0.095286	0.068062	0.061255	0.068062	0.085077	0.085077	0.068062	0.071465	0.088480	0.088480	0.112301	0.170154	0.197379	0.207588	0.200782	0.176960	0.136123	0.078271	0.074868	0.132720	0.139526	0.136123	0.149735	0.146332	0.105495	0.081674	0.095286	0.105495	0.102092	0.132720	0.180363	0.210991	0.221200	0.197379	0.146332	0.153139	0.122511	0.125914	0.193976	0.231410
chr11	26112370	26112770	401_r171	0.0	.	0.034031	0.030628	0.000000	0.000000	0.000000	0.000000	0.000000	0.000000	0.000000	0.013612	0.034031	0.034031	0.061255	0.068062	0.054449	0.034031	0.034031	0.006806	0.000000	0.017015	0.095286	0.102092	0.102092	0.102092	0.085077	0.006806	0.000000	0.023822	0.034031	0.034031	0.034031	0.085077	0.091883	0.119107	0.166751	0.170154	0.119107	0.146332	0.119107	0.085077	0.136123	0.136123	0.078271	0.078271
chr7	2566832	2567232	401_r172	0.0	.	0.044240	0.068062	0.047643	0.034031	0.061255	0.081674	0.068062	0.068062	0.068062	0.040837	0.010209	0.000000	0.003403	0.064659	0.102092	0.102092	0.102092	0.112301	0.071465	0.068062	0.068062	0.068062	0.054449	0.034031	0.000000	0.000000	0.030628	0.034031	0.034031	0.034031	0.034031	0.030628	0.037434	0.071465	0.112301	0.136123	0.156542	0.166751	0.132720	0.105495	0.125914	0.105495	0.108898	0.149735
chr7	20449278	20449678	401_r173	0.0	.	0.054449	0.034031	0.034031	0.023822	0.000000	0.000000	0.000000	0.006806	0.068062	0.068062	0.095286	0.102092	0.095286	0.034031	0.034031	0.006806	0.027225	0.034031	0.034031	0.034031	0.034031	0.006806	0.017015	0.034031	0.034031	0.034031	0.034031	0.020418	0.034031	0.034031	0.034031	0.034031	0.030628	0.000000	0.000000	0.000000	0.000000	0.000000	0.000000	0.000000	0.000000	0.000000	0.000000	0.000000
chr1	241653969	241654369	401_r174	0.0	.	0.006806	0.000000	0.000000	0.000000	0.044240	0.108898	0.136123	0.136123	0.136123	0.091883	0.027225	0.034031	0.034031	0.034031	0.034031	0.061255	0.034031	0.034031	0.034031	0.034031	0.006806	0.000000	0.034031	0.088480	0.102092	0.102092	0.102092	0.112301	0.081674	0.068062	0.068062	0.081674	0.057852	0.034031	0.034031	0.034031	0.020418	0.000000	0.023822	0.068062	0.068062	0.068062	0.068062	0.044240
chr3	129310224	129310624	401_r175	0.0	.	0.241619	0.275649	0.268843	0.224603	0.170154	0.166751	0.153139	0.139526	0.159945	0.197379	0.146332	0.163348	0.180363	0.176960	0.170154	0.193976	0.214394	0.217797	0.183766	0.204185	0.204185	0.132720	0.149735	0.159945	0.122511	0.136123	0.200782	0.156542	0.136123	0.115704	0.068062	0.003403	0.040837	0.068062	0.068062	0.095286	0.102092	0.088480	0.105495	0.159945	0.200782	0.204185	0.200782	0.217797
chr20	37095780	37096180	401_r176	0.0	.	0.292665	0.231410	0.204185	0.224604	0.187170	0.187169	0.197379	0.251828	0.238216	0.187170	0.129317	0.074868	0.040837	0.078271	0.119107	0.176960	0.204185	0.187169	0.204185	0.193976	0.163348	0.156542	0.166751	0.122511	0.095286	0.068062	0.078271	0.068062	0.071464	0.102092	0.153139	0.170154	0.170154	0.193976	0.224604	0.214394	0.173557	0.170154	0.112301	0.057852	0.088480	0.112301	0.136123	0.156542
chr17	48632331	48632731	401_r177	0.0	.	0.336905	0.306277	0.282456	0.173557	0.119108	0.044240	0.068062	0.081674	0.159945	0.149735	0.146332	0.210991	0.258634	0.190573	0.272246	0.285858	0.197379	0.166751	0.204185	0.180363	0.173557	0.170154	0.163348	0.173557	0.125914	0.129317	0.193976	0.180363	0.125914	0.136123	0.153139	0.173557	0.234813	0.268843	0.238216	0.217797	0.180363	0.166751	0.136123	0.159945	0.163348	0.132720	0.098689	0.102092
chr14	103715210	103715610	401_r178	0.0	.	0.037434	0.068062	0.088480	0.102092	0.115704	0.108898	0.105495	0.115704	0.149735	0.187169	0.163348	0.132720	0.112301	0.088480	0.034031	0.034031	0.034031	0.057852	0.034031	0.081674	0.108898	0.139526	0.163348	0.170154	0.122511	0.098689	0.115704	0.119107	0.193976	0.231410	0.251828	0.221200	0.183766	0.112301	0.074868	0.085077	0.068062	0.044240	0.034031	0.040837	0.034031	0.040837	0.098689	0.102092
chr5	134643214	134643614	401_r179	0.0	.	0.163348	0.187169	0.193976	0.156542	0.132720	0.074868	0.051046	0.051046	0.068062	0.057852	0.088480	0.102092	0.085077	0.102092	0.088480	0.047643	0.034031	0.034031	0.013612	0.034031	0.085077	0.105495	0.136123	0.125914	0.170154	0.119107	0.122511	0.204185	0.248425	0.204185	0.231410	0.217797	0.136123	0.088480	0.119108	0.108898	0.098689	0.068062	0.098689	0.051046	0.057852	0.068062	0.098689	0.163348
chr19	4423710	4424110	401_r180	0.0	.	0.000000	0.000000	0.000000	0.000000	0.000000	0.000000	0.003403	0.034031	0.034031	0.034031	0.034031	0.044240	0.034031	0.034031	0.061255	0.068062	0.054449	0.034031	0.034031	0.027225	0.034031	0.034031	0.057852	0.091883	0.081674	0.068062	0.068062	0.112301	0.105495	0.102092	0.125914	0.170154	0.132720	0.142929	0.136123	0.112301	0.068062	0.047643	0.034031	0.034031	0.034031	0.034031	0.023822	0.047643
chr7	104938939	104939339	401_r181	0.0	.	0.108898	0.102092	0.071465	0.102092	0.068061	0.034031	0.054449	0.098689	0.068062	0.074868	0.102092	0.081674	0.054449	0.068062	0.061255	0.044240	0.068062	0.068061	0.102092	0.102092	0.091883	0.068062	0.051046	0.054449	0.122511	0.156542	0.170154	0.197379	0.183766	0.136123	0.132720	0.159945	0.139526	0.176960	0.190573	0.217797	0.265440	0.360727	0.333502	0.333502	0.309680	0.224603	0.159945	0.139526
chr3	196181783	196182183	401_r182	0.0	.	0.068062	0.068062	0.054449	0.034031	0.034031	0.034031	0.034031	0.034031	0.006806	0.000000	0.000000	0.037434	0.071465	0.139526	0.170154	0.170154	0.132720	0.098689	0.030628	0.000000	0.000000	0.017015	0.051046	0.068062	0.102092	0.102092	0.088480	0.085077	0.068062	0.034031	0.034031	0.044240	0.051046	0.098689	0.102092	0.102092	0.119107	0.153139	0.139526	0.170154	0.204185	0.173557	0.102092	0.068062
chr7	105101764	105102164	401_r183	0.0	.	0.367533	0.272246	0.234812	0.159945	0.136123	0.102092	0.132720	0.112301	0.095286	0.102092	0.102092	0.071465	0.068062	0.034031	0.000000	0.000000	0.000000	0.074868	0.102092	0.122511	0.238216	0.306277	0.231409	0.204185	0.183766	0.095286	0.088480	0.136123	0.136123	0.166751	0.207588	0.197379	0.207588	0.248425	0.262037	0.207588	0.156542	0.105495	0.091883	0.047643	0.054449	0.078271	0.095286	0.102092
chr18	22822848	22823248	401_r184	0.0	.	0.034031	0.034031	0.034031	0.017015	0.000000	0.000000	0.000000	0.000000	0.000000	0.000000	0.000000	0.030628	0.034031	0.034031	0.034031	0.034031	0.013612	0.034031	0.034031	0.034031	0.034031	0.023822	0.000000	0.000000	0.023822	0.034031	0.034031	0.034031	0.034031	0.010209	0.000000	0.000000	0.000000	0.000000	0.000000	0.000000	0.000000	0.000000	0.013612	0.034031	0.034031	0.034031	0.040837	0.054449
chr21	41873434	41873834	401_r185	0.0	.	0.023822	0.040837	0.068062	0.068062	0.068062	0.044240	0.027225	0.003403	0.034031	0.034031	0.034031	0.034031	0.034031	0.034031	0.040837	0.068062	0.068062	0.064659	0.034031	0.027225	0.000000	0.000000	0.000000	0.010209	0.034031	0.034031	0.068062	0.074868	0.091883	0.068062	0.068062	0.034031	0.027225	0.000000	0.027225	0.034031	0.047643	0.068062	0.068062	0.040837	0.034031	0.020418	0.000000	0.000000
chr13	78116959	78117359	401_r186	0.0	.	0.034031	0.034031	0.034031	0.034031	0.034031	0.034031	0.034031	0.027225	0.000000	0.017015	0.034031	0.054449	0.078271	0.170154	0.153139	0.149735	0.149735	0.170154	0.112301	0.136123	0.149735	0.136123	0.091883	0.085077	0.068062	0.040837	0.034031	0.061255	0.040837	0.034031	0.054449	0.068062	0.040837	0.047643	0.068062	0.047643	0.034031	0.054449	0.085077	0.068062	0.068062	0.068062	0.095286	0.071465
chr2	13560380	13560780	401_r187	0.0	.	0.119107	0.146332	0.142929	0.095286	0.105495	0.119107	0.091883	0.068062	0.071465	0.064659	0.034031	0.068062	0.068062	0.095286	0.102092	0.170154	0.136123	0.136123	0.105495	0.136123	0.132720	0.170154	0.170154	0.173557	0.136123	0.071465	0.057852	0.074868	0.085077	0.068062	0.068062	0.081674	0.115704	0.136123	0.136123	0.136123	0.125914	0.091883	0.102092	0.136123	0.163348	0.197379	0.268843	0.268843
chr9	79565225	79565625	401_r188	0.0	.	0.023822	0.034031	0.034031	0.034031	0.034031	0.010209	0.000000	0.000000	0.000000	0.000000	0.000000	0.000000	0.000000	0.000000	0.000000	0.000000	0.000000	0.000000	0.000000	0.000000	0.000000	0.000000	0.000000	0.000000	0.000000	0.000000	0.003403	0.034031	0.034031	0.034031	0.034031	0.030628	0.000000	0.000000	0.027225	0.040837	0.068062	0.068062	0.098689	0.081674	0.095286	0.068062	0.068062	0.037434
chr12	122875598	122875998	401_r189	0.0	.	0.068062	0.034031	0.034031	0.037434	0.091883	0.068062	0.068062	0.095286	0.102092	0.085077	0.102092	0.132720	0.108898	0.098689	0.061255	0.034031	0.037434	0.057852	0.102092	0.102092	0.102092	0.125914	0.112301	0.095286	0.102092	0.102092	0.112301	0.166751	0.224603	0.279052	0.319889	0.272246	0.238216	0.166751	0.159945	0.122511	0.102092	0.071465	0.061255	0.037434	0.054449	0.071465	0.122511	0.166751
chr12	13957754	13958154	401_r190	0.0	.	0.034031	0.034031	0.020418	0.000000	0.000000	0.000000	0.000000	0.000000	0.034031	0.034031	0.034031	0.034031	0.034031	0.000000	0.030628	0.034031	0.034031	0.034031	0.034031	0.003403	0.000000	0.000000	0.034031	0.034031	0.034031	0.034031	0.034031	0.013612	0.034031	0.034031	0.034031	0.064659	0.119107	0.102092	0.102092	0.102092	0.074868	0.054449	0.085077	0.102092	0.102092	0.098689	0.051046	0.017015
chr3	31319480	31319880	401_r191	0.0	.	0.057852	0.040837	0.034031	0.034031	0.034031	0.010209	0.000000	0.003403	0.034031	0.034031	0.034031	0.034031	0.030628	0.000000	0.000000	0.000000	0.000000	0.000000	0.000000	0.030628	0.034031	0.068062	0.068062	0.078271	0.071465	0.068062	0.034031	0.034031	0.023822	0.000000	0.000000	0.000000	0.000000	0.027225	0.034031	0.034031	0.034031	0.054449	0.064659	0.068062	0.068062	0.068062	0.047643	0.044240
chr20	17893428	17893828	401_r192	0.0	.	0.125914	0.074868	0.047643	0.037434	0.081674	0.102092	0.102092	0.102092	0.098689	0.068062	0.040837	0.068062	0.068062	0.091883	0.078271	0.085077	0.068062	0.068062	0.044240	0.047643	0.112301	0.102092	0.102092	0.122511	0.139526	0.074868	0.125914	0.136123	0.115704	0.122511	0.129317	0.091883	0.102092	0.102092	0.081674	0.068062	0.098689	0.149735	0.170154	0.153139	0.136123	0.091883	0.020418	0.000000
chr2	18104623	18105023	401_r193	0.0	.	0.466222	0.479834	0.466222	0.411773	0.326696	0.272246	0.234813	0.255231	0.272246	0.292665	0.302874	0.299471	0.275649	0.238216	0.248425	0.204185	0.207588	0.207588	0.268843	0.296068	0.313083	0.333502	0.404967	0.350517	0.353920	0.343711	0.306277	0.285858	0.306277	0.289262	0.251828	0.217797	0.139526	0.166751	0.207588	0.241619	0.279052	0.275649	0.258634	0.200782	0.166751	0.176960	0.207588	0.217797
chr17	41756545	41756945	401_r194	0.0	.	0.051046	0.057852	0.068062	0.054449	0.057852	0.068062	0.044240	0.034031	0.068062	0.044240	0.034031	0.034031	0.034031	0.000000	0.000000	0.000000	0.006806	0.034031	0.044240	0.068062	0.068062	0.061255	0.034031	0.051046	0.034031	0.034031	0.034031	0.034031	0.006806	0.000000	0.000000	0.000000	0.000000	0.000000	0.000000	0.000000	0.000000	0.000000	0.000000	0.006806	0.034031	0.034031	0.034031	0.034031
chr2	6945107	6945507	401_r195	0.0	.	0.034031	0.020418	0.088480	0.136123	0.170154	0.170154	0.149735	0.081674	0.040837	0.068062	0.068062	0.071465	0.122511	0.163348	0.190573	0.210991	0.234813	0.214394	0.193976	0.149735	0.129317	0.146332	0.173557	0.180363	0.207588	0.275649	0.262037	0.214394	0.265440	0.200782	0.156542	0.180363	0.228007	0.142929	0.136123	0.112301	0.091883	0.102092	0.102092	0.102092	0.156542	0.224604	0.238216	0.238216
chr17	82402816	82403216	401_r196	0.0	.	0.136123	0.136123	0.129317	0.064659	0.000000	0.000000	0.013612	0.057852	0.068062	0.068062	0.068062	0.054449	0.010209	0.030628	0.051046	0.068062	0.068062	0.112301	0.105495	0.112301	0.102092	0.132720	0.091883	0.068062	0.129317	0.204185	0.173557	0.170154	0.170154	0.105495	0.061255	0.068062	0.068062	0.078271	0.078271	0.057852	0.068062	0.081674	0.091883	0.068062	0.088480	0.098689	0.088480	0.102092
chr7	141562094	141562494	401_r197	0.0	.	0.057852	0.102092	0.078271	0.088480	0.102092	0.112301	0.095286	0.102092	0.081674	0.068062	0.057852	0.040837	0.037434	0.068062	0.068062	0.044240	0.034031	0.061255	0.071465	0.102092	0.102092	0.102092	0.071465	0.057852	0.068062	0.068062	0.068062	0.068062	0.051046	0.034031	0.034031	0.064659	0.068062	0.081674	0.098689	0.132720	0.105495	0.125914	0.119107	0.105495	0.071465	0.074868	0.129317	0.125914
chr13	30504143	30504543	401_r198	0.0	.	0.129317	0.136123	0.091883	0.068062	0.037434	0.020418	0.034031	0.037434	0.068062	0.068062	0.054449	0.034031	0.030628	0.034031	0.034031	0.034031	0.064659	0.068062	0.040837	0.068062	0.068062	0.037434	0.034031	0.027225	0.010209	0.034031	0.044240	0.068062	0.068062	0.057852	0.081674	0.125914	0.102092	0.102092	0.132720	0.088480	0.034031	0.037434	0.078271	0.071465	0.095286	0.102092	0.122511	0.091883
chr3	170171520	170171920	401_r199	0.0	.	0.102092	0.040837	0.047643	0.034031	0.057852	0.078271	0.122511	0.136123	0.136123	0.125914	0.136123	0.149735	0.105495	0.102092	0.088480	0.057852	0.000000	0.051046	0.068062	0.081674	0.102092	0.102092	0.068062	0.068062	0.074868	0.071465	0.102092	0.095286	0.122511	0.166751	0.180363	0.170154	0.159945	0.139526	0.085077	0.091883	0.112301	0.156542	0.180363	0.170154	0.132720	0.091883	0.047643	0.051046
chr14	22956903	22957303	401_r200	0.0	.	0.078271	0.095286	0.102092	0.095286	0.040837	0.061255	0.098689	0.102092	0.156542	0.204185	0.183766	0.146332	0.136123	0.088480	0.068062	0.102092	0.136123	0.146332	0.163348	0.136123	0.132720	0.204185	0.228007	0.204185	0.204185	0.166751	0.034031	0.027225	0.034031	0.034031	0.040837	0.102092	0.088480	0.102092	0.102092	0.159945	0.136123	0.122511	0.102092	0.136123	0.091883	0.102092	0.102092	0.122511
chr18	2770132	2770532	401_r201	0.0	.	0.102092	0.102092	0.102092	0.074868	0.057852	0.000000	0.000000	0.020418	0.034031	0.047643	0.068062	0.102092	0.115704	0.102092	0.122511	0.102092	0.068061	0.034031	0.034031	0.034031	0.054449	0.068062	0.068062	0.068062	0.034031	0.013612	0.000000	0.000000	0.000000	0.000000	0.037434	0.085077	0.105495	0.136123	0.146332	0.132720	0.085077	0.064659	0.034031	0.023822	0.000000	0.003403	0.034031	0.061255
chr14	51625336	51625736	401_r202	0.0	.	0.149735	0.136123	0.156542	0.129317	0.064658	0.102092	0.119107	0.129317	0.136123	0.170154	0.136123	0.119107	0.088480	0.068062	0.017015	0.034031	0.085077	0.102092	0.146332	0.193976	0.170154	0.119107	0.102092	0.091883	0.078271	0.085077	0.115704	0.163348	0.136123	0.102092	0.091883	0.115704	0.074868	0.098689	0.166751	0.163348	0.119107	0.176960	0.187169	0.139526	0.156542	0.163348	0.176960	0.173557
chr7	17952397	17952797	401_r203	0.0	.	0.000000	0.000000	0.000000	0.000000	0.000000	0.000000	0.000000	0.000000	0.000000	0.000000	0.010209	0.057852	0.068062	0.068062	0.068062	0.057852	0.010209	0.000000	0.000000	0.000000	0.000000	0.000000	0.000000	0.000000	0.000000	0.000000	0.000000	0.000000	0.000000	0.013612	0.034031	0.034031	0.034031	0.034031	0.020418	0.000000	0.000000	0.000000	0.000000	0.000000	0.000000	0.000000	0.013612	0.034031
chr2	46945612	46946012	401_r204	0.0	.	0.139526	0.115705	0.142929	0.170154	0.142929	0.102092	0.159945	0.095286	0.068062	0.068062	0.091883	0.044240	0.034031	0.034031	0.034031	0.010209	0.000000	0.000000	0.017015	0.068062	0.078271	0.129317	0.136123	0.119108	0.068062	0.057852	0.006806	0.000000	0.000000	0.000000	0.000000	0.000000	0.000000	0.013612	0.068062	0.068062	0.068062	0.115704	0.122511	0.068062	0.129317	0.136123	0.105495	0.102092
chr5	155677018	155677418	401_r205	0.0	.	0.040837	0.034031	0.044240	0.034031	0.034031	0.034031	0.040837	0.068062	0.068062	0.085077	0.102092	0.095286	0.051046	0.034031	0.017015	0.020418	0.034031	0.034031	0.051046	0.068062	0.078271	0.068062	0.068062	0.051046	0.034031	0.006806	0.068062	0.068062	0.068062	0.068062	0.064659	0.000000	0.000000	0.000000	0.000000	0.000000	0.000000	0.000000	0.000000	0.000000	0.000000	0.000000	0.000000	0.000000
chr19	50384164	50384564	401_r206	0.0	.	0.064659	0.051046	0.040837	0.044240	0.085077	0.173557	0.187169	0.204185	0.210991	0.200782	0.156542	0.156542	0.170154	0.173557	0.163348	0.153139	0.149735	0.102092	0.081674	0.064659	0.061255	0.034031	0.068061	0.102092	0.122511	0.187169	0.279052	0.306277	0.272246	0.251828	0.187169	0.234813	0.313083	0.384548	0.449206	0.486640	0.459416	0.384548	0.432191	0.442401	0.449206	0.408370	0.377742	0.313083
chr12	16636680	16637080	401_r207	0.0	.	0.000000	0.000000	0.000000	0.000000	0.000000	0.000000	0.000000	0.000000	0.000000	0.000000	0.000000	0.020418	0.034031	0.034031	0.034031	0.034031	0.027225	0.034031	0.034031	0.034031	0.034031	0.020418	0.040837	0.068062	0.098689	0.102092	0.098689	0.071465	0.068062	0.037434	0.034031	0.034031	0.027225	0.057852	0.071465	0.105495	0.136123	0.136123	0.078271	0.064659	0.030628	0.000000	0.040837	0.068062
chr1	160740256	160740656	401_r208	0.0	.	0.180363	0.262037	0.353920	0.336905	0.401564	0.357324	0.282455	0.183766	0.217797	0.176960	0.204185	0.272246	0.268843	0.248425	0.231410	0.200782	0.153139	0.187170	0.204185	0.190573	0.210991	0.187169	0.163348	0.136123	0.166751	0.173557	0.173557	0.197379	0.292665	0.316486	0.285858	0.272246	0.268843	0.159945	0.122511	0.139526	0.132720	0.156542	0.170154	0.156542	0.142929	0.170154	0.173557	0.193976
chr3	139534352	139534752	401_r209	0.0	.	0.034031	0.034031	0.027225	0.000000	0.000000	0.000000	0.013612	0.034031	0.034031	0.034031	0.034031	0.020418	0.000000	0.000000	0.000000	0.000000	0.000000	0.013612	0.034031	0.034031	0.034031	0.034031	0.027225	0.034031	0.034031	0.034031	0.034031	0.027225	0.000000	0.000000	0.000000	0.000000	0.000000	0.000000	0.000000	0.000000	0.000000	0.000000	0.000000	0.000000	0.000000	0.000000	0.000000	0.000000
chr3	43279369	43279769	401_r210	0.0	.	0.030628	0.000000	0.017015	0.034031	0.034031	0.034031	0.034031	0.017015	0.030628	0.044240	0.078271	0.119107	0.136123	0.105495	0.091883	0.057852	0.017015	0.000000	0.006806	0.051046	0.068062	0.068062	0.068062	0.061255	0.017015	0.006806	0.034031	0.034031	0.034031	0.034031	0.027225	0.000000	0.000000	0.000000	0.020418	0.034031	0.034031	0.047643	0.078271	0.081674	0.068062	0.095286	0.088480	0.057852
chr11	111098058	111098458	401_r211	0.0	.	0.010209	0.034031	0.034031	0.034031	0.040837	0.057852	0.034031	0.034031	0.034031	0.027225	0.000000	0.000000	0.000000	0.000000	0.000000	0.000000	0.030628	0.040837	0.102092	0.136123	0.136123	0.125914	0.129317	0.095286	0.102092	0.102092	0.081674	0.068062	0.051046	0.061255	0.068062	0.098689	0.136123	0.129317	0.108898	0.122511	0.105495	0.068062	0.068062	0.078271	0.081674	0.068062	0.095286	0.112301
chr2	242015372	242015772	401_r212	0.0	.	0.061255	0.068062	0.054449	0.034031	0.034031	0.047643	0.102092	0.102092	0.108898	0.136123	0.095286	0.034031	0.040837	0.112302	0.136123	0.136123	0.136123	0.129317	0.051046	0.000000	0.000000	0.000000	0.027225	0.068062	0.115704	0.136123	0.136123	0.119107	0.102092	0.054449	0.034031	0.034031	0.023822	0.010209	0.034031	0.068062	0.068062	0.098689	0.108898	0.105495	0.102092	0.132720	0.105495	0.112301
chr3	185956543	185956943	401_r213	0.0	.	0.088480	0.078271	0.068062	0.068062	0.057852	0.047643	0.034031	0.064659	0.068062	0.068062	0.054449	0.068062	0.037434	0.034031	0.068062	0.081674	0.068062	0.068062	0.068062	0.061255	0.034031	0.034031	0.034031	0.034031	0.006806	0.000000	0.003403	0.034031	0.054449	0.068062	0.091883	0.098689	0.091883	0.081674	0.068062	0.044240	0.034031	0.030628	0.040837	0.068062	0.068062	0.068062	0.051046	0.061255
chr3	157310401	157310801	401_r214	0.0	.	0.034031	0.034031	0.034031	0.034031	0.057852	0.068062	0.068062	0.068062	0.068062	0.054449	0.034031	0.068062	0.068062	0.071465	0.081674	0.068062	0.034031	0.044240	0.064659	0.034031	0.034031	0.044240	0.057852	0.034031	0.061255	0.088480	0.105495	0.102092	0.102092	0.105495	0.105495	0.105495	0.102092	0.102092	0.071465	0.044240	0.017015	0.000000	0.000000	0.000000	0.000000	0.000000	0.013612	0.034031
chr19	11147893	11148293	401_r215	0.0	.	0.102092	0.074868	0.000000	0.003403	0.034031	0.034031	0.034031	0.034031	0.030628	0.000000	0.000000	0.023822	0.034031	0.034031	0.034031	0.037434	0.074868	0.068062	0.068062	0.081674	0.098689	0.037434	0.034031	0.034031	0.020418	0.017015	0.034031	0.034031	0.044240	0.068062	0.051046	0.034031	0.034031	0.023822	0.040837	0.068062	0.068062	0.068062	0.068062	0.027225	0.000000	0.000000	0.000000	0.000000
chr3	114583153	114583553	401_r216	0.0	.	0.034031	0.034031	0.047643	0.030628	0.034031	0.057852	0.068062	0.051046	0.034031	0.034031	0.010209	0.000000	0.020418	0.057852	0.081674	0.102092	0.102092	0.081674	0.044240	0.020418	0.010209	0.057852	0.068062	0.068062	0.068062	0.061255	0.044240	0.034031	0.034031	0.034031	0.030628	0.000000	0.000000	0.000000	0.000000	0.034031	0.034031	0.064659	0.068062	0.068062	0.034031	0.044240	0.037434	0.034031
chr6	52284561	52284961	401_r217	0.0	.	0.068062	0.068062	0.088480	0.102092	0.108898	0.102092	0.102092	0.051046	0.034031	0.006806	0.000000	0.000000	0.000000	0.010209	0.034031	0.034031	0.034031	0.034031	0.023822	0.020418	0.034031	0.047643	0.095286	0.129317	0.115704	0.119107	0.122511	0.074868	0.040837	0.034031	0.020418	0.034031	0.061255	0.071465	0.102092	0.098689	0.112301	0.108898	0.122511	0.105495	0.136123	0.095286	0.102092	0.078271
chr17	57540541	57540941	401_r218	0.0	.	0.068062	0.102092	0.102092	0.074868	0.061255	0.074868	0.068062	0.068062	0.068062	0.064659	0.051046	0.034031	0.057852	0.068062	0.068062	0.044240	0.034031	0.010209	0.027225	0.034031	0.034031	0.034031	0.061255	0.040837	0.034031	0.034031	0.047643	0.064659	0.068062	0.068062	0.091883	0.088480	0.068062	0.091883	0.105495	0.112301	0.102092	0.139526	0.112301	0.102092	0.136123	0.136123	0.074868	0.068062
chr8	133188124	133188524	401_r219	0.0	.	0.034031	0.020418	0.000000	0.000000	0.000000	0.000000	0.000000	0.000000	0.000000	0.000000	0.061255	0.085077	0.102092	0.102092	0.102092	0.040837	0.017015	0.000000	0.000000	0.000000	0.000000	0.000000	0.000000	0.000000	0.006806	0.034031	0.034031	0.034031	0.034031	0.027225	0.000000	0.000000	0.000000	0.000000	0.000000	0.000000	0.017015	0.034031	0.034031	0.034031	0.034031	0.017015	0.000000	0.000000
chr3	16504185	16504585	401_r220	0.0	.	0.068062	0.071465	0.102092	0.085077	0.068062	0.081674	0.098689	0.068062	0.061255	0.057852	0.088480	0.068062	0.068062	0.085077	0.078271	0.034031	0.068061	0.102092	0.085077	0.085077	0.102092	0.068061	0.034031	0.034031	0.047643	0.034031	0.034031	0.034031	0.054449	0.054449	0.098689	0.136123	0.136123	0.115704	0.085077	0.037434	0.030628	0.034031	0.040837	0.068062	0.068062	0.037434	0.044240	0.061255
chr11	119030617	119031017	401_r221	0.0	.	0.258634	0.289262	0.319889	0.357324	0.251828	0.296068	0.272246	0.234813	0.173557	0.139526	0.105495	0.156542	0.279053	0.306277	0.330099	0.309680	0.241619	0.146332	0.197379	0.170154	0.187170	0.262037	0.326696	0.279052	0.272246	0.289262	0.241619	0.156542	0.136123	0.136123	0.122511	0.122511	0.200782	0.238216	0.302874	0.330099	0.326696	0.262037	0.309680	0.326696	0.336905	0.398161	0.364130	0.319889
chr7	22439034	22439434	401_r222	0.0	.	0.034031	0.034031	0.034031	0.034031	0.020418	0.037434	0.074868	0.102092	0.122511	0.166751	0.139526	0.142929	0.153139	0.149735	0.139526	0.129317	0.088480	0.051046	0.034031	0.000000	0.000000	0.034031	0.034031	0.054449	0.102092	0.102092	0.068062	0.068062	0.047643	0.000000	0.000000	0.000000	0.023822	0.034031	0.051046	0.068062	0.068062	0.044240	0.061255	0.057852	0.068062	0.068062	0.081674	0.098689
chr15	40652844	40653244	401_r223	0.0	.	0.037434	0.064659	0.034031	0.034031	0.034031	0.037434	0.034031	0.034031	0.034031	0.034031	0.027225	0.000000	0.000000	0.000000	0.000000	0.000000	0.000000	0.010209	0.034031	0.054449	0.068062	0.068062	0.057852	0.034031	0.013612	0.000000	0.000000	0.000000	0.000000	0.000000	0.000000	0.000000	0.027225	0.040837	0.068062	0.068062	0.074868	0.074868	0.061255	0.034031	0.034031	0.027225	0.000000	0.000000
chrX	17018364	17018764	401_r224	0.0	.	0.000000	0.000000	0.000000	0.000000	0.000000	0.000000	0.000000	0.000000	0.000000	0.000000	0.000000	0.013612	0.047643	0.068062	0.068062	0.068062	0.054449	0.020418	0.000000	0.000000	0.020418	0.044240	0.068062	0.068062	0.091883	0.081674	0.057852	0.034031	0.034031	0.044240	0.034031	0.034031	0.034031	0.034031	0.000000	0.000000	0.010209	0.034031	0.034031	0.034031	0.034031	0.023822	0.000000	0.020418
chr14	92437300	92437700	401_r225	0.0	.	0.027225	0.000000	0.000000	0.000000	0.000000	0.000000	0.000000	0.000000	0.000000	0.000000	0.000000	0.000000	0.000000	0.000000	0.000000	0.000000	0.000000	0.000000	0.000000	0.000000	0.000000	0.020418	0.034031	0.034031	0.034031	0.034031	0.047643	0.034031	0.034031	0.054449	0.068062	0.034031	0.034031	0.034031	0.013612	0.000000	0.000000	0.000000	0.000000	0.000000	0.000000	0.000000	0.000000	0.000000
chr18	77355489	77355889	401_r226	0.0	.	0.010209	0.034031	0.034031	0.034031	0.034031	0.023822	0.000000	0.000000	0.000000	0.000000	0.000000	0.000000	0.000000	0.000000	0.000000	0.000000	0.000000	0.000000	0.000000	0.000000	0.000000	0.000000	0.000000	0.000000	0.000000	0.000000	0.006806	0.034031	0.034031	0.034031	0.034031	0.027225	0.000000	0.000000	0.000000	0.000000	0.000000	0.000000	0.023822	0.034031	0.068062	0.102092	0.102092	0.078271
chr10	13196700	13197100	401_r227	0.0	.	0.000000	0.000000	0.000000	0.000000	0.000000	0.000000	0.000000	0.000000	0.000000	0.000000	0.000000	0.000000	0.000000	0.006806	0.034031	0.034031	0.034031	0.037434	0.061255	0.034031	0.034031	0.034031	0.030628	0.000000	0.000000	0.000000	0.000000	0.030628	0.034031	0.034031	0.034031	0.034031	0.003403	0.034031	0.034031	0.034031	0.034031	0.034031	0.000000	0.030628	0.034031	0.034031	0.034031	0.034031
chr1	1602543	1602943	401_r228	0.0	.	0.047643	0.068062	0.068062	0.047643	0.034031	0.020418	0.003403	0.034031	0.034031	0.057852	0.078271	0.108898	0.129317	0.170154	0.180363	0.159945	0.125914	0.074868	0.034031	0.000000	0.000000	0.000000	0.013612	0.034031	0.034031	0.034031	0.034031	0.020418	0.000000	0.000000	0.020418	0.054449	0.068062	0.095286	0.102092	0.115704	0.081674	0.074868	0.108898	0.125914	0.102092	0.102092	0.095286	0.047643
chr8	94895063	94895463	401_r229	0.0	.	0.238216	0.190573	0.224604	0.231410	0.176960	0.091883	0.115705	0.149735	0.136123	0.149735	0.238216	0.238216	0.170154	0.228007	0.224604	0.136123	0.078271	0.105495	0.078271	0.068062	0.068062	0.057852	0.078271	0.068062	0.068062	0.074868	0.102092	0.078271	0.068062	0.095286	0.095286	0.068062	0.068062	0.129317	0.142929	0.136123	0.136123	0.112301	0.071465	0.068062	0.078271	0.112301	0.190572	0.241619
chr21	46506265	46506665	401_r230	0.0	.	0.000000	0.000000	0.006806	0.034031	0.034031	0.034031	0.034031	0.040837	0.034031	0.034031	0.034031	0.034031	0.020418	0.000000	0.000000	0.000000	0.000000	0.000000	0.000000	0.000000	0.000000	0.000000	0.027225	0.034031	0.034031	0.034031	0.064659	0.040837	0.034031	0.034031	0.034031	0.003403	0.020418	0.034031	0.034031	0.034031	0.034031	0.013612	0.000000	0.000000	0.000000	0.013612	0.034031	0.034031
chr8	10953749	10954149	401_r231	0.0	.	0.068062	0.047643	0.020418	0.000000	0.034031	0.034031	0.034031	0.034031	0.051046	0.034031	0.034031	0.034031	0.034031	0.017015	0.017015	0.054449	0.108898	0.163348	0.183766	0.200782	0.251828	0.231410	0.176960	0.170154	0.156542	0.068062	0.034031	0.074868	0.098689	0.119107	0.146332	0.193976	0.173557	0.190573	0.176960	0.187169	0.146332	0.156542	0.139526	0.112301	0.074868	0.068062	0.037434	0.000000
chr17	78187133	78187533	401_r232	0.0	.	0.132720	0.119107	0.146332	0.129317	0.105495	0.102092	0.129317	0.112301	0.102092	0.078271	0.088480	0.057852	0.044240	0.085077	0.105495	0.115704	0.102092	0.091883	0.051046	0.030628	0.000000	0.030628	0.044240	0.068062	0.088480	0.136123	0.125914	0.125914	0.102092	0.088480	0.095286	0.081674	0.098689	0.102092	0.108898	0.074868	0.091883	0.115704	0.180363	0.207588	0.217797	0.214394	0.166751	0.125914
chr14	96710161	96710561	401_r233	0.0	.	0.000000	0.000000	0.000000	0.000000	0.000000	0.000000	0.000000	0.000000	0.000000	0.000000	0.000000	0.000000	0.000000	0.000000	0.000000	0.000000	0.000000	0.000000	0.000000	0.000000	0.000000	0.000000	0.000000	0.000000	0.000000	0.000000	0.000000	0.000000	0.000000	0.000000	0.000000	0.000000	0.000000	0.000000	0.000000	0.000000	0.000000	0.000000	0.013612	0.034031	0.034031	0.034031	0.034031	0.020418
chr22	35399903	35400303	401_r234	0.0	.	0.068062	0.068062	0.068062	0.119107	0.119107	0.136123	0.166751	0.238216	0.180363	0.129317	0.122511	0.105495	0.034031	0.034031	0.068062	0.054449	0.098689	0.170154	0.176960	0.170154	0.163348	0.119108	0.125914	0.129317	0.102092	0.129317	0.221200	0.180363	0.170154	0.170154	0.142929	0.071465	0.051046	0.068062	0.068062	0.068062	0.068062	0.051046	0.051046	0.068062	0.068062	0.034031	0.034031	0.037434
chr8	78677085	78677485	401_r235	0.0	.	0.000000	0.000000	0.000000	0.000000	0.000000	0.000000	0.000000	0.000000	0.000000	0.000000	0.000000	0.034031	0.034031	0.034031	0.034031	0.034031	0.000000	0.000000	0.000000	0.000000	0.000000	0.034031	0.034031	0.040837	0.068062	0.068062	0.034031	0.047643	0.061255	0.034031	0.061255	0.068062	0.054449	0.064659	0.102092	0.074868	0.074868	0.125914	0.105495	0.068062	0.068062	0.061255	0.010209	0.000000
chr16	58063397	58063797	401_r236	0.0	.	0.000000	0.000000	0.000000	0.034031	0.034031	0.034031	0.034031	0.034031	0.000000	0.000000	0.000000	0.000000	0.027225	0.064659	0.068062	0.068062	0.068062	0.040837	0.003403	0.000000	0.000000	0.000000	0.000000	0.000000	0.000000	0.006806	0.064659	0.068062	0.068062	0.078271	0.125914	0.071465	0.068062	0.068062	0.071465	0.037434	0.034031	0.034031	0.034031	0.020418	0.000000	0.000000	0.000000	0.000000
chr7	82005010	82005410	401_r237	0.0	.	0.000000	0.000000	0.000000	0.000000	0.000000	0.020418	0.068062	0.068062	0.068062	0.068062	0.047643	0.000000	0.000000	0.000000	0.000000	0.000000	0.000000	0.003403	0.034031	0.034031	0.034031	0.034031	0.030628	0.023822	0.034031	0.034031	0.034031	0.034031	0.010209	0.000000	0.000000	0.000000	0.006806	0.034031	0.051046	0.068062	0.068062	0.081674	0.068062	0.078271	0.068062	0.068062	0.047643	0.037434
chr2	206457220	206457620	401_r238	0.0	.	0.129317	0.149735	0.112301	0.102092	0.170154	0.234813	0.221200	0.204185	0.204185	0.102092	0.027225	0.034031	0.034031	0.034031	0.034031	0.047643	0.071464	0.122511	0.136123	0.159945	0.139526	0.098689	0.047643	0.034031	0.030628	0.034031	0.044240	0.098689	0.102092	0.108898	0.136123	0.149735	0.105495	0.129317	0.129317	0.119107	0.112301	0.122511	0.112301	0.115704	0.115704	0.102092	0.081674	0.098689
chr20	37298315	37298715	401_r239	0.0	.	0.040837	0.034031	0.034031	0.034031	0.003403	0.000000	0.000000	0.027225	0.051046	0.068062	0.068062	0.068062	0.061255	0.105495	0.102092	0.102092	0.102092	0.081674	0.013612	0.000000	0.000000	0.030628	0.051046	0.102092	0.115704	0.170154	0.217797	0.221200	0.170154	0.156542	0.102092	0.044240	0.068062	0.068062	0.068062	0.068062	0.047643	0.000000	0.020418	0.105495	0.136123	0.136123	0.136123	0.115704
chr18	26460576	26460976	401_r240	0.0	.	0.000000	0.000000	0.010209	0.034031	0.034031	0.047643	0.068062	0.057852	0.034031	0.034031	0.020418	0.000000	0.057852	0.068062	0.068062	0.068062	0.068062	0.010209	0.000000	0.000000	0.000000	0.000000	0.000000	0.000000	0.000000	0.000000	0.000000	0.000000	0.000000	0.027225	0.034031	0.034031	0.034031	0.034031	0.006806	0.000000	0.000000	0.010209	0.034031	0.034031	0.034031	0.034031	0.023822	0.000000
chr12	49131125	49131525	401_r241	0.0	.	0.537687	0.554702	0.551299	0.537687	0.592136	0.687422	0.782708	0.823545	0.694228	0.632973	0.585330	0.561508	0.503656	0.554702	0.564912	0.564911	0.510462	0.500253	0.466222	0.374339	0.258634	0.176960	0.132720	0.163348	0.187169	0.221200	0.306277	0.367533	0.316486	0.326696	0.357324	0.272246	0.285859	0.330099	0.302874	0.285859	0.343711	0.360727	0.374339	0.377742	0.360727	0.425385	0.469625	0.609151
chr7	2688846	2689246	401_r242	0.0	.	0.081674	0.044240	0.034031	0.034031	0.034031	0.003403	0.000000	0.000000	0.000000	0.000000	0.020418	0.034031	0.044240	0.068062	0.068062	0.047643	0.034031	0.023822	0.000000	0.000000	0.027225	0.034031	0.034031	0.034031	0.034031	0.006806	0.000000	0.006806	0.034031	0.034031	0.034031	0.034031	0.027225	0.000000	0.000000	0.000000	0.000000	0.000000	0.000000	0.000000	0.000000	0.000000	0.000000	0.020418
chr17	42121111	42121511	401_r243	0.0	.	0.000000	0.000000	0.023822	0.034031	0.034031	0.034031	0.034031	0.037434	0.068062	0.071465	0.136123	0.136123	0.108898	0.091883	0.132720	0.068062	0.068062	0.098689	0.102092	0.068062	0.068062	0.068062	0.071465	0.044240	0.061255	0.102092	0.129317	0.125914	0.139526	0.187169	0.190573	0.296068	0.282455	0.296068	0.285858	0.319889	0.221200	0.204185	0.210991	0.180363	0.102092	0.119108	0.153139	0.193976
chr20	18876443	18876843	401_r244	0.0	.	0.068062	0.054449	0.034031	0.034031	0.013612	0.000000	0.000000	0.017015	0.034031	0.034031	0.034031	0.040837	0.051046	0.034031	0.040837	0.068062	0.061255	0.034031	0.034031	0.027225	0.000000	0.000000	0.000000	0.000000	0.000000	0.000000	0.000000	0.000000	0.006806	0.034031	0.034031	0.034031	0.034031	0.027225	0.000000	0.000000	0.000000	0.000000	0.000000	0.013612	0.068062	0.068062	0.068062	0.068062
chr20	5192923	5193323	401_r245	0.0	.	0.034031	0.034031	0.034031	0.034031	0.017015	0.030628	0.034031	0.034031	0.034031	0.057852	0.037434	0.034031	0.034031	0.034031	0.010209	0.000000	0.000000	0.000000	0.034031	0.034031	0.034031	0.034031	0.034031	0.017015	0.044240	0.068062	0.068062	0.068062	0.051046	0.054449	0.034031	0.085077	0.102092	0.102092	0.122511	0.146332	0.119107	0.200782	0.292665	0.319889	0.313083	0.340308	0.255231	0.217797
chr10	7471827	7472227	401_r246	0.0	.	0.102092	0.102092	0.047643	0.010209	0.000000	0.023822	0.034031	0.081674	0.136123	0.136123	0.125914	0.142929	0.173557	0.163348	0.170154	0.156542	0.129317	0.051046	0.030628	0.034031	0.061255	0.102092	0.132720	0.129317	0.180363	0.176960	0.136123	0.105495	0.098689	0.074868	0.142929	0.190573	0.204185	0.238216	0.228007	0.163348	0.176960	0.183766	0.156542	0.129317	0.102092	0.091883	0.088480	0.139526
chr15	40543847	40544247	401_r247	0.0	.	0.193976	0.231410	0.221200	0.149735	0.136123	0.102092	0.057852	0.068062	0.051046	0.064659	0.119107	0.115704	0.166751	0.170154	0.139526	0.119107	0.139526	0.187169	0.248425	0.340308	0.425385	0.421982	0.326696	0.387951	0.394758	0.326696	0.343711	0.411773	0.330099	0.309680	0.302874	0.248425	0.217797	0.190573	0.119108	0.132720	0.170154	0.176960	0.248425	0.319889	0.285858	0.319889	0.282456	0.214394
chr2	28484816	28485216	401_r248	0.0	.	0.034031	0.034031	0.020418	0.000000	0.000000	0.020418	0.034031	0.034031	0.034031	0.068062	0.047643	0.034031	0.068062	0.068062	0.034031	0.034031	0.034031	0.030628	0.054449	0.068062	0.068062	0.068062	0.037434	0.013612	0.000000	0.000000	0.000000	0.000000	0.000000	0.000000	0.000000	0.000000	0.000000	0.017015	0.040837	0.081674	0.122511	0.136123	0.119107	0.095286	0.054449	0.013612	0.000000	0.000000
chr3	129308596	129308996	401_r249	0.0	.	0.102092	0.102092	0.102092	0.064658	0.027225	0.006806	0.068062	0.085077	0.102092	0.102092	0.095286	0.034031	0.017015	0.034031	0.095286	0.136123	0.136123	0.136123	0.102092	0.040837	0.023822	0.034031	0.037434	0.091883	0.102092	0.078271	0.081674	0.119107	0.078271	0.068062	0.068062	0.054449	0.044240	0.071465	0.102092	0.125914	0.136123	0.125914	0.098689	0.068062	0.044240	0.034031	0.020418	0.034031
chr17	4800463	4800863	401_r250	0.0	.	0.105495	0.159945	0.156542	0.125914	0.088480	0.132720	0.078271	0.091883	0.122511	0.156542	0.102092	0.102092	0.078271	0.064659	0.040837	0.034031	0.034031	0.034031	0.017015	0.000000	0.017015	0.068062	0.068062	0.068062	0.068062	0.064658	0.068062	0.098689	0.183766	0.238216	0.224604	0.170154	0.163348	0.088480	0.064659	0.088480	0.108898	0.112301	0.129317	0.122511	0.149735	0.129317	0.102092	0.095286
chr17	46152459	46152859	401_r251	0.0	.	0.217797	0.204185	0.142929	0.105495	0.071465	0.054449	0.034031	0.054449	0.061255	0.037434	0.085077	0.136123	0.115704	0.112301	0.132720	0.119108	0.068062	0.068062	0.102092	0.102092	0.068062	0.081674	0.102092	0.057852	0.054449	0.095286	0.088480	0.081674	0.115704	0.115704	0.081674	0.102092	0.088480	0.054449	0.108898	0.129317	0.170154	0.170154	0.200782	0.129317	0.125914	0.098689	0.102092	0.081674
chr6	129236079	129236479	401_r252	0.0	.	0.068062	0.047643	0.034031	0.006806	0.013612	0.034031	0.091883	0.102092	0.102092	0.088480	0.068062	0.010209	0.000000	0.000000	0.000000	0.000000	0.000000	0.000000	0.010209	0.034031	0.034031	0.061255	0.068062	0.057852	0.034031	0.034031	0.006806	0.006806	0.034031	0.034031	0.034031	0.034031	0.027225	0.000000	0.000000	0.000000	0.000000	0.000000	0.000000	0.000000	0.000000	0.000000	0.000000	0.000000
chr5	73152919	73153319	401_r253	0.0	.	0.034031	0.037434	0.068062	0.091883	0.139526	0.136123	0.163348	0.153139	0.146332	0.071465	0.105495	0.105495	0.085077	0.068062	0.064659	0.030628	0.000000	0.000000	0.010209	0.051046	0.068062	0.068062	0.132720	0.153139	0.119107	0.102092	0.102092	0.037434	0.027225	0.034031	0.034031	0.034031	0.040837	0.047643	0.034031	0.068062	0.095286	0.095286	0.068062	0.136123	0.142929	0.166751	0.170154	0.180363
chr10	128119600	128120000	401_r254	0.0	.	0.034031	0.034031	0.034031	0.034031	0.000000	0.000000	0.000000	0.000000	0.000000	0.027225	0.034031	0.034031	0.034031	0.034031	0.006806	0.000000	0.000000	0.000000	0.000000	0.000000	0.000000	0.000000	0.000000	0.000000	0.000000	0.000000	0.000000	0.000000	0.000000	0.000000	0.000000	0.000000	0.000000	0.000000	0.000000	0.000000	0.000000	0.000000	0.000000	0.000000	0.000000	0.000000	0.000000	0.000000
chr8	69967016	69967416	401_r255	0.0	.	0.170154	0.170154	0.139526	0.125914	0.091883	0.034031	0.034031	0.064659	0.044240	0.034031	0.034031	0.034031	0.003403	0.000000	0.000000	0.010209	0.034031	0.034031	0.061255	0.122511	0.159945	0.136123	0.136123	0.108898	0.047643	0.061255	0.102092	0.102092	0.102092	0.102092	0.040837	0.000000	0.000000	0.000000	0.000000	0.020418	0.054449	0.068062	0.068062	0.102092	0.081674	0.064659	0.068062	0.068062
chr19	34365019	34365419	401_r256	0.0	.	0.034031	0.068061	0.108898	0.156542	0.170154	0.204185	0.234813	0.234813	0.214394	0.170154	0.136123	0.071465	0.047643	0.064658	0.102092	0.112301	0.173557	0.224604	0.207588	0.170154	0.217797	0.159945	0.115704	0.132720	0.180363	0.221200	0.251828	0.255231	0.207588	0.193976	0.098689	0.085077	0.102092	0.105495	0.132720	0.136123	0.132720	0.115704	0.132720	0.105495	0.132720	0.153139	0.159945	0.210991
chr17	50696394	50696794	401_r257	0.0	.	0.034031	0.034031	0.034031	0.098689	0.163348	0.163348	0.163348	0.170154	0.119107	0.074868	0.081674	0.074868	0.102092	0.088480	0.068062	0.078271	0.098689	0.091883	0.122511	0.136123	0.112301	0.091883	0.108898	0.081674	0.098689	0.119107	0.115704	0.071465	0.091883	0.071465	0.064659	0.068062	0.068062	0.044240	0.057852	0.054449	0.034031	0.034031	0.034031	0.010209	0.027225	0.034031	0.034031	0.034031
chr2	228102926	228103326	401_r258	0.0	.	0.000000	0.003403	0.034031	0.034031	0.034031	0.034031	0.051046	0.034031	0.034031	0.061255	0.068062	0.047643	0.034031	0.034031	0.003403	0.000000	0.000000	0.000000	0.000000	0.006806	0.034031	0.034031	0.034031	0.034031	0.027225	0.000000	0.000000	0.000000	0.000000	0.023822	0.034031	0.034031	0.034031	0.044240	0.044240	0.034031	0.034031	0.034031	0.051046	0.040837	0.068062	0.068062	0.068062	0.040837
chr11	22668406	22668806	401_r259	0.0	.	0.102092	0.102092	0.057852	0.000000	0.000000	0.000000	0.023822	0.034031	0.034031	0.034031	0.057852	0.074868	0.068062	0.068062	0.068062	0.074868	0.037434	0.034031	0.068062	0.068062	0.044240	0.068062	0.098689	0.102092	0.102092	0.115704	0.102092	0.071465	0.034031	0.081674	0.081674	0.068062	0.098689	0.115704	0.088480	0.068062	0.068062	0.037434	0.020418	0.000000	0.017015	0.040837	0.068062	0.088480
chr14	51674741	51675141	401_r260	0.0	.	0.040837	0.068062	0.064659	0.102092	0.102092	0.125914	0.125914	0.136123	0.068062	0.068062	0.037434	0.010209	0.000000	0.000000	0.000000	0.023822	0.034031	0.034031	0.034031	0.034031	0.010209	0.000000	0.000000	0.000000	0.000000	0.030628	0.034031	0.034031	0.047643	0.102092	0.071465	0.068062	0.068062	0.054449	0.000000	0.000000	0.000000	0.000000	0.000000	0.000000	0.000000	0.000000	0.000000	0.000000
chr15	43876399	43876799	401_r261	0.0	.	0.000000	0.000000	0.000000	0.000000	0.000000	0.000000	0.000000	0.000000	0.000000	0.000000	0.000000	0.000000	0.000000	0.034031	0.054449	0.068062	0.068062	0.068062	0.034031	0.013612	0.000000	0.000000	0.000000	0.000000	0.000000	0.000000	0.000000	0.000000	0.000000	0.000000	0.000000	0.000000	0.000000	0.000000	0.000000	0.023822	0.064659	0.068062	0.068062	0.068062	0.044240	0.003403	0.000000	0.000000
chr17	32994097	32994497	401_r262	0.0	.	0.034031	0.034031	0.027225	0.000000	0.000000	0.000000	0.000000	0.027225	0.034031	0.034031	0.034031	0.034031	0.006806	0.000000	0.023822	0.034031	0.034031	0.034031	0.057852	0.061255	0.068062	0.088480	0.102092	0.078271	0.057852	0.088480	0.081674	0.068062	0.068062	0.061255	0.013612	0.000000	0.000000	0.000000	0.000000	0.000000	0.000000	0.000000	0.013612	0.085077	0.102092	0.102092	0.132720	0.139526
chr7	108327788	108328188	401_r263	0.0	.	0.037434	0.034031	0.034031	0.108898	0.136123	0.105495	0.102092	0.102092	0.027225	0.000000	0.000000	0.020418	0.078271	0.156542	0.170154	0.170154	0.166751	0.125914	0.047643	0.034031	0.034031	0.064658	0.068062	0.125914	0.136123	0.136123	0.119107	0.119107	0.078271	0.115705	0.136123	0.139526	0.125914	0.170154	0.122511	0.132720	0.102092	0.139526	0.115704	0.136123	0.115704	0.136123	0.091883	0.078271
chr12	49318705	49319105	401_r264	0.0	.	0.034031	0.088480	0.170154	0.170154	0.207588	0.204185	0.149735	0.078271	0.115704	0.095286	0.102092	0.102092	0.091883	0.054449	0.044240	0.054449	0.068062	0.091883	0.102092	0.081674	0.047643	0.034031	0.010209	0.003403	0.054449	0.068062	0.074868	0.108898	0.132720	0.081674	0.068062	0.061255	0.037434	0.034031	0.068062	0.091883	0.136123	0.125914	0.102092	0.068062	0.044240	0.000000	0.006806	0.034031
chr1	35769599	35769999	401_r265	0.0	.	0.085077	0.088480	0.102092	0.102092	0.078271	0.112301	0.125914	0.139526	0.170154	0.173557	0.173557	0.187169	0.200782	0.170154	0.149735	0.159945	0.146332	0.136123	0.159945	0.207588	0.193976	0.231409	0.258634	0.248425	0.200782	0.159945	0.105495	0.081674	0.068062	0.068062	0.051046	0.061255	0.054449	0.068062	0.088480	0.122511	0.108898	0.088480	0.129317	0.176960	0.149735	0.136123	0.153139	0.122511
chr11	120709844	120710244	401_r266	0.0	.	0.000000	0.000000	0.000000	0.027225	0.068062	0.071465	0.102092	0.102092	0.074868	0.034031	0.054449	0.034031	0.034031	0.037434	0.078271	0.125914	0.136123	0.136123	0.132720	0.091883	0.054449	0.034031	0.034031	0.044240	0.091883	0.102092	0.129317	0.156542	0.159945	0.129317	0.102092	0.074868	0.061255	0.098689	0.119107	0.108898	0.136123	0.166751	0.139526	0.102092	0.108898	0.102092	0.122511	0.102092
chr7	85025403	85025803	401_r267	0.0	.	0.068062	0.051046	0.034031	0.017015	0.000000	0.000000	0.000000	0.000000	0.000000	0.000000	0.000000	0.000000	0.000000	0.000000	0.000000	0.020418	0.034031	0.068062	0.068062	0.098689	0.081674	0.068062	0.034031	0.034031	0.003403	0.003403	0.064658	0.119107	0.136123	0.136123	0.166751	0.105495	0.085077	0.068062	0.068062	0.034031	0.034031	0.000000	0.006806	0.034031	0.054449	0.091883	0.132720	0.136123
chr6	158552791	158553191	401_r268	0.0	.	0.000000	0.000000	0.000000	0.000000	0.000000	0.000000	0.000000	0.000000	0.000000	0.000000	0.000000	0.000000	0.000000	0.000000	0.000000	0.000000	0.006806	0.034031	0.034031	0.047643	0.102092	0.125914	0.102092	0.102092	0.088480	0.034031	0.003403	0.000000	0.000000	0.000000	0.000000	0.000000	0.000000	0.000000	0.000000	0.000000	0.020418	0.034031	0.040837	0.071465	0.102092	0.081674	0.068062	0.068062
chr13	93108233	93108633	401_r269	0.0	.	0.000000	0.000000	0.000000	0.000000	0.000000	0.000000	0.000000	0.000000	0.047643	0.068062	0.102092	0.102092	0.102092	0.054449	0.034031	0.000000	0.000000	0.017015	0.034031	0.034031	0.034031	0.057852	0.085077	0.078271	0.102092	0.102092	0.078271	0.034031	0.023822	0.000000	0.010209	0.034031	0.061255	0.068062	0.068062	0.057852	0.051046	0.040837	0.034031	0.034031	0.051046	0.057852	0.068062	0.088480
chr14	73014085	73014485	401_r270	0.0	.	0.115704	0.136123	0.136123	0.136123	0.098689	0.020418	0.034031	0.068062	0.068062	0.068062	0.068062	0.034031	0.000000	0.000000	0.017015	0.108898	0.146332	0.170154	0.190573	0.187169	0.095286	0.057852	0.034031	0.023822	0.081674	0.102092	0.102092	0.108898	0.149735	0.088480	0.098689	0.136123	0.129317	0.095286	0.102092	0.071464	0.034031	0.034031	0.044240	0.034031	0.034031	0.034031	0.054449	0.074868
chr10	14526862	14527262	401_r271	0.0	.	0.000000	0.000000	0.000000	0.000000	0.000000	0.000000	0.000000	0.034031	0.034031	0.034031	0.034031	0.034031	0.000000	0.000000	0.000000	0.017015	0.034031	0.034031	0.034031	0.034031	0.017015	0.000000	0.000000	0.034031	0.034031	0.034031	0.034031	0.034031	0.000000	0.000000	0.000000	0.000000	0.000000	0.000000	0.000000	0.010209	0.034031	0.034031	0.057852	0.068062	0.057852	0.034031	0.034031	0.010209
chr7	92720857	92721257	401_r272	0.0	.	0.105495	0.074868	0.102092	0.102092	0.098689	0.068062	0.125914	0.102092	0.102092	0.129317	0.102092	0.044240	0.034031	0.034031	0.000000	0.000000	0.034031	0.078271	0.102092	0.102092	0.102092	0.078271	0.057852	0.034031	0.051046	0.068062	0.057852	0.034031	0.034031	0.078271	0.112301	0.136123	0.170154	0.210991	0.176960	0.125914	0.102092	0.068062	0.057852	0.047643	0.085077	0.115704	0.163348	0.139526
chr21	42469254	42469654	401_r273	0.0	.	0.000000	0.000000	0.000000	0.000000	0.000000	0.000000	0.000000	0.000000	0.034031	0.034031	0.034031	0.034031	0.054449	0.068062	0.068062	0.068062	0.068062	0.047643	0.017015	0.034031	0.034031	0.034031	0.034031	0.017015	0.000000	0.010209	0.034031	0.034031	0.034031	0.034031	0.023822	0.027225	0.034031	0.034031	0.034031	0.034031	0.006806	0.006806	0.034031	0.034031	0.034031	0.034031	0.027225	0.030628
chr2	168432789	168433189	401_r274	0.0	.	0.034031	0.034031	0.061255	0.061255	0.034031	0.034031	0.034031	0.006806	0.000000	0.020418	0.034031	0.034031	0.034031	0.037434	0.047643	0.034031	0.061255	0.068062	0.064659	0.064659	0.068062	0.040837	0.034031	0.034031	0.003403	0.000000	0.044240	0.102092	0.102092	0.136123	0.136123	0.091883	0.034031	0.054449	0.057852	0.068062	0.068062	0.068062	0.047643	0.037434	0.034031	0.034031	0.034031	0.034031
chr1	6235697	6236097	401_r275	0.0	.	0.105495	0.136123	0.149735	0.159945	0.146332	0.098689	0.068062	0.054449	0.030628	0.000000	0.020418	0.105495	0.136123	0.156542	0.210991	0.217797	0.166751	0.170154	0.149735	0.095286	0.081674	0.068061	0.034031	0.081674	0.102092	0.139526	0.136123	0.163348	0.122511	0.119107	0.095286	0.102092	0.108898	0.136123	0.142929	0.132720	0.136123	0.102092	0.112301	0.146332	0.183766	0.176960	0.204185	0.197379
chr17	28538322	28538722	401_r276	0.0	.	0.105495	0.146332	0.170154	0.170154	0.129317	0.064658	0.023822	0.030628	0.034031	0.034031	0.034031	0.034031	0.003403	0.013612	0.037434	0.068062	0.068062	0.081674	0.088480	0.068062	0.068062	0.085077	0.095286	0.102092	0.098689	0.068062	0.051046	0.047643	0.068062	0.068062	0.068062	0.068062	0.068062	0.142929	0.173557	0.204185	0.204185	0.183766	0.095286	0.064659	0.044240	0.068062	0.068062	0.054449
chr10	17019575	17019975	401_r277	0.0	.	0.074868	0.051046	0.034031	0.054449	0.061255	0.034031	0.034031	0.034031	0.047643	0.034031	0.034031	0.034031	0.034031	0.000000	0.010209	0.034031	0.034031	0.034031	0.034031	0.023822	0.030628	0.068062	0.068062	0.068062	0.068062	0.037434	0.000000	0.034031	0.102092	0.102092	0.102092	0.102092	0.068061	0.000000	0.000000	0.000000	0.000000	0.000000	0.000000	0.037434	0.102092	0.102092	0.132720	0.136123
chr1	111517481	111517881	401_r278	0.0	.	0.068062	0.037434	0.044240	0.054449	0.034031	0.034031	0.034031	0.023822	0.000000	0.000000	0.000000	0.010209	0.034031	0.034031	0.034031	0.034031	0.023822	0.034031	0.034031	0.034031	0.054449	0.068062	0.037434	0.078271	0.108898	0.115704	0.102092	0.098689	0.057852	0.061255	0.051046	0.102092	0.132720	0.170154	0.146332	0.153139	0.102092	0.071464	0.034031	0.061255	0.068062	0.074868	0.102092	0.102092
chr17	38443578	38443978	401_r279	0.0	.	0.132720	0.119107	0.088480	0.078271	0.078271	0.061255	0.064659	0.102092	0.091883	0.091883	0.115704	0.132720	0.136123	0.136123	0.112301	0.105495	0.074868	0.044240	0.068062	0.068062	0.051046	0.068062	0.085077	0.068062	0.088480	0.112301	0.112301	0.108898	0.112301	0.142929	0.142929	0.125914	0.122511	0.132720	0.173557	0.153139	0.149735	0.173557	0.187170	0.153139	0.170154	0.156542	0.200782	0.207588
chr5	173537198	173537598	401_r280	0.0	.	0.000000	0.000000	0.000000	0.000000	0.000000	0.000000	0.000000	0.000000	0.000000	0.000000	0.000000	0.000000	0.000000	0.000000	0.000000	0.000000	0.000000	0.000000	0.000000	0.000000	0.000000	0.000000	0.000000	0.000000	0.000000	0.000000	0.000000	0.000000	0.030628	0.068062	0.068062	0.068062	0.068062	0.037434	0.000000	0.000000	0.000000	0.000000	0.000000	0.000000	0.003403	0.034031	0.034031	0.034031
chr3	119395927	119396327	401_r281	0.0	.	0.010209	0.034031	0.034031	0.064659	0.068062	0.057852	0.057852	0.068062	0.071465	0.088480	0.102092	0.078271	0.132720	0.136123	0.115704	0.102092	0.102092	0.061255	0.034031	0.061255	0.068062	0.068062	0.044240	0.054449	0.040837	0.034031	0.057852	0.078271	0.105495	0.125914	0.176960	0.193976	0.193976	0.149735	0.146332	0.095286	0.054449	0.034031	0.040837	0.057852	0.068062	0.068062	0.068062	0.091883
chr16	4838235	4838635	401_r282	0.0	.	0.000000	0.000000	0.000000	0.030628	0.034031	0.034031	0.034031	0.034031	0.003403	0.000000	0.000000	0.013612	0.034031	0.034031	0.034031	0.034031	0.020418	0.000000	0.000000	0.000000	0.000000	0.006806	0.044240	0.068062	0.068062	0.068062	0.061255	0.030628	0.034031	0.034031	0.034031	0.034031	0.061255	0.034031	0.034031	0.051046	0.102092	0.068062	0.068062	0.095286	0.108898	0.068062	0.074868	0.136123
chr4	24200309	24200709	401_r283	0.0	.	0.034031	0.047643	0.068062	0.040837	0.034031	0.034031	0.020418	0.000000	0.000000	0.000000	0.000000	0.000000	0.000000	0.017015	0.034031	0.034031	0.034031	0.034031	0.017015	0.000000	0.000000	0.000000	0.023822	0.034031	0.034031	0.034031	0.085077	0.146332	0.136123	0.136123	0.136123	0.105495	0.034031	0.034031	0.034031	0.068062	0.047643	0.034031	0.034031	0.034031	0.000000	0.020418	0.034031	0.034031
chr4	184319405	184319805	401_r284	0.0	.	0.034031	0.034031	0.051046	0.085077	0.074868	0.068062	0.091883	0.119107	0.085077	0.071465	0.132720	0.112301	0.074868	0.102092	0.098689	0.037434	0.051046	0.061255	0.034031	0.034031	0.037434	0.051046	0.034031	0.047643	0.068062	0.064659	0.034031	0.034031	0.020418	0.000000	0.000000	0.000000	0.000000	0.000000	0.003403	0.034031	0.034031	0.054449	0.088480	0.098689	0.102092	0.115704	0.125914	0.149735
chr15	49024841	49025241	401_r285	0.0	.	0.000000	0.000000	0.000000	0.000000	0.000000	0.000000	0.000000	0.068062	0.068062	0.068062	0.068062	0.068062	0.000000	0.000000	0.000000	0.000000	0.000000	0.000000	0.000000	0.000000	0.000000	0.006806	0.068062	0.068062	0.068062	0.068062	0.061255	0.000000	0.000000	0.000000	0.000000	0.000000	0.020418	0.034031	0.034031	0.034031	0.034031	0.013612	0.000000	0.000000	0.017015	0.061255	0.068062	0.068062
chr16	67975289	67975689	401_r286	0.0	.	0.020418	0.064659	0.068062	0.068062	0.068062	0.047643	0.023822	0.034031	0.037434	0.149735	0.187169	0.200782	0.204185	0.217797	0.156542	0.142929	0.170154	0.170154	0.153139	0.132720	0.153139	0.119107	0.102092	0.102092	0.081674	0.071465	0.074868	0.129317	0.153139	0.210991	0.221200	0.245022	0.210991	0.221200	0.221200	0.245022	0.190573	0.231409	0.238216	0.170154	0.122511	0.136123	0.102092	0.115704
chr7	85039456	85039856	401_r287	0.0	.	0.000000	0.017015	0.102092	0.102092	0.125914	0.136123	0.119108	0.054449	0.068062	0.044240	0.057852	0.088480	0.112301	0.102092	0.102092	0.078271	0.047643	0.003403	0.000000	0.000000	0.000000	0.000000	0.000000	0.000000	0.006806	0.078271	0.102092	0.102092	0.112301	0.142929	0.091883	0.068062	0.068062	0.057852	0.020418	0.000000	0.000000	0.023822	0.034031	0.064659	0.068062	0.068062	0.044240	0.034031
chr20	38926233	38926633	401_r288	0.0	.	0.068062	0.068062	0.068062	0.054449	0.000000	0.000000	0.000000	0.000000	0.003403	0.034031	0.061255	0.068062	0.068062	0.064659	0.034031	0.006806	0.000000	0.006806	0.051046	0.068062	0.098689	0.102092	0.095286	0.051046	0.051046	0.037434	0.034031	0.034031	0.034031	0.017015	0.023822	0.034031	0.054449	0.068062	0.068062	0.044240	0.034031	0.013612	0.027225	0.057852	0.081674	0.122511	0.139526	0.142929
chr20	33686021	33686421	401_r289	0.0	.	0.040837	0.074868	0.102092	0.102092	0.074868	0.149735	0.153139	0.166751	0.210991	0.265440	0.183766	0.146332	0.139526	0.108898	0.105495	0.112301	0.173557	0.197379	0.248425	0.238216	0.231410	0.251828	0.251828	0.248425	0.279052	0.364130	0.326696	0.323293	0.282455	0.316486	0.340308	0.408370	0.401564	0.473028	0.425385	0.350517	0.285858	0.279052	0.258634	0.272246	0.323293	0.289262	0.275649	0.210991
chr3	122483126	122483526	401_r290	0.0	.	0.061255	0.074868	0.102092	0.102092	0.102092	0.074868	0.061255	0.051046	0.044240	0.051046	0.068062	0.078271	0.085077	0.068062	0.081674	0.068062	0.057852	0.034031	0.034031	0.003403	0.000000	0.020418	0.034031	0.034031	0.037434	0.068062	0.047643	0.034031	0.034031	0.030628	0.000000	0.000000	0.006806	0.034031	0.034031	0.034031	0.034031	0.027225	0.000000	0.000000	0.000000	0.000000	0.010209	0.040837
chr4	121113715	121114115	401_r291	0.0	.	0.034031	0.027225	0.000000	0.000000	0.000000	0.000000	0.000000	0.000000	0.000000	0.000000	0.027225	0.034031	0.034031	0.034031	0.037434	0.040837	0.034031	0.034031	0.034031	0.030628	0.000000	0.000000	0.020418	0.061255	0.068062	0.098689	0.163348	0.149735	0.108898	0.102092	0.071465	0.006806	0.000000	0.000000	0.020418	0.061255	0.068062	0.068062	0.068062	0.057852	0.040837	0.047643	0.068062	0.081674
chr10	87622317	87622717	401_r292	0.0	.	0.030628	0.034031	0.034031	0.034031	0.034031	0.003403	0.000000	0.013612	0.034031	0.034031	0.034031	0.034031	0.020418	0.000000	0.017015	0.064659	0.088480	0.122511	0.136123	0.119107	0.071465	0.047643	0.013612	0.000000	0.000000	0.000000	0.000000	0.020418	0.034031	0.061255	0.068062	0.068062	0.040837	0.034031	0.006806	0.000000	0.000000	0.000000	0.013612	0.034031	0.034031	0.034031	0.034031	0.020418
chr4	185333055	185333455	401_r293	0.0	.	0.071465	0.102092	0.122511	0.251828	0.255231	0.200782	0.170154	0.163348	0.054449	0.034031	0.095286	0.102092	0.119107	0.102092	0.125914	0.108898	0.149735	0.166751	0.217797	0.282455	0.272246	0.224603	0.176960	0.139526	0.068062	0.044240	0.068062	0.085077	0.119107	0.146332	0.159945	0.176960	0.187169	0.136123	0.091883	0.088480	0.085077	0.098689	0.102092	0.102092	0.081674	0.044240	0.010209	0.034031
chr4	108191451	108191851	401_r294	0.0	.	0.034031	0.000000	0.000000	0.000000	0.000000	0.000000	0.000000	0.000000	0.000000	0.000000	0.000000	0.027225	0.034031	0.034031	0.040837	0.068062	0.040837	0.034031	0.034031	0.034031	0.034031	0.054449	0.068062	0.068062	0.061255	0.034031	0.017015	0.047643	0.068062	0.068062	0.068062	0.064659	0.020418	0.000000	0.000000	0.000000	0.017015	0.034031	0.034031	0.068061	0.102092	0.085077	0.081674	0.119107
chr15	54585093	54585493	401_r295	0.0	.	0.095286	0.142929	0.136123	0.129317	0.136123	0.108898	0.078271	0.068062	0.068062	0.054449	0.098689	0.102092	0.136123	0.136123	0.132720	0.105495	0.112301	0.068062	0.081674	0.085077	0.068062	0.037434	0.034031	0.051046	0.068062	0.068062	0.068062	0.068062	0.037434	0.000000	0.023822	0.034031	0.034031	0.034031	0.034031	0.010209	0.000000	0.000000	0.000000	0.000000	0.000000	0.000000	0.000000	0.000000
chr1	26113378	26113778	401_r296	0.0	.	0.183766	0.170154	0.204185	0.231410	0.224604	0.231410	0.241619	0.170154	0.146332	0.149735	0.119107	0.068061	0.047643	0.105495	0.122511	0.136123	0.139526	0.190573	0.139526	0.156542	0.170154	0.228007	0.170154	0.187169	0.129317	0.132720	0.074868	0.068062	0.057852	0.102092	0.078271	0.102092	0.102092	0.112301	0.068062	0.091883	0.142929	0.170154	0.136123	0.136123	0.132720	0.095286	0.068062	0.081674
chr1	104987312	104987712	401_r297	0.0	.	0.000000	0.000000	0.034031	0.034031	0.034031	0.034031	0.034031	0.000000	0.000000	0.000000	0.000000	0.047643	0.071465	0.102092	0.102092	0.102092	0.054449	0.034031	0.054449	0.068062	0.068062	0.068062	0.081674	0.047643	0.034031	0.034031	0.034031	0.017015	0.000000	0.000000	0.000000	0.000000	0.000000	0.000000	0.020418	0.034031	0.034031	0.034031	0.034031	0.013612	0.000000	0.000000	0.000000	0.000000
chr16	53365	53765	401_r298	0.0	.	0.125914	0.102092	0.153139	0.156542	0.197379	0.190573	0.170154	0.115704	0.081674	0.040837	0.000000	0.023822	0.034031	0.034031	0.085077	0.102092	0.078271	0.068062	0.068062	0.017015	0.034031	0.068062	0.071465	0.105495	0.156542	0.136123	0.115704	0.132720	0.129317	0.081674	0.068062	0.068062	0.068062	0.057852	0.068062	0.088480	0.088480	0.068062	0.085077	0.119107	0.115704	0.122511	0.170154	0.163348
chr20	43843020	43843420	401_r299	0.0	.	0.000000	0.000000	0.000000	0.000000	0.020418	0.034031	0.054449	0.068062	0.081674	0.081674	0.068062	0.047643	0.034031	0.020418	0.000000	0.000000	0.000000	0.000000	0.000000	0.000000	0.000000	0.000000	0.000000	0.000000	0.000000	0.000000	0.000000	0.000000	0.000000	0.000000	0.000000	0.000000	0.000000	0.000000	0.000000	0.000000	0.000000	0.000000	0.013612	0.034031	0.034031	0.034031	0.034031	0.020418
chr21	31426345	31426745	401_r300	0.0	.	0.000000	0.000000	0.010209	0.030628	0.030628	0.034031	0.034031	0.030628	0.000000	0.000000	0.061255	0.068062	0.068062	0.068062	0.068062	0.006806	0.000000	0.000000	0.017015	0.034031	0.034031	0.047643	0.088480	0.085077	0.068062	0.068062	0.085077	0.047643	0.047643	0.068062	0.068062	0.034031	0.034031	0.023822	0.023822	0.034031	0.034031	0.034031	0.064659	0.044240	0.057852	0.068062	0.068062	0.037434
chr22	19479578	19479978	401_r301	0.0	.	0.129317	0.183766	0.238216	0.238216	0.255231	0.200782	0.156542	0.102092	0.132720	0.102092	0.112301	0.078271	0.068062	0.057852	0.088480	0.085077	0.166751	0.265440	0.251828	0.217797	0.193976	0.163348	0.091883	0.102092	0.108898	0.159945	0.180363	0.173557	0.183766	0.228007	0.207588	0.159945	0.204185	0.224604	0.173557	0.197379	0.187169	0.200782	0.234812	0.296068	0.313083	0.326696	0.316486	0.241619
chr3	123909757	123910157	401_r302	0.0	.	0.057852	0.051046	0.102092	0.102092	0.102092	0.095286	0.088480	0.040837	0.068062	0.068062	0.061255	0.078271	0.153139	0.193976	0.228007	0.258634	0.228007	0.156542	0.125914	0.115704	0.105495	0.102092	0.091883	0.054449	0.030628	0.000000	0.000000	0.000000	0.000000	0.000000	0.006806	0.051046	0.098689	0.108898	0.149735	0.163348	0.119107	0.071465	0.061255	0.020418	0.030628	0.034031	0.034031	0.037434
chr17	17938676	17939076	401_r303	0.0	.	0.091883	0.102092	0.102092	0.081674	0.068062	0.061255	0.078271	0.115704	0.129317	0.146332	0.170154	0.142929	0.146332	0.129317	0.139526	0.139526	0.166751	0.170154	0.166751	0.170154	0.272246	0.265440	0.248425	0.238216	0.214394	0.098689	0.061255	0.074868	0.108898	0.112301	0.125914	0.136123	0.095286	0.095286	0.102092	0.095286	0.115704	0.156542	0.163348	0.166751	0.204185	0.224604	0.183766	0.142929
chr1	147897799	147898199	401_r304	0.0	.	0.013612	0.017015	0.034031	0.034031	0.034031	0.034031	0.017015	0.000000	0.000000	0.034031	0.034031	0.034031	0.047643	0.074868	0.068062	0.068062	0.088480	0.088480	0.061255	0.034031	0.034031	0.013612	0.000000	0.000000	0.006806	0.034031	0.034031	0.034031	0.051046	0.068062	0.068062	0.081674	0.102092	0.085077	0.061255	0.034031	0.020418	0.000000	0.000000	0.000000	0.000000	0.023822	0.034031	0.034031
chr6	152634777	152635177	401_r305	0.0	.	0.000000	0.000000	0.000000	0.010209	0.034031	0.034031	0.034031	0.034031	0.023822	0.000000	0.020418	0.034031	0.034031	0.034031	0.034031	0.013612	0.000000	0.003403	0.034031	0.034031	0.034031	0.034031	0.030628	0.000000	0.000000	0.000000	0.000000	0.000000	0.000000	0.000000	0.034031	0.034031	0.034031	0.034031	0.064658	0.068062	0.068062	0.068062	0.068062	0.037434	0.006806	0.034031	0.034031	0.085077
chr6	106145585	106145985	401_r306	0.0	.	0.095286	0.119108	0.102092	0.071465	0.068062	0.074868	0.061255	0.068062	0.068062	0.088480	0.095286	0.057852	0.034031	0.034031	0.013612	0.030628	0.034031	0.071465	0.139526	0.170154	0.139526	0.153139	0.170154	0.166751	0.180363	0.231410	0.245022	0.200782	0.231410	0.238216	0.245022	0.214394	0.204185	0.142929	0.091883	0.034031	0.034031	0.034031	0.027225	0.054449	0.078271	0.105495	0.159945	0.142929
chr16	2983710	2984110	401_r307	0.0	.	0.125914	0.102092	0.102092	0.051046	0.006806	0.017015	0.034031	0.034031	0.061255	0.068062	0.051046	0.034031	0.034031	0.006806	0.020418	0.074868	0.102092	0.163348	0.200782	0.224604	0.197379	0.170154	0.108898	0.074868	0.061255	0.034031	0.034031	0.034031	0.064659	0.034031	0.037434	0.102092	0.102092	0.095286	0.102092	0.108898	0.068062	0.102092	0.108898	0.102092	0.125914	0.102092	0.068061	0.047643
chrX	12803975	12804375	401_r308	0.0	.	0.000000	0.000000	0.003403	0.034031	0.034031	0.034031	0.034031	0.030628	0.000000	0.000000	0.000000	0.000000	0.034031	0.034031	0.034031	0.034031	0.034031	0.000000	0.000000	0.000000	0.000000	0.000000	0.030628	0.034031	0.034031	0.034031	0.034031	0.003403	0.000000	0.000000	0.000000	0.000000	0.000000	0.000000	0.000000	0.020418	0.034031	0.034031	0.034031	0.034031	0.013612	0.000000	0.000000	0.000000
chr3	132236761	132237161	401_r309	0.0	.	0.000000	0.000000	0.000000	0.000000	0.000000	0.051046	0.071465	0.115704	0.136123	0.136123	0.108898	0.132720	0.095286	0.102092	0.102092	0.078271	0.034031	0.051046	0.034031	0.034031	0.034031	0.034031	0.023822	0.051046	0.108898	0.136123	0.136123	0.122511	0.105495	0.061255	0.034031	0.034031	0.037434	0.074868	0.068062	0.091883	0.136123	0.136123	0.125914	0.136123	0.112301	0.098689	0.098689	0.051046
chr20	37058465	37058865	401_r310	0.0	.	0.000000	0.000000	0.000000	0.000000	0.000000	0.000000	0.000000	0.000000	0.000000	0.003403	0.034031	0.034031	0.034031	0.034031	0.030628	0.000000	0.000000	0.000000	0.000000	0.000000	0.000000	0.000000	0.000000	0.000000	0.000000	0.000000	0.000000	0.006806	0.034031	0.034031	0.034031	0.034031	0.027225	0.023822	0.034031	0.034031	0.034031	0.034031	0.010209	0.000000	0.003403	0.034031	0.034031	0.034031
chr15	50800651	50801051	401_r311	0.0	.	0.054449	0.034031	0.057852	0.034031	0.034031	0.034031	0.040837	0.044240	0.047643	0.068062	0.068062	0.061255	0.034031	0.020418	0.000000	0.000000	0.000000	0.000000	0.000000	0.000000	0.000000	0.027225	0.064659	0.068062	0.068062	0.102092	0.074868	0.037434	0.034031	0.034031	0.000000	0.017015	0.034031	0.034031	0.034031	0.034031	0.017015	0.000000	0.000000	0.000000	0.000000	0.000000	0.000000	0.034031
chr17	78214077	78214477	401_r312	0.0	.	0.136123	0.061255	0.061255	0.071465	0.068062	0.068062	0.068062	0.040837	0.003403	0.034031	0.034031	0.034031	0.034031	0.030628	0.034031	0.034031	0.044240	0.098689	0.102092	0.074868	0.122511	0.125914	0.105495	0.136123	0.163348	0.115704	0.115704	0.129317	0.122511	0.125914	0.136123	0.122511	0.078271	0.115704	0.102092	0.105495	0.166751	0.200782	0.173557	0.207588	0.200782	0.139526	0.108898	0.146332
chr2	18047164	18047564	401_r313	0.0	.	0.353920	0.302874	0.272246	0.221200	0.279052	0.302874	0.282456	0.258634	0.316486	0.258634	0.241619	0.262037	0.299471	0.251828	0.360727	0.350517	0.302874	0.323293	0.360727	0.326696	0.360727	0.493446	0.483237	0.462819	0.421982	0.432191	0.404967	0.404967	0.442400	0.466222	0.452609	0.520671	0.530881	0.527478	0.537687	0.524074	0.394758	0.486640	0.500253	0.507059	0.476431	0.507059	0.425385	0.415176
chr7	156364310	156364710	401_r314	0.0	.	0.034031	0.034031	0.017015	0.000000	0.000000	0.000000	0.000000	0.000000	0.000000	0.000000	0.000000	0.000000	0.000000	0.006806	0.034031	0.034031	0.061255	0.068062	0.061255	0.034031	0.034031	0.006806	0.000000	0.000000	0.000000	0.000000	0.034031	0.034031	0.034031	0.034031	0.034031	0.000000	0.000000	0.000000	0.000000	0.000000	0.000000	0.000000	0.000000	0.000000	0.000000	0.000000	0.000000	0.003403
chr7	121744301	121744701	401_r315	0.0	.	0.034031	0.034031	0.017015	0.000000	0.000000	0.020418	0.034031	0.034031	0.034031	0.034031	0.013612	0.000000	0.000000	0.000000	0.000000	0.000000	0.000000	0.000000	0.000000	0.000000	0.000000	0.000000	0.000000	0.000000	0.000000	0.000000	0.000000	0.020418	0.034031	0.034031	0.034031	0.034031	0.013612	0.000000	0.017015	0.034031	0.034031	0.034031	0.034031	0.017015	0.000000	0.003403	0.034031	0.047643
chr10	18759606	18760006	401_r316	0.0	.	0.000000	0.000000	0.000000	0.000000	0.010209	0.034031	0.034031	0.034031	0.034031	0.023822	0.000000	0.000000	0.000000	0.000000	0.000000	0.000000	0.023822	0.034031	0.034031	0.034031	0.034031	0.010209	0.000000	0.000000	0.000000	0.000000	0.000000	0.000000	0.034031	0.034031	0.034031	0.034031	0.034031	0.000000	0.000000	0.000000	0.000000	0.000000	0.000000	0.000000	0.000000	0.000000	0.000000	0.000000
chr11	112735463	112735863	401_r317	0.0	.	0.068062	0.068062	0.068062	0.057852	0.034031	0.034031	0.020418	0.000000	0.000000	0.000000	0.000000	0.000000	0.000000	0.000000	0.000000	0.000000	0.000000	0.000000	0.000000	0.000000	0.023822	0.034031	0.034031	0.051046	0.068062	0.044240	0.034031	0.034031	0.017015	0.010209	0.034031	0.044240	0.068062	0.068062	0.057852	0.034031	0.023822	0.017015	0.034031	0.034031	0.034031	0.037434	0.051046	0.034031
chr1	50869450	50869850	401_r318	0.0	.	0.034031	0.034031	0.034031	0.034031	0.010209	0.000000	0.000000	0.000000	0.000000	0.000000	0.000000	0.003403	0.034031	0.034031	0.034031	0.034031	0.030628	0.000000	0.000000	0.000000	0.000000	0.000000	0.000000	0.000000	0.000000	0.000000	0.000000	0.013612	0.034031	0.034031	0.034031	0.034031	0.020418	0.000000	0.006806	0.034031	0.034031	0.034031	0.034031	0.027225	0.000000	0.000000	0.000000	0.000000
chr4	23991303	23991703	401_r319	0.0	.	0.000000	0.000000	0.000000	0.000000	0.000000	0.000000	0.000000	0.000000	0.000000	0.000000	0.000000	0.000000	0.000000	0.013612	0.057852	0.068062	0.068062	0.068062	0.054449	0.010209	0.000000	0.000000	0.000000	0.027225	0.034031	0.034031	0.034031	0.034031	0.006806	0.000000	0.000000	0.017015	0.064659	0.068062	0.068062	0.081674	0.085077	0.037434	0.034031	0.034031	0.020418	0.000000	0.000000	0.000000
chr15	95287029	95287429	401_r320	0.0	.	0.102092	0.095286	0.102092	0.044240	0.068062	0.068062	0.040837	0.054449	0.102092	0.071465	0.102092	0.102092	0.091883	0.068062	0.064659	0.034031	0.034031	0.023822	0.000000	0.000000	0.000000	0.000000	0.000000	0.017015	0.057852	0.071465	0.102092	0.102092	0.102092	0.078271	0.064659	0.034031	0.054449	0.051046	0.034031	0.054449	0.068062	0.047643	0.034031	0.034031	0.102092	0.146332	0.170154	0.170154
chr22	36929959	36930359	401_r321	0.0	.	0.085077	0.136123	0.108898	0.102092	0.102092	0.085077	0.034031	0.034031	0.034031	0.000000	0.000000	0.000000	0.000000	0.000000	0.000000	0.023822	0.034031	0.034031	0.068062	0.068062	0.044240	0.061255	0.068062	0.034031	0.057852	0.068062	0.040837	0.034031	0.034031	0.010209	0.003403	0.034031	0.034031	0.064659	0.068062	0.081674	0.088480	0.102092	0.071465	0.068062	0.051046	0.040837	0.061255	0.068062
chr5	135740433	135740833	401_r322	0.0	.	0.030628	0.034031	0.034031	0.034031	0.034031	0.003403	0.000000	0.000000	0.000000	0.000000	0.000000	0.000000	0.000000	0.000000	0.000000	0.000000	0.000000	0.000000	0.000000	0.000000	0.000000	0.000000	0.000000	0.000000	0.013612	0.034031	0.034031	0.034031	0.034031	0.020418	0.000000	0.000000	0.000000	0.000000	0.000000	0.000000	0.000000	0.006806	0.034031	0.034031	0.054449	0.068062	0.061255	0.034031
chr11	7031561	7031961	401_r323	0.0	.	0.000000	0.000000	0.000000	0.000000	0.000000	0.000000	0.000000	0.000000	0.000000	0.000000	0.000000	0.000000	0.000000	0.000000	0.000000	0.000000	0.000000	0.000000	0.000000	0.000000	0.000000	0.000000	0.000000	0.000000	0.000000	0.000000	0.000000	0.000000	0.000000	0.000000	0.000000	0.000000	0.000000	0.000000	0.000000	0.000000	0.000000	0.000000	0.000000	0.000000	0.000000	0.000000	0.020418	0.034031
chr1	164636299	164636699	401_r324	0.0	.	0.125914	0.170154	0.136123	0.095286	0.068062	0.044240	0.000000	0.000000	0.000000	0.000000	0.000000	0.006806	0.034031	0.034031	0.034031	0.034031	0.030628	0.034031	0.034031	0.047643	0.102092	0.115704	0.102092	0.102092	0.088480	0.037434	0.081674	0.102092	0.102092	0.125914	0.166751	0.105495	0.112301	0.187169	0.210991	0.187169	0.231410	0.193976	0.119107	0.091883	0.095286	0.074868	0.068062	0.068062
chr14	24959775	24960175	401_r325	0.0	.	0.010209	0.013612	0.034031	0.034031	0.034031	0.034031	0.020418	0.000000	0.013612	0.068062	0.068062	0.068062	0.068062	0.054449	0.000000	0.017015	0.034031	0.034031	0.034031	0.034031	0.017015	0.023822	0.068062	0.068062	0.095286	0.102092	0.078271	0.034031	0.034031	0.006806	0.000000	0.000000	0.027225	0.034031	0.074868	0.102092	0.102092	0.088480	0.102092	0.088480	0.068062	0.068062	0.054449	0.034031
chr17	44922654	44923054	401_r326	0.0	.	0.068062	0.057852	0.034031	0.006806	0.030628	0.034031	0.034031	0.034031	0.034031	0.003403	0.000000	0.000000	0.000000	0.000000	0.020418	0.034031	0.037434	0.068062	0.102092	0.081674	0.068062	0.064659	0.051046	0.034031	0.034031	0.034031	0.034031	0.017015	0.000000	0.000000	0.000000	0.000000	0.000000	0.000000	0.000000	0.000000	0.000000	0.037434	0.102092	0.102092	0.102092	0.166751	0.132720	0.081674
chr11	66052298	66052698	401_r327	0.0	.	0.142929	0.238216	0.262037	0.282456	0.238216	0.204185	0.156542	0.115705	0.088480	0.166751	0.176960	0.173557	0.170154	0.214394	0.234813	0.265440	0.217797	0.282455	0.241619	0.142929	0.173557	0.217797	0.190573	0.221200	0.238216	0.207588	0.197379	0.204185	0.159945	0.217797	0.245022	0.353920	0.357324	0.421982	0.398161	0.370936	0.262037	0.224604	0.166751	0.234813	0.258634	0.241619	0.245022	0.255231
chr20	3844751	3845151	401_r328	0.0	.	0.000000	0.000000	0.000000	0.000000	0.027225	0.068061	0.102092	0.102092	0.102092	0.074868	0.034031	0.000000	0.030628	0.034031	0.037434	0.068062	0.091883	0.105495	0.102092	0.129317	0.136123	0.112301	0.068062	0.068062	0.037434	0.000000	0.000000	0.000000	0.000000	0.000000	0.010209	0.044240	0.095286	0.102092	0.108898	0.139526	0.159945	0.136123	0.136123	0.129317	0.095286	0.081674	0.074868	0.068062
chr9	9730149	9730549	401_r329	0.0	.	0.068062	0.051046	0.115705	0.173557	0.170154	0.170154	0.170154	0.088480	0.010209	0.000000	0.034031	0.040837	0.068062	0.068062	0.068062	0.034031	0.057852	0.068062	0.068062	0.068062	0.068062	0.037434	0.006806	0.034031	0.034031	0.034031	0.034031	0.027225	0.000000	0.000000	0.000000	0.000000	0.000000	0.020418	0.034031	0.034031	0.034031	0.068062	0.047643	0.034031	0.030628	0.051046	0.037434	0.068062
chr8	8706837	8707237	401_r330	0.0	.	0.034031	0.034031	0.023822	0.034031	0.034031	0.034031	0.034031	0.017015	0.000000	0.000000	0.000000	0.034031	0.034031	0.034031	0.051046	0.068062	0.034031	0.034031	0.034031	0.017015	0.000000	0.000000	0.034031	0.034031	0.044240	0.068062	0.068062	0.068062	0.068062	0.057852	0.034031	0.034031	0.000000	0.000000	0.000000	0.034031	0.051046	0.068062	0.068062	0.068062	0.034031	0.017015	0.000000	0.000000
chr3	46808790	46809190	401_r331	0.0	.	0.102092	0.102092	0.068061	0.006806	0.000000	0.034031	0.034031	0.034031	0.034031	0.034031	0.000000	0.000000	0.000000	0.000000	0.000000	0.000000	0.000000	0.000000	0.000000	0.027225	0.068062	0.068062	0.068062	0.068062	0.040837	0.000000	0.000000	0.000000	0.000000	0.000000	0.000000	0.000000	0.030628	0.034031	0.034031	0.068062	0.081674	0.071465	0.068062	0.068062	0.064659	0.054449	0.034031	0.034031
chr5	56026990	56027390	401_r332	0.0	.	0.064659	0.034031	0.044240	0.034031	0.034031	0.034031	0.034031	0.027225	0.034031	0.054449	0.068062	0.068062	0.064659	0.034031	0.071465	0.068062	0.068062	0.068062	0.068062	0.057852	0.102092	0.102092	0.102092	0.102092	0.054449	0.000000	0.000000	0.000000	0.000000	0.000000	0.027225	0.068062	0.068062	0.078271	0.102092	0.091883	0.088480	0.102092	0.091883	0.068062	0.051046	0.013612	0.054449	0.102092
chr7	20395590	20395990	401_r333	0.0	.	0.051046	0.034031	0.034031	0.034031	0.034031	0.030628	0.034031	0.034031	0.034031	0.034031	0.020418	0.000000	0.000000	0.020418	0.034031	0.034031	0.034031	0.054449	0.078271	0.102092	0.125914	0.139526	0.173557	0.139526	0.102092	0.119107	0.132720	0.088480	0.125914	0.136123	0.095286	0.088480	0.091883	0.044240	0.034031	0.061255	0.095286	0.102092	0.119107	0.136123	0.136123	0.088480	0.102092	0.085077
chr8	132947136	132947536	401_r334	0.0	.	0.102092	0.088480	0.068062	0.037434	0.006806	0.006806	0.034031	0.034031	0.071465	0.102092	0.095286	0.068062	0.102092	0.064659	0.034031	0.034031	0.034031	0.040837	0.068062	0.102092	0.102092	0.102092	0.071465	0.068062	0.034031	0.034031	0.064659	0.057852	0.034031	0.034031	0.034031	0.003403	0.000000	0.000000	0.000000	0.000000	0.010209	0.057852	0.095286	0.102092	0.102092	0.112301	0.108898	0.105495
chr19	50412702	50413102	401_r335	0.0	.	0.054449	0.034031	0.098689	0.102092	0.102092	0.078271	0.068062	0.003403	0.000000	0.000000	0.013612	0.047643	0.068062	0.068062	0.088480	0.088480	0.054449	0.034031	0.040837	0.047643	0.034031	0.040837	0.078271	0.119107	0.102092	0.132720	0.129317	0.091883	0.044240	0.034031	0.017015	0.061255	0.068062	0.068062	0.068062	0.074868	0.061255	0.068062	0.068062	0.068062	0.047643	0.040837	0.034031	0.034031
chr11	67105998	67106398	401_r336	0.0	.	0.068062	0.068062	0.044240	0.006806	0.000000	0.000000	0.000000	0.034031	0.034031	0.061255	0.068062	0.068062	0.034031	0.034031	0.006806	0.000000	0.013612	0.034031	0.034031	0.034031	0.034031	0.020418	0.000000	0.006806	0.034031	0.034031	0.034031	0.034031	0.061255	0.051046	0.068062	0.068062	0.068062	0.034031	0.051046	0.034031	0.064659	0.068062	0.098689	0.180363	0.268843	0.251828	0.275649	0.275649
chr6	20401960	20402360	401_r337	0.0	.	0.136123	0.136123	0.136123	0.125914	0.105495	0.102092	0.102092	0.102092	0.085077	0.068062	0.057852	0.132720	0.234813	0.360727	0.364130	0.350517	0.275650	0.173557	0.064659	0.047643	0.068062	0.098689	0.102092	0.081674	0.064659	0.034031	0.023822	0.034031	0.064659	0.081674	0.102092	0.091883	0.102092	0.115704	0.166751	0.176960	0.193976	0.170154	0.136123	0.112301	0.095286	0.091883	0.102092	0.091883
chr17	7552759	7553159	401_r338	0.0	.	0.068062	0.047643	0.057852	0.071465	0.071465	0.102092	0.125914	0.146332	0.136123	0.166751	0.136123	0.112301	0.068062	0.037434	0.027225	0.068062	0.068062	0.068062	0.068062	0.088480	0.068062	0.078271	0.102092	0.136123	0.129317	0.136123	0.125914	0.125914	0.122511	0.119107	0.102092	0.122511	0.139526	0.115704	0.105495	0.132720	0.142929	0.102092	0.102092	0.074868	0.051046	0.034031	0.071465	0.102092
chr16	11025143	11025543	401_r339	0.0	.	0.034031	0.057852	0.061255	0.034031	0.034031	0.044240	0.044240	0.034031	0.034031	0.034031	0.023822	0.044240	0.068062	0.068062	0.098689	0.102092	0.057852	0.034031	0.034031	0.003403	0.000000	0.000000	0.000000	0.000000	0.027225	0.034031	0.034031	0.034031	0.034031	0.006806	0.000000	0.000000	0.000000	0.000000	0.023822	0.034031	0.054449	0.068062	0.068062	0.047643	0.081674	0.108898	0.102092	0.102092
chr21	45541933	45542333	401_r340	0.0	.	0.034031	0.034031	0.034031	0.034031	0.003403	0.000000	0.000000	0.000000	0.023822	0.034031	0.034031	0.061255	0.095286	0.078271	0.068062	0.088480	0.108898	0.091883	0.122511	0.170154	0.149735	0.102092	0.085077	0.064659	0.034031	0.034031	0.068062	0.074868	0.085077	0.068062	0.085077	0.102092	0.095286	0.091883	0.102092	0.098689	0.068062	0.068062	0.044240	0.040837	0.054449	0.034031	0.034031	0.034031
chr2	70218276	70218676	401_r341	0.0	.	0.017015	0.034031	0.034031	0.034031	0.034031	0.044240	0.034031	0.054449	0.068062	0.068062	0.081674	0.115704	0.115704	0.102092	0.102092	0.061255	0.020418	0.000000	0.000000	0.010209	0.040837	0.068062	0.068062	0.068062	0.057852	0.051046	0.034031	0.034031	0.034031	0.054449	0.068062	0.081674	0.156542	0.170154	0.149735	0.142929	0.190573	0.115704	0.102092	0.119107	0.139526	0.088480	0.156542	0.170154
chr6	31665545	31665945	401_r342	0.0	.	0.210991	0.255231	0.255231	0.285858	0.272246	0.234813	0.228007	0.285858	0.323293	0.292665	0.292665	0.326696	0.336905	0.370936	0.418579	0.432191	0.493446	0.415176	0.289262	0.299471	0.367533	0.289262	0.336905	0.394758	0.336905	0.224603	0.238215	0.299471	0.319889	0.360727	0.381145	0.428788	0.466222	0.575121	0.643182	0.765693	0.728259	0.626166	0.527477	0.524075	0.432191	0.387951	0.404967	0.330099
chr4	138409730	138410130	401_r343	0.0	.	0.068062	0.034031	0.034031	0.034031	0.037434	0.068062	0.068062	0.068062	0.068062	0.034031	0.000000	0.000000	0.027225	0.034031	0.034031	0.034031	0.034031	0.006806	0.000000	0.000000	0.000000	0.006806	0.034031	0.034031	0.034031	0.040837	0.061255	0.034031	0.034031	0.034031	0.037434	0.040837	0.068062	0.074868	0.102092	0.091883	0.061255	0.034031	0.027225	0.000000	0.000000	0.000000	0.000000	0.000000
chr11	71928212	71928612	401_r344	0.0	.	0.078271	0.068062	0.054449	0.017015	0.000000	0.000000	0.006806	0.061255	0.068062	0.068062	0.068062	0.061255	0.006806	0.020418	0.034031	0.034031	0.064659	0.068062	0.047643	0.034031	0.034031	0.003403	0.078271	0.129317	0.136123	0.136123	0.166751	0.091883	0.040837	0.034031	0.034031	0.003403	0.000000	0.000000	0.000000	0.000000	0.000000	0.023822	0.034031	0.034031	0.068061	0.136123	0.146332	0.142929
chr6	106180190	106180590	401_r345	0.0	.	0.115704	0.102092	0.074868	0.068062	0.102092	0.074868	0.068062	0.074868	0.078271	0.034031	0.061255	0.102092	0.095286	0.068062	0.095286	0.108898	0.068062	0.071465	0.156542	0.142929	0.122511	0.136123	0.132720	0.047643	0.034031	0.061255	0.068062	0.071465	0.102092	0.125914	0.156542	0.146332	0.166751	0.149735	0.146332	0.153139	0.159945	0.136123	0.156542	0.170154	0.085077	0.068062	0.068062	0.057852
chr8	70588367	70588767	401_r346	0.0	.	0.047643	0.034031	0.068062	0.068062	0.051046	0.068062	0.068062	0.034031	0.044240	0.085077	0.098689	0.132720	0.163348	0.159945	0.102092	0.071465	0.037434	0.006806	0.000000	0.000000	0.000000	0.000000	0.000000	0.000000	0.000000	0.000000	0.017015	0.047643	0.068062	0.095286	0.136123	0.119107	0.091883	0.132720	0.108898	0.068062	0.068062	0.064659	0.003403	0.000000	0.000000	0.000000	0.003403	0.068062
chr17	40103592	40103992	401_r347	0.0	.	0.102092	0.071465	0.068062	0.068062	0.054449	0.034031	0.034031	0.017015	0.020418	0.034031	0.034031	0.034031	0.040837	0.047643	0.034031	0.057852	0.081674	0.119107	0.156542	0.193976	0.210991	0.224604	0.180363	0.129317	0.112301	0.112301	0.102092	0.136123	0.122511	0.102092	0.061255	0.054449	0.051046	0.095286	0.102092	0.112301	0.129317	0.139526	0.142929	0.221200	0.231410	0.190573	0.156542	0.132720
chr1	39566206	39566606	401_r348	0.0	.	0.054449	0.115704	0.156542	0.170154	0.139526	0.119107	0.054449	0.013612	0.000000	0.000000	0.000000	0.000000	0.030628	0.034031	0.034031	0.047643	0.068062	0.054449	0.074868	0.102092	0.088480	0.068062	0.051046	0.027225	0.000000	0.000000	0.000000	0.027225	0.068062	0.068062	0.068062	0.068062	0.047643	0.034031	0.034031	0.034031	0.034031	0.037434	0.061255	0.068062	0.068062	0.088480	0.105495	0.074868
chr7	55508544	55508944	401_r349	0.0	.	0.020418	0.034031	0.034031	0.034031	0.034031	0.013612	0.023822	0.034031	0.034031	0.051046	0.068062	0.044240	0.034031	0.068062	0.051046	0.034031	0.034031	0.054449	0.034031	0.034031	0.044240	0.108898	0.115704	0.102092	0.102092	0.091883	0.027225	0.027225	0.057852	0.068062	0.068062	0.115705	0.159945	0.146332	0.163348	0.170154	0.142929	0.112301	0.102092	0.102092	0.132720	0.115704	0.074868	0.068062
chr11	62855664	62856064	401_r350	0.0	.	0.115704	0.122511	0.112301	0.105495	0.102092	0.102092	0.051046	0.054449	0.061255	0.034031	0.091883	0.136123	0.146332	0.136123	0.136123	0.078271	0.040837	0.037434	0.061255	0.068062	0.068062	0.081674	0.068062	0.040837	0.034031	0.054449	0.071465	0.074868	0.102092	0.102092	0.081674	0.044240	0.027225	0.023822	0.040837	0.068062	0.102092	0.159945	0.180363	0.163348	0.136123	0.102092	0.064659	0.057852
chr2	169571798	169572198	401_r351	0.0	.	0.000000	0.000000	0.000000	0.003403	0.034031	0.034031	0.034031	0.034031	0.054449	0.068062	0.068062	0.071465	0.102092	0.078271	0.034031	0.061255	0.098689	0.095286	0.102092	0.102092	0.074868	0.034031	0.017015	0.034031	0.034031	0.034031	0.040837	0.057852	0.051046	0.068062	0.068062	0.085077	0.068062	0.085077	0.102092	0.115704	0.112301	0.102092	0.068061	0.034031	0.020418	0.000000	0.000000	0.027225
chr19	4959165	4959565	401_r352	0.0	.	0.000000	0.000000	0.000000	0.010209	0.034031	0.034031	0.034031	0.034031	0.023822	0.000000	0.013612	0.034031	0.034031	0.034031	0.034031	0.020418	0.000000	0.000000	0.000000	0.000000	0.013612	0.034031	0.034031	0.034031	0.034031	0.020418	0.000000	0.000000	0.000000	0.000000	0.000000	0.006806	0.034031	0.034031	0.034031	0.034031	0.027225	0.000000	0.000000	0.000000	0.010209	0.034031	0.034031	0.034031
chr19	41457223	41457623	401_r353	0.0	.	0.047643	0.068062	0.102092	0.102092	0.078271	0.054449	0.040837	0.034031	0.034031	0.034031	0.034031	0.027225	0.000000	0.000000	0.000000	0.000000	0.010209	0.034031	0.054449	0.071465	0.102092	0.091883	0.098689	0.081674	0.064659	0.040837	0.068062	0.037434	0.034031	0.034031	0.027225	0.000000	0.000000	0.000000	0.000000	0.034031	0.034031	0.034031	0.040837	0.068062	0.044240	0.068062	0.102092	0.095286
chr21	36385256	36385656	401_r354	0.0	.	0.068062	0.068062	0.051046	0.034031	0.013612	0.000000	0.000000	0.000000	0.000000	0.023822	0.034031	0.034031	0.034031	0.034031	0.027225	0.034031	0.054449	0.102092	0.102092	0.085077	0.068062	0.047643	0.000000	0.000000	0.027225	0.054449	0.078271	0.102092	0.129317	0.125914	0.115704	0.091883	0.068062	0.040837	0.017015	0.000000	0.020418	0.034031	0.034031	0.034031	0.034031	0.013612	0.006806	0.034031
chr2	201223437	201223837	401_r355	0.0	.	0.173557	0.146332	0.170154	0.204185	0.217797	0.231410	0.228007	0.204185	0.170154	0.122511	0.034031	0.078271	0.102092	0.132720	0.170154	0.153139	0.091883	0.122511	0.105495	0.125914	0.214394	0.238216	0.221200	0.299471	0.248425	0.159945	0.136123	0.183766	0.132720	0.176960	0.234813	0.316486	0.289262	0.248425	0.221200	0.204185	0.146332	0.108898	0.156542	0.146332	0.136123	0.142929	0.190573	0.193976
chr20	33864025	33864425	401_r356	0.0	.	0.289262	0.255231	0.204185	0.125914	0.051046	0.057852	0.071465	0.105495	0.146332	0.176960	0.187169	0.200782	0.166751	0.115704	0.119107	0.102092	0.102092	0.102092	0.125914	0.078271	0.061255	0.034031	0.054449	0.085077	0.183766	0.238216	0.275649	0.299471	0.258634	0.190573	0.170154	0.153139	0.204185	0.238216	0.204185	0.173557	0.183766	0.088480	0.057852	0.119107	0.204185	0.217797	0.238216	0.217797
chr19	2702512	2702912	401_r357	0.0	.	0.061255	0.034031	0.034031	0.003403	0.000000	0.034031	0.034031	0.034031	0.068061	0.102092	0.068062	0.068062	0.068062	0.034031	0.000000	0.000000	0.000000	0.000000	0.000000	0.000000	0.000000	0.000000	0.000000	0.027225	0.034031	0.034031	0.037434	0.068062	0.040837	0.034031	0.054449	0.098689	0.068062	0.098689	0.102092	0.081674	0.064659	0.068062	0.037434	0.085077	0.119107	0.142929	0.170154	0.170154
chr1	66305884	66306284	401_r358	0.0	.	0.013612	0.000000	0.000000	0.000000	0.034031	0.034031	0.047643	0.068062	0.078271	0.068062	0.091883	0.088480	0.068062	0.057852	0.034031	0.037434	0.034031	0.034031	0.034031	0.034031	0.006806	0.000000	0.000000	0.000000	0.000000	0.017015	0.034031	0.034031	0.034031	0.034031	0.023822	0.054449	0.098689	0.129317	0.139526	0.163348	0.115704	0.071465	0.040837	0.030628	0.023822	0.034031	0.037434	0.098689
chr13	30703872	30704272	401_r359	0.0	.	0.068062	0.061255	0.034031	0.034031	0.000000	0.000000	0.000000	0.023822	0.068062	0.068062	0.068062	0.068062	0.044240	0.000000	0.017015	0.034031	0.034031	0.034031	0.034031	0.017015	0.037434	0.091883	0.102092	0.119107	0.170154	0.132720	0.078271	0.095286	0.085077	0.034031	0.034031	0.068061	0.074868	0.081674	0.119107	0.170154	0.136123	0.187169	0.190573	0.159945	0.136123	0.136123	0.051046	0.034031
chr12	51070198	51070598	401_r360	0.0	.	0.102092	0.095286	0.044240	0.047643	0.034031	0.057852	0.068062	0.068062	0.074868	0.068062	0.044240	0.034031	0.034031	0.006806	0.000000	0.000000	0.000000	0.013612	0.034031	0.034031	0.034031	0.047643	0.108898	0.102092	0.102092	0.102092	0.088480	0.013612	0.000000	0.000000	0.000000	0.000000	0.000000	0.017015	0.034031	0.034031	0.034031	0.061255	0.051046	0.034031	0.034031	0.034031	0.006806	0.000000
chr17	42853460	42853860	401_r361	0.0	.	0.034031	0.034031	0.034031	0.006806	0.020418	0.034031	0.034031	0.034031	0.034031	0.013612	0.000000	0.000000	0.000000	0.006806	0.034031	0.034031	0.047643	0.085077	0.095286	0.074868	0.102092	0.088480	0.051046	0.034031	0.027225	0.000000	0.047643	0.068062	0.068062	0.068062	0.068062	0.020418	0.000000	0.000000	0.000000	0.000000	0.037434	0.068062	0.085077	0.119107	0.136123	0.108898	0.108898	0.119107
chr5	176672264	176672664	401_r362	0.0	.	0.034031	0.064659	0.034031	0.034031	0.034031	0.034031	0.003403	0.000000	0.034031	0.034031	0.034031	0.034031	0.034031	0.000000	0.000000	0.000000	0.000000	0.000000	0.000000	0.013612	0.034031	0.034031	0.051046	0.068062	0.054449	0.034031	0.034031	0.017015	0.000000	0.000000	0.000000	0.013612	0.034031	0.034031	0.034031	0.034031	0.020418	0.010209	0.034031	0.034031	0.034031	0.034031	0.023822	0.000000
chr11	18622980	18623380	401_r363	0.0	.	0.020418	0.000000	0.000000	0.000000	0.000000	0.000000	0.000000	0.023822	0.034031	0.044240	0.068062	0.102092	0.078271	0.068062	0.057852	0.034031	0.000000	0.000000	0.000000	0.000000	0.000000	0.000000	0.000000	0.000000	0.000000	0.000000	0.000000	0.000000	0.000000	0.000000	0.023822	0.034031	0.047643	0.068062	0.068062	0.044240	0.034031	0.020418	0.000000	0.000000	0.000000	0.000000	0.027225	0.068062
chr18	9062032	9062432	401_r364	0.0	.	0.112301	0.136123	0.170154	0.170154	0.142929	0.153139	0.136123	0.081674	0.068062	0.078271	0.040837	0.034031	0.051046	0.115704	0.125914	0.132720	0.136123	0.119107	0.071465	0.102092	0.125914	0.136123	0.170154	0.187169	0.163348	0.115704	0.125914	0.136123	0.102092	0.088480	0.105495	0.112301	0.068062	0.088480	0.176960	0.166751	0.166751	0.170154	0.166751	0.088480	0.102092	0.129317	0.136123	0.119107
chr1	82337771	82338171	401_r365	0.0	.	0.054449	0.068062	0.068062	0.034031	0.034031	0.013612	0.000000	0.000000	0.000000	0.000000	0.000000	0.000000	0.000000	0.017015	0.034031	0.034031	0.034031	0.057852	0.051046	0.034031	0.034031	0.034031	0.010209	0.000000	0.000000	0.000000	0.000000	0.000000	0.000000	0.000000	0.010209	0.034031	0.034031	0.034031	0.034031	0.023822	0.000000	0.003403	0.044240	0.068062	0.068062	0.102092	0.132720	0.091883
chr10	79244981	79245381	401_r366	0.0	.	0.034031	0.054449	0.088480	0.102092	0.081674	0.068062	0.047643	0.037434	0.034031	0.034031	0.068061	0.102092	0.122511	0.136123	0.136123	0.102092	0.068062	0.023822	0.000000	0.017015	0.034031	0.034031	0.040837	0.068062	0.051046	0.034031	0.034031	0.027225	0.000000	0.000000	0.006806	0.074868	0.132720	0.136123	0.136123	0.129317	0.085077	0.071465	0.068062	0.068062	0.102092	0.098689	0.102092	0.102092
chr1	86472782	86473182	401_r367	0.0	.	0.034031	0.034031	0.006806	0.000000	0.000000	0.027225	0.034031	0.034031	0.034031	0.068062	0.040837	0.034031	0.034031	0.034031	0.020418	0.034031	0.034031	0.034031	0.034031	0.013612	0.000000	0.000000	0.023822	0.034031	0.044240	0.068062	0.068062	0.044240	0.034031	0.023822	0.000000	0.000000	0.000000	0.000000	0.000000	0.020418	0.034031	0.034031	0.034031	0.034031	0.013612	0.000000	0.000000	0.000000
chr7	34982335	34982735	401_r368	0.0	.	0.000000	0.000000	0.000000	0.000000	0.000000	0.000000	0.000000	0.000000	0.010209	0.034031	0.034031	0.034031	0.034031	0.023822	0.000000	0.000000	0.000000	0.000000	0.013612	0.034031	0.034031	0.034031	0.034031	0.020418	0.000000	0.000000	0.000000	0.000000	0.000000	0.000000	0.020418	0.034031	0.034031	0.034031	0.034031	0.013612	0.000000	0.000000	0.000000	0.000000	0.000000	0.000000	0.000000	0.000000
chr2	181348376	181348776	401_r369	0.0	.	0.034031	0.044240	0.057852	0.081674	0.102092	0.102092	0.081674	0.044240	0.020418	0.000000	0.027225	0.034031	0.068062	0.068062	0.068062	0.040837	0.034031	0.000000	0.000000	0.000000	0.000000	0.000000	0.027225	0.088480	0.102092	0.132720	0.139526	0.136123	0.081674	0.091883	0.095286	0.098689	0.068062	0.068062	0.102092	0.078271	0.068062	0.081674	0.132720	0.078271	0.091883	0.102092	0.088480	0.054449
chr16	10878938	10879338	401_r370	0.0	.	0.088480	0.081674	0.142929	0.200782	0.214394	0.234813	0.190573	0.129317	0.095286	0.095286	0.068062	0.068062	0.068062	0.068061	0.064659	0.091883	0.136123	0.136123	0.112301	0.071465	0.061255	0.034031	0.051046	0.091883	0.102092	0.085077	0.068062	0.051046	0.017015	0.034031	0.054449	0.071465	0.112301	0.129317	0.102092	0.085077	0.098689	0.085077	0.091883	0.115704	0.193976	0.170154	0.153139	0.146332
chr19	6424582	6424982	401_r371	0.0	.	0.068062	0.068062	0.078271	0.071465	0.061255	0.091883	0.102092	0.115704	0.102092	0.136123	0.112301	0.153139	0.180363	0.170154	0.125914	0.102092	0.051046	0.023822	0.064659	0.074868	0.119107	0.136123	0.112301	0.085077	0.105495	0.129317	0.136123	0.173557	0.224604	0.193976	0.125914	0.102092	0.064659	0.037434	0.102092	0.102092	0.108898	0.149735	0.132720	0.078271	0.102092	0.095286	0.088480	0.068062
chr14	96901298	96901698	401_r372	0.0	.	0.000000	0.000000	0.000000	0.000000	0.000000	0.000000	0.000000	0.023822	0.034031	0.034031	0.034031	0.034031	0.010209	0.027225	0.034031	0.068062	0.068062	0.068062	0.040837	0.034031	0.000000	0.000000	0.000000	0.000000	0.000000	0.000000	0.000000	0.000000	0.000000	0.000000	0.000000	0.000000	0.000000	0.000000	0.000000	0.023822	0.034031	0.034031	0.034031	0.034031	0.010209	0.000000	0.000000	0.013612
chr5	1772432	1772832	401_r373	0.0	.	0.000000	0.000000	0.000000	0.000000	0.000000	0.000000	0.000000	0.000000	0.000000	0.020418	0.034031	0.034031	0.034031	0.034031	0.013612	0.027225	0.064659	0.068062	0.068062	0.071465	0.074868	0.037434	0.034031	0.051046	0.064659	0.068062	0.068062	0.068062	0.051046	0.034031	0.000000	0.000000	0.000000	0.000000	0.000000	0.000000	0.000000	0.000000	0.000000	0.013612	0.034031	0.034031	0.034031	0.034031
chr14	20491475	20491875	401_r374	0.0	.	0.102092	0.091883	0.098689	0.102092	0.098689	0.034031	0.034031	0.003403	0.000000	0.000000	0.000000	0.000000	0.034031	0.034031	0.044240	0.102092	0.102092	0.088480	0.102092	0.091883	0.034031	0.034031	0.013612	0.000000	0.000000	0.023822	0.061255	0.068062	0.074868	0.102092	0.105495	0.098689	0.102092	0.095286	0.068062	0.074868	0.044240	0.034031	0.034031	0.044240	0.064659	0.068062	0.068062	0.068062
chr17	75753685	75754085	401_r375	0.0	.	0.119107	0.112301	0.115704	0.108898	0.170154	0.115704	0.125914	0.187170	0.231410	0.170154	0.176960	0.173557	0.119108	0.091883	0.102092	0.108898	0.115704	0.136123	0.132720	0.190573	0.217797	0.187169	0.153139	0.149735	0.081674	0.061255	0.091883	0.085077	0.068062	0.071465	0.129317	0.129317	0.136123	0.142929	0.166751	0.085077	0.068062	0.068062	0.078271	0.068062	0.095286	0.119107	0.102092	0.119107
chr4	23897686	23898086	401_r376	0.0	.	0.034031	0.003403	0.000000	0.010209	0.034031	0.034031	0.034031	0.068062	0.057852	0.034031	0.034031	0.054449	0.051046	0.068062	0.068062	0.068062	0.047643	0.017015	0.000000	0.023822	0.034031	0.037434	0.068062	0.074868	0.091883	0.102092	0.098689	0.068062	0.088480	0.054449	0.064659	0.068062	0.068062	0.040837	0.034031	0.013612	0.034031	0.034031	0.034031	0.034031	0.023822	0.034031	0.068062	0.068062
chr19	17282218	17282618	401_r377	0.0	.	0.193976	0.258634	0.234813	0.292665	0.313083	0.330099	0.268843	0.275649	0.217797	0.204185	0.170154	0.224603	0.285858	0.381145	0.408370	0.404967	0.425385	0.394758	0.306277	0.306277	0.343711	0.299471	0.347114	0.401564	0.360727	0.367533	0.360727	0.299471	0.268843	0.309680	0.265440	0.262037	0.234813	0.245022	0.265440	0.353920	0.377742	0.384548	0.418579	0.404967	0.340308	0.285858	0.279053	0.272246
chr6	44223434	44223834	401_r378	0.0	.	0.034031	0.064659	0.068062	0.068062	0.098689	0.136123	0.105495	0.119107	0.136123	0.105495	0.068062	0.051046	0.017015	0.000000	0.000000	0.000000	0.000000	0.006806	0.047643	0.068062	0.068062	0.095286	0.112301	0.088480	0.068062	0.068062	0.040837	0.017015	0.000000	0.000000	0.000000	0.020418	0.034031	0.034031	0.054449	0.068062	0.047643	0.047643	0.085077	0.081674	0.074868	0.102092	0.088480	0.051046
chr17	78020247	78020647	401_r379	0.0	.	0.068062	0.068062	0.051046	0.102092	0.068062	0.102092	0.102092	0.098689	0.071465	0.146332	0.136123	0.136123	0.176960	0.197379	0.125914	0.129317	0.142929	0.166751	0.139526	0.136123	0.136123	0.163348	0.125914	0.102092	0.173557	0.176960	0.142929	0.159945	0.204185	0.163348	0.136123	0.129317	0.108898	0.068062	0.040837	0.068062	0.095286	0.078271	0.068062	0.064659	0.034031	0.006806	0.000000	0.000000
chr1	9476705	9477105	401_r380	0.0	.	0.034031	0.034031	0.034031	0.020418	0.000000	0.000000	0.000000	0.000000	0.000000	0.000000	0.000000	0.023822	0.034031	0.057852	0.068062	0.085077	0.078271	0.095286	0.078271	0.068062	0.064659	0.081674	0.074868	0.085077	0.102092	0.088480	0.054449	0.044240	0.051046	0.034031	0.034031	0.057852	0.057852	0.034031	0.037434	0.068062	0.044240	0.034031	0.034031	0.030628	0.000000	0.000000	0.000000	0.000000
chr1	155277126	155277526	401_r381	0.0	.	0.183766	0.187170	0.183766	0.200782	0.200782	0.156542	0.095286	0.054449	0.034031	0.003403	0.003403	0.068061	0.102092	0.102092	0.153139	0.217797	0.200782	0.190573	0.214394	0.255231	0.207588	0.228006	0.299471	0.302874	0.245022	0.251828	0.292665	0.224603	0.200782	0.204185	0.248425	0.176960	0.221200	0.296068	0.319889	0.353920	0.364130	0.323293	0.275649	0.282455	0.214394	0.200782	0.221200	0.340308
chr2	17749960	17750360	401_r382	0.0	.	0.513865	0.340308	0.262037	0.176960	0.248425	0.306277	0.272246	0.313083	0.330099	0.296068	0.292665	0.381145	0.452609	0.510462	0.571718	0.581927	0.602345	0.609151	0.541090	0.490043	0.456012	0.394757	0.272246	0.228007	0.210991	0.340308	0.391355	0.493447	0.537687	0.561508	0.442400	0.418579	0.421982	0.500253	0.449206	0.510462	0.585330	0.622764	0.595539	0.677213	0.629570	0.595539	0.527478	0.541090
chr10	124158611	124159011	401_r383	0.0	.	0.034031	0.034031	0.030628	0.000000	0.006806	0.068062	0.091883	0.115704	0.136123	0.159945	0.102092	0.078271	0.054449	0.040837	0.064659	0.068062	0.068062	0.068062	0.061255	0.030628	0.068062	0.068062	0.068062	0.068062	0.044240	0.000000	0.000000	0.000000	0.000000	0.017015	0.034031	0.034031	0.040837	0.068062	0.051046	0.034031	0.034031	0.027225	0.000000	0.006806	0.034031	0.037434	0.068062	0.068062
chr3	160017024	160017424	401_r384	0.0	.	0.034031	0.027225	0.000000	0.013612	0.034031	0.034031	0.034031	0.057852	0.088480	0.078271	0.119107	0.170154	0.146332	0.108898	0.159945	0.119108	0.068062	0.098689	0.095286	0.034031	0.071465	0.102092	0.102092	0.136123	0.170154	0.149735	0.136123	0.129317	0.136123	0.132720	0.129317	0.136123	0.112301	0.068062	0.061255	0.057852	0.037434	0.102092	0.136123	0.129317	0.136123	0.132720	0.068061	0.034031
chr8	113670850	113671250	401_r385	0.0	.	0.000000	0.000000	0.000000	0.000000	0.010209	0.034031	0.034031	0.034031	0.057852	0.057852	0.034031	0.085077	0.102092	0.078271	0.068062	0.098689	0.085077	0.068062	0.068062	0.068062	0.037434	0.000000	0.000000	0.000000	0.000000	0.000000	0.000000	0.000000	0.000000	0.000000	0.000000	0.000000	0.000000	0.010209	0.034031	0.034031	0.034031	0.034031	0.023822	0.000000	0.000000	0.000000	0.000000	0.000000
chr11	66349117	66349517	401_r386	0.0	.	0.517268	0.425385	0.316486	0.228006	0.193976	0.183766	0.265440	0.333502	0.319889	0.306277	0.265440	0.268843	0.183766	0.238216	0.204185	0.265440	0.180363	0.163348	0.081674	0.074868	0.040837	0.064659	0.102092	0.108898	0.129317	0.125914	0.129317	0.102092	0.095286	0.068062	0.044240	0.010209	0.017015	0.091883	0.136123	0.136123	0.153139	0.166751	0.112301	0.136123	0.200782	0.190573	0.166751	0.173557
chr9	135621895	135622295	401_r387	0.0	.	0.068062	0.068062	0.095286	0.129317	0.132720	0.132720	0.136123	0.095286	0.064659	0.068062	0.037434	0.034031	0.034031	0.010209	0.000000	0.000000	0.000000	0.000000	0.020418	0.034031	0.034031	0.034031	0.034031	0.013612	0.003403	0.034031	0.034031	0.061255	0.112301	0.129317	0.102092	0.102092	0.081674	0.057852	0.034031	0.057852	0.102092	0.102092	0.102092	0.132720	0.112301	0.074868	0.095286	0.068062
chr12	55966598	55966998	401_r388	0.0	.	0.010209	0.034031	0.047643	0.068062	0.068062	0.057852	0.044240	0.081674	0.078271	0.102092	0.166751	0.258634	0.210991	0.193976	0.170154	0.115704	0.037434	0.064659	0.071465	0.102092	0.125914	0.187169	0.173557	0.200782	0.170154	0.136123	0.064658	0.068062	0.091883	0.108898	0.180363	0.224604	0.228007	0.180363	0.163348	0.091883	0.081674	0.115704	0.136123	0.136123	0.136123	0.122511	0.064659	0.078271
chr15	60121664	60122064	401_r389	0.0	.	0.112301	0.102092	0.112301	0.197379	0.302874	0.302874	0.306277	0.306277	0.268843	0.139526	0.088480	0.068062	0.057852	0.006806	0.000000	0.000000	0.003403	0.034031	0.047643	0.068062	0.068062	0.064659	0.034031	0.020418	0.000000	0.000000	0.000000	0.000000	0.027225	0.034031	0.034031	0.057852	0.068062	0.040837	0.081674	0.136123	0.125914	0.136123	0.156542	0.122511	0.068062	0.054449	0.034031	0.040837
chr14	105613515	105613915	401_r390	0.0	.	0.102092	0.037434	0.013612	0.000000	0.027225	0.047643	0.068062	0.068062	0.088480	0.108898	0.125914	0.136123	0.136123	0.115704	0.068062	0.030628	0.023822	0.034031	0.064659	0.085077	0.105495	0.112301	0.102092	0.088480	0.085077	0.064659	0.034031	0.034031	0.054449	0.068062	0.068062	0.088480	0.136123	0.108898	0.108898	0.183766	0.183766	0.136123	0.125914	0.095286	0.020418	0.000000	0.000000	0.000000
chr19	46704503	46704903	401_r391	0.0	.	0.098689	0.068062	0.037434	0.027225	0.010209	0.034031	0.030628	0.034031	0.034031	0.047643	0.034031	0.044240	0.102092	0.136123	0.115704	0.102092	0.091883	0.034031	0.000000	0.000000	0.000000	0.000000	0.000000	0.054449	0.102092	0.102092	0.102092	0.129317	0.115705	0.068062	0.068062	0.068062	0.040837	0.000000	0.010209	0.037434	0.068062	0.068062	0.068062	0.057852	0.064659	0.047643	0.068062	0.068062
chr12	49126969	49127369	401_r392	0.0	.	0.091883	0.081674	0.095286	0.102092	0.102092	0.098689	0.071465	0.051046	0.068062	0.068062	0.091883	0.088480	0.095286	0.102092	0.102092	0.078271	0.047643	0.064659	0.044240	0.081674	0.102092	0.156542	0.136123	0.129317	0.153139	0.180363	0.149735	0.136123	0.132720	0.098689	0.074868	0.102092	0.149735	0.200782	0.176960	0.153139	0.102092	0.061255	0.037434	0.034031	0.034031	0.068062	0.061255	0.040837
chr1	1579926	1580326	401_r393	0.0	.	0.068062	0.037434	0.057852	0.078271	0.122511	0.102092	0.102092	0.078271	0.057852	0.000000	0.034031	0.034031	0.034031	0.034031	0.068062	0.034031	0.034031	0.034031	0.034031	0.000000	0.000000	0.000000	0.000000	0.000000	0.000000	0.000000	0.000000	0.000000	0.000000	0.000000	0.003403	0.034031	0.034031	0.034031	0.034031	0.030628	0.000000	0.000000	0.000000	0.000000	0.000000	0.000000	0.023822	0.034031
chr8	136081468	136081868	401_r394	0.0	.	0.000000	0.000000	0.000000	0.000000	0.000000	0.027225	0.034031	0.037434	0.085077	0.136123	0.108898	0.102092	0.102092	0.085077	0.034031	0.061255	0.068062	0.064659	0.034031	0.034031	0.006806	0.000000	0.000000	0.023822	0.054449	0.085077	0.102092	0.102092	0.078271	0.047643	0.017015	0.034031	0.068062	0.068062	0.071465	0.102092	0.068062	0.040837	0.068062	0.088480	0.102092	0.102092	0.095286	0.068062
chr1	168291480	168291880	401_r395	0.0	.	0.003403	0.000000	0.000000	0.013612	0.054449	0.088480	0.102092	0.102092	0.088480	0.047643	0.044240	0.044240	0.068062	0.068062	0.091883	0.071465	0.057852	0.034031	0.037434	0.044240	0.061255	0.102092	0.153139	0.166751	0.159945	0.159945	0.136123	0.085077	0.068062	0.057852	0.051046	0.061255	0.068062	0.081674	0.088480	0.068062	0.040837	0.034031	0.020418	0.013612	0.054449	0.068062	0.068062	0.074868
chr17	39876210	39876610	401_r396	0.0	.	0.068062	0.054449	0.023822	0.000000	0.000000	0.000000	0.000000	0.000000	0.000000	0.000000	0.000000	0.003403	0.044240	0.068062	0.068062	0.068062	0.088480	0.057852	0.034031	0.034031	0.047643	0.054449	0.081674	0.136123	0.136123	0.122511	0.112301	0.088480	0.034031	0.034031	0.034031	0.013612	0.000000	0.000000	0.000000	0.000000	0.030628	0.068062	0.068062	0.068062	0.068062	0.037434	0.013612	0.034031
chr7	106895231	106895631	401_r397	0.0	.	0.034031	0.051046	0.068062	0.054449	0.068062	0.074868	0.125914	0.136123	0.115704	0.115704	0.129317	0.061255	0.034031	0.071465	0.115704	0.136123	0.136123	0.136123	0.098689	0.040837	0.000000	0.000000	0.020418	0.051046	0.068062	0.081674	0.129317	0.115704	0.085077	0.085077	0.095286	0.074868	0.078271	0.102092	0.091883	0.095286	0.068062	0.057852	0.054449	0.108898	0.119107	0.136123	0.136123	0.139526
chr1	11783600	11784000	401_r398	0.0	.	0.034031	0.034031	0.034031	0.034031	0.034031	0.030628	0.034031	0.034031	0.034031	0.034031	0.003403	0.000000	0.000000	0.000000	0.003403	0.034031	0.037434	0.068062	0.068062	0.064659	0.034031	0.030628	0.000000	0.000000	0.000000	0.000000	0.010209	0.051046	0.068062	0.068062	0.068062	0.057852	0.017015	0.000000	0.000000	0.000000	0.017015	0.068062	0.088480	0.119107	0.170154	0.153139	0.102092	0.173557
chr3	47175665	47176065	401_r399	0.0	.	0.037434	0.027225	0.000000	0.000000	0.000000	0.000000	0.000000	0.000000	0.027225	0.034031	0.034031	0.034031	0.034031	0.006806	0.000000	0.000000	0.000000	0.023822	0.102092	0.149735	0.170154	0.170154	0.146332	0.068062	0.020418	0.000000	0.010209	0.040837	0.068062	0.068062	0.068062	0.057852	0.027225	0.000000	0.010209	0.034031	0.034031	0.047643	0.068062	0.078271	0.068062	0.068062	0.122511	0.173557
chr15	64381224	64381624	401_r400	0.0	.	0.013612	0.034031	0.034031	0.034031	0.057852	0.054449	0.034031	0.040837	0.102092	0.112301	0.102092	0.102092	0.095286	0.034031	0.000000	0.000000	0.000000	0.013612	0.034031	0.061255	0.078271	0.102092	0.088480	0.068062	0.040837	0.023822	0.000000	0.000000	0.000000	0.023822	0.034031	0.037434	0.091883	0.119107	0.112301	0.102092	0.122511	0.078271	0.051046	0.034031	0.034031	0.040837	0.034031	0.037434
chr15	80977637	80978037	401_r401	0.0	.	0.013612	0.000000	0.010209	0.034031	0.057852	0.068062	0.068062	0.057852	0.034031	0.010209	0.023822	0.034031	0.034031	0.034031	0.034031	0.010209	0.000000	0.000000	0.000000	0.000000	0.000000	0.000000	0.000000	0.000000	0.000000	0.000000	0.000000	0.000000	0.000000	0.000000	0.000000	0.000000	0.000000	0.000000	0.000000	0.000000	0.000000	0.000000	0.000000	0.000000	0.000000	0.017015	0.044240	0.068062
chr3	184261434	184261834	401_r402	0.0	.	0.034031	0.034031	0.061255	0.034031	0.034031	0.034031	0.054449	0.040837	0.051046	0.068062	0.068062	0.047643	0.034031	0.017015	0.000000	0.000000	0.000000	0.000000	0.000000	0.044240	0.068062	0.068062	0.068062	0.078271	0.091883	0.098689	0.102092	0.102092	0.091883	0.044240	0.037434	0.034031	0.085077	0.136123	0.125914	0.102092	0.102092	0.071465	0.034031	0.034031	0.044240	0.098689	0.139526	0.136123
chr6	27139127	27139527	401_r403	0.0	.	0.068062	0.102092	0.054449	0.034031	0.034031	0.034031	0.000000	0.000000	0.013612	0.034031	0.034031	0.044240	0.068062	0.064659	0.068062	0.068062	0.057852	0.068062	0.057852	0.034031	0.034031	0.034031	0.000000	0.000000	0.000000	0.017015	0.047643	0.078271	0.112301	0.166751	0.153139	0.149735	0.156542	0.132720	0.105495	0.132720	0.122511	0.105495	0.095286	0.098689	0.105495	0.112301	0.102092	0.102092
chr7	136030762	136031162	401_r404	0.0	.	0.000000	0.000000	0.000000	0.000000	0.000000	0.000000	0.000000	0.000000	0.000000	0.013612	0.034031	0.034031	0.034031	0.034031	0.020418	0.000000	0.000000	0.000000	0.000000	0.000000	0.000000	0.000000	0.000000	0.000000	0.000000	0.000000	0.030628	0.047643	0.068062	0.068062	0.068062	0.037434	0.020418	0.000000	0.010209	0.034031	0.034031	0.037434	0.068062	0.074868	0.068062	0.068062	0.064659	0.034031
chr1	22508341	22508741	401_r405	0.0	.	0.085077	0.081674	0.068062	0.068062	0.057852	0.051046	0.054449	0.068062	0.068062	0.095286	0.102092	0.081674	0.068062	0.068062	0.091883	0.102092	0.102092	0.102092	0.102092	0.044240	0.000000	0.000000	0.000000	0.000000	0.034031	0.061255	0.068062	0.068062	0.068062	0.034031	0.006806	0.000000	0.013612	0.034031	0.034031	0.034031	0.034031	0.047643	0.034031	0.034031	0.037434	0.068062	0.040837	0.040837
chr7	134050954	134051354	401_r406	0.0	.	0.000000	0.000000	0.000000	0.006806	0.034031	0.034031	0.047643	0.068062	0.068062	0.068062	0.068062	0.054449	0.034031	0.027225	0.000000	0.000000	0.017015	0.034031	0.047643	0.068062	0.068062	0.051046	0.034031	0.020418	0.000000	0.020418	0.034031	0.037434	0.068062	0.068062	0.078271	0.068062	0.098689	0.088480	0.136123	0.105495	0.136123	0.102092	0.081674	0.034031	0.037434	0.054449	0.068062	0.068062
chr1	154326463	154326863	401_r407	0.0	.	0.632973	0.670407	0.636376	0.571717	0.602345	0.649988	0.626167	0.629570	0.622764	0.503656	0.479834	0.527478	0.534284	0.452610	0.425385	0.353920	0.275649	0.350517	0.445803	0.527478	0.636376	0.694228	0.537687	0.527478	0.432191	0.387951	0.445804	0.568314	0.510462	0.619360	0.605748	0.510462	0.537687	0.554702	0.537687	0.547896	0.564911	0.493446	0.469625	0.367533	0.377742	0.367533	0.370936	0.313083
chr3	156582764	156583164	401_r408	0.0	.	0.044240	0.037434	0.034031	0.034031	0.034031	0.034031	0.040837	0.034031	0.034031	0.034031	0.034031	0.010209	0.027225	0.068062	0.068062	0.068062	0.068062	0.091883	0.068062	0.098689	0.102092	0.102092	0.054449	0.068062	0.037434	0.034031	0.034031	0.030628	0.000000	0.000000	0.000000	0.017015	0.034031	0.034031	0.061255	0.068062	0.051046	0.091883	0.102092	0.074868	0.068062	0.132720	0.095286	0.102092
chr2	13666878	13667278	401_r409	0.0	.	0.013612	0.034031	0.064659	0.095286	0.102092	0.091883	0.108898	0.105495	0.088480	0.102092	0.098689	0.061255	0.034031	0.020418	0.020418	0.034031	0.061255	0.068062	0.085077	0.081674	0.112302	0.142929	0.136123	0.153139	0.163348	0.125914	0.068062	0.091883	0.068062	0.074868	0.115705	0.136123	0.112301	0.102092	0.068062	0.020418	0.000000	0.000000	0.000000	0.000000	0.057852	0.068062	0.085077	0.146332
chr10	123402555	123402955	401_r410	0.0	.	0.000000	0.000000	0.000000	0.000000	0.000000	0.000000	0.000000	0.000000	0.000000	0.000000	0.000000	0.000000	0.000000	0.000000	0.006806	0.034031	0.034031	0.034031	0.034031	0.054449	0.034031	0.034031	0.034031	0.034031	0.006806	0.000000	0.000000	0.000000	0.023822	0.068062	0.088480	0.142929	0.170154	0.146332	0.102092	0.081674	0.027225	0.000000	0.000000	0.000000	0.000000	0.000000	0.000000	0.006806
chr3	63782400	63782800	401_r411	0.0	.	0.000000	0.000000	0.000000	0.000000	0.000000	0.000000	0.000000	0.000000	0.000000	0.000000	0.000000	0.000000	0.000000	0.000000	0.000000	0.000000	0.000000	0.000000	0.000000	0.000000	0.000000	0.000000	0.000000	0.000000	0.000000	0.000000	0.000000	0.000000	0.000000	0.000000	0.000000	0.000000	0.000000	0.000000	0.006806	0.034031	0.034031	0.034031	0.034031	0.027225	0.000000	0.000000	0.000000	0.000000
chr12	109310404	109310804	401_r412	0.0	.	0.000000	0.000000	0.000000	0.030628	0.034031	0.037434	0.068062	0.068062	0.037434	0.034031	0.030628	0.000000	0.000000	0.000000	0.000000	0.000000	0.000000	0.000000	0.000000	0.000000	0.000000	0.000000	0.000000	0.000000	0.013612	0.034031	0.034031	0.034031	0.034031	0.020418	0.000000	0.000000	0.000000	0.000000	0.000000	0.000000	0.000000	0.000000	0.000000	0.000000	0.000000	0.000000	0.000000	0.000000
chr2	177283952	177284352	401_r413	0.0	.	0.102092	0.091883	0.078271	0.098689	0.105495	0.136123	0.142929	0.193976	0.170154	0.132720	0.159945	0.146332	0.068062	0.068062	0.068062	0.010209	0.000000	0.020418	0.034031	0.074868	0.129317	0.163348	0.149735	0.136123	0.095286	0.068062	0.054449	0.108898	0.136123	0.146332	0.142929	0.122511	0.061255	0.034031	0.027225	0.034031	0.098689	0.132720	0.136123	0.153139	0.183766	0.139526	0.125914	0.139526
chr1	199941911	199942311	401_r414	0.0	.	0.000000	0.000000	0.000000	0.000000	0.000000	0.000000	0.013612	0.034031	0.034031	0.034031	0.068062	0.054449	0.034031	0.034031	0.034031	0.017015	0.034031	0.057852	0.085077	0.102092	0.132720	0.136123	0.112301	0.085077	0.102092	0.054449	0.034031	0.061255	0.095286	0.068062	0.068062	0.088480	0.074868	0.040837	0.051046	0.091883	0.081674	0.068062	0.078271	0.085077	0.044240	0.034031	0.034031	0.023822
chr1	155050957	155051357	401_r415	0.0	.	0.163348	0.197379	0.238216	0.224603	0.302874	0.319889	0.384548	0.367533	0.469625	0.435594	0.415176	0.357324	0.411773	0.357324	0.377742	0.445803	0.449206	0.418579	0.476431	0.442400	0.377742	0.381145	0.466222	0.520671	0.626167	0.697632	0.690825	0.609151	0.503656	0.411773	0.394758	0.418579	0.370936	0.435594	0.479834	0.493447	0.442400	0.524074	0.541090	0.619360	0.701034	0.871188	0.888204	0.901816
chr11	113334070	113334470	401_r416	0.0	.	0.000000	0.000000	0.000000	0.000000	0.000000	0.000000	0.013612	0.068062	0.068062	0.122511	0.149735	0.190573	0.170154	0.170154	0.115704	0.088480	0.034031	0.000000	0.000000	0.020418	0.034031	0.034031	0.064659	0.068062	0.047643	0.037434	0.068062	0.037434	0.034031	0.034031	0.030628	0.013612	0.098689	0.102092	0.102092	0.102092	0.088480	0.003403	0.034031	0.034031	0.034031	0.034031	0.034031	0.000000
chr17	78121162	78121562	401_r417	0.0	.	0.057852	0.068062	0.068062	0.105495	0.132720	0.078271	0.068062	0.085077	0.064659	0.034031	0.034031	0.034031	0.034031	0.034031	0.047643	0.068062	0.068062	0.051046	0.034031	0.047643	0.034031	0.034031	0.034031	0.034031	0.017015	0.074868	0.136123	0.146332	0.170154	0.180363	0.149735	0.102092	0.091883	0.108898	0.115704	0.081674	0.068062	0.081674	0.071465	0.068062	0.068062	0.068062	0.054449	0.057852
chr17	82708064	82708464	401_r418	0.0	.	0.068062	0.034031	0.034031	0.034031	0.000000	0.000000	0.023822	0.051046	0.068062	0.068062	0.068062	0.044240	0.040837	0.061255	0.068062	0.078271	0.102092	0.078271	0.051046	0.068062	0.057852	0.034031	0.054449	0.057852	0.044240	0.068062	0.068062	0.047643	0.037434	0.057852	0.040837	0.068062	0.068062	0.085077	0.068062	0.081674	0.068062	0.068062	0.081674	0.088480	0.088480	0.102092	0.102092	0.105495
chr2	206229615	206230015	401_r419	0.0	.	0.000000	0.000000	0.003403	0.034031	0.034031	0.034031	0.037434	0.064659	0.034031	0.034031	0.034031	0.030628	0.000000	0.000000	0.010209	0.034031	0.044240	0.068062	0.068062	0.061255	0.095286	0.091883	0.068062	0.068062	0.064659	0.006806	0.000000	0.000000	0.017015	0.034031	0.034031	0.034031	0.034031	0.017015	0.000000	0.000000	0.000000	0.000000	0.010209	0.034031	0.034031	0.034031	0.034031	0.023822
chr22	22931866	22932266	401_r420	0.0	.	0.173557	0.183766	0.136123	0.112301	0.047643	0.030628	0.000000	0.000000	0.034031	0.034031	0.057852	0.068062	0.078271	0.074868	0.102092	0.078271	0.081674	0.091883	0.108898	0.102092	0.102092	0.105495	0.129317	0.088480	0.078271	0.115704	0.119107	0.074868	0.068062	0.057852	0.020418	0.020418	0.034031	0.034031	0.034031	0.054449	0.047643	0.034031	0.061255	0.068062	0.071465	0.068062	0.068062	0.040837
chr13	40799462	40799862	401_r421	0.0	.	0.027225	0.000000	0.000000	0.000000	0.013612	0.034031	0.034031	0.034031	0.040837	0.074868	0.068062	0.068062	0.068062	0.061255	0.013612	0.000000	0.000000	0.000000	0.000000	0.000000	0.000000	0.000000	0.000000	0.000000	0.000000	0.000000	0.000000	0.000000	0.000000	0.034031	0.034031	0.047643	0.088480	0.102092	0.068062	0.068062	0.054449	0.013612	0.000000	0.000000	0.000000	0.000000	0.000000	0.000000
chr6	36889100	36889500	401_r422	0.0	.	0.000000	0.000000	0.000000	0.000000	0.020418	0.034031	0.034031	0.071465	0.136123	0.115704	0.102092	0.102092	0.074868	0.034031	0.044240	0.068062	0.068062	0.057852	0.034031	0.047643	0.034031	0.034031	0.034031	0.068062	0.044240	0.034031	0.034031	0.057852	0.034031	0.071465	0.102092	0.102092	0.085077	0.132720	0.098689	0.068062	0.068062	0.061255	0.003403	0.000000	0.003403	0.034031	0.034031	0.037434
chr16	10881385	10881785	401_r423	0.0	.	0.156542	0.170154	0.197379	0.187169	0.170154	0.136123	0.146332	0.108898	0.081674	0.102092	0.081674	0.051046	0.034031	0.020418	0.000000	0.027225	0.034031	0.054449	0.102092	0.105495	0.108898	0.102092	0.105495	0.068062	0.064659	0.034031	0.034031	0.010209	0.000000	0.034031	0.034031	0.034031	0.037434	0.102092	0.068062	0.068062	0.068062	0.095286	0.044240	0.068062	0.074868	0.125914	0.122511	0.159945
chr10	110249584	110249984	401_r424	0.0	.	0.034031	0.030628	0.027225	0.034031	0.034031	0.034031	0.034031	0.088480	0.102092	0.102092	0.102092	0.102092	0.020418	0.000000	0.013612	0.034031	0.034031	0.034031	0.037434	0.054449	0.034031	0.034031	0.034031	0.030628	0.030628	0.034031	0.034031	0.034031	0.034031	0.003403	0.000000	0.000000	0.000000	0.030628	0.061255	0.068062	0.068062	0.068062	0.037434	0.006806	0.000000	0.000000	0.000000	0.000000
chr11	111422881	111423281	401_r425	0.0	.	0.554702	0.612554	0.561509	0.687422	0.769096	0.714647	0.649988	0.622763	0.602345	0.408370	0.377742	0.462819	0.558105	0.469625	0.558105	0.602345	0.762290	0.769096	0.847367	0.820142	0.877994	0.860979	0.806530	0.935847	0.959668	0.806530	0.677213	0.758887	0.697631	0.704438	0.782708	0.823545	0.775902	0.779305	0.799724	0.792917	0.769096	0.830351	0.980087	1.014115	1.020922	1.071970	1.010714	0.765693
chr16	3112377	3112777	401_r426	0.0	.	0.074868	0.051046	0.023822	0.000000	0.000000	0.000000	0.003403	0.034031	0.034031	0.034031	0.061255	0.122511	0.102092	0.102092	0.115704	0.108898	0.044240	0.034031	0.034031	0.044240	0.068062	0.122511	0.187169	0.204185	0.180363	0.136123	0.081674	0.051046	0.068062	0.068062	0.102092	0.122511	0.102092	0.068062	0.068062	0.051046	0.047643	0.061255	0.102092	0.102092	0.115704	0.102092	0.081674	0.068062
chr16	14357211	14357611	401_r427	0.0	.	0.068062	0.040837	0.000000	0.017015	0.071464	0.102092	0.102092	0.102092	0.085077	0.030628	0.000000	0.034031	0.034031	0.034031	0.068062	0.102092	0.068062	0.102092	0.102092	0.068062	0.034031	0.034031	0.000000	0.000000	0.000000	0.000000	0.000000	0.054449	0.068062	0.068062	0.068062	0.068062	0.013612	0.000000	0.000000	0.000000	0.000000	0.000000	0.010209	0.051046	0.068062	0.102092	0.129317	0.125914
chr8	118385844	118386244	401_r428	0.0	.	0.000000	0.030628	0.034031	0.034031	0.034031	0.034031	0.030628	0.085077	0.102092	0.102092	0.102092	0.074868	0.017015	0.010209	0.034031	0.061255	0.068062	0.074868	0.091883	0.098689	0.095286	0.170154	0.176960	0.204185	0.173557	0.149735	0.068062	0.054449	0.013612	0.037434	0.068062	0.081674	0.102092	0.112301	0.098689	0.068062	0.054449	0.034031	0.010209	0.000000	0.061255	0.068062	0.068062	0.098689
chr8	125769307	125769707	401_r429	0.0	.	0.108898	0.068062	0.057852	0.091883	0.122511	0.136123	0.136123	0.112301	0.044240	0.044240	0.071465	0.102092	0.129317	0.136123	0.231409	0.251828	0.238216	0.210991	0.204185	0.078271	0.017015	0.000000	0.000000	0.000000	0.027225	0.034031	0.040837	0.071465	0.122511	0.108898	0.102092	0.095286	0.064659	0.023822	0.054449	0.068062	0.068062	0.068062	0.068062	0.047643	0.034031	0.034031	0.061255	0.085077
chr6	321069	321469	401_r430	0.0	.	0.034031	0.034031	0.013612	0.000000	0.000000	0.000000	0.006806	0.034031	0.034031	0.064659	0.068062	0.061255	0.044240	0.068062	0.037434	0.034031	0.034031	0.023822	0.000000	0.000000	0.006806	0.071465	0.102092	0.149735	0.221200	0.231410	0.166751	0.136123	0.088480	0.017015	0.000000	0.000000	0.003403	0.034031	0.034031	0.034031	0.034031	0.040837	0.068062	0.068062	0.068062	0.088480	0.091883	0.085077
chr3	179562688	179563088	401_r431	0.0	.	0.064659	0.068062	0.068062	0.068062	0.068062	0.037434	0.040837	0.091883	0.102092	0.095286	0.068062	0.061255	0.010209	0.000000	0.020418	0.068062	0.074868	0.122511	0.183766	0.183766	0.146332	0.170154	0.149735	0.088480	0.068062	0.081674	0.061255	0.044240	0.091883	0.142929	0.176960	0.187169	0.221200	0.207588	0.163348	0.115704	0.122511	0.129317	0.108898	0.105495	0.132720	0.132720	0.081674	0.102092
chr6	108673168	108673568	401_r432	0.0	.	0.068062	0.068062	0.071465	0.081674	0.081674	0.068062	0.068062	0.125914	0.102092	0.071465	0.068062	0.068062	0.040837	0.034031	0.051046	0.068062	0.068062	0.074868	0.156542	0.153139	0.136123	0.136123	0.108898	0.047643	0.037434	0.068062	0.098689	0.136123	0.136123	0.132720	0.132720	0.105495	0.078271	0.068062	0.068062	0.037434	0.034031	0.010209	0.000000	0.000000	0.000000	0.000000	0.044240	0.068062
chr12	11753056	11753456	401_r433	0.0	.	0.068062	0.098689	0.102092	0.102092	0.081674	0.068062	0.037434	0.034031	0.034031	0.020418	0.054449	0.068062	0.068062	0.095286	0.149735	0.170154	0.176960	0.204185	0.176960	0.122511	0.047643	0.027225	0.000000	0.000000	0.000000	0.003403	0.034031	0.057852	0.068062	0.095286	0.098689	0.102092	0.078271	0.068062	0.040837	0.034031	0.000000	0.034031	0.068062	0.068062	0.068062	0.068062	0.037434	0.034031
chr20	2652463	2652863	401_r434	0.0	.	0.125914	0.119107	0.153139	0.170154	0.146332	0.146332	0.125914	0.139526	0.173557	0.258634	0.306277	0.336905	0.319889	0.268843	0.210991	0.170154	0.156542	0.146332	0.159945	0.248425	0.268843	0.296068	0.313083	0.282455	0.190573	0.190573	0.163348	0.166751	0.204185	0.241619	0.221200	0.204185	0.156542	0.102092	0.030628	0.027225	0.088480	0.136123	0.166751	0.170154	0.142929	0.081674	0.034031	0.027225
chr15	54836383	54836783	401_r435	0.0	.	0.074868	0.102092	0.136123	0.129317	0.136123	0.108898	0.068061	0.034031	0.027225	0.000000	0.000000	0.000000	0.000000	0.000000	0.000000	0.000000	0.000000	0.000000	0.000000	0.000000	0.000000	0.000000	0.000000	0.034031	0.034031	0.034031	0.034031	0.034031	0.000000	0.000000	0.000000	0.000000	0.000000	0.000000	0.000000	0.000000	0.020418	0.034031	0.040837	0.068062	0.068062	0.081674	0.068062	0.061255
chr16	89816535	89816935	401_r436	0.0	.	0.149735	0.119107	0.085077	0.068062	0.074868	0.061255	0.088480	0.149735	0.170154	0.146332	0.115704	0.115704	0.054449	0.044240	0.102092	0.122511	0.102092	0.102092	0.122511	0.136123	0.108898	0.115704	0.173557	0.173557	0.149735	0.217797	0.224604	0.166751	0.153139	0.170154	0.122511	0.108898	0.183766	0.187169	0.122511	0.102092	0.095286	0.040837	0.085077	0.102092	0.115704	0.136123	0.149735	0.105495
chr1	224783249	224783649	401_r437	0.0	.	0.085077	0.068062	0.047643	0.010209	0.000000	0.000000	0.000000	0.034031	0.034031	0.034031	0.034031	0.034031	0.000000	0.034031	0.034031	0.034031	0.034031	0.068062	0.034031	0.034031	0.051046	0.091883	0.068062	0.068062	0.068062	0.051046	0.010209	0.000000	0.000000	0.000000	0.023822	0.034031	0.034031	0.034031	0.034031	0.010209	0.000000	0.003403	0.034031	0.034031	0.034031	0.040837	0.064659	0.034031
chr12	103085537	103085937	401_r438	0.0	.	0.044240	0.020418	0.000000	0.000000	0.000000	0.000000	0.000000	0.000000	0.010209	0.034031	0.034031	0.034031	0.034031	0.023822	0.000000	0.000000	0.000000	0.000000	0.000000	0.000000	0.000000	0.000000	0.000000	0.000000	0.023822	0.034031	0.034031	0.034031	0.034031	0.010209	0.000000	0.030628	0.034031	0.034031	0.034031	0.034031	0.003403	0.000000	0.000000	0.000000	0.023822	0.034031	0.044240	0.068062
chr20	38454028	38454428	401_r439	0.0	.	0.000000	0.000000	0.000000	0.000000	0.000000	0.000000	0.000000	0.023822	0.074868	0.102092	0.102092	0.102092	0.078271	0.027225	0.000000	0.000000	0.000000	0.000000	0.034031	0.054449	0.068062	0.068062	0.068062	0.034031	0.013612	0.000000	0.030628	0.034031	0.034031	0.034031	0.095286	0.071465	0.068062	0.068062	0.102092	0.142929	0.149735	0.170154	0.170154	0.136123	0.034031	0.020418	0.023822	0.051046
chr12	120146980	120147380	401_r440	0.0	.	0.047643	0.068062	0.068062	0.040837	0.034031	0.122511	0.136123	0.136123	0.146332	0.193976	0.136123	0.102092	0.102092	0.091883	0.044240	0.000000	0.000000	0.010209	0.034031	0.095286	0.102092	0.102092	0.125914	0.102092	0.040837	0.034031	0.034031	0.027225	0.034031	0.034031	0.034031	0.034031	0.006806	0.020418	0.034031	0.047643	0.115704	0.136123	0.146332	0.136123	0.122511	0.054449	0.034031	0.003403
chr2	47782975	47783375	401_r441	0.0	.	0.149735	0.132720	0.153139	0.153139	0.139526	0.122511	0.142929	0.149735	0.136123	0.132720	0.102092	0.057852	0.054449	0.088480	0.112301	0.170154	0.156542	0.149735	0.115704	0.091883	0.034031	0.071465	0.136123	0.136123	0.156542	0.170154	0.132720	0.088480	0.139526	0.166751	0.204185	0.238216	0.251828	0.282455	0.255231	0.214394	0.224604	0.207588	0.139526	0.163348	0.200782	0.183766	0.136123	0.119107
chr1	1919110	1919510	401_r442	0.0	.	0.068062	0.085077	0.078271	0.091883	0.102092	0.068062	0.051046	0.034031	0.064658	0.068062	0.068062	0.068062	0.068062	0.017015	0.034031	0.061255	0.068062	0.091883	0.132720	0.102092	0.074868	0.068062	0.044240	0.000000	0.044240	0.081674	0.108898	0.136123	0.159945	0.139526	0.180363	0.163348	0.170154	0.224604	0.251828	0.193976	0.210991	0.204185	0.125914	0.095286	0.204185	0.217797	0.268843	0.333502
chr16	67430652	67431052	401_r443	0.0	.	0.102092	0.085077	0.102092	0.088480	0.034031	0.040837	0.054449	0.068062	0.074868	0.102092	0.132720	0.132720	0.102092	0.095286	0.068062	0.030628	0.000000	0.000000	0.000000	0.000000	0.000000	0.000000	0.010209	0.098689	0.136123	0.136123	0.136123	0.125914	0.037434	0.000000	0.003403	0.034031	0.088480	0.136123	0.170154	0.166751	0.170154	0.129317	0.132720	0.125914	0.136123	0.153139	0.156542	0.105495
chr5	124182127	124182527	401_r444	0.0	.	0.020418	0.000000	0.000000	0.000000	0.000000	0.000000	0.000000	0.000000	0.000000	0.000000	0.000000	0.000000	0.000000	0.000000	0.000000	0.000000	0.000000	0.000000	0.000000	0.000000	0.020418	0.034031	0.034031	0.034031	0.034031	0.013612	0.000000	0.000000	0.000000	0.000000	0.000000	0.013612	0.034031	0.034031	0.034031	0.034031	0.020418	0.000000	0.000000	0.000000	0.000000	0.000000	0.000000	0.000000
chr1	212090115	212090515	401_r445	0.0	.	0.034031	0.034031	0.034031	0.054449	0.034031	0.034031	0.064659	0.068062	0.044240	0.034031	0.044240	0.037434	0.034031	0.034031	0.034031	0.023822	0.000000	0.000000	0.017015	0.068062	0.098689	0.102092	0.102092	0.085077	0.034031	0.003403	0.030628	0.034031	0.034031	0.034031	0.034031	0.003403	0.000000	0.000000	0.000000	0.027225	0.034031	0.051046	0.081674	0.102092	0.074868	0.068062	0.074868	0.074868
chr2	130187890	130188290	401_r446	0.0	.	0.000000	0.000000	0.000000	0.000000	0.017015	0.034031	0.034031	0.034031	0.034031	0.017015	0.000000	0.000000	0.000000	0.000000	0.000000	0.000000	0.000000	0.000000	0.000000	0.000000	0.000000	0.000000	0.000000	0.000000	0.020418	0.034031	0.034031	0.034031	0.061255	0.047643	0.034031	0.034031	0.034031	0.006806	0.000000	0.000000	0.000000	0.000000	0.000000	0.000000	0.000000	0.000000	0.000000	0.000000
chr1	154891054	154891454	401_r447	0.0	.	0.000000	0.003403	0.034031	0.034031	0.034031	0.044240	0.095286	0.068062	0.068062	0.088480	0.091883	0.068062	0.068062	0.074868	0.115704	0.102092	0.095286	0.102092	0.095286	0.040837	0.068062	0.044240	0.034031	0.054449	0.061255	0.068062	0.088480	0.115704	0.115704	0.149735	0.200782	0.255231	0.258634	0.272246	0.258634	0.173557	0.098689	0.088480	0.102092	0.068062	0.068062	0.068062	0.047643	0.034031
chr4	153344530	153344930	401_r448	0.0	.	0.000000	0.000000	0.000000	0.000000	0.027225	0.034031	0.034031	0.034031	0.061255	0.074868	0.068062	0.068062	0.068062	0.040837	0.000000	0.000000	0.010209	0.034031	0.034031	0.051046	0.068062	0.057852	0.034031	0.034031	0.020418	0.057852	0.068062	0.068062	0.068062	0.064659	0.010209	0.000000	0.000000	0.020418	0.034031	0.034031	0.064659	0.068062	0.047643	0.037434	0.068062	0.037434	0.068062	0.105495
chr20	3238641	3239041	401_r449	0.0	.	0.000000	0.034031	0.071465	0.102092	0.129317	0.146332	0.159945	0.132720	0.105495	0.125914	0.125914	0.085077	0.102092	0.098689	0.051046	0.034031	0.027225	0.017015	0.057852	0.068062	0.068062	0.091883	0.085077	0.051046	0.068062	0.068062	0.044240	0.034031	0.047643	0.034031	0.034031	0.095286	0.102092	0.115704	0.132720	0.136123	0.088480	0.136123	0.136123	0.119107	0.146332	0.173557	0.136123	0.136123
chr20	17848597	17848997	401_r450	0.0	.	0.034031	0.068062	0.095286	0.136123	0.102092	0.102092	0.068062	0.051046	0.034031	0.034031	0.034031	0.037434	0.057852	0.068062	0.108898	0.136123	0.159945	0.136123	0.102092	0.115704	0.163348	0.170154	0.190573	0.251828	0.217797	0.159945	0.146332	0.180363	0.125914	0.139526	0.159945	0.166751	0.136123	0.132720	0.098689	0.061255	0.034031	0.020418	0.081674	0.170154	0.204185	0.207588	0.221200	0.156542
chr5	89342145	89342545	401_r451	0.0	.	0.102092	0.102092	0.102092	0.095286	0.102092	0.074868	0.068062	0.081674	0.098689	0.044240	0.037434	0.068062	0.054449	0.034031	0.034031	0.030628	0.000000	0.020418	0.034031	0.098689	0.108898	0.136123	0.146332	0.149735	0.105495	0.095286	0.095286	0.071465	0.054449	0.034031	0.057852	0.040837	0.034031	0.034031	0.074868	0.078271	0.091883	0.102092	0.102092	0.061255	0.044240	0.044240	0.068062	0.098689
chr19	16922182	16922582	401_r452	0.0	.	0.034031	0.034031	0.030628	0.000000	0.000000	0.000000	0.000000	0.000000	0.034031	0.034031	0.034031	0.034031	0.034031	0.000000	0.000000	0.000000	0.020418	0.034031	0.061255	0.068062	0.068062	0.047643	0.034031	0.006806	0.000000	0.000000	0.000000	0.000000	0.000000	0.000000	0.000000	0.006806	0.034031	0.034031	0.034031	0.034031	0.027225	0.000000	0.000000	0.000000	0.000000	0.000000	0.000000	0.034031
chr5	150357525	150357925	401_r453	0.0	.	0.136123	0.132720	0.136123	0.187169	0.136123	0.136123	0.207588	0.210991	0.163348	0.204185	0.210991	0.159945	0.102092	0.078271	0.040837	0.068062	0.142929	0.193976	0.285859	0.336905	0.411773	0.387951	0.350517	0.296068	0.299471	0.193976	0.139526	0.136123	0.105495	0.071465	0.105495	0.149735	0.248425	0.299471	0.272246	0.241619	0.238216	0.200782	0.204185	0.262037	0.384548	0.370936	0.394757	0.425385
chr11	26078403	26078803	401_r454	0.0	.	0.023822	0.000000	0.006806	0.034031	0.054449	0.068062	0.068062	0.091883	0.068062	0.047643	0.034031	0.034031	0.003403	0.000000	0.000000	0.000000	0.023822	0.034031	0.037434	0.068062	0.068062	0.044240	0.034031	0.044240	0.034031	0.034031	0.034031	0.034031	0.020418	0.000000	0.000000	0.040837	0.068062	0.068062	0.068062	0.068062	0.027225	0.000000	0.000000	0.000000	0.000000	0.000000	0.000000	0.000000
chr2	17882743	17883143	401_r455	0.0	.	0.119108	0.190573	0.275649	0.302874	0.350517	0.364130	0.347114	0.268843	0.214394	0.159945	0.098689	0.098689	0.153139	0.231410	0.319889	0.404967	0.370936	0.374339	0.343711	0.285859	0.234813	0.272246	0.241619	0.296068	0.381145	0.381145	0.353920	0.384548	0.415176	0.340308	0.357324	0.347114	0.309680	0.258634	0.204185	0.268843	0.299471	0.272246	0.238216	0.343711	0.268843	0.319889	0.394758	0.438997
chr2	62061758	62062158	401_r456	0.0	.	0.000000	0.000000	0.000000	0.000000	0.000000	0.000000	0.006806	0.034031	0.037434	0.068062	0.068062	0.061255	0.034031	0.030628	0.000000	0.000000	0.000000	0.000000	0.000000	0.000000	0.000000	0.030628	0.034031	0.034031	0.074868	0.115704	0.105495	0.102092	0.102092	0.061255	0.020418	0.000000	0.000000	0.000000	0.000000	0.000000	0.000000	0.000000	0.000000	0.000000	0.000000	0.000000	0.000000	0.000000
chr1	6414410	6414810	401_r457	0.0	.	0.068062	0.068062	0.068062	0.064659	0.010209	0.000000	0.000000	0.000000	0.000000	0.000000	0.034031	0.061255	0.068062	0.068062	0.091883	0.068062	0.047643	0.068062	0.068062	0.044240	0.064659	0.061255	0.044240	0.068062	0.068062	0.057852	0.068062	0.057852	0.037434	0.102092	0.081674	0.068062	0.068062	0.064659	0.020418	0.034031	0.034031	0.034031	0.034031	0.013612	0.000000	0.000000	0.000000	0.000000
chr6	169473603	169474003	401_r458	0.0	.	0.034031	0.034031	0.027225	0.000000	0.017015	0.034031	0.047643	0.068062	0.068062	0.051046	0.034031	0.020418	0.000000	0.000000	0.000000	0.000000	0.000000	0.000000	0.000000	0.003403	0.034031	0.034031	0.034031	0.054449	0.091883	0.068062	0.125914	0.136123	0.115704	0.074868	0.068062	0.010209	0.027225	0.098689	0.139526	0.170154	0.200782	0.176960	0.105495	0.064659	0.034031	0.006806	0.034031	0.034031
chr12	132687137	132687537	401_r459	0.0	.	0.054449	0.034031	0.020418	0.000000	0.000000	0.000000	0.000000	0.006806	0.034031	0.064659	0.068062	0.081674	0.122511	0.102092	0.105495	0.132720	0.122511	0.074868	0.068062	0.091883	0.098689	0.112301	0.136123	0.136123	0.078271	0.040837	0.023822	0.000000	0.000000	0.000000	0.003403	0.034031	0.034031	0.034031	0.034031	0.040837	0.034031	0.034031	0.037434	0.105495	0.125914	0.142929	0.170154	0.166751
chr12	27220196	27220596	401_r460	0.0	.	0.034031	0.034031	0.047643	0.034031	0.034031	0.034031	0.034031	0.037434	0.061255	0.068062	0.098689	0.159945	0.136123	0.108898	0.102092	0.071464	0.010209	0.000000	0.000000	0.000000	0.000000	0.027225	0.034031	0.068062	0.068062	0.068062	0.040837	0.051046	0.034031	0.068062	0.068062	0.068062	0.051046	0.034031	0.013612	0.047643	0.068062	0.102092	0.102092	0.119107	0.088480	0.085077	0.068062	0.068062
chr6	24774808	24775208	401_r461	0.0	.	0.068062	0.068062	0.030628	0.034031	0.054449	0.068062	0.068062	0.074868	0.068062	0.074868	0.068062	0.102092	0.088480	0.068062	0.040837	0.051046	0.102092	0.102092	0.102092	0.125914	0.119108	0.054449	0.068062	0.068062	0.044240	0.034031	0.013612	0.000000	0.027225	0.054449	0.068062	0.068062	0.088480	0.074868	0.078271	0.088480	0.102092	0.081674	0.081674	0.112301	0.115704	0.102092	0.163348	0.187169
chr12	53324861	53325261	401_r462	0.0	.	0.207588	0.245022	0.285858	0.262037	0.214394	0.163348	0.095286	0.023822	0.112301	0.200782	0.238216	0.241619	0.272246	0.251828	0.207588	0.204185	0.200782	0.163348	0.146332	0.187169	0.238216	0.241619	0.302874	0.319889	0.255231	0.170154	0.180363	0.129317	0.105495	0.132720	0.170154	0.234813	0.289262	0.299471	0.333502	0.357324	0.319889	0.258634	0.262037	0.204185	0.217797	0.210991	0.228006	0.204185
chr10	88598106	88598506	401_r463	0.0	.	0.023822	0.000000	0.000000	0.000000	0.006806	0.034031	0.034031	0.034031	0.034031	0.027225	0.000000	0.000000	0.000000	0.034031	0.034031	0.061255	0.068062	0.068062	0.040837	0.068062	0.061255	0.091883	0.102092	0.095286	0.068062	0.047643	0.010209	0.000000	0.000000	0.023822	0.034031	0.034031	0.034031	0.034031	0.010209	0.000000	0.006806	0.034031	0.044240	0.088480	0.122511	0.129317	0.142929	0.159945
chr19	16324695	16325095	401_r464	0.0	.	0.085077	0.034031	0.034031	0.088480	0.098689	0.102092	0.102092	0.102092	0.047643	0.020418	0.057852	0.102092	0.102092	0.115704	0.125914	0.078271	0.064659	0.068062	0.088480	0.081674	0.190573	0.231410	0.238216	0.204185	0.210991	0.129317	0.078271	0.068062	0.108898	0.115704	0.088480	0.068062	0.088480	0.108898	0.146332	0.200782	0.245022	0.336905	0.319889	0.262037	0.228006	0.289262	0.187170	0.221200
chr8	135725560	135725960	401_r465	0.0	.	0.061255	0.068062	0.068062	0.037434	0.034031	0.006806	0.000000	0.000000	0.000000	0.000000	0.000000	0.023822	0.098689	0.102092	0.102092	0.102092	0.078271	0.003403	0.000000	0.000000	0.000000	0.000000	0.000000	0.000000	0.000000	0.000000	0.000000	0.006806	0.034031	0.068061	0.102092	0.102092	0.095286	0.068062	0.047643	0.034031	0.068062	0.068062	0.068062	0.054449	0.034031	0.000000	0.000000	0.000000
chr1	241847993	241848393	401_r466	0.0	.	0.068062	0.047643	0.034031	0.040837	0.034031	0.034031	0.068062	0.068062	0.034031	0.034031	0.034031	0.017015	0.034031	0.034031	0.034031	0.068062	0.081674	0.068062	0.068062	0.098689	0.074868	0.071465	0.068062	0.091883	0.071465	0.061255	0.034031	0.047643	0.044240	0.034031	0.034031	0.034031	0.047643	0.064658	0.139526	0.221200	0.292665	0.279052	0.265440	0.268843	0.217797	0.149735	0.136123	0.139526
chr17	10021194	10021594	401_r467	0.0	.	0.034031	0.040837	0.068062	0.068062	0.034031	0.034031	0.027225	0.027225	0.034031	0.034031	0.034031	0.034031	0.006806	0.020418	0.034031	0.034031	0.034031	0.034031	0.037434	0.034031	0.034031	0.030628	0.034031	0.013612	0.000000	0.000000	0.000000	0.000000	0.003403	0.034031	0.034031	0.034031	0.034031	0.030628	0.000000	0.000000	0.000000	0.000000	0.000000	0.000000	0.000000	0.000000	0.000000	0.000000
chr2	187051154	187051554	401_r468	0.0	.	0.051046	0.068062	0.068062	0.068062	0.068062	0.051046	0.000000	0.027225	0.098689	0.102092	0.102092	0.102092	0.074868	0.003403	0.010209	0.057852	0.068062	0.078271	0.102092	0.108898	0.098689	0.102092	0.088480	0.102092	0.142929	0.132720	0.136123	0.159945	0.149735	0.112301	0.085077	0.068062	0.044240	0.023822	0.034031	0.034031	0.095286	0.136123	0.132720	0.102092	0.102092	0.040837	0.020418	0.034031
chr19	48453472	48453872	401_r469	0.0	.	0.125914	0.119107	0.091883	0.074868	0.095286	0.068062	0.051046	0.034031	0.027225	0.000000	0.000000	0.000000	0.000000	0.023822	0.034031	0.034031	0.034031	0.034031	0.010209	0.000000	0.000000	0.000000	0.000000	0.027225	0.034031	0.034031	0.034031	0.034031	0.006806	0.000000	0.000000	0.000000	0.000000	0.000000	0.044240	0.068062	0.071465	0.102092	0.122511	0.091883	0.068062	0.064659	0.034031	0.013612
chr1	202456585	202456985	401_r470	0.0	.	0.017015	0.000000	0.000000	0.000000	0.000000	0.010209	0.034031	0.068062	0.068062	0.068062	0.057852	0.034031	0.023822	0.034031	0.051046	0.068062	0.098689	0.078271	0.068062	0.051046	0.074868	0.071465	0.068062	0.085077	0.102092	0.061255	0.034031	0.034031	0.037434	0.034031	0.034031	0.034031	0.034031	0.023822	0.064659	0.068062	0.068062	0.125914	0.125914	0.071465	0.068062	0.068062	0.010209	0.000000
chr15	90922899	90923299	401_r471	0.0	.	0.149735	0.125914	0.081674	0.068062	0.047643	0.034031	0.034031	0.064659	0.034031	0.057852	0.081674	0.102092	0.068062	0.071465	0.115704	0.149735	0.136123	0.136123	0.132720	0.064658	0.006806	0.054449	0.068062	0.088480	0.102092	0.102092	0.102092	0.102092	0.098689	0.173557	0.204185	0.163348	0.170154	0.200782	0.166751	0.163348	0.173557	0.170154	0.129317	0.102092	0.095286	0.115704	0.170154	0.163348
chr7	119968979	119969379	401_r472	0.0	.	0.000000	0.023822	0.034031	0.034031	0.034031	0.034031	0.027225	0.034031	0.034031	0.037434	0.102092	0.085077	0.125914	0.136123	0.132720	0.068062	0.078271	0.044240	0.034031	0.044240	0.068062	0.057852	0.068062	0.068062	0.057852	0.034031	0.061255	0.034031	0.064659	0.064659	0.068062	0.044240	0.054449	0.037434	0.034031	0.034031	0.034031	0.023822	0.034031	0.078271	0.102092	0.102092	0.091883	0.068062
chr3	52444877	52445277	401_r473	0.0	.	0.061255	0.057852	0.051046	0.068062	0.068062	0.091883	0.085077	0.085077	0.078271	0.102092	0.071465	0.068062	0.074868	0.091883	0.068062	0.091883	0.105495	0.153139	0.136123	0.146332	0.146332	0.115704	0.057852	0.102092	0.119107	0.102092	0.119107	0.122511	0.068062	0.071465	0.153139	0.170154	0.170154	0.170154	0.139526	0.051046	0.017015	0.000000	0.000000	0.023822	0.034031	0.044240	0.071465	0.115704
chr1	37189008	37189408	401_r474	0.0	.	0.034031	0.034031	0.017015	0.000000	0.000000	0.000000	0.000000	0.000000	0.000000	0.000000	0.000000	0.034031	0.034031	0.034031	0.034031	0.034031	0.000000	0.000000	0.013612	0.034031	0.034031	0.034031	0.034031	0.020418	0.000000	0.000000	0.000000	0.000000	0.000000	0.000000	0.000000	0.000000	0.027225	0.034031	0.034031	0.034031	0.034031	0.030628	0.034031	0.034031	0.034031	0.034031	0.010209	0.000000
chr2	64859292	64859692	401_r475	0.0	.	0.068062	0.074868	0.085077	0.068062	0.061255	0.034031	0.081674	0.081674	0.112301	0.136123	0.136123	0.085077	0.088480	0.057852	0.034031	0.051046	0.081674	0.068062	0.068062	0.112301	0.119107	0.088480	0.102092	0.102092	0.057852	0.044240	0.078271	0.068062	0.068062	0.068062	0.057852	0.078271	0.102092	0.112301	0.166751	0.187169	0.170154	0.136123	0.129317	0.105495	0.085077	0.074868	0.102092	0.098689
chr10	100904892	100905292	401_r476	0.0	.	0.017015	0.034031	0.034031	0.034031	0.034031	0.017015	0.000000	0.000000	0.000000	0.000000	0.000000	0.000000	0.020418	0.034031	0.034031	0.034031	0.034031	0.013612	0.000000	0.000000	0.000000	0.000000	0.000000	0.000000	0.000000	0.000000	0.000000	0.000000	0.000000	0.000000	0.000000	0.000000	0.000000	0.006806	0.034031	0.034031	0.044240	0.068062	0.061255	0.034031	0.047643	0.057852	0.034031	0.034031
chr12	106130	106530	401_r477	0.0	.	0.153139	0.231410	0.166751	0.102092	0.102092	0.105495	0.091883	0.153139	0.228007	0.272246	0.285858	0.214394	0.170154	0.112301	0.068062	0.068062	0.091883	0.115704	0.136123	0.170154	0.136123	0.112301	0.091883	0.098689	0.068062	0.068062	0.068062	0.047643	0.037434	0.098689	0.102092	0.119107	0.176960	0.282456	0.275649	0.272246	0.292665	0.268843	0.193975	0.146332	0.231410	0.210991	0.207588	0.204185
chr6	135014311	135014711	401_r478	0.0	.	0.234813	0.248425	0.234813	0.231410	0.173557	0.105495	0.119107	0.105495	0.095286	0.102092	0.139526	0.119107	0.153139	0.149735	0.142929	0.132720	0.102092	0.095286	0.149735	0.210991	0.262037	0.272246	0.228006	0.156542	0.088480	0.010209	0.000000	0.000000	0.006806	0.068061	0.122511	0.136123	0.156542	0.163348	0.159945	0.115704	0.115704	0.115704	0.102092	0.044240	0.034031	0.064659	0.078271	0.146332
chr9	137169549	137169949	401_r479	0.0	.	0.000000	0.020418	0.034031	0.034031	0.034031	0.034031	0.013612	0.000000	0.000000	0.000000	0.000000	0.000000	0.000000	0.030628	0.047643	0.068062	0.068062	0.068062	0.057852	0.054449	0.034031	0.034031	0.057852	0.064659	0.068062	0.068062	0.068062	0.044240	0.017015	0.000000	0.000000	0.047643	0.068062	0.068062	0.074868	0.102092	0.054449	0.034031	0.061255	0.071465	0.078271	0.153139	0.170154	0.153139
chr22	22882193	22882593	401_r480	0.0	.	0.210991	0.234813	0.275649	0.282455	0.340308	0.333502	0.309680	0.296068	0.299471	0.180363	0.183766	0.170154	0.115704	0.132720	0.125914	0.098689	0.119107	0.180363	0.156542	0.136123	0.163348	0.153139	0.091883	0.068062	0.115704	0.105495	0.132720	0.204185	0.210991	0.190573	0.170154	0.112301	0.068062	0.068062	0.071465	0.176960	0.197379	0.170154	0.200782	0.204185	0.187169	0.204185	0.204185	0.217797
chr15	40676181	40676581	401_r481	0.0	.	0.068062	0.068062	0.054449	0.034031	0.034031	0.034031	0.061255	0.037434	0.034031	0.034031	0.034031	0.006806	0.020418	0.054449	0.068062	0.068062	0.068062	0.047643	0.027225	0.054449	0.068062	0.068062	0.068062	0.054449	0.013612	0.000000	0.006806	0.034031	0.034031	0.034031	0.034031	0.027225	0.000000	0.020418	0.034031	0.034031	0.034031	0.088480	0.081674	0.068062	0.095286	0.102092	0.047643	0.034031
chr8	134571337	134571737	401_r482	0.0	.	0.010209	0.000000	0.000000	0.000000	0.000000	0.000000	0.000000	0.000000	0.000000	0.000000	0.000000	0.000000	0.000000	0.000000	0.000000	0.000000	0.023822	0.034031	0.034031	0.034031	0.034031	0.010209	0.030628	0.034031	0.040837	0.068062	0.068062	0.037434	0.034031	0.040837	0.034031	0.034031	0.034031	0.044240	0.081674	0.068062	0.068062	0.068062	0.057852	0.006806	0.000000	0.000000	0.006806	0.034031
chr3	143586053	143586453	401_r483	0.0	.	0.034031	0.034031	0.034031	0.034031	0.027225	0.034031	0.034031	0.034031	0.034031	0.030628	0.000000	0.017015	0.034031	0.034031	0.034031	0.034031	0.017015	0.000000	0.000000	0.061255	0.068062	0.068062	0.068062	0.068062	0.006806	0.000000	0.000000	0.000000	0.003403	0.034031	0.034031	0.034031	0.034031	0.030628	0.023822	0.034031	0.034031	0.034031	0.034031	0.010209	0.003403	0.034031	0.034031	0.098689
chr7	49333253	49333653	401_r484	0.0	.	0.020418	0.034031	0.034031	0.034031	0.034031	0.020418	0.000000	0.006806	0.034031	0.034031	0.034031	0.064658	0.095286	0.068062	0.068062	0.068062	0.037434	0.030628	0.068062	0.068062	0.068062	0.068062	0.037434	0.017015	0.034031	0.034031	0.068062	0.095286	0.085077	0.068062	0.068062	0.064658	0.074868	0.068062	0.068062	0.068062	0.037434	0.000000	0.000000	0.000000	0.000000	0.020418	0.034031	0.034031
chr12	113173359	113173759	401_r485	0.0	.	0.115704	0.163348	0.170154	0.136123	0.088480	0.068062	0.006806	0.000000	0.000000	0.010209	0.034031	0.034031	0.047643	0.068062	0.057852	0.047643	0.068062	0.054449	0.034031	0.034031	0.020418	0.020418	0.034031	0.034031	0.034031	0.037434	0.047643	0.057852	0.068062	0.068062	0.064659	0.068062	0.047643	0.074868	0.102092	0.102092	0.068062	0.074868	0.091883	0.068062	0.102092	0.125914	0.159945	0.105495
chr10	52900542	52900942	401_r486	0.0	.	0.000000	0.000000	0.000000	0.000000	0.000000	0.000000	0.000000	0.000000	0.000000	0.000000	0.000000	0.000000	0.000000	0.000000	0.003403	0.061255	0.068062	0.068062	0.068062	0.064659	0.006806	0.000000	0.000000	0.000000	0.000000	0.000000	0.000000	0.000000	0.000000	0.000000	0.000000	0.000000	0.000000	0.040837	0.102092	0.102092	0.102092	0.102092	0.061255	0.000000	0.000000	0.000000	0.000000	0.000000
chr5	156532984	156533384	401_r487	0.0	.	0.000000	0.000000	0.000000	0.000000	0.000000	0.000000	0.000000	0.000000	0.030628	0.068062	0.068062	0.068062	0.068062	0.037434	0.000000	0.000000	0.000000	0.006806	0.034031	0.034031	0.034031	0.034031	0.027225	0.000000	0.000000	0.000000	0.000000	0.034031	0.034031	0.034031	0.034031	0.034031	0.000000	0.000000	0.000000	0.000000	0.000000	0.000000	0.000000	0.010209	0.034031	0.034031	0.034031	0.054449
chr17	42704866	42705266	401_r488	0.0	.	0.102092	0.068061	0.095286	0.142929	0.200782	0.228007	0.234813	0.193976	0.163348	0.095286	0.044240	0.044240	0.051046	0.034031	0.034031	0.057852	0.091883	0.102092	0.190573	0.204185	0.262037	0.241619	0.306277	0.251828	0.265440	0.234813	0.258634	0.176960	0.173557	0.183766	0.180363	0.176960	0.163348	0.156542	0.132720	0.115704	0.081674	0.149735	0.146332	0.149735	0.231409	0.268843	0.268843	0.370936
chr7	149859904	149860304	401_r489	0.0	.	0.034031	0.030628	0.000000	0.000000	0.000000	0.000000	0.000000	0.000000	0.000000	0.000000	0.000000	0.000000	0.000000	0.003403	0.047643	0.068062	0.068062	0.068062	0.064659	0.020418	0.000000	0.000000	0.013612	0.034031	0.034031	0.034031	0.034031	0.020418	0.000000	0.000000	0.000000	0.000000	0.000000	0.000000	0.000000	0.000000	0.000000	0.000000	0.000000	0.000000	0.000000	0.000000	0.023822	0.047643
chr13	33144403	33144803	401_r490	0.0	.	0.034031	0.034031	0.034031	0.034031	0.030628	0.000000	0.000000	0.000000	0.000000	0.023822	0.034031	0.034031	0.044240	0.068062	0.044240	0.040837	0.068062	0.108898	0.102092	0.102092	0.095286	0.068062	0.023822	0.034031	0.068062	0.068062	0.068062	0.061255	0.068062	0.034031	0.040837	0.068062	0.068062	0.044240	0.085077	0.095286	0.068062	0.085077	0.125914	0.119107	0.139526	0.170154	0.187169	0.136123
chr15	74956514	74956914	401_r491	0.0	.	0.098689	0.102092	0.088480	0.047643	0.044240	0.037434	0.034031	0.054449	0.068062	0.081674	0.068062	0.068062	0.047643	0.034031	0.013612	0.034031	0.034031	0.054449	0.068062	0.102092	0.102092	0.142929	0.149735	0.139526	0.132720	0.102092	0.095286	0.085077	0.132720	0.102092	0.102092	0.068062	0.061255	0.061255	0.068062	0.098689	0.132720	0.159945	0.122511	0.187169	0.173557	0.170154	0.156542	0.163348
chr15	41332667	41333067	401_r492	0.0	.	0.068062	0.040837	0.034031	0.017015	0.003403	0.034031	0.034031	0.051046	0.078271	0.132720	0.102092	0.102092	0.102092	0.091883	0.034031	0.034031	0.034031	0.017015	0.000000	0.000000	0.000000	0.006806	0.034031	0.034031	0.047643	0.068062	0.068062	0.074868	0.102092	0.153139	0.180363	0.197379	0.187169	0.180363	0.163348	0.159945	0.136123	0.166751	0.187169	0.149735	0.136123	0.139526	0.115704	0.102092
chr1	12113381	12113781	401_r493	0.0	.	0.000000	0.000000	0.000000	0.000000	0.000000	0.000000	0.020418	0.034031	0.034031	0.034031	0.040837	0.047643	0.034031	0.034031	0.034031	0.034031	0.034031	0.034031	0.034031	0.034031	0.027225	0.000000	0.020418	0.061255	0.068062	0.068062	0.068062	0.047643	0.010209	0.034031	0.034031	0.034031	0.034031	0.030628	0.000000	0.000000	0.003403	0.034031	0.061255	0.068062	0.074868	0.098689	0.102092	0.074868
chr15	81227667	81228067	401_r494	0.0	.	0.071465	0.068062	0.061255	0.068062	0.068062	0.068062	0.054449	0.010209	0.000000	0.000000	0.000000	0.000000	0.000000	0.000000	0.000000	0.000000	0.000000	0.000000	0.000000	0.000000	0.000000	0.034031	0.034031	0.034031	0.037434	0.081674	0.068062	0.085077	0.102092	0.125914	0.088480	0.102092	0.085077	0.068062	0.064659	0.068062	0.034031	0.034031	0.034031	0.010209	0.023822	0.034031	0.051046	0.085077
chr18	55121715	55122115	401_r495	0.0	.	0.000000	0.000000	0.000000	0.027225	0.044240	0.068062	0.081674	0.102092	0.074868	0.057852	0.034031	0.020418	0.010209	0.044240	0.068062	0.102092	0.102092	0.091883	0.057852	0.034031	0.000000	0.000000	0.000000	0.006806	0.047643	0.068062	0.074868	0.102092	0.095286	0.054449	0.064659	0.061255	0.034031	0.044240	0.068062	0.037434	0.051046	0.105495	0.125914	0.102092	0.132720	0.153139	0.098689	0.088480
chr17	42655967	42656367	401_r496	0.0	.	0.102092	0.088480	0.017015	0.000000	0.000000	0.000000	0.000000	0.000000	0.017015	0.044240	0.068062	0.068062	0.068062	0.081674	0.091883	0.068062	0.078271	0.102092	0.071464	0.034031	0.034031	0.023822	0.000000	0.000000	0.000000	0.027225	0.061255	0.068062	0.068062	0.068062	0.057852	0.047643	0.068062	0.068062	0.078271	0.085077	0.061255	0.034031	0.064659	0.057852	0.061255	0.074868	0.102092	0.071465
chr5	1021434	1021834	401_r497	0.0	.	0.068062	0.068062	0.068062	0.088480	0.061255	0.034031	0.068062	0.081674	0.081674	0.091883	0.102092	0.068062	0.054449	0.044240	0.044240	0.034031	0.034031	0.054449	0.108898	0.102092	0.102092	0.112301	0.142929	0.085077	0.068062	0.071465	0.091883	0.040837	0.054449	0.068062	0.064659	0.034031	0.034031	0.013612	0.000000	0.000000	0.000000	0.000000	0.013612	0.034031	0.034031	0.044240	0.098689	0.088480
chr10	102132848	102133248	401_r498	0.0	.	0.040837	0.034031	0.013612	0.078271	0.112301	0.170154	0.221200	0.272246	0.255231	0.262037	0.255231	0.268843	0.258634	0.296068	0.316486	0.313083	0.285859	0.238216	0.180363	0.125914	0.105495	0.098689	0.119107	0.136123	0.149735	0.159945	0.204185	0.221200	0.224604	0.255231	0.289262	0.214394	0.248425	0.258634	0.214394	0.197379	0.204185	0.159945	0.142929	0.163348	0.163348	0.204185	0.193976	0.214394
chr1	226226609	226227009	401_r499	0.0	.	0.000000	0.000000	0.000000	0.000000	0.000000	0.000000	0.000000	0.000000	0.000000	0.000000	0.000000	0.000000	0.000000	0.000000	0.000000	0.000000	0.023822	0.040837	0.068062	0.068062	0.068062	0.047643	0.061255	0.034031	0.034031	0.034031	0.057852	0.034031	0.034031	0.034031	0.034031	0.006806	0.013612	0.034031	0.034031	0.034031	0.047643	0.054449	0.068062	0.068062	0.068062	0.054449	0.034031	0.000000
chr1	45583916	45584316	401_r500	0.0	.	0.074868	0.081674	0.112301	0.136123	0.163348	0.228007	0.262037	0.255231	0.306277	0.343711	0.262037	0.214394	0.228007	0.170154	0.102092	0.112301	0.139526	0.146332	0.142929	0.176960	0.217797	0.200782	0.190573	0.217797	0.231410	0.193976	0.204185	0.197379	0.265440	0.251828	0.255231	0.238216	0.238216	0.166751	0.156542	0.122511	0.159945	0.183766	0.210991	0.238216	0.279052	0.248425	0.210991	0.221200
chr1	74811959	74812359	401_r501	0.0	.	0.102092	0.071465	0.068062	0.074868	0.074868	0.057852	0.034031	0.034031	0.027225	0.000000	0.000000	0.000000	0.000000	0.000000	0.000000	0.034031	0.061255	0.102092	0.136123	0.156542	0.153139	0.142929	0.102092	0.091883	0.081674	0.051046	0.034031	0.095286	0.112301	0.119107	0.136123	0.136123	0.074868	0.034031	0.037434	0.074868	0.122511	0.224604	0.238216	0.217797	0.170154	0.149735	0.047643	0.034031
chr16	88803334	88803734	401_r502	0.0	.	0.200782	0.207588	0.207588	0.289262	0.306277	0.275649	0.251828	0.217797	0.139526	0.102092	0.102092	0.091883	0.156542	0.245022	0.306277	0.333502	0.357324	0.265440	0.170154	0.146332	0.142929	0.102092	0.108898	0.112301	0.132720	0.193976	0.217797	0.258634	0.336905	0.360727	0.336905	0.326696	0.326696	0.272246	0.210991	0.156542	0.221200	0.238216	0.221200	0.265440	0.302874	0.316486	0.309680	0.306277
chr11	31949844	31950244	401_r503	0.0	.	0.034031	0.034031	0.017015	0.000000	0.000000	0.000000	0.000000	0.000000	0.034031	0.034031	0.034031	0.034031	0.034031	0.000000	0.000000	0.000000	0.000000	0.000000	0.000000	0.000000	0.000000	0.000000	0.034031	0.034031	0.034031	0.034031	0.034031	0.000000	0.000000	0.000000	0.034031	0.034031	0.034031	0.034031	0.034031	0.017015	0.034031	0.054449	0.068062	0.068062	0.064659	0.068062	0.047643	0.057852
chr6	30720209	30720609	401_r504	0.0	.	0.214394	0.204185	0.180363	0.132720	0.098689	0.068062	0.068062	0.091883	0.102092	0.159945	0.224604	0.285859	0.268843	0.234813	0.180363	0.149735	0.088480	0.074868	0.125914	0.102092	0.105495	0.163348	0.197379	0.207588	0.319889	0.333502	0.279053	0.241619	0.255231	0.200782	0.193976	0.238216	0.268843	0.238216	0.228007	0.221200	0.258634	0.238216	0.238216	0.275649	0.268843	0.200782	0.268843	0.319889
chr11	111836795	111837195	401_r505	0.0	.	0.105495	0.136123	0.136123	0.136123	0.122511	0.176960	0.156542	0.149735	0.190573	0.200782	0.170154	0.170154	0.193976	0.183766	0.170154	0.173557	0.166751	0.248425	0.296068	0.323293	0.292665	0.364130	0.313083	0.306277	0.306277	0.360727	0.313083	0.289262	0.248425	0.234813	0.163348	0.115705	0.173557	0.197379	0.255231	0.350517	0.391355	0.333502	0.313083	0.258634	0.248425	0.214394	0.170154	0.146332
chr11	65089342	65089742	401_r506	0.0	.	0.034031	0.000000	0.000000	0.000000	0.040837	0.068062	0.068062	0.071465	0.102092	0.061255	0.034031	0.034031	0.030628	0.000000	0.000000	0.003403	0.044240	0.068062	0.102092	0.102092	0.098689	0.057852	0.040837	0.051046	0.068062	0.095286	0.102092	0.095286	0.068062	0.068062	0.040837	0.034031	0.034031	0.017015	0.064658	0.129317	0.136123	0.136123	0.153139	0.139526	0.074868	0.068062	0.071465	0.085077
chr17	30332332	30332732	401_r507	0.0	.	0.068062	0.037434	0.034031	0.068062	0.040837	0.034031	0.034031	0.061255	0.034031	0.034031	0.034031	0.034031	0.006806	0.000000	0.000000	0.000000	0.006806	0.034031	0.034031	0.034031	0.034031	0.027225	0.027225	0.034031	0.034031	0.047643	0.091883	0.074868	0.068062	0.068062	0.078271	0.044240	0.054449	0.068062	0.068062	0.044240	0.051046	0.047643	0.034031	0.057852	0.102092	0.085077	0.068062	0.068062
chr6	684672	685072	401_r508	0.0	.	0.068062	0.061255	0.044240	0.034031	0.034031	0.034031	0.054449	0.068062	0.068062	0.068062	0.068062	0.040837	0.000000	0.000000	0.000000	0.000000	0.000000	0.000000	0.020418	0.034031	0.034031	0.034031	0.051046	0.047643	0.034031	0.054449	0.085077	0.102092	0.102092	0.102092	0.081674	0.051046	0.017015	0.000000	0.006806	0.034031	0.054449	0.078271	0.136123	0.190573	0.193976	0.183766	0.159945	0.119107
chr5	1167560	1167960	401_r509	0.0	.	0.003403	0.034031	0.034031	0.037434	0.068062	0.064659	0.034031	0.034031	0.030628	0.000000	0.000000	0.000000	0.057852	0.068062	0.068062	0.068062	0.068062	0.010209	0.030628	0.047643	0.088480	0.102092	0.102092	0.071465	0.054449	0.078271	0.068062	0.081674	0.102092	0.102092	0.064659	0.068062	0.054449	0.034031	0.034031	0.023822	0.047643	0.068062	0.068062	0.068062	0.054449	0.054449	0.061255	0.102092
chr2	15732265	15732665	401_r510	0.0	.	0.142929	0.129317	0.102092	0.098689	0.088480	0.102092	0.068062	0.068062	0.088480	0.091883	0.102092	0.112301	0.159945	0.142929	0.129317	0.102092	0.108898	0.081674	0.091883	0.068062	0.102092	0.105495	0.098689	0.068062	0.068062	0.034031	0.013612	0.000000	0.000000	0.003403	0.034031	0.034031	0.034031	0.034031	0.037434	0.034031	0.037434	0.098689	0.112301	0.153139	0.166751	0.200782	0.183766	0.193976
chr12	16531656	16532056	401_r511	0.0	.	0.000000	0.000000	0.020418	0.034031	0.064659	0.068062	0.102092	0.081674	0.068062	0.037434	0.061255	0.034031	0.034031	0.034031	0.034031	0.006806	0.000000	0.013612	0.034031	0.068062	0.068062	0.068062	0.105495	0.102092	0.085077	0.102092	0.102092	0.081674	0.068062	0.051046	0.034031	0.034031	0.003403	0.027225	0.047643	0.068062	0.081674	0.129317	0.108898	0.088480	0.074868	0.112301	0.074868	0.068062
chr19	17183294	17183694	401_r512	0.0	.	0.003403	0.034031	0.068061	0.102092	0.122511	0.132720	0.102092	0.068061	0.044240	0.047643	0.044240	0.068062	0.068062	0.057852	0.064659	0.057852	0.034031	0.034031	0.034031	0.003403	0.000000	0.000000	0.000000	0.000000	0.000000	0.000000	0.000000	0.006806	0.034031	0.064659	0.068062	0.068062	0.061255	0.034031	0.003403	0.000000	0.000000	0.000000	0.000000	0.017015	0.034031	0.051046	0.098689	0.102092
chr7	151092850	151093250	401_r513	0.0	.	0.000000	0.000000	0.000000	0.034031	0.068062	0.068062	0.068062	0.078271	0.068061	0.034031	0.034031	0.034031	0.044240	0.068062	0.068062	0.068062	0.068062	0.047643	0.034031	0.034031	0.034031	0.034031	0.034031	0.000000	0.013612	0.040837	0.068062	0.068062	0.081674	0.125914	0.129317	0.102092	0.102092	0.088480	0.030628	0.000000	0.000000	0.000000	0.000000	0.000000	0.000000	0.000000	0.000000	0.006806
chr14	86091725	86092125	401_r514	0.0	.	0.000000	0.006806	0.034031	0.034031	0.034031	0.051046	0.061255	0.034031	0.034031	0.034031	0.027225	0.034031	0.034031	0.034031	0.034031	0.023822	0.000000	0.000000	0.000000	0.000000	0.000000	0.013612	0.034031	0.034031	0.034031	0.034031	0.020418	0.000000	0.000000	0.017015	0.034031	0.047643	0.068062	0.068062	0.051046	0.054449	0.054449	0.034031	0.034031	0.034031	0.027225	0.034031	0.057852	0.068062
chrX	24817558	24817958	401_r515	0.0	.	0.034031	0.034031	0.006806	0.000000	0.000000	0.013612	0.034031	0.034031	0.034031	0.037434	0.054449	0.034031	0.034031	0.034031	0.030628	0.000000	0.000000	0.000000	0.000000	0.000000	0.000000	0.000000	0.000000	0.000000	0.000000	0.000000	0.000000	0.000000	0.000000	0.000000	0.000000	0.000000	0.000000	0.030628	0.034031	0.034031	0.034031	0.034031	0.003403	0.000000	0.000000	0.030628	0.034031	0.034031
chr7	37765799	37766199	401_r516	0.0	.	0.000000	0.000000	0.000000	0.000000	0.000000	0.000000	0.000000	0.000000	0.000000	0.010209	0.044240	0.102092	0.102092	0.102092	0.091883	0.057852	0.000000	0.000000	0.000000	0.023822	0.034031	0.034031	0.027225	0.034031	0.017015	0.000000	0.000000	0.000000	0.000000	0.000000	0.000000	0.000000	0.017015	0.034031	0.034031	0.034031	0.034031	0.030628	0.034031	0.034031	0.034031	0.034031	0.020418	0.000000
chr10	128106764	128107164	401_r517	0.0	.	0.034031	0.034031	0.034031	0.037434	0.034031	0.047643	0.074868	0.102092	0.085077	0.068062	0.054449	0.027225	0.000000	0.000000	0.000000	0.000000	0.000000	0.000000	0.000000	0.000000	0.034031	0.034031	0.034031	0.034031	0.034031	0.000000	0.000000	0.000000	0.000000	0.010209	0.034031	0.034031	0.034031	0.034031	0.023822	0.000000	0.000000	0.000000	0.000000	0.000000	0.000000	0.000000	0.000000	0.020418
chr9	21761318	21761718	401_r518	0.0	.	0.000000	0.000000	0.000000	0.000000	0.000000	0.000000	0.000000	0.000000	0.000000	0.017015	0.034031	0.034031	0.034031	0.034031	0.017015	0.000000	0.000000	0.000000	0.000000	0.000000	0.000000	0.000000	0.000000	0.000000	0.027225	0.034031	0.034031	0.034031	0.034031	0.006806	0.000000	0.000000	0.000000	0.000000	0.000000	0.000000	0.000000	0.000000	0.000000	0.000000	0.057852	0.068062	0.068062	0.068062
chrX	12801821	12802221	401_r519	0.0	.	0.057852	0.074868	0.068062	0.068062	0.068062	0.044240	0.017015	0.000000	0.000000	0.000000	0.000000	0.000000	0.027225	0.034031	0.034031	0.068062	0.068062	0.040837	0.034031	0.034031	0.000000	0.000000	0.000000	0.000000	0.000000	0.000000	0.030628	0.034031	0.034031	0.034031	0.034031	0.003403	0.000000	0.000000	0.030628	0.034031	0.034031	0.034031	0.034031	0.027225	0.040837	0.068062	0.068062	0.068062
chr10	13161383	13161783	401_r520	0.0	.	0.102092	0.061255	0.102092	0.102092	0.102092	0.102092	0.112301	0.068062	0.081674	0.098689	0.102092	0.078271	0.068062	0.054449	0.010209	0.023822	0.034031	0.037434	0.068062	0.078271	0.136123	0.136123	0.132720	0.102092	0.091883	0.010209	0.000000	0.000000	0.034031	0.034031	0.034031	0.068062	0.112301	0.129317	0.176960	0.231410	0.231410	0.221200	0.176960	0.129317	0.085077	0.074868	0.040837	0.040837
chr8	69899754	69900154	401_r521	0.0	.	0.000000	0.000000	0.000000	0.000000	0.000000	0.000000	0.000000	0.000000	0.000000	0.000000	0.020418	0.034031	0.034031	0.034031	0.034031	0.023822	0.034031	0.034031	0.044240	0.068062	0.088480	0.091883	0.102092	0.091883	0.068062	0.037434	0.037434	0.068062	0.068062	0.068062	0.068062	0.061255	0.034031	0.034031	0.034031	0.034031	0.013612	0.000000	0.027225	0.064659	0.102092	0.102092	0.102092	0.095286
chr1	33074161	33074561	401_r522	0.0	.	0.000000	0.000000	0.000000	0.027225	0.034031	0.034031	0.034031	0.034031	0.006806	0.000000	0.000000	0.000000	0.000000	0.000000	0.000000	0.000000	0.000000	0.027225	0.034031	0.034031	0.071465	0.102092	0.074868	0.068062	0.068062	0.030628	0.000000	0.000000	0.000000	0.000000	0.000000	0.000000	0.010209	0.037434	0.068062	0.068062	0.068062	0.057852	0.030628	0.000000	0.000000	0.000000	0.000000	0.000000
chr1	154470008	154470408	401_r523	0.0	.	0.068062	0.081674	0.078271	0.047643	0.034031	0.051046	0.078271	0.068062	0.068062	0.088480	0.098689	0.078271	0.068062	0.068062	0.047643	0.020418	0.023822	0.061255	0.081674	0.102092	0.125914	0.119108	0.068062	0.054449	0.034031	0.030628	0.034031	0.034031	0.034031	0.034031	0.013612	0.000000	0.000000	0.000000	0.000000	0.000000	0.000000	0.000000	0.000000	0.013612	0.034031	0.034031	0.047643	0.098689
chr7	112091754	112092154	401_r524	0.0	.	0.010209	0.000000	0.000000	0.000000	0.034031	0.034031	0.034031	0.034031	0.034031	0.054449	0.088480	0.112301	0.136123	0.136123	0.081674	0.047643	0.023822	0.000000	0.000000	0.000000	0.000000	0.000000	0.010209	0.064659	0.088480	0.102092	0.102092	0.091883	0.037434	0.013612	0.000000	0.000000	0.000000	0.000000	0.003403	0.034031	0.064659	0.085077	0.102092	0.098689	0.068062	0.054449	0.057852	0.068062
chr19	10222189	10222589	401_r525	0.0	.	0.258634	0.282455	0.340308	0.374339	0.306277	0.183766	0.193976	0.159945	0.163348	0.149735	0.170154	0.149735	0.146332	0.108898	0.098689	0.136123	0.156542	0.108898	0.156542	0.170154	0.105495	0.125914	0.129317	0.081674	0.068062	0.074868	0.047643	0.098689	0.119107	0.136123	0.149735	0.136123	0.108898	0.119107	0.122511	0.112301	0.098689	0.081674	0.091883	0.095286	0.170154	0.221200	0.238216	0.238216
chr16	11678285	11678685	401_r526	0.0	.	0.034031	0.034031	0.034031	0.034031	0.054449	0.064659	0.068062	0.098689	0.102092	0.081674	0.061255	0.051046	0.051046	0.068062	0.068062	0.102092	0.085077	0.054449	0.034031	0.034031	0.000000	0.000000	0.000000	0.000000	0.000000	0.000000	0.000000	0.000000	0.000000	0.006806	0.037434	0.068062	0.068062	0.078271	0.095286	0.064659	0.057852	0.068062	0.057852	0.057852	0.068062	0.068062	0.068062	0.068062
chr12	56449101	56449501	401_r527	0.0	.	0.037434	0.051046	0.091883	0.122511	0.115704	0.136123	0.149735	0.112301	0.074868	0.054449	0.034031	0.040837	0.068062	0.068062	0.068062	0.068062	0.037434	0.054449	0.132720	0.180363	0.224604	0.251828	0.217797	0.139526	0.091883	0.105495	0.081674	0.068062	0.071465	0.102092	0.044240	0.034031	0.044240	0.064659	0.105495	0.136123	0.156542	0.159945	0.149735	0.132720	0.125914	0.115704	0.139526	0.163348
chr22	23847776	23848176	401_r528	0.0	.	0.068062	0.091883	0.153139	0.187169	0.224604	0.207588	0.180363	0.170154	0.136123	0.149735	0.136123	0.136123	0.129317	0.136123	0.102092	0.112301	0.136123	0.095286	0.102092	0.112301	0.139526	0.190573	0.207588	0.221200	0.214394	0.224604	0.183766	0.231410	0.221200	0.251828	0.272246	0.258634	0.224604	0.204185	0.204185	0.149735	0.187169	0.210991	0.265440	0.231410	0.268843	0.282455	0.248425	0.200782
chr4	77815546	77815946	401_r529	0.0	.	0.091883	0.129317	0.153139	0.119107	0.122511	0.132720	0.108898	0.085077	0.105495	0.129317	0.115704	0.102092	0.085077	0.098689	0.054449	0.040837	0.068062	0.068062	0.044240	0.098689	0.129317	0.105495	0.170154	0.193976	0.139526	0.102092	0.129317	0.088480	0.102092	0.180363	0.262037	0.241619	0.255231	0.238216	0.163348	0.115704	0.136123	0.132720	0.115704	0.156542	0.166751	0.170154	0.139526	0.166751
chr22	22848257	22848657	401_r530	0.0	.	0.034031	0.034031	0.034031	0.034031	0.013612	0.000000	0.000000	0.006806	0.034031	0.057852	0.068062	0.068062	0.132720	0.136123	0.156542	0.170154	0.204185	0.132720	0.102092	0.057852	0.034031	0.034031	0.068062	0.068062	0.068062	0.095286	0.068061	0.051046	0.081674	0.102092	0.074868	0.068062	0.088480	0.088480	0.068062	0.068062	0.071465	0.081674	0.068062	0.068062	0.095286	0.098689	0.051046	0.064659
chr20	37921877	37922277	401_r531	0.0	.	0.102092	0.102092	0.102092	0.054449	0.017015	0.000000	0.000000	0.003403	0.034031	0.034031	0.034031	0.044240	0.064659	0.034031	0.034031	0.034031	0.027225	0.044240	0.068062	0.068062	0.068062	0.064659	0.023822	0.000000	0.000000	0.000000	0.000000	0.000000	0.000000	0.000000	0.000000	0.000000	0.000000	0.017015	0.040837	0.108898	0.136123	0.136123	0.146332	0.190573	0.190573	0.204185	0.204185	0.176960
chr16	4566236	4566636	401_r532	0.0	.	0.023822	0.034031	0.034031	0.034031	0.034031	0.010209	0.000000	0.000000	0.000000	0.000000	0.000000	0.000000	0.000000	0.000000	0.017015	0.034031	0.034031	0.044240	0.068062	0.051046	0.034031	0.034031	0.023822	0.027225	0.034031	0.034031	0.034031	0.034031	0.006806	0.013612	0.034031	0.037434	0.068062	0.068062	0.054449	0.034031	0.030628	0.027225	0.051046	0.102092	0.136123	0.170154	0.142929	0.119108
chr13	113863070	113863470	401_r533	0.0	.	0.068062	0.040837	0.064659	0.081674	0.098689	0.068062	0.098689	0.071465	0.061255	0.068062	0.068062	0.037434	0.034031	0.044240	0.034031	0.051046	0.098689	0.122511	0.119107	0.122511	0.119107	0.071465	0.047643	0.034031	0.013612	0.000000	0.000000	0.013612	0.034031	0.034031	0.034031	0.061255	0.054449	0.044240	0.091883	0.129317	0.108898	0.102092	0.091883	0.044240	0.013612	0.040837	0.068062	0.068062
chr1	151475161	151475561	401_r534	0.0	.	0.054449	0.068062	0.047643	0.051046	0.068062	0.047643	0.064659	0.102092	0.149735	0.136123	0.136123	0.112301	0.132720	0.102092	0.115704	0.156542	0.166751	0.139526	0.105495	0.088480	0.057852	0.081674	0.091883	0.102092	0.102092	0.091883	0.051046	0.037434	0.057852	0.074868	0.200782	0.238216	0.231410	0.221200	0.231410	0.136123	0.102092	0.115704	0.125914	0.102092	0.132720	0.204185	0.197379	0.197379
chr2	189933050	189933450	401_r535	0.0	.	0.034031	0.034031	0.020418	0.000000	0.000000	0.000000	0.017015	0.068062	0.068062	0.068062	0.068062	0.051046	0.000000	0.000000	0.000000	0.000000	0.000000	0.000000	0.000000	0.017015	0.061255	0.068062	0.068062	0.068062	0.051046	0.040837	0.040837	0.081674	0.146332	0.190573	0.173557	0.197379	0.156542	0.105495	0.081674	0.091883	0.068062	0.068062	0.054449	0.040837	0.081674	0.122511	0.149735	0.170154
chr16	58728822	58729222	401_r536	0.0	.	0.000000	0.000000	0.000000	0.000000	0.000000	0.000000	0.000000	0.000000	0.000000	0.000000	0.000000	0.000000	0.000000	0.000000	0.000000	0.000000	0.000000	0.000000	0.000000	0.000000	0.000000	0.000000	0.000000	0.000000	0.000000	0.000000	0.003403	0.034031	0.034031	0.034031	0.034031	0.057852	0.034031	0.040837	0.068062	0.068062	0.040837	0.034031	0.027225	0.000000	0.000000	0.000000	0.000000	0.054449
chr8	135712971	135713371	401_r537	0.0	.	0.000000	0.000000	0.000000	0.000000	0.051046	0.068062	0.068062	0.081674	0.102092	0.051046	0.034031	0.034031	0.020418	0.000000	0.000000	0.006806	0.034031	0.034031	0.034031	0.034031	0.027225	0.030628	0.034031	0.064659	0.068062	0.068062	0.037434	0.034031	0.034031	0.034031	0.034031	0.034031	0.034031	0.003403	0.000000	0.000000	0.000000	0.000000	0.010209	0.068062	0.068062	0.068062	0.068062	0.057852
chr1	186194402	186194802	401_r538	0.0	.	0.000000	0.000000	0.013612	0.034031	0.034031	0.034031	0.034031	0.020418	0.000000	0.000000	0.000000	0.000000	0.000000	0.000000	0.000000	0.003403	0.034031	0.034031	0.034031	0.034031	0.030628	0.000000	0.000000	0.000000	0.000000	0.000000	0.000000	0.000000	0.000000	0.000000	0.000000	0.000000	0.000000	0.000000	0.000000	0.000000	0.000000	0.000000	0.003403	0.034031	0.034031	0.034031	0.034031	0.030628
chr6	106102006	106102406	401_r539	0.0	.	0.044240	0.068062	0.068062	0.068062	0.068062	0.020418	0.000000	0.000000	0.013612	0.034031	0.040837	0.068062	0.074868	0.088480	0.068062	0.061255	0.034031	0.027225	0.000000	0.000000	0.000000	0.020418	0.051046	0.068062	0.068062	0.085077	0.081674	0.051046	0.061255	0.068062	0.051046	0.044240	0.074868	0.074868	0.068062	0.068062	0.057852	0.027225	0.000000	0.000000	0.017015	0.034031	0.034031	0.034031
chr1	23533599	23533999	401_r540	0.0	.	0.108898	0.068062	0.068062	0.051046	0.000000	0.027225	0.034031	0.034031	0.034031	0.034031	0.037434	0.037434	0.068062	0.068062	0.095286	0.071465	0.095286	0.068062	0.074868	0.074868	0.068062	0.040837	0.068062	0.061255	0.057852	0.068062	0.078271	0.068062	0.081674	0.078271	0.095286	0.088480	0.068062	0.054449	0.034031	0.017015	0.061255	0.098689	0.102092	0.102092	0.102092	0.081674	0.078271	0.102092
chr1	200893079	200893479	401_r541	0.0	.	0.102092	0.078271	0.064659	0.057852	0.054449	0.034031	0.034031	0.044240	0.044240	0.034031	0.051046	0.068062	0.057852	0.068062	0.068062	0.051046	0.061255	0.088480	0.068062	0.095286	0.102092	0.074868	0.074868	0.085077	0.078271	0.102092	0.129317	0.108898	0.091883	0.102092	0.132720	0.108898	0.102092	0.095286	0.064659	0.003403	0.017015	0.047643	0.068062	0.068062	0.081674	0.085077	0.054449	0.054449
chr1	35733709	35734109	401_r542	0.0	.	0.061255	0.013612	0.000000	0.000000	0.000000	0.000000	0.000000	0.000000	0.000000	0.000000	0.000000	0.000000	0.000000	0.000000	0.000000	0.027225	0.034031	0.088480	0.102092	0.102092	0.074868	0.068062	0.013612	0.006806	0.034031	0.034031	0.034031	0.034031	0.027225	0.000000	0.006806	0.034031	0.034031	0.034031	0.034031	0.027225	0.000000	0.000000	0.017015	0.034031	0.034031	0.034031	0.034031	0.017015
chr8	103831736	103832136	401_r543	0.0	.	0.064659	0.054449	0.068062	0.068062	0.047643	0.034031	0.013612	0.000000	0.000000	0.006806	0.034031	0.034031	0.054449	0.102092	0.095286	0.068062	0.115704	0.119107	0.102092	0.102092	0.108898	0.088480	0.064659	0.034031	0.044240	0.061255	0.040837	0.085077	0.102092	0.091883	0.068062	0.061255	0.017015	0.000000	0.000000	0.000000	0.047643	0.068062	0.091883	0.102092	0.146332	0.136123	0.170154	0.207588
chr7	86963483	86963883	401_r544	0.0	.	0.034031	0.034031	0.034031	0.034031	0.023822	0.000000	0.000000	0.000000	0.000000	0.000000	0.000000	0.000000	0.000000	0.000000	0.013612	0.047643	0.068062	0.068062	0.068062	0.054449	0.020418	0.000000	0.000000	0.000000	0.000000	0.000000	0.000000	0.000000	0.000000	0.000000	0.000000	0.000000	0.000000	0.000000	0.000000	0.000000	0.003403	0.034031	0.034031	0.034031	0.044240	0.085077	0.068062	0.068062
chr2	7634313	7634713	401_r545	0.0	.	0.068062	0.068062	0.061255	0.034031	0.020418	0.000000	0.000000	0.000000	0.000000	0.013612	0.034031	0.034031	0.034031	0.051046	0.071465	0.074868	0.122511	0.136123	0.125914	0.119107	0.095286	0.078271	0.071465	0.159945	0.136123	0.136123	0.105495	0.098689	0.078271	0.108898	0.173557	0.224604	0.241619	0.214394	0.224604	0.166751	0.122511	0.136123	0.132720	0.108898	0.153139	0.183766	0.187169	0.180363
chr20	5115712	5116112	401_r546	0.0	.	0.068062	0.095286	0.074868	0.068062	0.068062	0.068062	0.037434	0.013612	0.000000	0.000000	0.003403	0.034031	0.037434	0.068062	0.068062	0.071465	0.068062	0.064659	0.034031	0.064659	0.081674	0.102092	0.102092	0.136123	0.105495	0.112301	0.091883	0.125914	0.102092	0.102092	0.071465	0.044240	0.017015	0.037434	0.095286	0.156542	0.170154	0.163348	0.132720	0.074868	0.013612	0.000000	0.003403	0.034031
chr17	37406841	37407241	401_r547	0.0	.	0.108898	0.159945	0.214394	0.217797	0.224603	0.231410	0.180363	0.125914	0.112301	0.074868	0.068062	0.068062	0.102092	0.081674	0.081674	0.119107	0.136123	0.125914	0.163348	0.156542	0.105495	0.142929	0.146332	0.108898	0.102092	0.081674	0.054449	0.105495	0.180363	0.245022	0.272246	0.245022	0.204185	0.204185	0.224604	0.238216	0.238216	0.200782	0.163348	0.136123	0.102092	0.153139	0.170154	0.129317
chr1	90959662	90960062	401_r548	0.0	.	0.000000	0.023822	0.034031	0.034031	0.034031	0.034031	0.010209	0.000000	0.000000	0.000000	0.000000	0.006806	0.034031	0.034031	0.034031	0.034031	0.027225	0.000000	0.000000	0.000000	0.013612	0.034031	0.034031	0.034031	0.034031	0.020418	0.000000	0.000000	0.000000	0.000000	0.000000	0.000000	0.000000	0.000000	0.000000	0.000000	0.000000	0.000000	0.000000	0.000000	0.000000	0.006806	0.034031	0.034031
chr22	38455783	38456183	401_r549	0.0	.	0.013612	0.034031	0.044240	0.068062	0.078271	0.139526	0.170154	0.193976	0.170154	0.159945	0.085077	0.034031	0.000000	0.000000	0.017015	0.034031	0.068062	0.068062	0.068062	0.051046	0.034031	0.034031	0.034031	0.061255	0.068062	0.068062	0.034031	0.034031	0.006806	0.000000	0.000000	0.000000	0.000000	0.027225	0.034031	0.034031	0.034031	0.034031	0.006806	0.000000	0.003403	0.068062	0.102092	0.102092
chr18	11511548	11511948	401_r550	0.0	.	0.037434	0.068062	0.037434	0.034031	0.068061	0.119107	0.102092	0.102092	0.102092	0.068061	0.044240	0.057852	0.068062	0.095286	0.102092	0.071465	0.068062	0.068062	0.040837	0.034031	0.034031	0.010209	0.003403	0.034031	0.047643	0.068062	0.074868	0.108898	0.102092	0.088480	0.068062	0.061255	0.023822	0.000000	0.000000	0.000000	0.027225	0.034031	0.034031	0.061255	0.071465	0.074868	0.119108	0.149735
chr7	92854917	92855317	401_r551	0.0	.	0.034031	0.003403	0.000000	0.000000	0.000000	0.000000	0.000000	0.013612	0.034031	0.034031	0.034031	0.034031	0.020418	0.000000	0.000000	0.000000	0.000000	0.000000	0.000000	0.000000	0.000000	0.000000	0.006806	0.034031	0.088480	0.125914	0.136123	0.129317	0.102092	0.047643	0.010209	0.000000	0.000000	0.000000	0.000000	0.000000	0.000000	0.000000	0.000000	0.000000	0.000000	0.000000	0.000000	0.000000
chrX	40754930	40755330	401_r552	0.0	.	0.034031	0.034031	0.013612	0.000000	0.000000	0.000000	0.000000	0.000000	0.000000	0.000000	0.000000	0.000000	0.000000	0.000000	0.000000	0.000000	0.000000	0.000000	0.000000	0.000000	0.000000	0.000000	0.000000	0.000000	0.000000	0.000000	0.000000	0.000000	0.000000	0.000000	0.034031	0.034031	0.034031	0.034031	0.034031	0.000000	0.000000	0.000000	0.000000	0.000000	0.000000	0.000000	0.000000	0.000000
chr6	73389899	73390299	401_r553	0.0	.	0.112301	0.129317	0.102092	0.078271	0.064659	0.040837	0.034031	0.034031	0.034031	0.034031	0.017015	0.000000	0.000000	0.000000	0.027225	0.034031	0.034031	0.034031	0.034031	0.027225	0.034031	0.061255	0.068062	0.098689	0.081674	0.068062	0.061255	0.068062	0.037434	0.034031	0.064659	0.047643	0.034031	0.034031	0.034031	0.003403	0.000000	0.034031	0.061255	0.095286	0.102092	0.129317	0.102092	0.074868
chr19	46780278	46780678	401_r554	0.0	.	0.102092	0.115704	0.091883	0.051046	0.068062	0.068062	0.044240	0.044240	0.051046	0.034031	0.034031	0.034031	0.023822	0.034031	0.034031	0.034031	0.088480	0.129317	0.136123	0.136123	0.136123	0.081674	0.040837	0.000000	0.017015	0.047643	0.078271	0.102092	0.132720	0.119107	0.115704	0.125914	0.102092	0.071465	0.068062	0.040837	0.010209	0.030628	0.034031	0.034031	0.034031	0.068062	0.068062	0.068062
chr20	9677229	9677629	401_r555	0.0	.	0.034031	0.034031	0.034031	0.034031	0.030628	0.000000	0.000000	0.000000	0.000000	0.000000	0.000000	0.003403	0.034031	0.034031	0.051046	0.068062	0.085077	0.068062	0.068062	0.051046	0.034031	0.013612	0.000000	0.000000	0.000000	0.000000	0.000000	0.044240	0.095286	0.102092	0.102092	0.102092	0.057852	0.006806	0.000000	0.000000	0.000000	0.000000	0.000000	0.000000	0.006806	0.034031	0.057852	0.095286
chr1	39509397	39509797	401_r556	0.0	.	0.102092	0.081674	0.068062	0.034031	0.068062	0.068062	0.081674	0.102092	0.119107	0.102092	0.102092	0.102092	0.102092	0.064658	0.064659	0.102092	0.132720	0.193976	0.210991	0.214394	0.204185	0.183766	0.112301	0.119107	0.105495	0.102092	0.091883	0.122511	0.119107	0.142929	0.166751	0.176960	0.180363	0.224604	0.245022	0.224604	0.217797	0.210991	0.180363	0.173557	0.187169	0.170154	0.132720	0.098689
chr3	140906842	140907242	401_r557	0.0	.	0.068062	0.068062	0.068062	0.030628	0.000000	0.000000	0.000000	0.020418	0.034031	0.034031	0.037434	0.068062	0.047643	0.034031	0.051046	0.064659	0.044240	0.068062	0.068062	0.051046	0.034031	0.023822	0.034031	0.034031	0.034031	0.044240	0.068062	0.034031	0.034031	0.034031	0.023822	0.000000	0.000000	0.000000	0.054449	0.068062	0.068062	0.098689	0.119107	0.081674	0.068062	0.074868	0.071465	0.051046
chr4	152637305	152637705	401_r558	0.0	.	0.095286	0.068062	0.061255	0.034031	0.020418	0.034031	0.034031	0.034031	0.054449	0.054449	0.051046	0.068062	0.068062	0.078271	0.068062	0.051046	0.034031	0.034031	0.003403	0.000000	0.000000	0.000000	0.000000	0.000000	0.000000	0.000000	0.000000	0.027225	0.074868	0.102092	0.129317	0.136123	0.108898	0.061255	0.034031	0.006806	0.000000	0.000000	0.023822	0.034031	0.034031	0.037434	0.085077	0.078271
chr7	11294071	11294471	401_r559	0.0	.	0.034031	0.034031	0.034031	0.034031	0.020418	0.034031	0.034031	0.034031	0.047643	0.061255	0.037434	0.034031	0.034031	0.023822	0.000000	0.000000	0.000000	0.000000	0.000000	0.000000	0.000000	0.000000	0.017015	0.057852	0.068062	0.068062	0.068062	0.051046	0.010209	0.000000	0.000000	0.003403	0.037434	0.098689	0.102092	0.102092	0.105495	0.105495	0.071465	0.068062	0.068062	0.068062	0.061255	0.034031
chr3	172750538	172750938	401_r560	0.0	.	0.054449	0.068062	0.068062	0.068062	0.054449	0.098689	0.102092	0.102092	0.122511	0.125914	0.068062	0.034031	0.034031	0.013612	0.027225	0.034031	0.034031	0.034031	0.034031	0.006806	0.006806	0.034031	0.034031	0.047643	0.085077	0.125914	0.136123	0.136123	0.139526	0.119107	0.071465	0.034031	0.037434	0.064659	0.071465	0.102092	0.129317	0.132720	0.095286	0.132720	0.122511	0.170154	0.170154	0.163348
chr2	70160993	70161393	401_r561	0.0	.	0.231410	0.238216	0.170154	0.129317	0.071464	0.061255	0.034031	0.061255	0.095286	0.142929	0.139526	0.136123	0.112301	0.108898	0.078271	0.146332	0.200782	0.231410	0.204185	0.251828	0.214394	0.173557	0.159945	0.221200	0.173557	0.115704	0.122511	0.139526	0.085077	0.098689	0.122511	0.115704	0.095286	0.102092	0.071465	0.047643	0.057852	0.085077	0.098689	0.176960	0.309680	0.330099	0.306277	0.285858
chr6	108883196	108883596	401_r562	0.0	.	0.000000	0.000000	0.020418	0.034031	0.027225	0.034031	0.034031	0.020418	0.000000	0.027225	0.047643	0.068062	0.068062	0.081674	0.074868	0.098689	0.132720	0.139526	0.156542	0.136123	0.098689	0.095286	0.098689	0.108898	0.149735	0.163348	0.112301	0.153139	0.159945	0.122511	0.102092	0.102092	0.051046	0.020418	0.057852	0.068062	0.095286	0.132720	0.153139	0.125914	0.204185	0.190573	0.231410	0.204185
chr3	159996544	159996944	401_r563	0.0	.	0.068062	0.068062	0.068062	0.068062	0.017015	0.017015	0.034031	0.034031	0.034031	0.057852	0.051046	0.034031	0.034031	0.034031	0.010209	0.000000	0.000000	0.023822	0.034031	0.034031	0.034031	0.034031	0.010209	0.000000	0.000000	0.000000	0.000000	0.000000	0.000000	0.000000	0.027225	0.034031	0.034031	0.034031	0.034031	0.006806	0.000000	0.000000	0.000000	0.000000	0.006806	0.034031	0.034031	0.034031
chr13	23637791	23638191	401_r564	0.0	.	0.068062	0.054449	0.098689	0.102092	0.102092	0.112301	0.129317	0.098689	0.068062	0.078271	0.091883	0.064659	0.085077	0.102092	0.095286	0.132720	0.142929	0.119107	0.102092	0.098689	0.037434	0.037434	0.068062	0.068062	0.068062	0.081674	0.085077	0.054449	0.068062	0.068062	0.108898	0.102092	0.081674	0.112301	0.193976	0.183766	0.170154	0.176960	0.159945	0.085077	0.068062	0.068062	0.074868	0.085077
chr3	173732346	173732746	401_r565	0.0	.	0.017015	0.034031	0.034031	0.061255	0.068062	0.051046	0.034031	0.034031	0.006806	0.000000	0.000000	0.000000	0.000000	0.000000	0.000000	0.000000	0.000000	0.000000	0.000000	0.000000	0.000000	0.000000	0.000000	0.000000	0.000000	0.000000	0.020418	0.034031	0.034031	0.034031	0.034031	0.013612	0.000000	0.000000	0.000000	0.000000	0.000000	0.000000	0.000000	0.000000	0.030628	0.034031	0.034031	0.034031
chr6	7916939	7917339	401_r566	0.0	.	0.214394	0.190573	0.170154	0.122511	0.081674	0.081674	0.068062	0.088480	0.102092	0.142929	0.119107	0.102092	0.081674	0.068062	0.027225	0.006806	0.034031	0.034031	0.037434	0.088480	0.122511	0.102092	0.102092	0.098689	0.047643	0.071465	0.091883	0.102092	0.163348	0.238216	0.173557	0.146332	0.136123	0.098689	0.034031	0.034031	0.047643	0.068062	0.125914	0.136123	0.166751	0.159945	0.217797	0.193976
chr1	165785273	165785673	401_r567	0.0	.	0.248425	0.272246	0.221200	0.166751	0.180363	0.125914	0.068062	0.068062	0.068062	0.023822	0.000000	0.030628	0.034031	0.051046	0.102092	0.105495	0.136123	0.156542	0.200782	0.170154	0.166751	0.105495	0.081674	0.034031	0.068062	0.102092	0.132720	0.136123	0.159945	0.170154	0.136123	0.112301	0.163348	0.132720	0.112301	0.197379	0.197379	0.142929	0.136123	0.091883	0.006806	0.000000	0.020418	0.108898
chr7	45001174	45001574	401_r568	0.0	.	0.010209	0.034031	0.034031	0.034031	0.034031	0.023822	0.000000	0.000000	0.000000	0.000000	0.017015	0.098689	0.105495	0.136123	0.136123	0.119107	0.071465	0.064659	0.057852	0.068062	0.068062	0.068062	0.068062	0.044240	0.034031	0.078271	0.136123	0.136123	0.173557	0.204185	0.159945	0.068062	0.068062	0.030628	0.000000	0.000000	0.000000	0.000000	0.006806	0.034031	0.051046	0.091883	0.136123	0.163348
chr18	12939145	12939545	401_r569	0.0	.	0.013612	0.000000	0.037434	0.068062	0.068062	0.068062	0.098689	0.112301	0.122511	0.136123	0.136123	0.105495	0.054449	0.013612	0.000000	0.000000	0.027225	0.034031	0.091883	0.102092	0.102092	0.074868	0.068062	0.010209	0.000000	0.000000	0.000000	0.010209	0.034031	0.034031	0.034031	0.034031	0.023822	0.000000	0.000000	0.000000	0.000000	0.000000	0.000000	0.000000	0.006806	0.034031	0.034031	0.034031
chr16	67644938	67645338	401_r570	0.0	.	0.057852	0.034031	0.034031	0.034031	0.023822	0.000000	0.034031	0.034031	0.034031	0.034031	0.061255	0.034031	0.034031	0.047643	0.068062	0.040837	0.034031	0.047643	0.078271	0.108898	0.136123	0.173557	0.183766	0.197379	0.183766	0.210991	0.200782	0.197379	0.149735	0.149735	0.095286	0.129317	0.119107	0.136123	0.102092	0.102092	0.064658	0.068062	0.146332	0.193976	0.217797	0.214394	0.228007	0.207588
chr3	141489183	141489583	401_r571	0.0	.	0.034031	0.034031	0.010209	0.020418	0.057852	0.068062	0.068062	0.081674	0.081674	0.044240	0.034031	0.068062	0.081674	0.081674	0.132720	0.136123	0.136123	0.108898	0.088480	0.047643	0.091883	0.071465	0.136123	0.136123	0.142929	0.146332	0.142929	0.102092	0.129317	0.142929	0.122511	0.125914	0.102092	0.129317	0.180363	0.149735	0.142929	0.170154	0.115705	0.037434	0.129317	0.163348	0.136123	0.156542
chr19	18849853	18850253	401_r572	0.0	.	0.098689	0.102092	0.105495	0.136123	0.129317	0.071465	0.068062	0.078271	0.102092	0.102092	0.102092	0.102092	0.108898	0.142929	0.136123	0.136123	0.156542	0.200782	0.156542	0.159945	0.170154	0.176960	0.170154	0.149735	0.210991	0.238216	0.210991	0.153139	0.125914	0.037434	0.034031	0.034031	0.034031	0.044240	0.088480	0.074868	0.136123	0.163348	0.245022	0.251828	0.234813	0.204185	0.176960	0.085077
chr17	17298100	17298500	401_r573	0.0	.	0.000000	0.000000	0.000000	0.006806	0.034031	0.061255	0.102092	0.119107	0.129317	0.102092	0.085077	0.068062	0.051046	0.057852	0.068062	0.057852	0.034031	0.034031	0.010209	0.000000	0.006806	0.034031	0.034031	0.034031	0.034031	0.027225	0.000000	0.000000	0.017015	0.034031	0.034031	0.034031	0.034031	0.040837	0.034031	0.034031	0.057852	0.068062	0.044240	0.034031	0.034031	0.010209	0.000000	0.000000
chr11	111377854	111378254	401_r574	0.0	.	0.891607	0.895010	0.860979	1.003908	0.925638	0.765693	0.789514	0.871188	0.755484	0.806530	0.884801	1.003906	0.997101	0.966474	1.031131	0.997100	0.782708	0.891607	0.939250	0.874591	0.908622	0.942653	1.003907	1.075373	1.143438	1.071970	0.946056	0.830351	0.786111	0.673810	0.660197	0.687422	0.711244	0.687422	0.850770	0.901816	0.867785	0.826948	0.775902	0.707841	0.704438	0.789514	0.806530	0.820142
chr6	152566373	152566773	401_r575	0.0	.	0.183766	0.159945	0.136123	0.112301	0.088480	0.095286	0.081674	0.102092	0.136123	0.112301	0.068062	0.054449	0.034031	0.017015	0.034031	0.034031	0.064659	0.081674	0.088480	0.068062	0.068062	0.047643	0.057852	0.081674	0.102092	0.136123	0.125914	0.098689	0.054449	0.034031	0.000000	0.000000	0.000000	0.074868	0.122511	0.159945	0.170154	0.190573	0.136123	0.115704	0.108898	0.102092	0.081674	0.061255
chr10	95245438	95245838	401_r576	0.0	.	0.000000	0.000000	0.000000	0.000000	0.003403	0.034031	0.034031	0.034031	0.047643	0.064659	0.034031	0.034031	0.054449	0.054449	0.034031	0.047643	0.068062	0.047643	0.034031	0.034031	0.020418	0.000000	0.000000	0.000000	0.000000	0.020418	0.034031	0.054449	0.071465	0.102092	0.098689	0.102092	0.081674	0.064659	0.034031	0.017015	0.057852	0.068062	0.068062	0.078271	0.102092	0.074868	0.102092	0.102092
chr2	157256608	157257008	401_r577	0.0	.	0.057852	0.068062	0.068062	0.068062	0.037434	0.020418	0.000000	0.013612	0.034031	0.034031	0.034031	0.034031	0.054449	0.047643	0.068062	0.068062	0.068062	0.034031	0.020418	0.000000	0.000000	0.000000	0.000000	0.000000	0.000000	0.000000	0.000000	0.000000	0.000000	0.000000	0.000000	0.000000	0.000000	0.000000	0.000000	0.000000	0.000000	0.000000	0.000000	0.000000	0.000000	0.000000	0.000000	0.000000
chr1	22494780	22495180	401_r578	0.0	.	0.173557	0.108898	0.068062	0.074868	0.071465	0.136123	0.146332	0.200782	0.265440	0.214394	0.136123	0.125914	0.071464	0.000000	0.023822	0.040837	0.112301	0.193976	0.204185	0.183766	0.197379	0.136123	0.078271	0.098689	0.098689	0.068062	0.088480	0.078271	0.071465	0.068062	0.068062	0.037434	0.057852	0.034031	0.034031	0.047643	0.068062	0.068062	0.074868	0.102092	0.088480	0.068062	0.068062	0.061255
chr10	12366004	12366404	401_r579	0.0	.	0.115704	0.142929	0.190573	0.204185	0.149735	0.091883	0.095286	0.078271	0.068062	0.068062	0.095286	0.068062	0.037434	0.037434	0.078271	0.071465	0.088480	0.102092	0.098689	0.057852	0.064659	0.047643	0.068062	0.068062	0.102092	0.071465	0.068062	0.034031	0.034031	0.030628	0.102092	0.102092	0.102092	0.102092	0.105495	0.081674	0.102092	0.115704	0.170154	0.136123	0.088480	0.068062	0.054449	0.000000
chr3	35296550	35296950	401_r580	0.0	.	0.034031	0.034031	0.010209	0.000000	0.000000	0.000000	0.000000	0.027225	0.034031	0.034031	0.034031	0.034031	0.006806	0.000000	0.000000	0.000000	0.000000	0.000000	0.000000	0.000000	0.000000	0.000000	0.000000	0.003403	0.034031	0.034031	0.034031	0.034031	0.030628	0.000000	0.000000	0.000000	0.000000	0.000000	0.000000	0.000000	0.000000	0.000000	0.000000	0.003403	0.034031	0.034031	0.034031	0.054449
chr5	83844587	83844987	401_r581	0.0	.	0.000000	0.000000	0.000000	0.000000	0.000000	0.000000	0.000000	0.000000	0.000000	0.000000	0.023822	0.034031	0.034031	0.034031	0.034031	0.010209	0.027225	0.034031	0.034031	0.034031	0.034031	0.006806	0.030628	0.034031	0.034031	0.034031	0.034031	0.003403	0.000000	0.000000	0.000000	0.000000	0.010209	0.034031	0.034031	0.034031	0.034031	0.023822	0.000000	0.000000	0.000000	0.000000	0.000000	0.000000
chr8	85463672	85464072	401_r582	0.0	.	0.000000	0.000000	0.000000	0.000000	0.000000	0.000000	0.000000	0.000000	0.000000	0.000000	0.000000	0.000000	0.000000	0.000000	0.000000	0.000000	0.000000	0.034031	0.034031	0.034031	0.054449	0.068062	0.034031	0.034031	0.034031	0.013612	0.000000	0.000000	0.013612	0.054449	0.068062	0.068062	0.068062	0.054449	0.013612	0.034031	0.034031	0.034031	0.034031	0.044240	0.034031	0.037434	0.068062	0.068062
chr2	135931924	135932324	401_r583	0.0	.	0.057852	0.068062	0.068062	0.068062	0.074868	0.044240	0.034031	0.034031	0.034031	0.023822	0.034031	0.034031	0.034031	0.034031	0.027225	0.017015	0.034031	0.071464	0.102092	0.102092	0.085077	0.068062	0.030628	0.023822	0.034031	0.044240	0.129317	0.136123	0.112301	0.102092	0.091883	0.006806	0.000000	0.051046	0.068062	0.068062	0.081674	0.102092	0.051046	0.034031	0.034031	0.023822	0.034031	0.034031
chr17	75289193	75289593	401_r584	0.0	.	0.142929	0.071465	0.098689	0.170154	0.132720	0.102092	0.136123	0.105495	0.057852	0.078271	0.132720	0.108898	0.136123	0.112301	0.139526	0.105495	0.122511	0.102092	0.102092	0.081674	0.081674	0.139526	0.176960	0.262037	0.245022	0.248425	0.170154	0.129317	0.102092	0.125914	0.112301	0.102092	0.119107	0.105495	0.139526	0.228007	0.292665	0.330099	0.326696	0.367533	0.381145	0.353920	0.313083	0.309680
chr19	10701251	10701651	401_r585	0.0	.	0.108898	0.057852	0.064658	0.105495	0.136123	0.170154	0.190573	0.190573	0.132720	0.115704	0.102092	0.081674	0.044240	0.088480	0.112301	0.136123	0.170154	0.193976	0.183766	0.146332	0.125914	0.132720	0.112301	0.102092	0.129317	0.176960	0.187169	0.193976	0.170154	0.221200	0.180363	0.156542	0.136123	0.136123	0.078271	0.061255	0.037434	0.149735	0.224604	0.279053	0.360727	0.374339	0.306277	0.275649
chr11	4094669	4095069	401_r586	0.0	.	0.054449	0.091883	0.122511	0.105495	0.102092	0.149735	0.112301	0.081674	0.068062	0.071465	0.037434	0.034031	0.034031	0.057852	0.071465	0.088480	0.102092	0.102092	0.081674	0.122511	0.081674	0.068062	0.068062	0.102092	0.102092	0.132720	0.153139	0.207588	0.200782	0.136123	0.105495	0.085077	0.030628	0.003403	0.044240	0.095286	0.102092	0.102092	0.098689	0.057852	0.013612	0.034031	0.044240	0.071465
chr2	88110788	88111188	401_r587	0.0	.	0.000000	0.000000	0.000000	0.000000	0.000000	0.000000	0.000000	0.000000	0.000000	0.000000	0.017015	0.034031	0.034031	0.034031	0.034031	0.017015	0.000000	0.017015	0.034031	0.057852	0.068062	0.068062	0.051046	0.034031	0.034031	0.034031	0.034031	0.034031	0.044240	0.044240	0.034031	0.034031	0.034031	0.023822	0.000000	0.000000	0.000000	0.000000	0.000000	0.000000	0.000000	0.000000	0.000000	0.023822
chr7	120233382	120233782	401_r588	0.0	.	0.023822	0.000000	0.000000	0.000000	0.006806	0.034031	0.034031	0.034031	0.034031	0.027225	0.000000	0.000000	0.000000	0.010209	0.034031	0.034031	0.078271	0.102092	0.091883	0.068062	0.068062	0.023822	0.000000	0.000000	0.000000	0.000000	0.000000	0.000000	0.000000	0.034031	0.034031	0.034031	0.034031	0.034031	0.000000	0.000000	0.020418	0.091883	0.136123	0.136123	0.136123	0.115705	0.044240	0.000000
chr17	4939784	4940184	401_r589	0.0	.	0.010209	0.034031	0.034031	0.034031	0.034031	0.030628	0.034031	0.034031	0.034031	0.034031	0.027225	0.000000	0.003403	0.051046	0.068062	0.088480	0.136123	0.142929	0.119107	0.142929	0.149735	0.112301	0.125914	0.102092	0.098689	0.122511	0.139526	0.136123	0.136123	0.122511	0.088480	0.112301	0.136123	0.136123	0.125914	0.136123	0.119108	0.102092	0.108898	0.129317	0.129317	0.095286	0.068062	0.074868
chr16	10843005	10843405	401_r590	0.0	.	0.034031	0.023822	0.034031	0.034031	0.034031	0.040837	0.078271	0.068062	0.068062	0.068062	0.085077	0.054449	0.034031	0.047643	0.068062	0.044240	0.034031	0.034031	0.020418	0.000000	0.000000	0.000000	0.000000	0.000000	0.000000	0.000000	0.000000	0.023822	0.054449	0.091883	0.102092	0.136123	0.112301	0.081674	0.044240	0.068062	0.034031	0.034031	0.034031	0.044240	0.057852	0.081674	0.119107	0.136123
chr9	90923874	90924274	401_r591	0.0	.	0.037434	0.034031	0.034031	0.006806	0.003403	0.051046	0.068062	0.068062	0.071465	0.098689	0.068062	0.068062	0.068062	0.064659	0.034031	0.044240	0.034031	0.034031	0.034031	0.034031	0.017015	0.034031	0.054449	0.068062	0.105495	0.125914	0.102092	0.115704	0.102092	0.064659	0.034031	0.034031	0.000000	0.000000	0.000000	0.000000	0.000000	0.000000	0.030628	0.064659	0.105495	0.136123	0.136123	0.105495
chr1	93005326	93005726	401_r592	0.0	.	0.098689	0.044240	0.006806	0.000000	0.054449	0.068062	0.098689	0.125914	0.136123	0.081674	0.068062	0.047643	0.044240	0.047643	0.068062	0.068062	0.057852	0.034031	0.020418	0.006806	0.034031	0.034031	0.034031	0.034031	0.061255	0.034031	0.034031	0.085077	0.136123	0.102092	0.102092	0.125914	0.091883	0.071465	0.108898	0.136123	0.112301	0.095286	0.064659	0.027225	0.023822	0.034031	0.085077	0.136123
chr8	70673412	70673812	401_r593	0.0	.	0.010209	0.034031	0.034031	0.034031	0.057852	0.057852	0.040837	0.068062	0.068062	0.044240	0.034031	0.027225	0.000000	0.000000	0.000000	0.003403	0.034031	0.088480	0.108898	0.159945	0.166751	0.136123	0.081674	0.061255	0.010209	0.034031	0.034031	0.034031	0.034031	0.057852	0.034031	0.034031	0.034031	0.047643	0.044240	0.047643	0.074868	0.115704	0.139526	0.136123	0.122511	0.095286	0.054449	0.017015
chr17	30831778	30832178	401_r594	0.0	.	0.105495	0.159945	0.146332	0.146332	0.180363	0.255231	0.187170	0.221200	0.238216	0.193976	0.112301	0.095286	0.051046	0.013612	0.000000	0.000000	0.013612	0.064658	0.102092	0.115704	0.136123	0.187169	0.139526	0.102092	0.146332	0.136123	0.071465	0.068062	0.074868	0.068062	0.108898	0.183766	0.224604	0.268843	0.299471	0.296068	0.255231	0.221200	0.221200	0.292665	0.377742	0.364130	0.445803	0.438997
chr19	17337381	17337781	401_r595	0.0	.	0.265440	0.255231	0.323293	0.228006	0.248425	0.258634	0.282455	0.231410	0.285859	0.336905	0.442400	0.588733	0.626166	0.605748	0.554702	0.462819	0.285859	0.224604	0.180363	0.204185	0.224604	0.272246	0.255231	0.238216	0.166751	0.173557	0.221200	0.333502	0.411773	0.510462	0.547896	0.530881	0.483237	0.387951	0.306277	0.255231	0.289262	0.285858	0.357324	0.326696	0.268843	0.193976	0.207588	0.245022
chr1	47285684	47286084	401_r596	0.0	.	0.013612	0.034031	0.034031	0.034031	0.034031	0.030628	0.034031	0.034031	0.034031	0.034031	0.023822	0.000000	0.000000	0.000000	0.000000	0.000000	0.000000	0.000000	0.000000	0.000000	0.064658	0.102092	0.102092	0.102092	0.115704	0.071465	0.034031	0.034031	0.034031	0.020418	0.000000	0.017015	0.034031	0.051046	0.068062	0.068062	0.051046	0.034031	0.061255	0.068062	0.068062	0.068062	0.068062	0.023822
chr21	32190670	32191070	401_r597	0.0	.	0.054449	0.068062	0.054449	0.034031	0.034031	0.013612	0.000000	0.000000	0.000000	0.000000	0.013612	0.034031	0.034031	0.034031	0.034031	0.020418	0.000000	0.000000	0.023822	0.068062	0.068062	0.068062	0.068062	0.044240	0.013612	0.034031	0.034031	0.037434	0.068062	0.054449	0.034031	0.034031	0.030628	0.000000	0.000000	0.000000	0.000000	0.010209	0.068062	0.081674	0.119107	0.136123	0.125914	0.068062
chr17	30834749	30835149	401_r598	0.0	.	0.102092	0.149735	0.170154	0.146332	0.081674	0.068062	0.020418	0.000000	0.000000	0.000000	0.000000	0.000000	0.000000	0.000000	0.027225	0.095286	0.125914	0.136123	0.136123	0.108898	0.040837	0.010209	0.000000	0.000000	0.000000	0.000000	0.000000	0.034031	0.034031	0.034031	0.034031	0.034031	0.000000	0.000000	0.000000	0.000000	0.020418	0.034031	0.034031	0.034031	0.034031	0.013612	0.000000	0.000000
chr10	54900639	54901039	401_r599	0.0	.	0.034031	0.068061	0.095286	0.078271	0.098689	0.102092	0.074868	0.034031	0.034031	0.003403	0.000000	0.000000	0.000000	0.000000	0.000000	0.003403	0.034031	0.034031	0.034031	0.071464	0.098689	0.068062	0.068062	0.102092	0.064658	0.034031	0.034031	0.034031	0.000000	0.000000	0.000000	0.027225	0.034031	0.034031	0.034031	0.034031	0.006806	0.000000	0.000000	0.000000	0.000000	0.000000	0.000000	0.000000
chr12	121894074	121894474	401_r600	0.0	.	0.017015	0.034031	0.034031	0.034031	0.034031	0.023822	0.000000	0.000000	0.000000	0.000000	0.000000	0.010209	0.068062	0.068062	0.068062	0.068062	0.057852	0.000000	0.000000	0.030628	0.034031	0.034031	0.034031	0.054449	0.037434	0.034031	0.037434	0.085077	0.081674	0.068062	0.068062	0.064659	0.040837	0.034031	0.034031	0.034031	0.040837	0.044240	0.034031	0.034031	0.034031	0.027225	0.000000	0.000000
chr1	25620431	25620831	401_r601	0.0	.	0.122511	0.102092	0.125914	0.078271	0.102092	0.102092	0.102092	0.071465	0.057852	0.051046	0.054449	0.034031	0.047643	0.068062	0.051046	0.034031	0.034031	0.037434	0.034031	0.034031	0.034031	0.034031	0.037434	0.034031	0.054449	0.102092	0.102092	0.081674	0.068062	0.068062	0.085077	0.102092	0.102092	0.102092	0.081674	0.017015	0.000000	0.000000	0.000000	0.000000	0.051046	0.102092	0.102092	0.102092
chr20	32681376	32681776	401_r602	0.0	.	0.034031	0.034031	0.047643	0.068062	0.078271	0.068062	0.091883	0.088480	0.115704	0.115704	0.136123	0.112301	0.102092	0.054449	0.030628	0.000000	0.054449	0.102092	0.102092	0.125914	0.153139	0.183766	0.170154	0.190573	0.207588	0.210991	0.214394	0.238216	0.241619	0.210991	0.180363	0.102092	0.074868	0.078271	0.068062	0.068062	0.057852	0.047643	0.068062	0.105495	0.142929	0.248425	0.251828	0.217797
chr9	90933761	90934161	401_r603	0.0	.	0.000000	0.000000	0.000000	0.000000	0.000000	0.000000	0.000000	0.003403	0.034031	0.034031	0.034031	0.034031	0.030628	0.000000	0.030628	0.034031	0.034031	0.034031	0.034031	0.003403	0.020418	0.034031	0.034031	0.057852	0.068062	0.047643	0.068062	0.068062	0.044240	0.034031	0.034031	0.017015	0.034031	0.034031	0.034031	0.034031	0.030628	0.034031	0.034031	0.057852	0.068062	0.054449	0.034031	0.034031
chr17	75895466	75895866	401_r604	0.0	.	0.003403	0.068062	0.068062	0.068062	0.088480	0.098689	0.034031	0.034031	0.034031	0.013612	0.000000	0.000000	0.000000	0.000000	0.000000	0.000000	0.003403	0.034031	0.081674	0.102092	0.102092	0.098689	0.068062	0.020418	0.000000	0.023822	0.034031	0.064659	0.068062	0.068062	0.081674	0.102092	0.074868	0.102092	0.105495	0.098689	0.068062	0.064659	0.034031	0.044240	0.034031	0.034031	0.034031	0.081674
chr1	6673805	6674205	401_r605	0.0	.	0.000000	0.000000	0.000000	0.000000	0.000000	0.000000	0.000000	0.006806	0.034031	0.034031	0.034031	0.034031	0.027225	0.000000	0.000000	0.000000	0.006806	0.057852	0.068062	0.129317	0.136123	0.156542	0.115704	0.102092	0.037434	0.034031	0.003403	0.027225	0.034031	0.047643	0.102092	0.102092	0.074868	0.068062	0.054449	0.000000	0.006806	0.034031	0.068062	0.068062	0.068062	0.061255	0.034031	0.000000
chr11	9060810	9061210	401_r606	0.0	.	0.057852	0.034031	0.051046	0.034031	0.034031	0.047643	0.068062	0.037434	0.034031	0.047643	0.054449	0.034031	0.064659	0.068062	0.054449	0.034031	0.034031	0.003403	0.003403	0.034031	0.034031	0.034031	0.034031	0.054449	0.068062	0.068062	0.068062	0.098689	0.078271	0.034031	0.064659	0.068062	0.068062	0.068062	0.068062	0.037434	0.034031	0.003403	0.000000	0.013612	0.034031	0.034031	0.057852	0.102092
chr18	22838898	22839298	401_r607	0.0	.	0.170154	0.153139	0.156542	0.139526	0.068061	0.034031	0.034031	0.013612	0.000000	0.000000	0.000000	0.000000	0.000000	0.000000	0.000000	0.000000	0.030628	0.034031	0.034031	0.034031	0.034031	0.013612	0.034031	0.034031	0.034031	0.061255	0.057852	0.034031	0.034031	0.057852	0.040837	0.057852	0.098689	0.102092	0.078271	0.068062	0.044240	0.003403	0.000000	0.000000	0.000000	0.000000	0.000000	0.034031
chr20	17856211	17856611	401_r608	0.0	.	0.146332	0.214394	0.309680	0.360727	0.394758	0.364130	0.326696	0.224603	0.159945	0.102092	0.102092	0.071465	0.068062	0.054449	0.081674	0.102092	0.122511	0.153139	0.217797	0.217797	0.272246	0.251828	0.221200	0.166751	0.163348	0.102092	0.102092	0.159945	0.129317	0.091883	0.136123	0.136123	0.098689	0.102092	0.119107	0.068062	0.068062	0.088480	0.102092	0.078271	0.102092	0.108898	0.095286	0.132720
chr2	88296250	88296650	401_r609	0.0	.	0.034031	0.034031	0.034031	0.034031	0.044240	0.034031	0.034031	0.034031	0.034031	0.003403	0.000000	0.013612	0.034031	0.034031	0.034031	0.034031	0.020418	0.000000	0.034031	0.034031	0.034031	0.034031	0.030628	0.013612	0.034031	0.034031	0.034031	0.061255	0.081674	0.102092	0.132720	0.163348	0.142929	0.115704	0.119107	0.105495	0.074868	0.068062	0.061255	0.017015	0.000000	0.017015	0.034031	0.034031
chr12	56677513	56677913	401_r610	0.0	.	0.034031	0.017015	0.000000	0.000000	0.000000	0.000000	0.020418	0.034031	0.034031	0.098689	0.136123	0.115704	0.102092	0.112301	0.071465	0.078271	0.125914	0.170154	0.183766	0.193976	0.159945	0.112301	0.085077	0.173557	0.180363	0.170154	0.170154	0.166751	0.098689	0.085077	0.125914	0.136123	0.122511	0.078271	0.078271	0.044240	0.034031	0.057852	0.078271	0.081674	0.102092	0.102092	0.136123	0.159945
chr3	178518942	178519342	401_r611	0.0	.	0.030628	0.034031	0.037434	0.068062	0.085077	0.091883	0.081674	0.098689	0.068062	0.051046	0.034031	0.020418	0.023822	0.034031	0.044240	0.091883	0.102092	0.078271	0.068062	0.064659	0.044240	0.064659	0.068062	0.068062	0.064659	0.068062	0.047643	0.105495	0.136123	0.132720	0.163348	0.159945	0.098689	0.105495	0.136123	0.074868	0.102092	0.122511	0.098689	0.098689	0.102092	0.068062	0.047643	0.034031
chr16	29740057	29740457	401_r612	0.0	.	0.074868	0.047643	0.068062	0.068062	0.054449	0.074868	0.105495	0.102092	0.102092	0.085077	0.105495	0.115704	0.136123	0.136123	0.163348	0.125914	0.091883	0.068062	0.068062	0.068062	0.068062	0.047643	0.034031	0.034031	0.006806	0.000000	0.000000	0.000000	0.000000	0.000000	0.000000	0.000000	0.000000	0.017015	0.034031	0.034031	0.034031	0.034031	0.017015	0.000000	0.000000	0.000000	0.000000	0.000000
chr1	224781684	224782084	401_r613	0.0	.	0.027225	0.034031	0.034031	0.034031	0.034031	0.006806	0.000000	0.000000	0.000000	0.000000	0.017015	0.034031	0.034031	0.047643	0.068062	0.085077	0.136123	0.136123	0.122511	0.132720	0.112301	0.098689	0.102092	0.132720	0.136123	0.125914	0.071465	0.068062	0.037434	0.003403	0.000000	0.006806	0.068062	0.068062	0.068062	0.068062	0.061255	0.000000	0.037434	0.068062	0.068062	0.091883	0.102092	0.064658
chr6	130776478	130776878	401_r614	0.0	.	0.034031	0.034031	0.034031	0.027225	0.000000	0.051046	0.068062	0.068062	0.068062	0.068062	0.017015	0.000000	0.000000	0.000000	0.000000	0.000000	0.000000	0.000000	0.000000	0.013612	0.034031	0.034031	0.034031	0.034031	0.020418	0.000000	0.000000	0.000000	0.000000	0.000000	0.000000	0.000000	0.000000	0.000000	0.000000	0.000000	0.000000	0.000000	0.027225	0.034031	0.034031	0.034031	0.034031	0.006806
chr11	46791057	46791457	401_r615	0.0	.	0.000000	0.000000	0.000000	0.000000	0.000000	0.017015	0.034031	0.034031	0.034031	0.034031	0.017015	0.000000	0.000000	0.000000	0.000000	0.000000	0.000000	0.000000	0.000000	0.000000	0.000000	0.000000	0.000000	0.000000	0.000000	0.000000	0.000000	0.000000	0.000000	0.000000	0.000000	0.000000	0.000000	0.000000	0.000000	0.000000	0.000000	0.000000	0.000000	0.000000	0.000000	0.000000	0.000000	0.000000
chr7	20447017	20447417	401_r616	0.0	.	0.170154	0.115705	0.040837	0.051046	0.054449	0.057852	0.081674	0.122511	0.119107	0.102092	0.078271	0.095286	0.081674	0.088480	0.102092	0.102092	0.068061	0.068062	0.071465	0.068062	0.068062	0.061255	0.034031	0.010209	0.000000	0.000000	0.000000	0.000000	0.000000	0.023822	0.044240	0.068062	0.068062	0.068062	0.044240	0.030628	0.034031	0.034031	0.034031	0.034031	0.081674	0.088480	0.119107	0.170154
chr7	141569332	141569732	401_r617	0.0	.	0.034031	0.061255	0.061255	0.068062	0.057852	0.068062	0.047643	0.034031	0.000000	0.000000	0.000000	0.061255	0.068062	0.068062	0.081674	0.102092	0.040837	0.051046	0.068062	0.081674	0.068062	0.068062	0.051046	0.034031	0.027225	0.095286	0.136123	0.173557	0.204185	0.183766	0.108898	0.068062	0.054449	0.071465	0.102092	0.102092	0.102092	0.078271	0.030628	0.003403	0.034031	0.047643	0.068062	0.068062
chr1	167220319	167220719	401_r618	0.0	.	0.258634	0.343711	0.384548	0.394758	0.353920	0.326696	0.306277	0.326696	0.367533	0.367533	0.299471	0.251828	0.173557	0.142929	0.187169	0.272247	0.326696	0.370936	0.340308	0.285859	0.292665	0.279052	0.296068	0.411773	0.445803	0.384548	0.517268	0.592136	0.503656	0.459416	0.466222	0.282456	0.142929	0.163348	0.258634	0.262037	0.343711	0.391355	0.479834	0.476431	0.517268	0.564911	0.680616	0.575121
chr19	7587471	7587871	401_r619	0.0	.	0.163348	0.153139	0.139526	0.146332	0.136123	0.074868	0.088480	0.102092	0.102092	0.102092	0.132720	0.108898	0.064659	0.034031	0.034031	0.003403	0.000000	0.000000	0.027225	0.034031	0.037434	0.078271	0.102092	0.074868	0.068062	0.085077	0.081674	0.068062	0.068062	0.068062	0.047643	0.010209	0.000000	0.000000	0.000000	0.020418	0.034031	0.034031	0.034031	0.034031	0.013612	0.000000	0.000000	0.000000
chr19	1344756	1345156	401_r620	0.0	.	0.061255	0.034031	0.034031	0.034031	0.003403	0.000000	0.000000	0.000000	0.000000	0.000000	0.000000	0.013612	0.061255	0.068062	0.068062	0.068062	0.054449	0.006806	0.000000	0.000000	0.003403	0.034031	0.034031	0.034031	0.034031	0.034031	0.034031	0.108898	0.166751	0.170154	0.166751	0.166751	0.129317	0.071465	0.068062	0.068062	0.054449	0.034031	0.034031	0.034031	0.034031	0.047643	0.034031	0.034031
chr13	64227201	64227601	401_r621	0.0	.	0.034031	0.013612	0.000000	0.000000	0.000000	0.000000	0.003403	0.034031	0.034031	0.034031	0.064659	0.064659	0.034031	0.034031	0.034031	0.003403	0.000000	0.000000	0.000000	0.000000	0.000000	0.000000	0.000000	0.000000	0.000000	0.000000	0.000000	0.000000	0.000000	0.000000	0.000000	0.013612	0.034031	0.034031	0.034031	0.034031	0.020418	0.000000	0.000000	0.000000	0.000000	0.000000	0.000000	0.000000
chr16	65763588	65763988	401_r622	0.0	.	0.027225	0.000000	0.000000	0.000000	0.000000	0.000000	0.000000	0.000000	0.006806	0.034031	0.034031	0.034031	0.034031	0.027225	0.000000	0.000000	0.000000	0.000000	0.000000	0.000000	0.000000	0.010209	0.034031	0.034031	0.034031	0.034031	0.023822	0.000000	0.000000	0.000000	0.000000	0.034031	0.034031	0.034031	0.034031	0.034031	0.000000	0.000000	0.000000	0.000000	0.000000	0.000000	0.000000	0.000000
chr6	181179	181579	401_r623	0.0	.	0.034031	0.034031	0.034031	0.030628	0.000000	0.000000	0.000000	0.000000	0.000000	0.000000	0.000000	0.013612	0.034031	0.034031	0.034031	0.047643	0.054449	0.034031	0.034031	0.064659	0.071465	0.068062	0.068062	0.068062	0.037434	0.017015	0.000000	0.003403	0.034031	0.034031	0.034031	0.034031	0.030628	0.000000	0.000000	0.000000	0.013612	0.034031	0.047643	0.068062	0.068062	0.054449	0.034031	0.020418
chr1	154983144	154983544	401_r624	0.0	.	0.347114	0.408370	0.462819	0.387951	0.265440	0.234813	0.224603	0.129317	0.112301	0.139526	0.210991	0.200782	0.282456	0.411773	0.425385	0.421982	0.387951	0.432191	0.333502	0.364130	0.319889	0.350517	0.330099	0.374339	0.449207	0.605748	0.619360	0.622763	0.615957	0.510462	0.370936	0.398160	0.425385	0.473028	0.520671	0.578524	0.534284	0.456013	0.459416	0.408370	0.411773	0.408370	0.493447	0.473028
chr4	89509633	89510033	401_r625	0.0	.	0.000000	0.000000	0.000000	0.000000	0.000000	0.000000	0.000000	0.000000	0.000000	0.020418	0.034031	0.034031	0.034031	0.034031	0.013612	0.000000	0.000000	0.034031	0.034031	0.034031	0.034031	0.034031	0.000000	0.000000	0.000000	0.000000	0.000000	0.000000	0.000000	0.000000	0.000000	0.000000	0.000000	0.000000	0.000000	0.000000	0.000000	0.000000	0.000000	0.000000	0.000000	0.003403	0.034031	0.034031
chr17	75940844	75941244	401_r626	0.0	.	0.176960	0.142929	0.136123	0.115704	0.102092	0.044240	0.119108	0.136123	0.115704	0.102092	0.129317	0.108898	0.170154	0.170154	0.183766	0.200782	0.173557	0.102092	0.102092	0.102092	0.098689	0.088480	0.125914	0.136123	0.139526	0.146332	0.122511	0.078271	0.085077	0.085077	0.068062	0.163348	0.190573	0.248425	0.289262	0.272246	0.197379	0.200782	0.146332	0.119107	0.102092	0.091883	0.091883	0.098689
chr12	4245523	4245923	401_r627	0.0	.	0.034031	0.013612	0.000000	0.000000	0.000000	0.000000	0.000000	0.000000	0.000000	0.000000	0.000000	0.000000	0.000000	0.000000	0.000000	0.003403	0.034031	0.034031	0.068062	0.122511	0.146332	0.159945	0.176960	0.170154	0.139526	0.122511	0.078271	0.061255	0.054449	0.044240	0.034031	0.047643	0.068062	0.047643	0.034031	0.034031	0.020418	0.010209	0.034031	0.044240	0.068062	0.098689	0.125914	0.108898
chr3	197029488	197029888	401_r628	0.0	.	0.034031	0.040837	0.129317	0.122511	0.166751	0.204185	0.217797	0.173557	0.241619	0.251828	0.238216	0.245022	0.268843	0.326696	0.330099	0.316486	0.347114	0.326696	0.292665	0.238216	0.228007	0.170154	0.149735	0.071465	0.125914	0.136123	0.136123	0.125914	0.136123	0.102092	0.136123	0.183766	0.187169	0.214394	0.214394	0.183766	0.156542	0.136123	0.091883	0.102092	0.088480	0.068062	0.068062	0.044240
chr17	4903128	4903528	401_r629	0.0	.	0.061255	0.027225	0.034031	0.034031	0.034031	0.034031	0.006806	0.000000	0.000000	0.000000	0.000000	0.034031	0.034031	0.034031	0.040837	0.068062	0.044240	0.068062	0.068062	0.061255	0.034031	0.023822	0.000000	0.000000	0.023822	0.034031	0.034031	0.034031	0.034031	0.010209	0.000000	0.040837	0.068062	0.068062	0.085077	0.115704	0.102092	0.102092	0.102092	0.085077	0.074868	0.061255	0.047643	0.068062
chr19	11155567	11155967	401_r630	0.0	.	0.061255	0.074868	0.088480	0.091883	0.102092	0.091883	0.095286	0.091883	0.078271	0.074868	0.122511	0.204185	0.180363	0.170154	0.163348	0.098689	0.000000	0.034031	0.054449	0.068062	0.081674	0.102092	0.068062	0.047643	0.071465	0.112301	0.102092	0.108898	0.136123	0.129317	0.112301	0.102092	0.095286	0.074868	0.081674	0.068062	0.088480	0.136123	0.129317	0.091883	0.068062	0.047643	0.000000	0.034031
chr2	80748615	80749015	401_r631	0.0	.	0.034031	0.034031	0.034031	0.010209	0.000000	0.000000	0.000000	0.000000	0.000000	0.000000	0.023822	0.034031	0.034031	0.081674	0.102092	0.078271	0.098689	0.102092	0.054449	0.034031	0.034031	0.020418	0.054449	0.129317	0.149735	0.170154	0.153139	0.115705	0.040837	0.020418	0.000000	0.000000	0.030628	0.064658	0.102092	0.115704	0.136123	0.105495	0.071465	0.034031	0.020418	0.000000	0.030628	0.064659
chr9	135580113	135580513	401_r632	0.0	.	0.017015	0.034031	0.034031	0.034031	0.034031	0.034031	0.034031	0.034031	0.034031	0.034031	0.020418	0.034031	0.034031	0.034031	0.034031	0.030628	0.000000	0.000000	0.000000	0.000000	0.000000	0.020418	0.068062	0.068062	0.068062	0.068062	0.047643	0.006806	0.034031	0.034031	0.047643	0.068062	0.061255	0.034031	0.034031	0.020418	0.023822	0.061255	0.068062	0.068062	0.068062	0.044240	0.006806	0.000000
chr8	26577528	26577928	401_r633	0.0	.	0.051046	0.071465	0.068062	0.068062	0.102092	0.091883	0.068062	0.091883	0.108898	0.136123	0.129317	0.115704	0.112301	0.095286	0.034031	0.034031	0.020418	0.000000	0.017015	0.074868	0.102092	0.102092	0.112301	0.119107	0.071465	0.068062	0.088480	0.091883	0.068062	0.091883	0.068062	0.068062	0.095286	0.102092	0.068062	0.098689	0.081674	0.074868	0.068062	0.091883	0.071465	0.068062	0.034031	0.054449
chr2	27153118	27153518	401_r634	0.0	.	0.047643	0.068062	0.068062	0.095286	0.095286	0.054449	0.054449	0.095286	0.105495	0.115704	0.136123	0.129317	0.108898	0.071465	0.085077	0.068062	0.054449	0.034031	0.061255	0.047643	0.068062	0.068062	0.068062	0.054449	0.057852	0.034031	0.044240	0.068062	0.091883	0.102092	0.146332	0.159945	0.136123	0.098689	0.068062	0.023822	0.030628	0.088480	0.122511	0.170154	0.176960	0.200782	0.149735	0.115705
chr3	73484763	73485163	401_r635	0.0	.	0.068062	0.081674	0.129317	0.136123	0.122511	0.125914	0.136123	0.095286	0.102092	0.102092	0.102092	0.068062	0.057852	0.078271	0.105495	0.112301	0.119107	0.156542	0.142929	0.132720	0.102092	0.085077	0.068062	0.051046	0.054449	0.068062	0.068062	0.037434	0.034031	0.013612	0.000000	0.027225	0.034031	0.044240	0.068062	0.068062	0.071465	0.068062	0.057852	0.047643	0.068062	0.037434	0.047643	0.068062
chr9	14560252	14560652	401_r636	0.0	.	0.000000	0.000000	0.000000	0.000000	0.000000	0.000000	0.000000	0.000000	0.000000	0.000000	0.000000	0.000000	0.000000	0.000000	0.000000	0.000000	0.000000	0.000000	0.000000	0.000000	0.000000	0.000000	0.000000	0.000000	0.000000	0.000000	0.013612	0.034031	0.034031	0.034031	0.034031	0.020418	0.000000	0.000000	0.000000	0.000000	0.000000	0.000000	0.000000	0.000000	0.000000	0.000000	0.000000	0.000000
chr7	36748142	36748542	401_r637	0.0	.	0.003403	0.000000	0.000000	0.000000	0.000000	0.000000	0.000000	0.030628	0.047643	0.068062	0.068062	0.102092	0.071465	0.054449	0.044240	0.068062	0.057852	0.068062	0.068062	0.081674	0.068062	0.044240	0.034031	0.034031	0.010209	0.027225	0.034031	0.034031	0.034031	0.034031	0.006806	0.000000	0.000000	0.000000	0.034031	0.034031	0.034031	0.034031	0.037434	0.061255	0.068062	0.071465	0.102092	0.098689
chr1	20322095	20322495	401_r638	0.0	.	0.000000	0.000000	0.000000	0.000000	0.000000	0.000000	0.000000	0.000000	0.000000	0.000000	0.000000	0.000000	0.000000	0.000000	0.000000	0.000000	0.030628	0.057852	0.068062	0.068062	0.068062	0.037434	0.010209	0.030628	0.034031	0.034031	0.034031	0.034031	0.003403	0.000000	0.000000	0.000000	0.000000	0.000000	0.000000	0.020418	0.034031	0.034031	0.034031	0.034031	0.013612	0.000000	0.000000	0.000000
chr1	225942525	225942925	401_r639	0.0	.	0.071465	0.051046	0.034031	0.000000	0.000000	0.000000	0.000000	0.000000	0.000000	0.030628	0.044240	0.068062	0.068062	0.081674	0.071465	0.057852	0.064659	0.091883	0.136123	0.136123	0.136123	0.105495	0.112301	0.115704	0.102092	0.102092	0.102092	0.068062	0.006806	0.000000	0.000000	0.000000	0.000000	0.003403	0.061255	0.078271	0.136123	0.136123	0.132720	0.119107	0.125914	0.068062	0.068062	0.068062
chr21	44801627	44802027	401_r640	0.0	.	0.034031	0.044240	0.068062	0.088480	0.078271	0.071465	0.091883	0.068062	0.047643	0.027225	0.081674	0.071465	0.074868	0.102092	0.102092	0.074868	0.068062	0.061255	0.040837	0.068062	0.047643	0.034031	0.034031	0.030628	0.061255	0.068062	0.068062	0.068062	0.102092	0.136123	0.136123	0.149735	0.170154	0.132720	0.040837	0.034031	0.034031	0.034031	0.034031	0.034031	0.061255	0.112301	0.105495	0.136123
chr1	212032241	212032641	401_r641	0.0	.	0.034031	0.034031	0.064659	0.068062	0.064659	0.078271	0.102092	0.078271	0.102092	0.095286	0.085077	0.068062	0.061255	0.034031	0.034031	0.017015	0.034031	0.034031	0.034031	0.091883	0.091883	0.095286	0.112301	0.136123	0.078271	0.068062	0.071465	0.057852	0.034031	0.034031	0.034031	0.054449	0.088480	0.102092	0.102092	0.102092	0.051046	0.013612	0.000000	0.017015	0.081674	0.136123	0.136123	0.170154
chr9	135905496	135905896	401_r642	0.0	.	0.034031	0.034031	0.034031	0.061255	0.054449	0.040837	0.068062	0.068062	0.061255	0.139526	0.183766	0.170154	0.173557	0.207588	0.149735	0.115704	0.102092	0.098689	0.071465	0.078271	0.078271	0.102092	0.102092	0.129317	0.112301	0.166751	0.159945	0.251828	0.268843	0.272246	0.241619	0.245022	0.221200	0.193976	0.224604	0.210991	0.163348	0.170154	0.245022	0.217797	0.217797	0.251828	0.214394	0.170154
chr1	150981266	150981666	401_r643	0.0	.	0.340308	0.360727	0.316486	0.360727	0.306277	0.275649	0.262037	0.217797	0.166751	0.207588	0.231410	0.228006	0.292665	0.360727	0.326696	0.330099	0.367533	0.330099	0.292665	0.333502	0.350517	0.309680	0.357324	0.306277	0.258634	0.187169	0.234813	0.262037	0.296068	0.282455	0.299471	0.224603	0.187170	0.214394	0.306277	0.370936	0.391354	0.418579	0.367533	0.292665	0.241619	0.323293	0.234812	0.272246
chr3	46746699	46747099	401_r644	0.0	.	0.000000	0.000000	0.000000	0.000000	0.000000	0.000000	0.000000	0.027225	0.034031	0.034031	0.034031	0.034031	0.006806	0.000000	0.000000	0.000000	0.000000	0.000000	0.000000	0.000000	0.000000	0.010209	0.034031	0.034031	0.034031	0.034031	0.023822	0.000000	0.000000	0.000000	0.020418	0.034031	0.061255	0.068062	0.068062	0.047643	0.061255	0.040837	0.034031	0.034031	0.057852	0.040837	0.034031	0.034031
chr8	47970886	47971286	401_r645	0.0	.	0.034031	0.034031	0.034031	0.034031	0.003403	0.000000	0.000000	0.000000	0.000000	0.000000	0.000000	0.000000	0.000000	0.000000	0.000000	0.000000	0.000000	0.000000	0.000000	0.000000	0.020418	0.051046	0.068062	0.068062	0.068062	0.047643	0.017015	0.000000	0.000000	0.000000	0.000000	0.000000	0.000000	0.000000	0.000000	0.000000	0.000000	0.000000	0.000000	0.000000	0.000000	0.000000	0.000000	0.000000
chr12	27893657	27894057	401_r646	0.0	.	0.091883	0.102092	0.074868	0.034031	0.034031	0.040837	0.034031	0.040837	0.068062	0.068062	0.057852	0.040837	0.061255	0.034031	0.034031	0.034031	0.027225	0.047643	0.085077	0.102092	0.132720	0.170154	0.122511	0.085077	0.081674	0.105495	0.068062	0.068062	0.068062	0.064658	0.064658	0.102092	0.102092	0.102092	0.091883	0.047643	0.051046	0.068062	0.115704	0.136123	0.156542	0.129317	0.136123	0.088480
chr3	129058435	129058835	401_r647	0.0	.	0.061255	0.064659	0.068062	0.068062	0.061255	0.040837	0.037434	0.034031	0.034031	0.034031	0.027225	0.017015	0.034031	0.034031	0.034031	0.034031	0.030628	0.034031	0.034031	0.034031	0.034031	0.020418	0.000000	0.003403	0.034031	0.068062	0.088480	0.136123	0.132720	0.102092	0.068062	0.085077	0.068062	0.068062	0.068062	0.068062	0.030628	0.000000	0.027225	0.057852	0.068062	0.068062	0.068062	0.071465
chr14	49682197	49682597	401_r648	0.0	.	0.000000	0.010209	0.034031	0.064659	0.068062	0.068062	0.057852	0.034031	0.003403	0.000000	0.000000	0.000000	0.000000	0.000000	0.017015	0.034031	0.034031	0.034031	0.034031	0.017015	0.000000	0.000000	0.000000	0.000000	0.000000	0.000000	0.000000	0.000000	0.000000	0.000000	0.030628	0.034031	0.034031	0.034031	0.034031	0.003403	0.000000	0.000000	0.000000	0.000000	0.000000	0.000000	0.000000	0.000000
chr12	119877081	119877481	401_r649	0.0	.	0.088480	0.054449	0.034031	0.034031	0.034031	0.013612	0.000000	0.000000	0.003403	0.040837	0.068062	0.068062	0.068062	0.064659	0.027225	0.000000	0.000000	0.000000	0.000000	0.000000	0.034031	0.061255	0.071465	0.136123	0.136123	0.115704	0.108898	0.098689	0.034031	0.037434	0.054449	0.034031	0.034031	0.034031	0.030628	0.030628	0.044240	0.068062	0.068062	0.068062	0.037434	0.023822	0.000000	0.000000
chr1	39491214	39491614	401_r650	0.0	.	0.000000	0.000000	0.000000	0.027225	0.057852	0.081674	0.102092	0.102092	0.074868	0.044240	0.020418	0.000000	0.030628	0.068062	0.068062	0.098689	0.102092	0.071465	0.034031	0.034031	0.003403	0.000000	0.000000	0.017015	0.037434	0.078271	0.163348	0.187169	0.187169	0.197379	0.173557	0.119107	0.119107	0.122511	0.105495	0.105495	0.091883	0.098689	0.156542	0.204185	0.193976	0.248425	0.241619	0.190573
chr16	44926	45326	401_r651	0.0	.	0.000000	0.000000	0.000000	0.000000	0.000000	0.000000	0.000000	0.000000	0.000000	0.000000	0.000000	0.027225	0.034031	0.034031	0.034031	0.034031	0.006806	0.000000	0.000000	0.003403	0.034031	0.034031	0.034031	0.034031	0.030628	0.000000	0.000000	0.000000	0.000000	0.000000	0.000000	0.000000	0.000000	0.027225	0.040837	0.068062	0.068062	0.068062	0.040837	0.027225	0.000000	0.000000	0.000000	0.000000
chr21	46313382	46313782	401_r652	0.0	.	0.034031	0.088480	0.091883	0.102092	0.102092	0.102092	0.054449	0.061255	0.034031	0.034031	0.034031	0.027225	0.000000	0.000000	0.000000	0.013612	0.034031	0.034031	0.034031	0.034031	0.037434	0.034031	0.034031	0.068062	0.068062	0.051046	0.034031	0.034031	0.000000	0.000000	0.020418	0.037434	0.068062	0.071465	0.102092	0.108898	0.122511	0.102092	0.098689	0.068062	0.040837	0.010209	0.000000	0.000000
chr3	112460358	112460758	401_r653	0.0	.	0.064659	0.023822	0.000000	0.000000	0.000000	0.000000	0.051046	0.105495	0.136123	0.136123	0.156542	0.156542	0.132720	0.122511	0.166751	0.245022	0.238216	0.238216	0.217797	0.173557	0.074868	0.040837	0.068062	0.068062	0.068062	0.125914	0.125914	0.098689	0.200782	0.207588	0.214394	0.204185	0.183766	0.125914	0.197379	0.176960	0.210991	0.279052	0.275649	0.207588	0.176960	0.190573	0.159945	0.197379
chr15	40721475	40721875	401_r654	0.0	.	0.003403	0.000000	0.000000	0.000000	0.000000	0.000000	0.000000	0.000000	0.000000	0.000000	0.000000	0.000000	0.000000	0.034031	0.057852	0.068062	0.068062	0.068062	0.095286	0.115704	0.159945	0.170154	0.170154	0.108899	0.064659	0.010209	0.000000	0.000000	0.000000	0.000000	0.003403	0.034031	0.034031	0.034031	0.034031	0.030628	0.034031	0.064659	0.068062	0.068062	0.098689	0.068062	0.037434	0.034031
chr8	22455954	22456354	401_r655	0.0	.	0.136123	0.142929	0.119108	0.102092	0.088480	0.129317	0.156542	0.132720	0.122511	0.170154	0.142929	0.183766	0.228006	0.251828	0.268843	0.275649	0.224603	0.180363	0.159945	0.122511	0.098689	0.068062	0.068062	0.047643	0.047643	0.034031	0.037434	0.068062	0.095286	0.102092	0.102092	0.098689	0.068062	0.037434	0.000000	0.006806	0.034031	0.044240	0.119108	0.170154	0.163348	0.136123	0.125914	0.085077
chr19	45641753	45642153	401_r656	0.0	.	0.367533	0.309680	0.313083	0.360727	0.316486	0.255231	0.285858	0.258634	0.275649	0.248425	0.285859	0.350517	0.449206	0.483237	0.558105	0.578524	0.612554	0.602345	0.568315	0.541090	0.598942	0.513865	0.459416	0.459416	0.418579	0.476431	0.507059	0.598942	0.626166	0.656794	0.578524	0.592136	0.578524	0.524074	0.619360	0.629570	0.615957	0.513865	0.493447	0.411773	0.350517	0.360727	0.459416	0.646585
chr2	136107623	136108023	401_r657	0.0	.	0.000000	0.000000	0.023822	0.034031	0.034031	0.034031	0.047643	0.044240	0.034031	0.034031	0.034031	0.020418	0.000000	0.000000	0.000000	0.010209	0.034031	0.068062	0.068062	0.068062	0.057852	0.034031	0.000000	0.000000	0.000000	0.000000	0.000000	0.000000	0.000000	0.000000	0.000000	0.000000	0.000000	0.027225	0.034031	0.034031	0.034031	0.034031	0.006806	0.000000	0.000000	0.006806	0.051046	0.068062
chr4	78779510	78779910	401_r658	0.0	.	0.044240	0.088480	0.102092	0.119107	0.108898	0.091883	0.047643	0.034031	0.017015	0.000000	0.000000	0.006806	0.034031	0.034031	0.034031	0.047643	0.064659	0.068062	0.068062	0.068062	0.054449	0.030628	0.000000	0.000000	0.000000	0.020418	0.047643	0.078271	0.102092	0.102092	0.108898	0.091883	0.091883	0.095286	0.105495	0.139526	0.190573	0.187169	0.207588	0.200782	0.156542	0.112301	0.085077	0.037434
chr10	124092583	124092983	401_r659	0.0	.	0.129317	0.102092	0.102092	0.085077	0.047643	0.057852	0.061255	0.034031	0.057852	0.068062	0.044240	0.034031	0.034031	0.051046	0.068062	0.068062	0.068062	0.068062	0.027225	0.000000	0.023822	0.034031	0.057852	0.068062	0.068062	0.095286	0.119107	0.112301	0.102092	0.129317	0.170154	0.153139	0.163348	0.200782	0.176960	0.085077	0.068062	0.054449	0.037434	0.034031	0.085077	0.149735	0.156542	0.136123
chr1	37695334	37695734	401_r660	0.0	.	0.061255	0.034031	0.040837	0.034031	0.034031	0.034031	0.034031	0.010209	0.000000	0.000000	0.000000	0.000000	0.000000	0.000000	0.000000	0.000000	0.000000	0.000000	0.000000	0.000000	0.000000	0.000000	0.000000	0.000000	0.000000	0.000000	0.000000	0.000000	0.000000	0.000000	0.027225	0.034031	0.034031	0.034031	0.057852	0.040837	0.034031	0.034031	0.034031	0.010209	0.000000	0.000000	0.000000	0.000000
chr8	66462525	66462925	401_r661	0.0	.	0.000000	0.000000	0.000000	0.000000	0.000000	0.000000	0.010209	0.034031	0.034031	0.034031	0.034031	0.023822	0.000000	0.000000	0.000000	0.000000	0.027225	0.064659	0.068062	0.068062	0.068062	0.040837	0.003403	0.000000	0.000000	0.000000	0.006806	0.057852	0.068062	0.068062	0.068062	0.061255	0.010209	0.000000	0.030628	0.034031	0.034031	0.034031	0.034031	0.003403	0.000000	0.003403	0.034031	0.034031
chr7	21057463	21057863	401_r662	0.0	.	0.034031	0.034031	0.003403	0.000000	0.000000	0.000000	0.000000	0.006806	0.034031	0.037434	0.068062	0.068062	0.061255	0.034031	0.030628	0.000000	0.000000	0.000000	0.000000	0.000000	0.000000	0.000000	0.000000	0.000000	0.000000	0.000000	0.000000	0.000000	0.020418	0.034031	0.034031	0.034031	0.034031	0.013612	0.000000	0.000000	0.000000	0.000000	0.000000	0.000000	0.023822	0.034031	0.034031	0.034031
chr2	15927084	15927484	401_r663	0.0	.	0.061255	0.047643	0.034031	0.061255	0.068062	0.040837	0.034031	0.034031	0.006806	0.000000	0.037434	0.068062	0.068062	0.068062	0.071465	0.064658	0.034031	0.034031	0.047643	0.064659	0.068062	0.068062	0.085077	0.129317	0.136123	0.102092	0.102092	0.098689	0.061255	0.057852	0.068062	0.068062	0.054449	0.034031	0.010209	0.000000	0.000000	0.000000	0.000000	0.020418	0.034031	0.034031	0.034031	0.068062
chr2	18117655	18118055	401_r664	0.0	.	0.299471	0.398160	0.411773	0.462819	0.411773	0.336905	0.292665	0.262037	0.262037	0.299471	0.377742	0.302874	0.289262	0.313083	0.316486	0.268843	0.234813	0.166751	0.159945	0.156542	0.149735	0.200782	0.279053	0.296068	0.364130	0.404967	0.377742	0.299471	0.309680	0.272246	0.248425	0.347114	0.398160	0.442400	0.418579	0.473028	0.415176	0.401564	0.340308	0.364130	0.421982	0.428788	0.418579	0.377742
chr12	27431182	27431582	401_r665	0.0	.	0.000000	0.000000	0.000000	0.000000	0.000000	0.034031	0.034031	0.034031	0.034031	0.034031	0.000000	0.000000	0.000000	0.020418	0.034031	0.034031	0.034031	0.034031	0.013612	0.000000	0.000000	0.000000	0.000000	0.000000	0.000000	0.000000	0.000000	0.000000	0.000000	0.013612	0.034031	0.034031	0.034031	0.034031	0.020418	0.000000	0.030628	0.034031	0.034031	0.034031	0.034031	0.003403	0.000000	0.000000
chr14	98208345	98208745	401_r666	0.0	.	0.000000	0.000000	0.000000	0.023822	0.034031	0.034031	0.034031	0.034031	0.010209	0.027225	0.044240	0.068062	0.068062	0.068062	0.044240	0.057852	0.034031	0.034031	0.034031	0.030628	0.000000	0.000000	0.000000	0.017015	0.034031	0.034031	0.034031	0.034031	0.051046	0.034031	0.034031	0.034031	0.102092	0.068062	0.068062	0.068062	0.068062	0.000000	0.000000	0.000000	0.000000	0.000000	0.010209	0.034031
chr9	110143528	110143928	401_r667	0.0	.	0.102092	0.129317	0.153139	0.146332	0.115704	0.068062	0.054449	0.057852	0.081674	0.125914	0.142929	0.156542	0.129317	0.108898	0.078271	0.061255	0.034031	0.061255	0.057852	0.068062	0.068062	0.068062	0.044240	0.071465	0.068062	0.081674	0.125914	0.146332	0.122511	0.153139	0.217797	0.180363	0.156542	0.136123	0.091883	0.040837	0.034031	0.034031	0.054449	0.088480	0.115704	0.142929	0.170154	0.176960
chr8	35867844	35868244	401_r668	0.0	.	0.000000	0.000000	0.000000	0.000000	0.000000	0.000000	0.000000	0.000000	0.000000	0.000000	0.000000	0.000000	0.000000	0.000000	0.000000	0.000000	0.000000	0.000000	0.000000	0.000000	0.000000	0.000000	0.000000	0.010209	0.051046	0.068062	0.068062	0.068062	0.057852	0.017015	0.000000	0.000000	0.000000	0.000000	0.000000	0.000000	0.000000	0.000000	0.000000	0.030628	0.034031	0.034031	0.034031	0.034031
chr3	32396025	32396425	401_r669	0.0	.	0.051046	0.034031	0.034031	0.057852	0.095286	0.085077	0.102092	0.108898	0.119107	0.102092	0.115704	0.136123	0.129317	0.098689	0.068062	0.034031	0.000000	0.000000	0.000000	0.013612	0.068062	0.068062	0.068062	0.068062	0.085077	0.034031	0.034031	0.034031	0.037434	0.071465	0.068062	0.068062	0.068062	0.064659	0.023822	0.054449	0.068062	0.068062	0.068062	0.044240	0.013612	0.003403	0.034031	0.034031
chr2	7539156	7539556	401_r670	0.0	.	0.136123	0.136123	0.088480	0.061255	0.074868	0.142929	0.170154	0.193976	0.214394	0.197379	0.129317	0.102092	0.098689	0.044240	0.085077	0.170154	0.204185	0.173557	0.170154	0.142929	0.125914	0.129317	0.170154	0.170154	0.146332	0.078271	0.064659	0.068061	0.102092	0.102092	0.102092	0.078271	0.068061	0.034031	0.078271	0.136123	0.136123	0.102092	0.125914	0.105495	0.142929	0.170154	0.170154	0.146332
chr10	13751382	13751782	401_r671	0.0	.	0.000000	0.000000	0.000000	0.000000	0.000000	0.030628	0.034031	0.034031	0.034031	0.034031	0.003403	0.000000	0.000000	0.000000	0.000000	0.000000	0.000000	0.000000	0.010209	0.034031	0.064659	0.074868	0.102092	0.091883	0.068062	0.037434	0.027225	0.000000	0.000000	0.000000	0.000000	0.000000	0.000000	0.023822	0.068062	0.068062	0.068062	0.068062	0.044240	0.027225	0.034031	0.034031	0.034031	0.034031
chr13	54628220	54628620	401_r672	0.0	.	0.000000	0.000000	0.000000	0.000000	0.000000	0.000000	0.010209	0.034031	0.034031	0.034031	0.034031	0.023822	0.000000	0.003403	0.034031	0.034031	0.034031	0.034031	0.030628	0.027225	0.034031	0.034031	0.034031	0.034031	0.006806	0.000000	0.000000	0.000000	0.000000	0.000000	0.000000	0.000000	0.000000	0.000000	0.000000	0.000000	0.000000	0.000000	0.000000	0.000000	0.000000	0.000000	0.000000	0.000000
chr5	175538595	175538995	401_r673	0.0	.	0.034031	0.017015	0.034031	0.034031	0.034031	0.034031	0.034031	0.040837	0.068062	0.068062	0.068062	0.078271	0.125914	0.102092	0.102092	0.102092	0.091883	0.003403	0.034031	0.061255	0.068062	0.102092	0.125914	0.102092	0.074868	0.091883	0.091883	0.105495	0.136123	0.136123	0.112301	0.078271	0.074868	0.068062	0.088480	0.122511	0.136123	0.156542	0.170154	0.146332	0.102092	0.102092	0.078271	0.034031
chr22	35434298	35434698	401_r674	0.0	.	0.017015	0.030628	0.034031	0.034031	0.034031	0.034031	0.003403	0.000000	0.000000	0.000000	0.000000	0.000000	0.000000	0.000000	0.000000	0.000000	0.010209	0.034031	0.034031	0.034031	0.034031	0.023822	0.000000	0.000000	0.000000	0.000000	0.000000	0.000000	0.000000	0.027225	0.068062	0.068062	0.068062	0.078271	0.163348	0.136123	0.136123	0.136123	0.125914	0.013612	0.000000	0.000000	0.013612	0.034031
chr1	166178485	166178885	401_r675	0.0	.	0.034031	0.034031	0.068062	0.068062	0.057852	0.034031	0.034031	0.023822	0.034031	0.034031	0.034031	0.034031	0.010209	0.000000	0.000000	0.000000	0.000000	0.023822	0.034031	0.034031	0.034031	0.034031	0.010209	0.000000	0.000000	0.000000	0.017015	0.034031	0.034031	0.034031	0.057852	0.051046	0.034031	0.034031	0.034031	0.010209	0.000000	0.000000	0.000000	0.000000	0.013612	0.061255	0.068062	0.068062
chr2	18149644	18150044	401_r676	0.0	.	0.085077	0.102092	0.125914	0.132720	0.166751	0.119107	0.102092	0.112301	0.132720	0.081674	0.125914	0.136123	0.102092	0.071465	0.057852	0.010209	0.027225	0.091883	0.119107	0.166751	0.176960	0.200782	0.146332	0.119107	0.081674	0.122511	0.085077	0.187169	0.265440	0.319889	0.279052	0.289262	0.193976	0.142929	0.102092	0.136123	0.112301	0.095286	0.105495	0.146332	0.119107	0.204185	0.302874	0.268843
chr4	138892620	138893020	401_r677	0.0	.	0.034031	0.017015	0.000000	0.030628	0.044240	0.068062	0.068062	0.068062	0.037434	0.023822	0.000000	0.023822	0.040837	0.068062	0.068062	0.068062	0.044240	0.027225	0.000000	0.000000	0.000000	0.000000	0.000000	0.000000	0.000000	0.034031	0.057852	0.068062	0.068062	0.068062	0.034031	0.013612	0.034031	0.034031	0.034031	0.085077	0.098689	0.068062	0.068062	0.068062	0.017015	0.000000	0.000000	0.000000
chr4	96092092	96092492	401_r678	0.0	.	0.102092	0.037434	0.000000	0.000000	0.000000	0.000000	0.000000	0.000000	0.010209	0.034031	0.034031	0.054449	0.068062	0.057852	0.034031	0.034031	0.013612	0.000000	0.000000	0.020418	0.034031	0.047643	0.068062	0.098689	0.081674	0.068062	0.054449	0.034031	0.030628	0.034031	0.034031	0.034031	0.034031	0.006806	0.023822	0.034031	0.034031	0.034031	0.034031	0.010209	0.003403	0.034031	0.034031	0.034031
chr20	5119754	5120154	401_r679	0.0	.	0.034031	0.068062	0.068062	0.037434	0.034031	0.068062	0.034031	0.051046	0.068062	0.081674	0.068062	0.098689	0.098689	0.139526	0.183766	0.170154	0.190573	0.190573	0.132720	0.074868	0.068062	0.071465	0.068062	0.068062	0.091883	0.119107	0.112301	0.102092	0.115704	0.136123	0.119107	0.071465	0.068062	0.054449	0.010209	0.000000	0.030628	0.085077	0.112301	0.136123	0.183766	0.173557	0.125914	0.125914
chr1	205259228	205259628	401_r680	0.0	.	0.170154	0.122511	0.098689	0.068062	0.068062	0.034031	0.051046	0.068062	0.068062	0.074868	0.088480	0.105495	0.129317	0.136123	0.102092	0.081674	0.081674	0.040837	0.061255	0.068062	0.068062	0.054449	0.098689	0.074868	0.115705	0.170154	0.149735	0.187169	0.231409	0.224603	0.170154	0.170154	0.088480	0.044240	0.054449	0.068062	0.068062	0.068062	0.064659	0.017015	0.054449	0.068062	0.136123	0.170154
chr19	41441676	41442076	401_r681	0.0	.	0.112301	0.068062	0.037434	0.006806	0.020418	0.034031	0.061255	0.068062	0.112301	0.115704	0.102092	0.085077	0.102092	0.057852	0.034031	0.034031	0.023822	0.000000	0.000000	0.000000	0.040837	0.068062	0.068062	0.091883	0.136123	0.095286	0.068062	0.068062	0.044240	0.000000	0.000000	0.023822	0.064659	0.068062	0.074868	0.102092	0.078271	0.037434	0.034031	0.027225	0.000000	0.000000	0.000000	0.000000
chr14	60577881	60578281	401_r682	0.0	.	0.000000	0.000000	0.000000	0.000000	0.000000	0.000000	0.000000	0.000000	0.017015	0.034031	0.034031	0.034031	0.034031	0.017015	0.000000	0.000000	0.000000	0.000000	0.000000	0.000000	0.000000	0.000000	0.000000	0.000000	0.000000	0.000000	0.000000	0.000000	0.000000	0.000000	0.000000	0.000000	0.000000	0.000000	0.000000	0.000000	0.000000	0.000000	0.013612	0.034031	0.034031	0.034031	0.034031	0.020418
chr7	116733819	116734219	401_r683	0.0	.	0.034031	0.034031	0.034031	0.034031	0.037434	0.034031	0.034031	0.034031	0.054449	0.044240	0.034031	0.034031	0.034031	0.013612	0.000000	0.000000	0.000000	0.000000	0.000000	0.000000	0.000000	0.000000	0.000000	0.000000	0.017015	0.034031	0.034031	0.034031	0.034031	0.017015	0.000000	0.000000	0.000000	0.000000	0.000000	0.000000	0.023822	0.068062	0.068062	0.068062	0.068062	0.044240	0.000000	0.000000
chr1	241851353	241851753	401_r684	0.0	.	0.034031	0.064659	0.102092	0.081674	0.068062	0.068062	0.057852	0.034031	0.034031	0.057852	0.102092	0.081674	0.068062	0.068062	0.068061	0.034031	0.034031	0.037434	0.068062	0.044240	0.034031	0.034031	0.030628	0.000000	0.000000	0.000000	0.030628	0.068062	0.057852	0.068062	0.068062	0.047643	0.003403	0.034031	0.034031	0.034031	0.034031	0.030628	0.000000	0.000000	0.000000	0.020418	0.034031	0.034031
chr12	109973361	109973761	401_r685	0.0	.	0.037434	0.000000	0.000000	0.000000	0.000000	0.000000	0.000000	0.000000	0.000000	0.013612	0.034031	0.034031	0.034031	0.034031	0.020418	0.023822	0.034031	0.034031	0.068062	0.068062	0.044240	0.061255	0.068062	0.034031	0.034031	0.068062	0.040837	0.034031	0.034031	0.034031	0.000000	0.000000	0.000000	0.000000	0.006806	0.034031	0.034031	0.034031	0.034031	0.027225	0.013612	0.064659	0.068062	0.068062
chr16	86737070	86737470	401_r686	0.0	.	0.034031	0.037434	0.068062	0.068062	0.047643	0.034031	0.030628	0.013612	0.034031	0.034031	0.034031	0.034031	0.020418	0.003403	0.034031	0.034031	0.040837	0.068062	0.064659	0.034031	0.034031	0.027225	0.000000	0.000000	0.000000	0.000000	0.000000	0.047643	0.068062	0.071465	0.112301	0.136123	0.088480	0.068062	0.064659	0.023822	0.054449	0.068062	0.068062	0.068062	0.068062	0.047643	0.034031	0.034031
chr7	1540360	1540760	401_r687	0.0	.	0.000000	0.000000	0.000000	0.000000	0.020418	0.034031	0.034031	0.034031	0.034031	0.013612	0.000000	0.000000	0.000000	0.000000	0.000000	0.000000	0.000000	0.000000	0.000000	0.000000	0.020418	0.034031	0.034031	0.034031	0.034031	0.013612	0.000000	0.000000	0.000000	0.000000	0.000000	0.000000	0.003403	0.034031	0.034031	0.034031	0.034031	0.030628	0.000000	0.000000	0.020418	0.034031	0.034031	0.034031
chr11	66115574	66115974	401_r688	0.0	.	0.102092	0.102092	0.088480	0.023822	0.003403	0.034031	0.119108	0.136123	0.149735	0.183766	0.193976	0.153139	0.170154	0.156542	0.119107	0.095286	0.122511	0.129317	0.136123	0.136123	0.119107	0.078271	0.074868	0.068062	0.088480	0.102092	0.071464	0.040837	0.068062	0.081674	0.068062	0.068062	0.068062	0.068062	0.034031	0.034031	0.034031	0.027225	0.027225	0.034031	0.034031	0.061255	0.074868	0.074868
chr16	67964778	67965178	401_r689	0.0	.	0.068062	0.051046	0.010209	0.000000	0.000000	0.000000	0.023822	0.068062	0.068062	0.068062	0.068062	0.044240	0.020418	0.115705	0.136123	0.170154	0.204185	0.187169	0.142929	0.173557	0.170154	0.136123	0.132720	0.081674	0.057852	0.034031	0.068061	0.122511	0.139526	0.142929	0.214394	0.231410	0.183766	0.166751	0.136123	0.085077	0.040837	0.091883	0.146332	0.200782	0.176960	0.204185	0.146332	0.098689
chr14	105319047	105319447	401_r690	0.0	.	0.000000	0.000000	0.000000	0.000000	0.000000	0.013612	0.064659	0.068062	0.068062	0.102092	0.088480	0.037434	0.034031	0.034031	0.000000	0.000000	0.000000	0.020418	0.034031	0.095286	0.102092	0.102092	0.081674	0.068062	0.006806	0.000000	0.000000	0.000000	0.000000	0.000000	0.000000	0.000000	0.006806	0.034031	0.034031	0.034031	0.034031	0.027225	0.017015	0.034031	0.034031	0.034031	0.034031	0.017015
chr6	135703689	135704089	401_r691	0.0	.	0.034031	0.034031	0.034031	0.044240	0.034031	0.034031	0.034031	0.034031	0.013612	0.000000	0.000000	0.000000	0.000000	0.000000	0.000000	0.000000	0.027225	0.034031	0.034031	0.034031	0.034031	0.006806	0.000000	0.000000	0.000000	0.000000	0.006806	0.034031	0.034031	0.034031	0.034031	0.027225	0.000000	0.000000	0.000000	0.000000	0.000000	0.000000	0.000000	0.000000	0.000000	0.000000	0.000000	0.000000
chr18	26356038	26356438	401_r692	0.0	.	0.068062	0.085077	0.102092	0.085077	0.068062	0.068062	0.027225	0.023822	0.034031	0.054449	0.068062	0.088480	0.112301	0.129317	0.115704	0.132720	0.115705	0.091883	0.095286	0.132720	0.105495	0.102092	0.081674	0.081674	0.044240	0.068062	0.074868	0.098689	0.068062	0.088480	0.098689	0.095286	0.078271	0.102092	0.074868	0.037434	0.034031	0.023822	0.034031	0.034031	0.034031	0.034031	0.061255	0.034031
chr7	101746991	101747391	401_r693	0.0	.	0.051046	0.102092	0.085077	0.102092	0.105495	0.119108	0.085077	0.102092	0.068062	0.064659	0.047643	0.051046	0.034031	0.040837	0.068062	0.054449	0.034031	0.054449	0.074868	0.098689	0.136123	0.166751	0.156542	0.187169	0.173557	0.166751	0.139526	0.146332	0.105495	0.081674	0.071465	0.068062	0.061255	0.085077	0.125914	0.139526	0.170154	0.163348	0.153139	0.098689	0.071465	0.068062	0.064659	0.034031
chr8	11536858	11537258	401_r694	0.0	.	0.102092	0.112301	0.139526	0.170154	0.115704	0.119107	0.125914	0.105495	0.102092	0.102092	0.051046	0.037434	0.061255	0.034031	0.034031	0.088480	0.098689	0.068062	0.102092	0.102092	0.047643	0.051046	0.074868	0.081674	0.102092	0.102092	0.085077	0.064659	0.078271	0.115705	0.159945	0.170154	0.166751	0.112301	0.081674	0.051046	0.102092	0.102092	0.102092	0.102092	0.129317	0.068062	0.102092	0.112301
chr2	47309193	47309593	401_r695	0.0	.	0.102092	0.044240	0.027225	0.000000	0.000000	0.051046	0.068062	0.068062	0.102092	0.132720	0.139526	0.136123	0.136123	0.129317	0.105495	0.047643	0.034031	0.034031	0.006806	0.000000	0.023822	0.044240	0.068062	0.085077	0.122511	0.112301	0.091883	0.068062	0.051046	0.013612	0.044240	0.068062	0.088480	0.102092	0.132720	0.115704	0.125914	0.115704	0.102092	0.071465	0.044240	0.037434	0.095286	0.139526
chr19	16202678	16203078	401_r696	0.0	.	0.034031	0.034031	0.023822	0.000000	0.000000	0.000000	0.000000	0.006806	0.034031	0.034031	0.034031	0.034031	0.027225	0.000000	0.000000	0.027225	0.034031	0.034031	0.061255	0.068062	0.040837	0.034031	0.034031	0.006806	0.000000	0.020418	0.034031	0.047643	0.068062	0.068062	0.047643	0.034031	0.020418	0.000000	0.000000	0.000000	0.006806	0.034031	0.034031	0.034031	0.034031	0.044240	0.034031	0.040837
chr9	131135730	131136130	401_r697	0.0	.	0.034031	0.034031	0.027225	0.000000	0.000000	0.027225	0.064659	0.068062	0.068062	0.085077	0.074868	0.071465	0.102092	0.102092	0.085077	0.068062	0.034031	0.000000	0.000000	0.000000	0.000000	0.023822	0.034031	0.034031	0.034031	0.034031	0.010209	0.000000	0.000000	0.000000	0.000000	0.000000	0.000000	0.000000	0.000000	0.000000	0.000000	0.000000	0.000000	0.000000	0.000000	0.000000	0.000000	0.000000
chr3	46416097	46416497	401_r698	0.0	.	0.136123	0.095286	0.068062	0.068062	0.054449	0.034031	0.057852	0.068062	0.068062	0.057852	0.034031	0.010209	0.003403	0.064659	0.095286	0.102092	0.112301	0.132720	0.071465	0.040837	0.034031	0.023822	0.040837	0.068062	0.071465	0.102092	0.102092	0.061255	0.040837	0.071465	0.102092	0.149735	0.170154	0.163348	0.153139	0.136123	0.088480	0.068062	0.095286	0.112301	0.074868	0.102092	0.102092	0.074868
chr10	15748204	15748604	401_r699	0.0	.	0.000000	0.000000	0.000000	0.000000	0.000000	0.040837	0.068062	0.068062	0.068062	0.068062	0.027225	0.061255	0.068062	0.068062	0.068062	0.068062	0.006806	0.000000	0.000000	0.010209	0.034031	0.034031	0.034031	0.034031	0.023822	0.000000	0.000000	0.000000	0.027225	0.034031	0.088480	0.136123	0.156542	0.142929	0.139526	0.115705	0.068062	0.047643	0.034031	0.030628	0.017015	0.034031	0.034031	0.034031
chr1	150899684	150900084	401_r700	0.0	.	0.319889	0.370936	0.394758	0.353920	0.316486	0.272246	0.275649	0.292665	0.302874	0.357324	0.323293	0.285858	0.241619	0.251828	0.234813	0.285859	0.292665	0.326696	0.333502	0.326696	0.353920	0.306277	0.231409	0.183766	0.125914	0.122511	0.170154	0.173557	0.176960	0.272246	0.204185	0.241619	0.364130	0.473028	0.493446	0.612554	0.612554	0.534284	0.459416	0.398161	0.326696	0.255231	0.241619	0.217797
chr2	47526844	47527244	401_r701	0.0	.	0.034031	0.034031	0.034031	0.034031	0.030628	0.000000	0.000000	0.030628	0.034031	0.034031	0.034031	0.034031	0.023822	0.034031	0.034031	0.037434	0.078271	0.081674	0.068062	0.061255	0.064659	0.061255	0.034031	0.068062	0.068062	0.071465	0.071465	0.068062	0.034031	0.034031	0.044240	0.034031	0.034031	0.047643	0.068062	0.054449	0.034031	0.034031	0.017015	0.000000	0.020418	0.034031	0.034031	0.051046
chr1	2541528	2541928	401_r702	0.0	.	0.149735	0.224604	0.217797	0.139526	0.136123	0.122511	0.047643	0.034031	0.034031	0.000000	0.000000	0.027225	0.068062	0.068062	0.085077	0.102092	0.078271	0.122511	0.136123	0.125914	0.166751	0.166751	0.081674	0.102092	0.095286	0.037434	0.057852	0.102092	0.122511	0.149735	0.214394	0.214394	0.228006	0.228007	0.224604	0.159945	0.136123	0.085077	0.057852	0.034031	0.074868	0.102092	0.095286	0.132720
chr13	42049055	42049455	401_r703	0.0	.	0.105495	0.136123	0.105495	0.119108	0.170154	0.142929	0.163348	0.170154	0.119108	0.068062	0.064659	0.006806	0.027225	0.068062	0.068062	0.102092	0.139526	0.170154	0.170154	0.170154	0.159945	0.132720	0.078271	0.088480	0.153139	0.136123	0.136123	0.122511	0.081674	0.040837	0.034031	0.034031	0.064659	0.068062	0.061255	0.068062	0.102092	0.074868	0.159945	0.190573	0.224604	0.255231	0.302874	0.214394
chr17	18251628	18252028	401_r704	0.0	.	0.068062	0.068062	0.068062	0.057852	0.034031	0.034031	0.061255	0.085077	0.122511	0.102092	0.102092	0.074868	0.051046	0.037434	0.068062	0.068062	0.068062	0.068062	0.030628	0.000000	0.000000	0.010209	0.034031	0.034031	0.034031	0.034031	0.023822	0.000000	0.020418	0.034031	0.034031	0.051046	0.068062	0.074868	0.068062	0.068062	0.051046	0.034031	0.034031	0.034031	0.034031	0.068062	0.071465	0.074868
chr1	6369733	6370133	401_r705	0.0	.	0.034031	0.034031	0.088480	0.095286	0.102092	0.112301	0.136123	0.081674	0.040837	0.034031	0.023822	0.000000	0.000000	0.000000	0.000000	0.000000	0.000000	0.000000	0.000000	0.000000	0.000000	0.000000	0.006806	0.054449	0.098689	0.102092	0.102092	0.095286	0.081674	0.037434	0.034031	0.034031	0.034031	0.000000	0.000000	0.000000	0.023822	0.034031	0.034031	0.034031	0.034031	0.010209	0.000000	0.034031
chr1	237702161	237702561	401_r706	0.0	.	0.000000	0.000000	0.000000	0.000000	0.000000	0.000000	0.000000	0.000000	0.000000	0.000000	0.000000	0.000000	0.000000	0.000000	0.000000	0.000000	0.000000	0.000000	0.000000	0.000000	0.000000	0.000000	0.000000	0.000000	0.000000	0.000000	0.000000	0.000000	0.000000	0.000000	0.000000	0.000000	0.000000	0.000000	0.000000	0.006806	0.034031	0.034031	0.034031	0.034031	0.027225	0.000000	0.000000	0.000000
chr17	16744748	16745148	401_r707	0.0	.	0.000000	0.000000	0.003403	0.034031	0.034031	0.034031	0.034031	0.030628	0.000000	0.000000	0.000000	0.000000	0.003403	0.034031	0.034031	0.034031	0.034031	0.030628	0.000000	0.000000	0.000000	0.000000	0.000000	0.000000	0.000000	0.000000	0.000000	0.000000	0.000000	0.000000	0.000000	0.000000	0.000000	0.000000	0.000000	0.013612	0.051046	0.068062	0.068062	0.068062	0.054449	0.017015	0.000000	0.000000
chr22	36901746	36902146	401_r708	0.0	.	0.034031	0.040837	0.054449	0.034031	0.034031	0.034031	0.027225	0.000000	0.000000	0.000000	0.003403	0.064659	0.085077	0.129317	0.136123	0.132720	0.071465	0.051046	0.037434	0.034031	0.064659	0.068062	0.068062	0.047643	0.068062	0.037434	0.034031	0.061255	0.057852	0.034031	0.074868	0.102092	0.074868	0.068062	0.068062	0.027225	0.000000	0.010209	0.068062	0.068062	0.068062	0.068062	0.057852	0.044240
chr8	125284731	125285131	401_r709	0.0	.	0.136123	0.163348	0.173557	0.187169	0.156542	0.102092	0.074868	0.129317	0.136123	0.132720	0.153139	0.170154	0.136123	0.125914	0.214394	0.214394	0.234813	0.207588	0.204185	0.129317	0.108898	0.088480	0.102092	0.095286	0.125914	0.146332	0.136123	0.149735	0.245022	0.224604	0.221200	0.234813	0.224604	0.153139	0.193976	0.251828	0.217797	0.282455	0.296068	0.228006	0.204185	0.262037	0.207588	0.228007
chr17	44830018	44830418	401_r710	0.0	.	0.078271	0.034031	0.034031	0.057852	0.068062	0.064659	0.088480	0.102092	0.078271	0.068062	0.071465	0.047643	0.034031	0.034031	0.034031	0.020418	0.034031	0.122511	0.166751	0.170154	0.183766	0.187169	0.119107	0.105495	0.102092	0.088480	0.051046	0.030628	0.000000	0.064659	0.068062	0.068062	0.102092	0.102092	0.037434	0.037434	0.142929	0.136123	0.136123	0.136123	0.132720	0.027225	0.000000	0.030628
chr3	52433320	52433720	401_r711	0.0	.	0.255231	0.282455	0.241619	0.231410	0.166751	0.085077	0.013612	0.000000	0.000000	0.000000	0.000000	0.006806	0.112301	0.153139	0.200782	0.238216	0.234813	0.159945	0.163348	0.173557	0.170154	0.166751	0.136123	0.102092	0.068061	0.047643	0.095286	0.102092	0.091883	0.068062	0.074868	0.074868	0.068062	0.068062	0.068062	0.068062	0.064658	0.102092	0.105495	0.136123	0.115704	0.071465	0.074868	0.125914
chr16	49598742	49599142	401_r712	0.0	.	0.000000	0.000000	0.000000	0.000000	0.020418	0.034031	0.051046	0.068062	0.068062	0.078271	0.068062	0.054449	0.068062	0.108898	0.105495	0.102092	0.098689	0.102092	0.061255	0.034031	0.034031	0.034031	0.017015	0.034031	0.034031	0.034031	0.034031	0.023822	0.034031	0.034031	0.061255	0.095286	0.095286	0.102092	0.102092	0.074868	0.068062	0.112301	0.102092	0.102092	0.132720	0.142929	0.091883	0.091883
chr10	119596994	119597394	401_r713	0.0	.	0.054449	0.047643	0.115704	0.173557	0.207588	0.289262	0.292665	0.224603	0.163348	0.098689	0.023822	0.034031	0.034031	0.034031	0.074868	0.125914	0.166751	0.187169	0.221200	0.224603	0.180363	0.173557	0.153139	0.119107	0.098689	0.115704	0.068062	0.068062	0.068062	0.085077	0.102092	0.102092	0.112301	0.136123	0.095286	0.047643	0.034031	0.023822	0.000000	0.047643	0.132720	0.170154	0.262037	0.279052
chr7	2406110	2406510	401_r714	0.0	.	0.098689	0.095286	0.108898	0.136123	0.091883	0.068062	0.040837	0.030628	0.034031	0.091883	0.102092	0.122511	0.193976	0.200782	0.146332	0.159945	0.217797	0.176960	0.166751	0.180363	0.204185	0.193976	0.190573	0.176960	0.204185	0.204185	0.156542	0.153139	0.173557	0.159945	0.112301	0.122511	0.115704	0.156542	0.231409	0.289262	0.282455	0.289262	0.231410	0.163348	0.122511	0.139526	0.238216	0.255231
chr6	34484915	34485315	401_r715	0.0	.	0.061255	0.040837	0.034031	0.034031	0.034031	0.006806	0.000000	0.000000	0.000000	0.023822	0.034031	0.061255	0.068062	0.132720	0.146332	0.163348	0.210991	0.204185	0.166751	0.170154	0.142929	0.068062	0.068062	0.071465	0.034031	0.064659	0.068062	0.068062	0.044240	0.071465	0.105495	0.163348	0.238216	0.367533	0.336905	0.272246	0.238216	0.173557	0.068062	0.091883	0.115704	0.183766	0.200782	0.214394
chr10	119207168	119207568	401_r716	0.0	.	0.088480	0.064659	0.044240	0.034031	0.034031	0.034031	0.064659	0.064659	0.074868	0.176960	0.231410	0.210991	0.207588	0.197379	0.122511	0.074868	0.064659	0.034031	0.034031	0.017015	0.054449	0.102092	0.119107	0.170154	0.173557	0.149735	0.102092	0.115704	0.068062	0.074868	0.068062	0.091883	0.071465	0.068062	0.047643	0.034031	0.010209	0.000000	0.000000	0.006806	0.061255	0.136123	0.183766	0.248425
chr15	68238208	68238608	401_r717	0.0	.	0.000000	0.000000	0.000000	0.000000	0.017015	0.034031	0.034031	0.034031	0.034031	0.023822	0.068062	0.068062	0.068062	0.068062	0.061255	0.034031	0.034031	0.068062	0.068062	0.068062	0.034031	0.034031	0.000000	0.000000	0.020418	0.034031	0.057852	0.078271	0.105495	0.115704	0.102092	0.078271	0.057852	0.061255	0.034031	0.034031	0.054449	0.068062	0.037434	0.034031	0.034031	0.013612	0.000000	0.000000
chr18	60563147	60563547	401_r718	0.0	.	0.034031	0.020418	0.051046	0.068062	0.068062	0.071465	0.149735	0.119107	0.102092	0.102092	0.098689	0.047643	0.034031	0.047643	0.068062	0.068062	0.074868	0.098689	0.088480	0.068062	0.068062	0.034031	0.003403	0.000000	0.027225	0.034031	0.034031	0.071465	0.102092	0.074868	0.081674	0.102092	0.071465	0.074868	0.102092	0.088480	0.071465	0.095286	0.061255	0.051046	0.068062	0.064659	0.034031	0.034031
chr1	154404931	154405331	401_r719	0.0	.	0.153139	0.132720	0.146332	0.166751	0.129317	0.153139	0.187169	0.180363	0.207588	0.251828	0.207588	0.197379	0.231410	0.241619	0.204185	0.251828	0.340308	0.330099	0.248425	0.306277	0.374339	0.330099	0.275649	0.272246	0.207588	0.102092	0.074868	0.122511	0.173557	0.170154	0.156542	0.129317	0.108898	0.112302	0.204185	0.217797	0.262037	0.245022	0.316486	0.330099	0.353920	0.367533	0.408370	0.374339
chr15	78565383	78565783	401_r720	0.0	.	0.000000	0.000000	0.000000	0.030628	0.034031	0.034031	0.051046	0.068062	0.074868	0.102092	0.102092	0.085077	0.068062	0.030628	0.000000	0.000000	0.000000	0.000000	0.030628	0.034031	0.074868	0.102092	0.102092	0.071465	0.068062	0.027225	0.000000	0.000000	0.000000	0.000000	0.000000	0.000000	0.000000	0.000000	0.000000	0.034031	0.057852	0.068062	0.068062	0.078271	0.068062	0.074868	0.068062	0.068062
chr4	122658833	122659233	401_r721	0.0	.	0.023822	0.034031	0.034031	0.034031	0.034031	0.037434	0.034031	0.034031	0.054449	0.068062	0.074868	0.068062	0.068062	0.074868	0.095286	0.068062	0.068062	0.068062	0.040837	0.006806	0.000000	0.054449	0.095286	0.102092	0.102092	0.102092	0.047643	0.006806	0.000000	0.000000	0.006806	0.034031	0.034031	0.051046	0.068062	0.088480	0.088480	0.102092	0.085077	0.068062	0.040837	0.064659	0.068062	0.068062
chr19	14433089	14433489	401_r722	0.0	.	0.170154	0.170154	0.190573	0.078271	0.071465	0.068062	0.068062	0.034031	0.034031	0.006806	0.013612	0.034031	0.068062	0.163348	0.170154	0.156542	0.136123	0.102092	0.006806	0.000000	0.000000	0.000000	0.000000	0.010209	0.047643	0.071465	0.119107	0.166751	0.159945	0.122511	0.108898	0.085077	0.068062	0.068062	0.098689	0.095286	0.129317	0.105495	0.102092	0.088480	0.115704	0.078271	0.102092	0.102092
chr18	45940800	45941200	401_r723	0.0	.	0.034031	0.034031	0.051046	0.061255	0.034031	0.034031	0.034031	0.040837	0.034031	0.051046	0.068062	0.068062	0.054449	0.068062	0.051046	0.034031	0.034031	0.023822	0.000000	0.000000	0.034031	0.085077	0.102092	0.136123	0.136123	0.102092	0.068062	0.068062	0.034031	0.034031	0.068062	0.071465	0.068062	0.078271	0.102092	0.068062	0.064659	0.068062	0.057852	0.034031	0.034031	0.017015	0.023822	0.034031
chr7	154951690	154952090	401_r724	0.0	.	0.000000	0.020418	0.034031	0.034031	0.034031	0.034031	0.013612	0.027225	0.034031	0.034031	0.034031	0.034031	0.006806	0.000000	0.000000	0.000000	0.000000	0.030628	0.034031	0.034031	0.061255	0.068062	0.037434	0.034031	0.034031	0.006806	0.000000	0.000000	0.000000	0.000000	0.000000	0.006806	0.034031	0.034031	0.034031	0.034031	0.027225	0.000000	0.000000	0.000000	0.000000	0.000000	0.003403	0.034031
chr1	184061174	184061574	401_r725	0.0	.	0.000000	0.000000	0.000000	0.000000	0.000000	0.000000	0.000000	0.000000	0.000000	0.000000	0.000000	0.000000	0.000000	0.000000	0.000000	0.000000	0.000000	0.000000	0.000000	0.000000	0.000000	0.000000	0.000000	0.000000	0.000000	0.023822	0.034031	0.034031	0.034031	0.034031	0.010209	0.000000	0.000000	0.000000	0.017015	0.034031	0.034031	0.034031	0.088480	0.085077	0.047643	0.061255	0.068062	0.040837
chr9	135696803	135697203	401_r726	0.0	.	0.000000	0.000000	0.000000	0.010209	0.034031	0.034031	0.040837	0.068062	0.057852	0.034031	0.034031	0.027225	0.000000	0.000000	0.000000	0.000000	0.027225	0.034031	0.034031	0.040837	0.068062	0.040837	0.034031	0.034031	0.027225	0.000000	0.000000	0.000000	0.000000	0.000000	0.000000	0.000000	0.000000	0.000000	0.000000	0.000000	0.000000	0.000000	0.000000	0.000000	0.006806	0.034031	0.034031	0.034031
chr2	9662979	9663379	401_r727	0.0	.	0.187170	0.251828	0.268843	0.204185	0.248425	0.248425	0.214394	0.217797	0.228006	0.228007	0.217797	0.200782	0.190573	0.224604	0.255231	0.251828	0.279052	0.258634	0.258634	0.224604	0.224604	0.214394	0.268843	0.262037	0.238216	0.282455	0.299471	0.272246	0.296068	0.374339	0.370936	0.418579	0.428788	0.401564	0.398161	0.408370	0.367533	0.350517	0.449207	0.449206	0.459416	0.445803	0.520671	0.462819
chr11	45823884	45824284	401_r728	0.0	.	0.034031	0.044240	0.040837	0.034031	0.068061	0.102092	0.091883	0.068062	0.068062	0.034031	0.027225	0.064659	0.068062	0.102092	0.102092	0.074868	0.071465	0.095286	0.102092	0.102092	0.102092	0.068062	0.040837	0.000000	0.000000	0.023822	0.040837	0.095286	0.102092	0.102092	0.078271	0.085077	0.040837	0.037434	0.098689	0.115704	0.112301	0.108898	0.132720	0.074868	0.108898	0.129317	0.166751	0.170154
chr14	54951282	54951682	401_r729	0.0	.	0.017015	0.034031	0.034031	0.034031	0.034031	0.017015	0.000000	0.000000	0.000000	0.000000	0.000000	0.000000	0.000000	0.000000	0.000000	0.000000	0.000000	0.027225	0.034031	0.034031	0.034031	0.034031	0.006806	0.000000	0.000000	0.000000	0.000000	0.000000	0.000000	0.030628	0.034031	0.054449	0.068062	0.068062	0.037434	0.034031	0.013612	0.000000	0.000000	0.000000	0.000000	0.000000	0.000000	0.000000
chr12	56104332	56104732	401_r730	0.0	.	0.068062	0.068062	0.061255	0.078271	0.091883	0.078271	0.102092	0.142929	0.163348	0.214394	0.241619	0.272246	0.228007	0.170154	0.125914	0.088480	0.081674	0.122511	0.139526	0.136123	0.159945	0.156542	0.204185	0.282455	0.296068	0.381145	0.449207	0.473028	0.425385	0.415176	0.367533	0.360727	0.296068	0.302874	0.306277	0.343711	0.381145	0.381145	0.387951	0.377742	0.296068	0.241619	0.258634	0.197379
chr3	172188521	172188921	401_r731	0.0	.	0.136123	0.129317	0.078271	0.034031	0.061255	0.125914	0.153139	0.170154	0.170154	0.176960	0.108898	0.081674	0.091883	0.102092	0.068062	0.068062	0.037434	0.010209	0.000000	0.000000	0.000000	0.000000	0.030628	0.057852	0.068062	0.068062	0.068062	0.064659	0.037434	0.034031	0.034031	0.034031	0.003403	0.020418	0.047643	0.081674	0.102092	0.112301	0.115704	0.102092	0.098689	0.105495	0.146332	0.146332
chr9	6675084	6675484	401_r732	0.0	.	0.081674	0.119107	0.136123	0.136123	0.119107	0.098689	0.017015	0.000000	0.010209	0.044240	0.095286	0.136123	0.136123	0.125914	0.115704	0.108898	0.068062	0.068062	0.068062	0.074868	0.034031	0.034031	0.037434	0.068062	0.037434	0.034031	0.037434	0.091883	0.071465	0.102092	0.102092	0.115704	0.074868	0.102092	0.102092	0.102092	0.085077	0.068062	0.030628	0.037434	0.068062	0.115705	0.136123	0.136123
chr11	129695949	129696349	401_r733	0.0	.	0.034031	0.034031	0.034031	0.030628	0.000000	0.000000	0.000000	0.023822	0.034031	0.034031	0.034031	0.034031	0.010209	0.000000	0.000000	0.000000	0.000000	0.000000	0.000000	0.000000	0.000000	0.000000	0.000000	0.000000	0.000000	0.000000	0.000000	0.000000	0.000000	0.000000	0.030628	0.034031	0.034031	0.034031	0.034031	0.003403	0.000000	0.000000	0.000000	0.000000	0.000000	0.000000	0.000000	0.000000
chr20	37164906	37165306	401_r734	0.0	.	0.000000	0.000000	0.000000	0.000000	0.000000	0.000000	0.010209	0.034031	0.034031	0.034031	0.034031	0.023822	0.000000	0.000000	0.000000	0.000000	0.000000	0.000000	0.000000	0.000000	0.000000	0.000000	0.000000	0.000000	0.000000	0.000000	0.000000	0.000000	0.000000	0.000000	0.000000	0.000000	0.000000	0.000000	0.000000	0.000000	0.000000	0.000000	0.000000	0.000000	0.000000	0.000000	0.000000	0.000000
chr14	51697363	51697763	401_r735	0.0	.	0.068062	0.064659	0.034031	0.027225	0.000000	0.000000	0.000000	0.000000	0.000000	0.000000	0.000000	0.000000	0.000000	0.000000	0.000000	0.023822	0.034031	0.064659	0.068062	0.102092	0.078271	0.068062	0.037434	0.068062	0.034031	0.034031	0.034031	0.034031	0.000000	0.000000	0.000000	0.000000	0.061255	0.068062	0.068062	0.068062	0.068062	0.034031	0.034031	0.034031	0.034031	0.034031	0.006806	0.000000
chr11	132360643	132361043	401_r736	0.0	.	0.061255	0.068062	0.068062	0.051046	0.068062	0.040837	0.044240	0.068062	0.054449	0.068062	0.098689	0.105495	0.102092	0.102092	0.068062	0.037434	0.030628	0.034031	0.034031	0.034031	0.057852	0.057852	0.034031	0.064658	0.129317	0.112301	0.102092	0.102092	0.071465	0.006806	0.000000	0.000000	0.000000	0.000000	0.000000	0.010209	0.051046	0.068062	0.102092	0.102092	0.098689	0.085077	0.095286	0.068062
chr5	144335444	144335844	401_r737	0.0	.	0.000000	0.000000	0.000000	0.000000	0.000000	0.000000	0.000000	0.000000	0.000000	0.000000	0.000000	0.000000	0.003403	0.034031	0.034031	0.034031	0.034031	0.030628	0.010209	0.034031	0.057852	0.068062	0.071465	0.091883	0.068062	0.044240	0.034031	0.057852	0.034031	0.034031	0.064658	0.102092	0.074868	0.081674	0.102092	0.088480	0.095286	0.102092	0.088480	0.102092	0.085077	0.040837	0.034031	0.034031
chr19	49677136	49677536	401_r738	0.0	.	0.745275	0.942653	0.959668	0.918831	0.935847	0.895010	0.871189	0.864382	0.837158	0.779305	0.626167	0.466222	0.483237	0.595539	0.782708	0.939250	1.031133	1.041338	0.908622	0.738468	0.724856	0.636376	0.595539	0.530881	0.561508	0.459416	0.503656	0.534284	0.684019	0.721453	0.779305	0.813336	0.796320	0.823545	0.792917	0.843964	0.809933	0.891606	0.976683	0.949459	0.843964	0.918831	0.837157	0.571717
chr12	103105934	103106334	401_r739	0.0	.	0.000000	0.000000	0.000000	0.000000	0.000000	0.000000	0.000000	0.000000	0.000000	0.000000	0.000000	0.000000	0.000000	0.000000	0.000000	0.000000	0.000000	0.000000	0.010209	0.034031	0.034031	0.034031	0.034031	0.023822	0.000000	0.000000	0.000000	0.000000	0.000000	0.000000	0.000000	0.023822	0.034031	0.044240	0.068062	0.081674	0.078271	0.068062	0.057852	0.034031	0.020418	0.000000	0.000000	0.000000
chr1	1892464	1892864	401_r740	0.0	.	0.108898	0.153139	0.204185	0.170154	0.180363	0.163348	0.132720	0.102092	0.102092	0.095286	0.136123	0.102092	0.122511	0.170154	0.149735	0.115704	0.153139	0.173557	0.136123	0.136123	0.139526	0.173557	0.146332	0.136123	0.156542	0.153139	0.074868	0.047643	0.068062	0.047643	0.051046	0.068062	0.054449	0.034031	0.064659	0.085077	0.068062	0.068062	0.068062	0.040837	0.034031	0.034031	0.034031	0.064659
chr20	43666930	43667330	401_r741	0.0	.	0.142929	0.163348	0.159945	0.173557	0.166751	0.139526	0.105495	0.142929	0.108898	0.071465	0.068062	0.098689	0.071465	0.068062	0.068062	0.085077	0.068061	0.037434	0.068062	0.068062	0.051046	0.064659	0.091883	0.068062	0.088480	0.102092	0.071465	0.074868	0.068062	0.047643	0.034031	0.034031	0.064658	0.102092	0.102092	0.102092	0.136123	0.091883	0.068062	0.068062	0.122511	0.105495	0.115704	0.108898
chr16	3459364	3459764	401_r742	0.0	.	0.068062	0.068062	0.102092	0.102092	0.102092	0.163348	0.238216	0.187169	0.142929	0.136123	0.105495	0.068062	0.078271	0.102092	0.125914	0.136123	0.149735	0.180363	0.200782	0.187169	0.173557	0.221200	0.183766	0.146332	0.163348	0.163348	0.105495	0.102092	0.102092	0.102092	0.091883	0.102092	0.102092	0.122511	0.102092	0.149735	0.102092	0.102092	0.088480	0.136123	0.071465	0.071465	0.102092	0.088480
chr19	2690574	2690974	401_r743	0.0	.	0.074868	0.064659	0.034031	0.034031	0.034031	0.010209	0.023822	0.064659	0.074868	0.102092	0.102092	0.146332	0.105495	0.095286	0.098689	0.102092	0.034031	0.034031	0.034031	0.003403	0.000000	0.000000	0.000000	0.000000	0.010209	0.034031	0.034031	0.034031	0.061255	0.088480	0.071465	0.102092	0.102092	0.074868	0.051046	0.064659	0.034031	0.061255	0.095286	0.088480	0.068062	0.068062	0.040837	0.006806
chr20	54015365	54015765	401_r744	0.0	.	0.095286	0.068062	0.095286	0.102092	0.122511	0.176960	0.238216	0.309680	0.435594	0.398161	0.340308	0.306277	0.207588	0.102092	0.132720	0.129317	0.102092	0.074868	0.074868	0.037434	0.105495	0.153139	0.166751	0.136123	0.187169	0.149735	0.119107	0.108898	0.153139	0.149735	0.153139	0.173557	0.197379	0.180363	0.153139	0.136123	0.119107	0.102092	0.102092	0.108898	0.102092	0.081674	0.068062	0.040837
chr19	2661820	2662220	401_r745	0.0	.	0.037434	0.000000	0.000000	0.000000	0.000000	0.000000	0.000000	0.000000	0.000000	0.006806	0.034031	0.061255	0.068062	0.068062	0.061255	0.074868	0.088480	0.125914	0.170154	0.163348	0.129317	0.115704	0.081674	0.034031	0.034031	0.034031	0.006806	0.000000	0.000000	0.000000	0.000000	0.000000	0.000000	0.000000	0.000000	0.000000	0.000000	0.000000	0.000000	0.000000	0.027225	0.034031	0.034031	0.034031
chr12	49260718	49261118	401_r746	0.0	.	0.068062	0.037434	0.034031	0.034031	0.006806	0.000000	0.000000	0.000000	0.000000	0.000000	0.000000	0.000000	0.000000	0.000000	0.030628	0.034031	0.034031	0.034031	0.034031	0.003403	0.000000	0.034031	0.034031	0.034031	0.034031	0.054449	0.034031	0.034031	0.034031	0.047643	0.047643	0.034031	0.034031	0.034031	0.020418	0.000000	0.003403	0.034031	0.054449	0.068062	0.068062	0.064659	0.034031	0.013612
chr2	54524627	54525027	401_r747	0.0	.	0.068062	0.057852	0.013612	0.003403	0.047643	0.095286	0.136123	0.136123	0.153139	0.122511	0.074868	0.034031	0.044240	0.081674	0.078271	0.102092	0.119107	0.125914	0.068062	0.057852	0.054449	0.054449	0.068062	0.068062	0.068062	0.074868	0.064659	0.034031	0.034031	0.034031	0.017015	0.034031	0.064659	0.068062	0.091883	0.091883	0.071465	0.085077	0.102092	0.081674	0.129317	0.132720	0.088480	0.068062
chr19	46788355	46788755	401_r748	0.0	.	0.149735	0.105495	0.102092	0.102092	0.078271	0.017015	0.000000	0.037434	0.095286	0.115704	0.153139	0.170154	0.132720	0.078271	0.088480	0.051046	0.034031	0.034031	0.108898	0.102092	0.132720	0.166751	0.187170	0.159945	0.136123	0.139526	0.173557	0.170154	0.136123	0.136123	0.105495	0.071465	0.085077	0.068062	0.068062	0.064659	0.047643	0.034031	0.034031	0.034031	0.040837	0.081674	0.112301	0.139526
chr7	141549797	141550197	401_r749	0.0	.	0.034031	0.034031	0.020418	0.000000	0.034031	0.034031	0.034031	0.034031	0.034031	0.000000	0.000000	0.000000	0.000000	0.000000	0.020418	0.034031	0.034031	0.034031	0.057852	0.074868	0.068062	0.068062	0.081674	0.078271	0.064658	0.102092	0.105495	0.122511	0.108898	0.129317	0.102092	0.098689	0.091883	0.108898	0.085077	0.078271	0.102092	0.085077	0.102092	0.132720	0.210991	0.204185	0.217797	0.190573
chr3	52920598	52920998	401_r750	0.0	.	0.000000	0.000000	0.000000	0.000000	0.000000	0.000000	0.000000	0.020418	0.034031	0.057852	0.068062	0.068062	0.047643	0.034031	0.010209	0.000000	0.000000	0.000000	0.000000	0.000000	0.000000	0.000000	0.000000	0.000000	0.000000	0.000000	0.000000	0.000000	0.000000	0.000000	0.000000	0.020418	0.068062	0.068062	0.068062	0.068062	0.047643	0.000000	0.000000	0.000000	0.000000	0.000000	0.000000	0.000000
chr9	90559235	90559635	401_r751	0.0	.	0.034031	0.020418	0.000000	0.000000	0.017015	0.034031	0.037434	0.068062	0.068062	0.051046	0.034031	0.054449	0.044240	0.068062	0.068062	0.068062	0.088480	0.132720	0.136123	0.190573	0.221200	0.193976	0.153139	0.159945	0.115704	0.108898	0.102092	0.091883	0.105495	0.102092	0.095286	0.129317	0.210991	0.245022	0.302874	0.333502	0.313083	0.224603	0.170154	0.119107	0.091883	0.068062	0.061255	0.034031
chr2	25018140	25018540	401_r752	0.0	.	0.034031	0.034031	0.003403	0.000000	0.000000	0.000000	0.006806	0.034031	0.034031	0.034031	0.034031	0.027225	0.000000	0.000000	0.020418	0.034031	0.034031	0.034031	0.034031	0.017015	0.034031	0.034031	0.034031	0.034031	0.030628	0.000000	0.000000	0.020418	0.034031	0.040837	0.068062	0.068062	0.047643	0.034031	0.027225	0.000000	0.000000	0.030628	0.034031	0.034031	0.034031	0.034031	0.006806	0.034031
chr2	206558636	206559036	401_r753	0.0	.	0.034031	0.020418	0.034031	0.034031	0.034031	0.034031	0.020418	0.000000	0.003403	0.034031	0.034031	0.034031	0.081674	0.132720	0.102092	0.102092	0.102092	0.054449	0.000000	0.000000	0.000000	0.000000	0.000000	0.000000	0.000000	0.000000	0.000000	0.000000	0.000000	0.017015	0.034031	0.034031	0.034031	0.034031	0.017015	0.000000	0.000000	0.000000	0.000000	0.000000	0.000000	0.034031	0.034031	0.078271
chr3	108388537	108388937	401_r754	0.0	.	0.000000	0.017015	0.068062	0.068062	0.068062	0.068062	0.051046	0.020418	0.034031	0.034031	0.044240	0.068062	0.057852	0.102092	0.102092	0.091883	0.068062	0.057852	0.000000	0.000000	0.000000	0.000000	0.000000	0.000000	0.000000	0.000000	0.030628	0.034031	0.044240	0.068062	0.068062	0.037434	0.054449	0.057852	0.047643	0.081674	0.129317	0.115704	0.112301	0.173557	0.156542	0.119107	0.153139	0.159945
chr1	233674411	233674811	401_r755	0.0	.	0.000000	0.034031	0.034031	0.034031	0.034031	0.034031	0.000000	0.000000	0.000000	0.000000	0.000000	0.000000	0.000000	0.000000	0.000000	0.000000	0.013612	0.034031	0.034031	0.034031	0.064658	0.088480	0.068062	0.102092	0.136123	0.115704	0.102092	0.132720	0.102092	0.068062	0.057852	0.034031	0.003403	0.000000	0.000000	0.000000	0.000000	0.000000	0.000000	0.000000	0.000000	0.013612	0.034031	0.051046
chr8	42887594	42887994	401_r756	0.0	.	0.037434	0.068062	0.078271	0.081674	0.068062	0.064659	0.034031	0.023822	0.000000	0.000000	0.000000	0.000000	0.000000	0.000000	0.027225	0.034031	0.037434	0.068062	0.068062	0.091883	0.102092	0.098689	0.068062	0.078271	0.057852	0.068062	0.068062	0.068062	0.057852	0.027225	0.000000	0.000000	0.000000	0.000000	0.064658	0.102092	0.102092	0.102092	0.102092	0.047643	0.034031	0.034031	0.034031	0.034031
chr22	46737458	46737858	401_r757	0.0	.	0.102092	0.071465	0.081674	0.068062	0.074868	0.071465	0.129317	0.115704	0.136123	0.112301	0.122511	0.074868	0.054449	0.034031	0.034031	0.010209	0.020418	0.034031	0.064659	0.078271	0.102092	0.108898	0.119107	0.105495	0.122511	0.102092	0.074868	0.051046	0.034031	0.003403	0.000000	0.030628	0.047643	0.119107	0.136123	0.136123	0.146332	0.156542	0.085077	0.068062	0.068062	0.027225	0.000000	0.023822
chr22	26594673	26595073	401_r758	0.0	.	0.068062	0.102092	0.102092	0.085077	0.034031	0.034031	0.023822	0.068062	0.068062	0.098689	0.105495	0.125914	0.102092	0.102092	0.071465	0.091883	0.078271	0.129317	0.170154	0.170154	0.142929	0.112301	0.064658	0.034031	0.034031	0.034031	0.034031	0.044240	0.034031	0.034031	0.057852	0.068062	0.034031	0.034031	0.057852	0.044240	0.034031	0.034031	0.034031	0.010209	0.000000	0.027225	0.034031	0.054449
chr20	37524962	37525362	401_r759	0.0	.	0.034031	0.017015	0.000000	0.000000	0.000000	0.020418	0.054449	0.102092	0.102092	0.102092	0.081674	0.047643	0.000000	0.000000	0.003403	0.034031	0.034031	0.034031	0.034031	0.030628	0.000000	0.000000	0.000000	0.020418	0.034031	0.054449	0.068062	0.095286	0.108898	0.102092	0.081674	0.068062	0.051046	0.040837	0.034031	0.064659	0.068062	0.057852	0.034031	0.034031	0.034031	0.125914	0.136123	0.136123
chr3	60657925	60658325	401_r760	0.0	.	0.000000	0.023822	0.068062	0.068062	0.091883	0.102092	0.078271	0.034031	0.034031	0.010209	0.000000	0.000000	0.010209	0.034031	0.034031	0.034031	0.034031	0.023822	0.000000	0.000000	0.000000	0.000000	0.000000	0.020418	0.068062	0.115704	0.159945	0.170154	0.149735	0.102092	0.078271	0.044240	0.034031	0.034031	0.040837	0.044240	0.061255	0.098689	0.102092	0.095286	0.088480	0.074868	0.037434	0.034031
chr18	11568086	11568486	401_r761	0.0	.	0.000000	0.000000	0.000000	0.000000	0.000000	0.000000	0.000000	0.000000	0.000000	0.000000	0.000000	0.000000	0.000000	0.000000	0.000000	0.000000	0.000000	0.000000	0.000000	0.000000	0.000000	0.013612	0.034031	0.037434	0.068062	0.068062	0.064659	0.068062	0.064659	0.034031	0.034031	0.023822	0.000000	0.000000	0.000000	0.003403	0.034031	0.034031	0.034031	0.034031	0.030628	0.000000	0.000000	0.000000
chr1	39789039	39789439	401_r762	0.0	.	0.034031	0.034031	0.034031	0.006806	0.030628	0.068062	0.068062	0.068062	0.098689	0.071465	0.034031	0.034031	0.034031	0.003403	0.000000	0.034031	0.034031	0.034031	0.034031	0.047643	0.034031	0.034031	0.034031	0.064659	0.081674	0.068062	0.068062	0.085077	0.071465	0.088480	0.119107	0.149735	0.153139	0.156542	0.122511	0.119107	0.149735	0.159945	0.176960	0.170154	0.159945	0.139526	0.112301	0.074868
chr19	48891340	48891740	401_r763	0.0	.	0.003403	0.057852	0.068062	0.081674	0.142929	0.190573	0.146332	0.136123	0.122511	0.122511	0.119107	0.136123	0.142929	0.197379	0.142929	0.095286	0.112301	0.129317	0.108898	0.115704	0.136123	0.091883	0.068062	0.054449	0.088480	0.102092	0.136123	0.136123	0.170154	0.170154	0.139526	0.136123	0.163348	0.132720	0.112301	0.166751	0.136123	0.214394	0.221200	0.204185	0.200782	0.251828	0.214394	0.255231
chr12	870388	870788	401_r764	0.0	.	0.068062	0.040837	0.064659	0.068062	0.034031	0.034031	0.047643	0.037434	0.034031	0.068061	0.129317	0.142929	0.139526	0.187169	0.173557	0.142929	0.136123	0.132720	0.085077	0.071465	0.108898	0.115704	0.125914	0.136123	0.166751	0.129317	0.102092	0.122511	0.183766	0.197379	0.200782	0.238216	0.193976	0.122511	0.071465	0.037434	0.027225	0.034031	0.034031	0.034031	0.112301	0.108898	0.102092	0.102092
chr5	171108276	171108676	401_r765	0.0	.	0.068062	0.068062	0.037434	0.000000	0.000000	0.000000	0.034031	0.068062	0.068062	0.068062	0.068062	0.034031	0.000000	0.013612	0.034031	0.034031	0.034031	0.034031	0.020418	0.034031	0.037434	0.068062	0.095286	0.115704	0.102092	0.098689	0.068062	0.040837	0.034031	0.040837	0.102092	0.115704	0.136123	0.122511	0.095286	0.034031	0.020418	0.000000	0.003403	0.081674	0.136123	0.136123	0.136123	0.159945
chr1	111782782	111783182	401_r766	0.0	.	0.034031	0.000000	0.000000	0.000000	0.000000	0.023822	0.034031	0.034031	0.034031	0.034031	0.010209	0.000000	0.000000	0.000000	0.000000	0.000000	0.000000	0.000000	0.000000	0.000000	0.000000	0.000000	0.000000	0.000000	0.000000	0.020418	0.034031	0.068062	0.068062	0.068062	0.047643	0.034031	0.000000	0.000000	0.000000	0.000000	0.030628	0.068062	0.081674	0.125914	0.136123	0.105495	0.068062	0.054449
chr6	149910727	149911127	401_r767	0.0	.	0.030628	0.027225	0.064659	0.068062	0.068062	0.085077	0.074868	0.037434	0.044240	0.068062	0.051046	0.034031	0.034031	0.051046	0.034031	0.034031	0.034031	0.034031	0.006806	0.000000	0.000000	0.000000	0.000000	0.000000	0.030628	0.034031	0.044240	0.068062	0.068062	0.054449	0.068062	0.071465	0.068062	0.068062	0.051046	0.034031	0.051046	0.034031	0.034031	0.034031	0.034031	0.003403	0.000000	0.017015
chr1	86053337	86053737	401_r768	0.0	.	0.034031	0.034031	0.034031	0.034031	0.030628	0.000000	0.000000	0.000000	0.000000	0.000000	0.000000	0.000000	0.000000	0.000000	0.000000	0.006806	0.034031	0.034031	0.034031	0.034031	0.027225	0.000000	0.000000	0.000000	0.000000	0.000000	0.000000	0.000000	0.000000	0.017015	0.034031	0.034031	0.057852	0.085077	0.085077	0.068062	0.068062	0.044240	0.017015	0.000000	0.000000	0.013612	0.034031	0.057852
chr13	38462555	38462955	401_r769	0.0	.	0.020418	0.034031	0.034031	0.034031	0.034031	0.013612	0.013612	0.034031	0.034031	0.034031	0.034031	0.020418	0.017015	0.034031	0.034031	0.034031	0.034031	0.017015	0.000000	0.000000	0.000000	0.017015	0.034031	0.034031	0.034031	0.034031	0.017015	0.000000	0.000000	0.000000	0.000000	0.000000	0.006806	0.034031	0.034031	0.034031	0.034031	0.027225	0.000000	0.000000	0.000000	0.000000	0.000000	0.023822
chr1	174021040	174021440	401_r770	0.0	.	0.000000	0.000000	0.017015	0.034031	0.047643	0.068062	0.068062	0.051046	0.034031	0.027225	0.034031	0.034031	0.034031	0.034031	0.040837	0.034031	0.034031	0.034031	0.061255	0.054449	0.034031	0.034031	0.034031	0.006806	0.020418	0.034031	0.034031	0.064659	0.068062	0.054449	0.068062	0.078271	0.071465	0.078271	0.095286	0.068062	0.057852	0.034031	0.023822	0.000000	0.000000	0.000000	0.000000	0.000000
chr22	38440766	38441166	401_r771	0.0	.	0.000000	0.027225	0.068062	0.068062	0.068062	0.068062	0.040837	0.000000	0.000000	0.000000	0.000000	0.027225	0.034031	0.034031	0.034031	0.034031	0.034031	0.068062	0.068062	0.068062	0.074868	0.102092	0.068062	0.068062	0.068062	0.061255	0.006806	0.010209	0.037434	0.068062	0.068062	0.068062	0.105495	0.098689	0.068062	0.068062	0.068062	0.027225	0.034031	0.034031	0.034031	0.034031	0.034031	0.034031
chr2	171136182	171136582	401_r772	0.0	.	0.000000	0.000000	0.023822	0.034031	0.034031	0.034031	0.034031	0.010209	0.000000	0.017015	0.034031	0.064659	0.068062	0.068062	0.061255	0.068062	0.037434	0.047643	0.068062	0.057852	0.034031	0.034031	0.020418	0.000000	0.006806	0.034031	0.034031	0.034031	0.034031	0.027225	0.000000	0.000000	0.000000	0.000000	0.000000	0.000000	0.000000	0.006806	0.034031	0.034031	0.034031	0.034031	0.027225	0.000000
chr2	201126417	201126817	401_r773	0.0	.	0.115704	0.040837	0.068062	0.088480	0.119107	0.180363	0.200782	0.204185	0.221200	0.221200	0.241619	0.340308	0.347114	0.357324	0.452610	0.462819	0.408370	0.381145	0.387951	0.326696	0.275650	0.343711	0.360727	0.347114	0.353920	0.309680	0.228007	0.231410	0.197379	0.170154	0.224604	0.207588	0.207588	0.251828	0.251828	0.176960	0.149735	0.156542	0.122511	0.088480	0.102092	0.091883	0.051046	0.034031
chr5	173035625	173036025	401_r774	0.0	.	0.170154	0.122511	0.064658	0.003403	0.000000	0.000000	0.040837	0.068062	0.071465	0.105495	0.136123	0.180363	0.265440	0.302874	0.268843	0.238216	0.170154	0.132720	0.149735	0.204185	0.221200	0.221200	0.159945	0.129317	0.163348	0.190573	0.221200	0.248425	0.279052	0.238216	0.231410	0.187169	0.176960	0.180363	0.207588	0.248425	0.285858	0.343711	0.326696	0.292665	0.255231	0.275649	0.228006	0.255231
chr17	2460587	2460987	401_r775	0.0	.	0.034031	0.027225	0.000000	0.000000	0.000000	0.000000	0.040837	0.068062	0.095286	0.115704	0.136123	0.095286	0.071465	0.074868	0.054449	0.034031	0.057852	0.064659	0.051046	0.068062	0.068062	0.044240	0.037434	0.051046	0.034031	0.034031	0.034031	0.030628	0.000000	0.000000	0.000000	0.000000	0.034031	0.040837	0.068062	0.068062	0.102092	0.068062	0.061255	0.034031	0.034031	0.000000	0.000000	0.000000
chr2	39094978	39095378	401_r776	0.0	.	0.081674	0.122511	0.125914	0.112301	0.102092	0.122511	0.081674	0.068062	0.057852	0.034031	0.013612	0.034031	0.034031	0.034031	0.034031	0.034031	0.068062	0.068062	0.085077	0.102092	0.088480	0.047643	0.091883	0.105495	0.136123	0.156542	0.156542	0.132720	0.132720	0.136123	0.139526	0.136123	0.129317	0.119108	0.098689	0.102092	0.102092	0.088480	0.071465	0.105495	0.078271	0.068062	0.108898	0.153139
chr2	63571821	63572221	401_r777	0.0	.	0.034031	0.051046	0.034031	0.034031	0.034031	0.034031	0.003403	0.000000	0.000000	0.000000	0.027225	0.044240	0.068062	0.068062	0.068062	0.040837	0.023822	0.000000	0.027225	0.054449	0.068062	0.098689	0.136123	0.122511	0.115704	0.102092	0.071464	0.034031	0.020418	0.000000	0.023822	0.034031	0.034031	0.034031	0.034031	0.010209	0.000000	0.013612	0.034031	0.034031	0.034031	0.034031	0.020418	0.000000
chr2	7567620	7568020	401_r778	0.0	.	0.061255	0.051046	0.081674	0.098689	0.068062	0.068062	0.051046	0.020418	0.010209	0.034031	0.034031	0.044240	0.095286	0.091883	0.098689	0.102092	0.095286	0.074868	0.068062	0.061255	0.068062	0.064659	0.034031	0.051046	0.061255	0.068062	0.068062	0.068062	0.051046	0.017015	0.000000	0.006806	0.054449	0.068062	0.068062	0.085077	0.153139	0.115704	0.102092	0.115704	0.119108	0.044240	0.074868	0.108898
chr13	100394261	100394661	401_r779	0.0	.	0.000000	0.000000	0.000000	0.000000	0.000000	0.000000	0.006806	0.034031	0.081674	0.119107	0.136123	0.129317	0.102092	0.081674	0.088480	0.115704	0.136123	0.136123	0.108898	0.074868	0.095286	0.102092	0.102092	0.102092	0.091883	0.027225	0.000000	0.013612	0.034031	0.034031	0.034031	0.047643	0.081674	0.078271	0.102092	0.105495	0.125914	0.149735	0.159945	0.136123	0.146332	0.166751	0.095286	0.102092
chr1	6920351	6920751	401_r780	0.0	.	0.034031	0.034031	0.034031	0.034031	0.010209	0.023822	0.034031	0.034031	0.034031	0.034031	0.010209	0.030628	0.034031	0.051046	0.068062	0.068062	0.037434	0.034031	0.017015	0.000000	0.000000	0.000000	0.000000	0.000000	0.000000	0.000000	0.000000	0.013612	0.034031	0.034031	0.061255	0.068062	0.054449	0.034031	0.034031	0.006806	0.000000	0.000000	0.000000	0.000000	0.000000	0.000000	0.000000	0.000000
chr20	54044111	54044511	401_r781	0.0	.	0.132720	0.102092	0.078271	0.068062	0.064659	0.037434	0.057852	0.068062	0.102092	0.071465	0.081674	0.078271	0.085077	0.068062	0.068062	0.088480	0.112301	0.119107	0.105495	0.170154	0.136123	0.091883	0.122511	0.166751	0.159945	0.170154	0.176960	0.187170	0.190573	0.173557	0.204185	0.197379	0.156542	0.149735	0.163348	0.149735	0.204185	0.193976	0.187169	0.183766	0.234813	0.204185	0.285859	0.309680
chr1	154446664	154447064	401_r782	0.0	.	0.268843	0.245022	0.238216	0.224604	0.176960	0.088480	0.068062	0.108898	0.170154	0.170154	0.142929	0.153139	0.136123	0.071465	0.068062	0.088480	0.122511	0.153139	0.170154	0.170154	0.149735	0.139526	0.112301	0.068062	0.078271	0.136123	0.129317	0.102092	0.136123	0.125914	0.098689	0.068062	0.068062	0.064659	0.071465	0.071465	0.068062	0.068062	0.102092	0.210991	0.204185	0.204185	0.204185	0.139526
chr7	22640259	22640659	401_r783	0.0	.	0.091883	0.108898	0.166751	0.159945	0.136123	0.112301	0.095286	0.044240	0.034031	0.034031	0.054449	0.068062	0.040837	0.034031	0.034031	0.044240	0.034031	0.034031	0.034031	0.034031	0.003403	0.003403	0.034031	0.034031	0.034031	0.034031	0.030628	0.034031	0.034031	0.034031	0.037434	0.068062	0.034031	0.034031	0.034031	0.030628	0.000000	0.027225	0.034031	0.034031	0.034031	0.037434	0.040837	0.057852
chr6	35497138	35497538	401_r784	0.0	.	0.068062	0.068062	0.040837	0.006806	0.000000	0.000000	0.000000	0.010209	0.061255	0.068062	0.068062	0.068062	0.057852	0.006806	0.013612	0.051046	0.068062	0.068062	0.068062	0.054449	0.017015	0.000000	0.000000	0.000000	0.000000	0.000000	0.000000	0.003403	0.034031	0.034031	0.061255	0.088480	0.125914	0.102092	0.102092	0.095286	0.081674	0.044240	0.068062	0.068062	0.047643	0.034031	0.061255	0.088480
chr13	110797518	110797918	401_r785	0.0	.	0.034031	0.034031	0.034031	0.034031	0.034031	0.000000	0.000000	0.000000	0.000000	0.000000	0.000000	0.000000	0.000000	0.000000	0.000000	0.000000	0.000000	0.000000	0.000000	0.000000	0.000000	0.020418	0.034031	0.078271	0.102092	0.102092	0.081674	0.068062	0.023822	0.006806	0.034031	0.034031	0.034031	0.034031	0.027225	0.017015	0.034031	0.034031	0.034031	0.054449	0.051046	0.034031	0.044240	0.068062
chr9	128723906	128724306	401_r786	0.0	.	0.000000	0.000000	0.000000	0.000000	0.027225	0.034031	0.034031	0.034031	0.034031	0.037434	0.034031	0.034031	0.034031	0.034031	0.003403	0.000000	0.000000	0.000000	0.000000	0.000000	0.000000	0.000000	0.000000	0.000000	0.000000	0.000000	0.010209	0.034031	0.061255	0.068062	0.102092	0.091883	0.068062	0.040837	0.034031	0.000000	0.000000	0.000000	0.000000	0.000000	0.000000	0.000000	0.000000	0.000000
chr9	3126358	3126758	401_r787	0.0	.	0.000000	0.000000	0.000000	0.000000	0.000000	0.000000	0.000000	0.000000	0.000000	0.023822	0.034031	0.034031	0.034031	0.034031	0.010209	0.000000	0.000000	0.000000	0.000000	0.000000	0.000000	0.034031	0.034031	0.034031	0.034031	0.034031	0.000000	0.000000	0.000000	0.000000	0.000000	0.000000	0.000000	0.000000	0.000000	0.000000	0.000000	0.000000	0.000000	0.000000	0.000000	0.000000	0.000000	0.000000
chr3	53102745	53103145	401_r788	0.0	.	0.153139	0.170154	0.163348	0.112301	0.102092	0.085077	0.051046	0.027225	0.034031	0.034031	0.098689	0.112301	0.122511	0.122511	0.136123	0.105495	0.136123	0.136123	0.115704	0.105495	0.112301	0.095286	0.146332	0.204185	0.200782	0.159945	0.139526	0.119108	0.105495	0.139526	0.170154	0.170154	0.193976	0.217797	0.234813	0.217797	0.234813	0.187170	0.146332	0.115704	0.153139	0.132720	0.166751	0.217797
chr13	21170367	21170767	401_r789	0.0	.	0.034031	0.030628	0.000000	0.034031	0.034031	0.034031	0.034031	0.034031	0.000000	0.000000	0.000000	0.000000	0.000000	0.000000	0.000000	0.000000	0.000000	0.000000	0.000000	0.000000	0.000000	0.000000	0.000000	0.000000	0.000000	0.000000	0.000000	0.000000	0.000000	0.000000	0.000000	0.000000	0.000000	0.000000	0.000000	0.000000	0.000000	0.030628	0.034031	0.034031	0.034031	0.034031	0.003403	0.000000
chr4	104457591	104457991	401_r790	0.0	.	0.000000	0.000000	0.000000	0.000000	0.000000	0.000000	0.000000	0.000000	0.000000	0.000000	0.000000	0.006806	0.034031	0.034031	0.034031	0.102092	0.129317	0.102092	0.102092	0.102092	0.034031	0.030628	0.034031	0.034031	0.047643	0.068062	0.037434	0.034031	0.034031	0.020418	0.051046	0.068062	0.068062	0.102092	0.108898	0.112301	0.105495	0.136123	0.102092	0.095286	0.057852	0.064659	0.034031	0.054449
chr10	12356350	12356750	401_r791	0.0	.	0.068062	0.040837	0.027225	0.000000	0.000000	0.000000	0.000000	0.000000	0.000000	0.023822	0.034031	0.034031	0.034031	0.146332	0.180363	0.170154	0.170154	0.200782	0.091883	0.034031	0.054449	0.102092	0.105495	0.102092	0.102092	0.081674	0.044240	0.034031	0.034031	0.034031	0.034031	0.023822	0.000000	0.000000	0.000000	0.013612	0.047643	0.068062	0.095286	0.136123	0.136123	0.122511	0.112301	0.108898
chr5	1340445	1340845	401_r792	0.0	.	0.000000	0.000000	0.000000	0.023822	0.034031	0.034031	0.034031	0.034031	0.010209	0.000000	0.000000	0.000000	0.000000	0.000000	0.000000	0.000000	0.000000	0.000000	0.000000	0.000000	0.000000	0.000000	0.000000	0.000000	0.000000	0.000000	0.000000	0.000000	0.000000	0.000000	0.000000	0.030628	0.034031	0.034031	0.034031	0.068062	0.037434	0.034031	0.034031	0.034031	0.000000	0.000000	0.000000	0.000000
chr16	67104681	67105081	401_r793	0.0	.	0.102092	0.095286	0.102092	0.119107	0.119108	0.068062	0.044240	0.034031	0.017015	0.000000	0.000000	0.000000	0.020418	0.068062	0.081674	0.102092	0.102092	0.159945	0.170154	0.156542	0.142929	0.170154	0.105495	0.068062	0.068062	0.071465	0.068062	0.054449	0.034031	0.057852	0.071465	0.068062	0.068062	0.081674	0.102092	0.088480	0.068062	0.102092	0.088480	0.044240	0.034031	0.047643	0.034031	0.034031
chr12	24862193	24862593	401_r794	0.0	.	0.054449	0.085077	0.156542	0.187170	0.221200	0.217797	0.187169	0.115704	0.091883	0.064659	0.061255	0.068062	0.091883	0.129317	0.102092	0.088480	0.102092	0.081674	0.068062	0.068062	0.085077	0.068062	0.078271	0.102092	0.102092	0.112301	0.136123	0.122511	0.068062	0.085077	0.061255	0.034031	0.034031	0.034031	0.122511	0.200782	0.217797	0.251828	0.272246	0.197379	0.136123	0.166751	0.228007	0.285859
chr7	114567677	114568077	401_r795	0.0	.	0.000000	0.000000	0.000000	0.000000	0.020418	0.068062	0.068062	0.068062	0.068062	0.047643	0.000000	0.000000	0.020418	0.034031	0.034031	0.034031	0.034031	0.068062	0.088480	0.102092	0.102092	0.112301	0.081674	0.047643	0.034031	0.034031	0.054449	0.034031	0.034031	0.034031	0.034031	0.023822	0.034031	0.034031	0.034031	0.057852	0.054449	0.068062	0.068062	0.098689	0.078271	0.061255	0.034031	0.034031
chr4	79126130	79126530	401_r796	0.0	.	0.000000	0.000000	0.000000	0.000000	0.030628	0.034031	0.034031	0.034031	0.034031	0.003403	0.000000	0.000000	0.000000	0.000000	0.000000	0.000000	0.000000	0.000000	0.000000	0.000000	0.000000	0.034031	0.034031	0.034031	0.068062	0.068062	0.034031	0.034031	0.034031	0.013612	0.034031	0.034031	0.034031	0.034031	0.020418	0.000000	0.000000	0.000000	0.000000	0.000000	0.017015	0.034031	0.034031	0.034031
chr1	230781636	230782036	401_r797	0.0	.	0.000000	0.000000	0.000000	0.000000	0.000000	0.000000	0.000000	0.000000	0.000000	0.000000	0.000000	0.000000	0.000000	0.000000	0.000000	0.000000	0.000000	0.000000	0.000000	0.000000	0.000000	0.000000	0.000000	0.000000	0.000000	0.000000	0.000000	0.000000	0.000000	0.000000	0.000000	0.000000	0.000000	0.000000	0.000000	0.000000	0.000000	0.000000	0.000000	0.000000	0.003403	0.034031	0.034031	0.034031
chr14	58795000	58795400	401_r798	0.0	.	0.000000	0.000000	0.000000	0.000000	0.000000	0.000000	0.000000	0.000000	0.000000	0.000000	0.000000	0.000000	0.000000	0.000000	0.000000	0.000000	0.000000	0.000000	0.000000	0.000000	0.000000	0.000000	0.030628	0.034031	0.034031	0.037434	0.068062	0.037434	0.064659	0.068062	0.074868	0.098689	0.102092	0.071465	0.068062	0.057852	0.017015	0.034031	0.034031	0.034031	0.034031	0.023822	0.034031	0.034031
chr13	113483511	113483911	401_r799	0.0	.	0.034031	0.034031	0.023822	0.000000	0.000000	0.000000	0.000000	0.000000	0.000000	0.034031	0.034031	0.034031	0.034031	0.034031	0.000000	0.000000	0.000000	0.000000	0.000000	0.023822	0.034031	0.034031	0.034031	0.034031	0.010209	0.000000	0.000000	0.020418	0.034031	0.034031	0.034031	0.034031	0.013612	0.000000	0.023822	0.068062	0.068062	0.068062	0.091883	0.078271	0.034031	0.034031	0.034031	0.010209
chr10	86721316	86721716	401_r800	0.0	.	0.000000	0.000000	0.000000	0.000000	0.000000	0.000000	0.010209	0.068062	0.102092	0.136123	0.136123	0.125914	0.068062	0.034031	0.000000	0.000000	0.000000	0.000000	0.000000	0.000000	0.000000	0.000000	0.000000	0.000000	0.000000	0.030628	0.034031	0.037434	0.068062	0.068062	0.037434	0.034031	0.030628	0.000000	0.000000	0.000000	0.000000	0.000000	0.000000	0.000000	0.000000	0.000000	0.000000	0.000000
chr19	7582507	7582907	401_r801	0.0	.	0.034031	0.034031	0.020418	0.000000	0.000000	0.020418	0.034031	0.034031	0.047643	0.068062	0.074868	0.068062	0.088480	0.088480	0.129317	0.108898	0.102092	0.081674	0.081674	0.040837	0.034031	0.034031	0.044240	0.078271	0.081674	0.102092	0.142929	0.159945	0.146332	0.122511	0.102092	0.074868	0.068062	0.034031	0.034031	0.034031	0.068062	0.068062	0.068062	0.081674	0.102092	0.081674	0.102092	0.136123
chr16	30343398	30343798	401_r802	0.0	.	0.064659	0.068062	0.068062	0.068062	0.054449	0.010209	0.000000	0.000000	0.000000	0.027225	0.034031	0.034031	0.034031	0.034031	0.013612	0.034031	0.034031	0.034031	0.034031	0.027225	0.051046	0.068062	0.068062	0.068062	0.088480	0.051046	0.034031	0.064659	0.068062	0.051046	0.074868	0.102092	0.088480	0.108898	0.132720	0.102092	0.102092	0.091883	0.095286	0.068062	0.061255	0.034031	0.027225	0.020418
chr12	64335999	64336399	401_r803	0.0	.	0.000000	0.000000	0.000000	0.000000	0.000000	0.030628	0.040837	0.068062	0.068062	0.068062	0.037434	0.027225	0.000000	0.000000	0.000000	0.000000	0.000000	0.010209	0.068062	0.068062	0.078271	0.098689	0.091883	0.034031	0.034031	0.027225	0.000000	0.000000	0.000000	0.000000	0.000000	0.000000	0.000000	0.000000	0.000000	0.000000	0.000000	0.000000	0.000000	0.000000	0.020418	0.034031	0.034031	0.040837
chr7	102291476	102291876	401_r804	0.0	.	0.170154	0.163348	0.091883	0.068062	0.085077	0.034031	0.085077	0.102092	0.146332	0.187169	0.207588	0.187170	0.217797	0.204185	0.176960	0.193976	0.245022	0.224603	0.224604	0.187169	0.156542	0.095286	0.068062	0.044240	0.088480	0.122511	0.136123	0.136123	0.129317	0.081674	0.034031	0.027225	0.034031	0.034031	0.034031	0.044240	0.102092	0.166751	0.170154	0.170154	0.204185	0.180363	0.183766	0.204185
chr12	122937827	122938227	401_r805	0.0	.	0.170154	0.163348	0.132720	0.061255	0.034031	0.044240	0.051046	0.061255	0.102092	0.136123	0.156542	0.139526	0.149735	0.136123	0.156542	0.207588	0.217797	0.197379	0.170154	0.115705	0.034031	0.017015	0.000000	0.000000	0.000000	0.000000	0.000000	0.000000	0.000000	0.054449	0.102092	0.112301	0.136123	0.136123	0.081674	0.034031	0.023822	0.003403	0.061255	0.091883	0.102092	0.119107	0.132720	0.088480
chr17	68019905	68020305	401_r806	0.0	.	0.149735	0.136123	0.119107	0.102092	0.071465	0.020418	0.000000	0.000000	0.000000	0.000000	0.013612	0.034031	0.040837	0.102092	0.102092	0.088480	0.068062	0.061255	0.003403	0.085077	0.105495	0.136123	0.153139	0.166751	0.095286	0.102092	0.102092	0.085077	0.068062	0.057852	0.030628	0.085077	0.136123	0.142929	0.170154	0.207588	0.153139	0.102092	0.125914	0.102092	0.064658	0.088480	0.102092	0.071465
chr14	91397382	91397782	401_r807	0.0	.	0.068062	0.068062	0.051046	0.000000	0.000000	0.010209	0.054449	0.108898	0.153139	0.170154	0.180363	0.149735	0.146332	0.153139	0.136123	0.129317	0.159945	0.153138	0.149735	0.238216	0.231410	0.214394	0.170154	0.153139	0.068062	0.061255	0.051046	0.102092	0.071465	0.085077	0.102092	0.112301	0.068062	0.068062	0.051046	0.034031	0.006806	0.000000	0.000000	0.023822	0.034031	0.034031	0.034031	0.034031
chr11	64165858	64166258	401_r808	0.0	.	0.068062	0.068062	0.044240	0.068062	0.040837	0.034031	0.047643	0.057852	0.034031	0.064658	0.132720	0.129317	0.139526	0.176960	0.173557	0.149735	0.193976	0.166751	0.129317	0.102092	0.057852	0.003403	0.000000	0.010209	0.088480	0.200782	0.204185	0.241619	0.262037	0.183766	0.071465	0.068062	0.064659	0.034031	0.034031	0.034031	0.034031	0.000000	0.023822	0.061255	0.112301	0.228007	0.238216	0.214394
chr10	123838906	123839306	401_r809	0.0	.	0.000000	0.000000	0.000000	0.000000	0.006806	0.034031	0.034031	0.034031	0.034031	0.064658	0.068062	0.102092	0.102092	0.102092	0.064658	0.034031	0.000000	0.000000	0.000000	0.030628	0.034031	0.034031	0.040837	0.068062	0.037434	0.034031	0.034031	0.044240	0.034031	0.034031	0.064659	0.068062	0.085077	0.102092	0.102092	0.071465	0.068062	0.034031	0.030628	0.034031	0.064659	0.068062	0.068062	0.037434
chr6	151905025	151905425	401_r810	0.0	.	0.044240	0.068062	0.068062	0.037434	0.064659	0.057852	0.034031	0.034031	0.034031	0.003403	0.000000	0.000000	0.000000	0.030628	0.034031	0.034031	0.037434	0.068062	0.037434	0.034031	0.102092	0.098689	0.098689	0.105495	0.153139	0.129317	0.136123	0.125914	0.132720	0.136123	0.108898	0.129317	0.115704	0.102092	0.057852	0.071465	0.074868	0.068062	0.091883	0.095286	0.068062	0.068062	0.068062	0.044240
chr7	75576014	75576414	401_r811	0.0	.	0.000000	0.000000	0.000000	0.000000	0.000000	0.000000	0.000000	0.000000	0.000000	0.000000	0.000000	0.000000	0.000000	0.000000	0.023822	0.034031	0.034031	0.034031	0.034031	0.010209	0.000000	0.000000	0.000000	0.000000	0.000000	0.013612	0.044240	0.078271	0.125914	0.136123	0.122511	0.129317	0.125914	0.105495	0.170154	0.170154	0.132720	0.129317	0.108898	0.057852	0.098689	0.102092	0.074868	0.068062
chr3	115141603	115142003	401_r812	0.0	.	0.156542	0.207588	0.200782	0.166751	0.170154	0.115705	0.057852	0.034031	0.006806	0.000000	0.000000	0.020418	0.034031	0.034031	0.098689	0.102092	0.081674	0.068062	0.068062	0.003403	0.027225	0.037434	0.071465	0.102092	0.102092	0.074868	0.064659	0.061255	0.047643	0.088480	0.136123	0.136123	0.105495	0.098689	0.146332	0.136123	0.153139	0.187169	0.207588	0.139526	0.102092	0.095286	0.085077	0.095286
chr16	30919725	30920125	401_r813	0.0	.	0.000000	0.000000	0.000000	0.006806	0.034031	0.034031	0.040837	0.068062	0.061255	0.034031	0.034031	0.027225	0.000000	0.000000	0.000000	0.000000	0.000000	0.000000	0.000000	0.000000	0.000000	0.023822	0.034031	0.057852	0.068062	0.068062	0.044240	0.034031	0.010209	0.000000	0.000000	0.000000	0.000000	0.000000	0.000000	0.000000	0.000000	0.000000	0.000000	0.000000	0.000000	0.000000	0.000000	0.000000
chr4	177309735	177310135	401_r814	0.0	.	0.068062	0.071465	0.068062	0.047643	0.034031	0.034031	0.010209	0.000000	0.000000	0.020418	0.034031	0.034031	0.034031	0.034031	0.013612	0.000000	0.000000	0.000000	0.000000	0.000000	0.000000	0.020418	0.034031	0.034031	0.034031	0.034031	0.013612	0.000000	0.017015	0.064658	0.102092	0.102092	0.102092	0.085077	0.037434	0.023822	0.034031	0.034031	0.034031	0.068062	0.044240	0.040837	0.068062	0.068062
chr19	54345861	54346261	401_r815	0.0	.	0.034031	0.010209	0.000000	0.000000	0.030628	0.034031	0.051046	0.068062	0.068062	0.037434	0.034031	0.017015	0.000000	0.003403	0.034031	0.034031	0.034031	0.034031	0.030628	0.006806	0.034031	0.034031	0.034031	0.034031	0.027225	0.000000	0.000000	0.000000	0.000000	0.000000	0.017015	0.030628	0.034031	0.034031	0.034031	0.020418	0.013612	0.034031	0.034031	0.034031	0.034031	0.051046	0.034031	0.034031
chr13	40208489	40208889	401_r816	0.0	.	0.034031	0.061255	0.068062	0.078271	0.095286	0.068062	0.040837	0.034031	0.023822	0.000000	0.000000	0.000000	0.000000	0.000000	0.000000	0.000000	0.000000	0.000000	0.000000	0.003403	0.034031	0.034031	0.034031	0.034031	0.030628	0.000000	0.034031	0.034031	0.034031	0.034031	0.034031	0.000000	0.020418	0.034031	0.034031	0.034031	0.034031	0.027225	0.040837	0.068062	0.068062	0.068062	0.054449	0.027225
chr2	179163766	179164166	401_r817	0.0	.	0.000000	0.000000	0.000000	0.000000	0.006806	0.054449	0.068062	0.102092	0.122511	0.129317	0.081674	0.068062	0.034031	0.013612	0.000000	0.000000	0.000000	0.000000	0.030628	0.034031	0.034031	0.034031	0.057852	0.051046	0.068062	0.068062	0.071465	0.078271	0.054449	0.034031	0.034031	0.037434	0.034031	0.034031	0.034031	0.047643	0.061255	0.034031	0.040837	0.068062	0.054449	0.034031	0.068062	0.061255
chr1	91500801	91501201	401_r818	0.0	.	0.000000	0.000000	0.000000	0.010209	0.034031	0.034031	0.034031	0.034031	0.023822	0.000000	0.000000	0.000000	0.000000	0.000000	0.034031	0.034031	0.034031	0.034031	0.064659	0.034031	0.034031	0.034031	0.034031	0.003403	0.020418	0.034031	0.034031	0.034031	0.034031	0.013612	0.000000	0.000000	0.000000	0.000000	0.000000	0.034031	0.034031	0.057852	0.085077	0.102092	0.068062	0.068062	0.044240	0.017015
chr5	1268825	1269225	401_r819	0.0	.	0.000000	0.023822	0.034031	0.040837	0.068062	0.068062	0.044240	0.034031	0.027225	0.000000	0.030628	0.034031	0.034031	0.034031	0.034031	0.003403	0.000000	0.000000	0.000000	0.000000	0.000000	0.000000	0.000000	0.000000	0.017015	0.034031	0.085077	0.112301	0.136123	0.119107	0.102092	0.051046	0.023822	0.000000	0.034031	0.054449	0.068062	0.068062	0.068062	0.034031	0.013612	0.030628	0.047643	0.068062
chr16	68356412	68356812	401_r820	0.0	.	0.034031	0.034031	0.034031	0.047643	0.068062	0.068062	0.068062	0.068062	0.054449	0.003403	0.010209	0.034031	0.068062	0.068062	0.068062	0.098689	0.142929	0.136123	0.190573	0.228007	0.197379	0.156542	0.197379	0.183766	0.146332	0.136123	0.125914	0.074868	0.068062	0.102092	0.129317	0.129317	0.142929	0.136123	0.102092	0.074868	0.057852	0.027225	0.023822	0.034031	0.085077	0.102092	0.102092	0.149735
chr12	131847489	131847889	401_r821	0.0	.	0.061255	0.034031	0.034031	0.010209	0.000000	0.030628	0.034031	0.034031	0.034031	0.034031	0.003403	0.000000	0.000000	0.000000	0.000000	0.000000	0.000000	0.000000	0.000000	0.000000	0.000000	0.010209	0.034031	0.034031	0.034031	0.034031	0.023822	0.000000	0.000000	0.000000	0.000000	0.000000	0.000000	0.000000	0.000000	0.000000	0.000000	0.000000	0.000000	0.000000	0.000000	0.000000	0.020418	0.034031
chr6	95725321	95725721	401_r822	0.0	.	0.020418	0.000000	0.000000	0.000000	0.000000	0.000000	0.000000	0.000000	0.000000	0.003403	0.088480	0.136123	0.146332	0.204185	0.200782	0.115705	0.068062	0.057852	0.000000	0.000000	0.010209	0.034031	0.047643	0.108898	0.136123	0.125914	0.136123	0.122511	0.091883	0.068062	0.068062	0.034031	0.034031	0.003403	0.000000	0.027225	0.034031	0.034031	0.054449	0.068062	0.071465	0.068062	0.068062	0.047643
chr7	106480292	106480692	401_r823	0.0	.	0.068062	0.054449	0.034031	0.034031	0.003403	0.000000	0.000000	0.000000	0.034031	0.068062	0.068062	0.068062	0.068062	0.034031	0.000000	0.000000	0.000000	0.000000	0.000000	0.000000	0.000000	0.000000	0.000000	0.000000	0.000000	0.000000	0.000000	0.000000	0.000000	0.000000	0.000000	0.000000	0.000000	0.000000	0.000000	0.000000	0.000000	0.000000	0.000000	0.006806	0.034031	0.064659	0.068062	0.068062
chr1	206202915	206203315	401_r824	0.0	.	0.000000	0.000000	0.000000	0.000000	0.000000	0.000000	0.000000	0.000000	0.000000	0.000000	0.000000	0.000000	0.000000	0.000000	0.000000	0.000000	0.000000	0.000000	0.000000	0.000000	0.000000	0.000000	0.000000	0.000000	0.000000	0.000000	0.000000	0.000000	0.000000	0.000000	0.000000	0.000000	0.000000	0.000000	0.000000	0.000000	0.000000	0.000000	0.000000	0.000000	0.000000	0.000000	0.000000	0.000000
chr6	109496413	109496813	401_r825	0.0	.	0.071465	0.057852	0.068062	0.051046	0.078271	0.125914	0.129317	0.102092	0.098689	0.091883	0.044240	0.047643	0.068062	0.054449	0.047643	0.095286	0.088480	0.078271	0.132720	0.156542	0.125914	0.136123	0.129317	0.105495	0.068062	0.051046	0.034031	0.061255	0.061255	0.068062	0.068062	0.068062	0.037434	0.006806	0.000000	0.000000	0.000000	0.017015	0.057852	0.068062	0.068062	0.068062	0.051046	0.010209
chr9	128508468	128508868	401_r826	0.0	.	0.034031	0.034031	0.034031	0.034031	0.027225	0.000000	0.000000	0.023822	0.034031	0.034031	0.034031	0.064659	0.044240	0.034031	0.034031	0.034031	0.003403	0.000000	0.000000	0.000000	0.000000	0.027225	0.068062	0.068062	0.074868	0.102092	0.074868	0.034031	0.034031	0.027225	0.013612	0.034031	0.034031	0.034031	0.034031	0.020418	0.044240	0.068062	0.068062	0.068062	0.088480	0.057852	0.034031	0.034031
chr16	1379409	1379809	401_r827	0.0	.	0.000000	0.000000	0.013612	0.054449	0.068062	0.108898	0.136123	0.122511	0.081674	0.068062	0.027225	0.027225	0.095286	0.115704	0.153139	0.183766	0.176960	0.119107	0.122511	0.085077	0.057852	0.091883	0.091883	0.078271	0.102092	0.098689	0.044240	0.037434	0.078271	0.098689	0.102092	0.129317	0.132720	0.081674	0.037434	0.034031	0.006806	0.034031	0.068061	0.136123	0.153139	0.187170	0.204185	0.193976
chr16	10812502	10812902	401_r828	0.0	.	0.078271	0.068062	0.068062	0.037434	0.034031	0.047643	0.054449	0.068062	0.102092	0.102092	0.091883	0.081674	0.102092	0.068062	0.085077	0.081674	0.085077	0.068062	0.068062	0.051046	0.034031	0.017015	0.030628	0.034031	0.034031	0.034031	0.034031	0.003403	0.000000	0.027225	0.034031	0.034031	0.061255	0.102092	0.102092	0.112301	0.136123	0.108898	0.068062	0.064659	0.057852	0.034031	0.040837	0.068062
chr19	46784683	46785083	401_r829	0.0	.	0.000000	0.000000	0.000000	0.000000	0.040837	0.132720	0.136123	0.136123	0.156542	0.129317	0.054449	0.102092	0.102092	0.088480	0.102092	0.085077	0.071465	0.139526	0.163348	0.136123	0.136123	0.098689	0.030628	0.034031	0.047643	0.068062	0.068062	0.068062	0.054449	0.061255	0.105495	0.136123	0.149735	0.149735	0.183766	0.132720	0.102092	0.102092	0.102092	0.047643	0.034031	0.068062	0.061255	0.125914
chr8	143310588	143310988	401_r830	0.0	.	0.034031	0.034031	0.034031	0.034031	0.034031	0.034031	0.034031	0.034031	0.034031	0.010209	0.000000	0.000000	0.000000	0.000000	0.000000	0.000000	0.000000	0.000000	0.010209	0.034031	0.034031	0.034031	0.034031	0.023822	0.000000	0.000000	0.000000	0.000000	0.000000	0.030628	0.068062	0.068062	0.068062	0.068062	0.037434	0.000000	0.000000	0.000000	0.000000	0.000000	0.000000	0.000000	0.000000	0.000000
chr1	165361160	165361560	401_r831	0.0	.	0.000000	0.034031	0.034031	0.034031	0.034031	0.034031	0.003403	0.034031	0.034031	0.054449	0.074868	0.098689	0.068062	0.068062	0.047643	0.027225	0.020418	0.068062	0.068062	0.068062	0.068062	0.047643	0.000000	0.000000	0.000000	0.000000	0.000000	0.000000	0.000000	0.000000	0.000000	0.000000	0.000000	0.000000	0.000000	0.000000	0.000000	0.000000	0.000000	0.000000	0.000000	0.000000	0.000000	0.000000
chr10	88138300	88138700	401_r832	0.0	.	0.102092	0.102092	0.102092	0.044240	0.003403	0.000000	0.023822	0.044240	0.068062	0.068062	0.074868	0.078271	0.081674	0.085077	0.125914	0.129317	0.102092	0.078271	0.051046	0.040837	0.034031	0.034031	0.034031	0.034031	0.003403	0.000000	0.000000	0.000000	0.000000	0.034031	0.057852	0.068062	0.068062	0.068062	0.034031	0.010209	0.000000	0.000000	0.000000	0.000000	0.000000	0.000000	0.000000	0.000000
chr2	231765485	231765885	401_r833	0.0	.	0.044240	0.068062	0.088480	0.102092	0.081674	0.057852	0.047643	0.078271	0.081674	0.102092	0.102092	0.088480	0.037434	0.027225	0.034031	0.034031	0.034031	0.034031	0.027225	0.000000	0.000000	0.000000	0.000000	0.000000	0.000000	0.027225	0.061255	0.068062	0.068062	0.068062	0.040837	0.006806	0.010209	0.064659	0.068062	0.068062	0.105495	0.125914	0.081674	0.102092	0.102092	0.064659	0.034031	0.023822
chr9	16666415	16666815	401_r834	0.0	.	0.034031	0.034031	0.034031	0.034031	0.047643	0.034031	0.064658	0.102092	0.102092	0.074868	0.095286	0.091883	0.102092	0.102092	0.119107	0.136123	0.115704	0.068062	0.074868	0.085077	0.040837	0.034031	0.034031	0.027225	0.013612	0.064659	0.068062	0.068062	0.068062	0.064659	0.044240	0.068062	0.068062	0.068062	0.057852	0.027225	0.000000	0.000000	0.000000	0.000000	0.000000	0.027225	0.034031	0.040837
chr20	35454878	35455278	401_r835	0.0	.	0.207588	0.204185	0.210991	0.136123	0.149735	0.180363	0.210991	0.204185	0.245022	0.214394	0.159945	0.095286	0.068062	0.020418	0.000000	0.020418	0.051046	0.129317	0.153139	0.217797	0.217797	0.187169	0.176960	0.204185	0.156542	0.146332	0.170154	0.153139	0.173557	0.224604	0.228007	0.238216	0.214394	0.183766	0.166751	0.210991	0.241619	0.272246	0.323293	0.333502	0.313083	0.306277	0.357324	0.353920
chr12	103588582	103588982	401_r836	0.0	.	0.068062	0.051046	0.034031	0.034031	0.034031	0.034031	0.034031	0.034031	0.034031	0.020418	0.000000	0.000000	0.006806	0.034031	0.034031	0.051046	0.068062	0.061255	0.034031	0.034031	0.017015	0.000000	0.000000	0.000000	0.030628	0.037434	0.068062	0.068062	0.068062	0.068062	0.064659	0.034031	0.034031	0.064659	0.037434	0.061255	0.105495	0.166751	0.139526	0.136123	0.108898	0.098689	0.081674	0.125914
chr10	865961	866361	401_r837	0.0	.	0.034031	0.023822	0.000000	0.000000	0.000000	0.034031	0.068062	0.068062	0.068062	0.068062	0.034031	0.000000	0.000000	0.010209	0.034031	0.034031	0.034031	0.034031	0.023822	0.000000	0.000000	0.000000	0.023822	0.061255	0.068062	0.068062	0.098689	0.078271	0.040837	0.034031	0.051046	0.037434	0.034031	0.034031	0.040837	0.051046	0.034031	0.034031	0.034031	0.027225	0.000000	0.000000	0.000000	0.000000
chr22	24106858	24107258	401_r838	0.0	.	0.085077	0.095286	0.102092	0.081674	0.040837	0.034031	0.006806	0.000000	0.044240	0.068062	0.068062	0.068062	0.068062	0.068062	0.068062	0.074868	0.125914	0.136123	0.122511	0.102092	0.112301	0.105495	0.136123	0.119107	0.136123	0.119107	0.074868	0.034031	0.020418	0.000000	0.000000	0.000000	0.006806	0.034031	0.064659	0.068062	0.068062	0.081674	0.068062	0.064659	0.068062	0.068062	0.047643	0.054449
chr2	169733670	169734070	401_r839	0.0	.	0.034031	0.034031	0.034031	0.003403	0.000000	0.000000	0.000000	0.000000	0.020418	0.034031	0.034031	0.034031	0.034031	0.013612	0.000000	0.000000	0.000000	0.000000	0.000000	0.000000	0.000000	0.000000	0.000000	0.000000	0.000000	0.000000	0.000000	0.000000	0.000000	0.020418	0.095286	0.102092	0.102092	0.136123	0.115704	0.040837	0.034031	0.034031	0.003403	0.034031	0.081674	0.102092	0.132720	0.132720
chr16	10876938	10877338	401_r840	0.0	.	0.091883	0.064658	0.034031	0.040837	0.068062	0.057852	0.078271	0.102092	0.095286	0.068062	0.085077	0.057852	0.034031	0.034031	0.034031	0.006806	0.051046	0.071465	0.122511	0.136123	0.190573	0.153139	0.132720	0.112301	0.166751	0.132720	0.136123	0.136123	0.119107	0.071465	0.054449	0.078271	0.105495	0.129317	0.136123	0.129317	0.149735	0.166751	0.142929	0.136123	0.197379	0.190573	0.170154	0.156542
chr1	157176691	157177091	401_r841	0.0	.	0.136123	0.146332	0.125914	0.245022	0.245022	0.204185	0.193976	0.193976	0.095286	0.068062	0.088480	0.183766	0.197379	0.187169	0.241619	0.279052	0.190573	0.136123	0.149735	0.122511	0.108898	0.122511	0.183766	0.234813	0.214394	0.187170	0.217797	0.156542	0.074868	0.068062	0.064658	0.037434	0.085077	0.153139	0.204185	0.190573	0.200782	0.207588	0.159945	0.183766	0.204185	0.187169	0.156542	0.228007
chr9	34956434	34956834	401_r842	0.0	.	0.000000	0.000000	0.000000	0.000000	0.000000	0.000000	0.000000	0.000000	0.000000	0.000000	0.000000	0.000000	0.000000	0.000000	0.000000	0.000000	0.000000	0.000000	0.000000	0.000000	0.000000	0.000000	0.000000	0.000000	0.000000	0.000000	0.000000	0.000000	0.000000	0.000000	0.000000	0.000000	0.000000	0.000000	0.000000	0.000000	0.000000	0.000000	0.000000	0.000000	0.000000	0.000000	0.020418	0.068062
chr20	37853997	37854397	401_r843	0.0	.	0.000000	0.000000	0.000000	0.000000	0.000000	0.000000	0.000000	0.000000	0.020418	0.034031	0.034031	0.034031	0.034031	0.013612	0.000000	0.000000	0.000000	0.000000	0.000000	0.000000	0.000000	0.003403	0.034031	0.034031	0.034031	0.034031	0.030628	0.000000	0.000000	0.000000	0.000000	0.000000	0.000000	0.000000	0.000000	0.000000	0.023822	0.034031	0.064658	0.102092	0.102092	0.078271	0.068062	0.037434
chr19	40972967	40973367	401_r844	0.0	.	0.000000	0.034031	0.068062	0.068062	0.068062	0.068062	0.034031	0.000000	0.000000	0.020418	0.034031	0.034031	0.034031	0.034031	0.013612	0.000000	0.000000	0.000000	0.000000	0.000000	0.000000	0.000000	0.000000	0.000000	0.000000	0.000000	0.013612	0.034031	0.034031	0.051046	0.088480	0.088480	0.068062	0.068062	0.051046	0.013612	0.000000	0.000000	0.000000	0.000000	0.000000	0.000000	0.000000	0.000000
chr16	2459945	2460345	401_r845	0.0	.	0.037434	0.129317	0.136123	0.139526	0.149735	0.183766	0.176960	0.170154	0.159945	0.122511	0.085077	0.000000	0.000000	0.034031	0.057852	0.102092	0.129317	0.136123	0.108898	0.132720	0.102092	0.095286	0.146332	0.163348	0.139526	0.170154	0.149735	0.088480	0.071465	0.074868	0.068062	0.081674	0.102092	0.108898	0.098689	0.091883	0.088480	0.091883	0.091883	0.091883	0.078271	0.095286	0.176960	0.170154
chr4	140115162	140115562	401_r846	0.0	.	0.000000	0.000000	0.010209	0.034031	0.034031	0.034031	0.051046	0.057852	0.040837	0.068062	0.098689	0.085077	0.068062	0.071465	0.098689	0.071465	0.068062	0.068062	0.057852	0.003403	0.000000	0.000000	0.034031	0.068062	0.068062	0.068062	0.068062	0.034031	0.000000	0.000000	0.000000	0.000000	0.000000	0.000000	0.000000	0.000000	0.000000	0.000000	0.000000	0.000000	0.017015	0.040837	0.081674	0.102092
chr22	35418641	35419041	401_r847	0.0	.	0.068062	0.020418	0.027225	0.034031	0.034031	0.047643	0.068062	0.040837	0.034031	0.034031	0.020418	0.000000	0.000000	0.034031	0.034031	0.034031	0.057852	0.068062	0.054449	0.149735	0.170154	0.146332	0.136123	0.115705	0.020418	0.000000	0.000000	0.023822	0.034031	0.034031	0.034031	0.034031	0.010209	0.000000	0.000000	0.000000	0.000000	0.000000	0.000000	0.000000	0.000000	0.000000	0.000000	0.020418
chr4	182492337	182492737	401_r848	0.0	.	0.034031	0.034031	0.020418	0.000000	0.000000	0.013612	0.051046	0.068062	0.068062	0.068062	0.054449	0.017015	0.000000	0.000000	0.000000	0.000000	0.000000	0.000000	0.000000	0.003403	0.034031	0.051046	0.068062	0.068062	0.064659	0.034031	0.017015	0.000000	0.000000	0.000000	0.000000	0.000000	0.000000	0.051046	0.068062	0.088480	0.105495	0.136123	0.112301	0.102092	0.081674	0.064659	0.034031	0.006806
chr2	18132685	18133085	401_r849	0.0	.	0.190573	0.200782	0.146332	0.153139	0.142929	0.193976	0.197379	0.166751	0.146332	0.156542	0.139526	0.142929	0.156542	0.159945	0.142929	0.166751	0.180363	0.183766	0.170154	0.136123	0.068062	0.095286	0.187169	0.285858	0.319889	0.404967	0.496850	0.445803	0.391355	0.456012	0.476431	0.370936	0.326696	0.364130	0.279052	0.221200	0.241619	0.262037	0.183766	0.190573	0.156542	0.078271	0.064659	0.085077
chr22	38774630	38775030	401_r850	0.0	.	0.040837	0.057852	0.102092	0.091883	0.068062	0.088480	0.078271	0.047643	0.074868	0.105495	0.115704	0.102092	0.088480	0.061255	0.030628	0.003403	0.034031	0.068062	0.068062	0.068062	0.064659	0.047643	0.034031	0.034031	0.034031	0.034031	0.020418	0.020418	0.034031	0.034031	0.034031	0.034031	0.023822	0.034031	0.061255	0.068062	0.098689	0.091883	0.071465	0.074868	0.068062	0.071465	0.068062	0.064659
chr5	139576992	139577392	401_r851	0.0	.	0.105495	0.102092	0.098689	0.102092	0.112301	0.132720	0.105495	0.085077	0.125914	0.125914	0.102092	0.156542	0.156542	0.139526	0.207588	0.251828	0.228006	0.217797	0.210991	0.200782	0.156542	0.102092	0.088480	0.068062	0.000000	0.000000	0.037434	0.119108	0.153139	0.197379	0.238216	0.197379	0.119107	0.204185	0.207588	0.204185	0.221200	0.238216	0.153139	0.105495	0.122511	0.149735	0.187169	0.170154
chr17	3711017	3711417	401_r852	0.0	.	0.000000	0.000000	0.051046	0.129317	0.136123	0.156542	0.170154	0.119108	0.040837	0.034031	0.013612	0.000000	0.017015	0.034031	0.034031	0.034031	0.047643	0.085077	0.095286	0.197379	0.224604	0.224604	0.170154	0.142929	0.040837	0.023822	0.034031	0.071465	0.102092	0.102092	0.095286	0.102092	0.064658	0.034031	0.034031	0.030628	0.000000	0.000000	0.000000	0.000000	0.000000	0.003403	0.034031	0.034031
chr4	114591815	114592215	401_r853	0.0	.	0.034031	0.034031	0.034031	0.030628	0.000000	0.000000	0.000000	0.000000	0.000000	0.000000	0.027225	0.034031	0.034031	0.034031	0.034031	0.006806	0.000000	0.000000	0.000000	0.000000	0.000000	0.030628	0.068062	0.068062	0.068062	0.068062	0.037434	0.000000	0.000000	0.000000	0.013612	0.034031	0.034031	0.034031	0.051046	0.054449	0.034031	0.034031	0.034031	0.017015	0.000000	0.000000	0.000000	0.000000
chr20	18815292	18815692	401_r854	0.0	.	0.044240	0.085077	0.102092	0.136123	0.112301	0.091883	0.051046	0.034031	0.000000	0.000000	0.023822	0.034031	0.034031	0.034031	0.061255	0.044240	0.034031	0.034031	0.034031	0.006806	0.003403	0.034031	0.034031	0.034031	0.034031	0.030628	0.000000	0.051046	0.068062	0.098689	0.102092	0.102092	0.051046	0.047643	0.037434	0.034031	0.034031	0.034031	0.054449	0.034031	0.068062	0.068062	0.085077	0.068062
chr19	48249563	48249963	401_r855	0.0	.	0.020418	0.000000	0.000000	0.000000	0.023822	0.051046	0.068062	0.068062	0.074868	0.078271	0.051046	0.034031	0.061255	0.095286	0.091883	0.102092	0.102092	0.074868	0.054449	0.044240	0.034031	0.034031	0.034031	0.013612	0.003403	0.068062	0.068062	0.068062	0.068062	0.064659	0.013612	0.034031	0.034031	0.034031	0.034031	0.044240	0.064659	0.068062	0.068062	0.095286	0.173557	0.139526	0.142929	0.228006
chr1	156740900	156741300	401_r856	0.0	.	0.612554	0.510462	0.462819	0.476431	0.370936	0.384548	0.449206	0.452609	0.401564	0.384548	0.418579	0.445804	0.517268	0.493446	0.520671	0.653391	0.632973	0.561508	0.568315	0.507059	0.364130	0.459416	0.503656	0.581927	0.680616	0.684019	0.615957	0.588733	0.581927	0.656794	0.612554	0.534284	0.483237	0.466222	0.319889	0.289262	0.309680	0.387951	0.340308	0.404966	0.442400	0.534284	0.551299	0.500253
chr4	17552404	17552804	401_r857	0.0	.	0.047643	0.034031	0.034031	0.034031	0.013612	0.000000	0.027225	0.068062	0.068062	0.068062	0.068062	0.040837	0.000000	0.000000	0.000000	0.000000	0.000000	0.000000	0.000000	0.000000	0.000000	0.000000	0.027225	0.034031	0.034031	0.034031	0.034031	0.006806	0.000000	0.000000	0.000000	0.000000	0.000000	0.000000	0.010209	0.034031	0.034031	0.034031	0.034031	0.047643	0.034031	0.034031	0.034031	0.034031
chr1	164602139	164602539	401_r858	0.0	.	0.034031	0.034031	0.013612	0.000000	0.030628	0.044240	0.081674	0.102092	0.102092	0.071465	0.057852	0.020418	0.034031	0.068062	0.068062	0.068062	0.071465	0.068061	0.051046	0.068062	0.068062	0.064659	0.034031	0.017015	0.000000	0.017015	0.044240	0.068062	0.068062	0.081674	0.085077	0.057852	0.034031	0.034031	0.034031	0.034031	0.034031	0.034031	0.044240	0.054449	0.034031	0.044240	0.074868	0.091883
chr2	54530070	54530470	401_r859	0.0	.	0.034031	0.034031	0.034031	0.068062	0.054449	0.034031	0.034031	0.034031	0.000000	0.000000	0.000000	0.006806	0.047643	0.071465	0.125914	0.136123	0.132720	0.122511	0.098689	0.044240	0.068062	0.064659	0.034031	0.034031	0.034031	0.000000	0.000000	0.030628	0.034031	0.034031	0.047643	0.078271	0.071465	0.068062	0.068062	0.061255	0.057852	0.034031	0.034031	0.054449	0.074868	0.068062	0.068062	0.068062
chr22	50508051	50508451	401_r860	0.0	.	0.068062	0.088480	0.102092	0.102092	0.102092	0.098689	0.054449	0.047643	0.085077	0.112301	0.149735	0.163348	0.132720	0.098689	0.153139	0.156542	0.136123	0.136123	0.122511	0.040837	0.000000	0.030628	0.119108	0.224604	0.238216	0.296068	0.309680	0.221200	0.115704	0.129317	0.112302	0.085077	0.180363	0.296068	0.296068	0.326696	0.353920	0.282456	0.180363	0.187169	0.125914	0.129317	0.136123	0.136123
chr12	108784906	108785306	401_r861	0.0	.	0.030628	0.000000	0.006806	0.034031	0.034031	0.034031	0.064659	0.061255	0.034031	0.034031	0.034031	0.003403	0.000000	0.000000	0.000000	0.000000	0.000000	0.010209	0.068062	0.068062	0.074868	0.102092	0.091883	0.054449	0.068062	0.061255	0.034031	0.034031	0.013612	0.020418	0.034031	0.034031	0.034031	0.034031	0.013612	0.000000	0.006806	0.081674	0.102092	0.102092	0.102092	0.095286	0.023822	0.034031
chr15	40558266	40558666	401_r862	0.0	.	0.136123	0.125914	0.142929	0.136123	0.129317	0.136123	0.170154	0.149735	0.136123	0.132720	0.163348	0.207588	0.204185	0.217797	0.248425	0.241619	0.166751	0.136123	0.112301	0.054449	0.102092	0.102092	0.119107	0.159945	0.173557	0.136123	0.170154	0.153139	0.112301	0.139526	0.156542	0.170154	0.197379	0.238216	0.221200	0.170154	0.139526	0.190573	0.197379	0.183766	0.214394	0.200782	0.122511	0.074868
chr20	63850837	63851237	401_r863	0.0	.	0.105495	0.051046	0.034031	0.034031	0.034031	0.068062	0.068062	0.068062	0.088480	0.085077	0.051046	0.068062	0.085077	0.081674	0.068062	0.051046	0.034031	0.017015	0.027225	0.037434	0.078271	0.122511	0.170154	0.142929	0.166751	0.125914	0.078271	0.057852	0.102092	0.071465	0.068062	0.068062	0.044240	0.000000	0.000000	0.000000	0.000000	0.030628	0.047643	0.078271	0.108898	0.183766	0.173557	0.197379
chr10	110334607	110335007	401_r864	0.0	.	0.034031	0.034031	0.034031	0.034031	0.034031	0.068062	0.068062	0.091883	0.136123	0.149735	0.119107	0.136123	0.112301	0.068062	0.051046	0.068062	0.068062	0.068062	0.068062	0.057852	0.017015	0.000000	0.027225	0.034031	0.034031	0.034031	0.034031	0.006806	0.000000	0.000000	0.017015	0.051046	0.068062	0.068062	0.068062	0.051046	0.017015	0.000000	0.000000	0.000000	0.000000	0.000000	0.027225	0.037434
chr6	32271516	32271916	401_r865	0.0	.	0.000000	0.000000	0.020418	0.034031	0.034031	0.034031	0.034031	0.027225	0.034031	0.034031	0.034031	0.034031	0.020418	0.000000	0.000000	0.000000	0.000000	0.000000	0.000000	0.003403	0.034031	0.034031	0.034031	0.034031	0.030628	0.034031	0.034031	0.034031	0.034031	0.034031	0.000000	0.000000	0.000000	0.000000	0.000000	0.000000	0.000000	0.023822	0.064659	0.068062	0.068062	0.068062	0.044240	0.003403
chr7	93115703	93116103	401_r866	0.0	.	0.034031	0.051046	0.068062	0.034031	0.034031	0.034031	0.017015	0.020418	0.068062	0.068062	0.068062	0.085077	0.081674	0.034031	0.034031	0.034031	0.017015	0.000000	0.003403	0.034031	0.034031	0.034031	0.074868	0.122511	0.102092	0.102092	0.102092	0.061255	0.010209	0.000000	0.006806	0.034031	0.051046	0.068062	0.068062	0.061255	0.034031	0.017015	0.000000	0.000000	0.017015	0.034031	0.054449	0.098689
chr15	83199516	83199916	401_r867	0.0	.	0.037434	0.071465	0.091883	0.068062	0.081674	0.098689	0.064659	0.034031	0.034031	0.020418	0.000000	0.000000	0.000000	0.000000	0.000000	0.020418	0.034031	0.034031	0.034031	0.034031	0.013612	0.000000	0.000000	0.000000	0.037434	0.095286	0.102092	0.102092	0.129317	0.098689	0.040837	0.034031	0.068062	0.057852	0.068062	0.074868	0.102092	0.068062	0.051046	0.037434	0.061255	0.061255	0.068062	0.068062
[truncated: 756 more columns]
