# Supplementary material for: Interferon regulatory factor 4 mediates nonenzymatic IRE1 dependency in multiple myeloma cells
Source: PLoS Biol. 2025 Apr 11;23(4):e3003096. doi: 10.1371/journal.pbio.3003096 (PMC12052183; doi:10.1371/journal.pbio.3003096)
Supplement: S2 Data — Matrixes were generated by the ChIP-sequencing differential binding analysis described in Materials and Methods. For raw data files as well as bigwig files, please refer to GEO repository with accession number GSE288671. (ZIP) [file pbio.3003096.s010.zip › heatmap_matrix_repressed_RNAPII_IRF4]

@{"upstream":[1000,1000,1000,1000,1000,1000,1000,1000],"downstream":[1000,1000,1000,1000,1000,1000,1000,1000],"body":[0,0,0,0,0,0,0,0],"bin size":[10,10,10,10,10,10,10,10],"ref point":["center","center","center","center","center","center","center","center"],"verbose":false,"bin avg type":"mean","missing data as zero":false,"min threshold":null,"max threshold":null,"scale":1,"skip zeros":true,"nan after end":false,"proc number":1,"sort regions":"keep","sort using":"mean","unscaled 5 prime":[0,0,0,0,0,0,0,0],"unscaled 3 prime":[0,0,0,0,0,0,0,0],"group_labels":["genes"],"group_boundaries":[0,868],"sample_labels":["A0_IRF4_1","A0_IRF4_2","A24_IRF4_1","A24_IRF4_2","A0_RNAPII_1","A0_RNAPII_2","A24_RNAPII_1","A24_RNAPII_2"],"sample_boundaries":[0,200,400,600,800,1000,1200,1400,1600]}
chr2	17959804	17960204	401	0.0	.	0.319890	0.268843	0.302874	0.367533	0.415176	0.421982	0.401563	0.289262	0.210991	0.228007	0.241619	0.255231	0.272246	0.241619	0.176960	0.221200	0.210991	0.176960	0.217797	0.241619	0.146332	0.108898	0.153139	0.142929	0.146332	0.190573	0.302874	0.374339	0.387951	0.377742	0.330099	0.299471	0.360727	0.418579	0.476431	0.561508	0.568315	0.517268	0.473028	0.435594	0.357324	0.316486	0.255231	0.251828	0.238216	0.251828	0.231410	0.268843	0.336905	0.370936	0.459416	0.524074	0.486640	0.486640	0.503656	0.544493	0.609151	0.670407	0.663601	0.694228	0.581927	0.517268	0.530881	0.598942	0.564912	0.646585	0.762290	0.789514	0.745274	0.782708	0.738468	0.667004	0.612554	0.527478	0.486640	0.547896	0.486640	0.469625	0.680616	0.748678	0.796320	0.796320	0.881398	0.877994	1.109407	1.136628	1.371439	1.480337	1.541596	1.446305	1.473531	1.405469	1.395260	1.425887	1.419081	1.436098	1.599450	1.694734	1.803630	1.960174	2.031640	1.915933	1.783212	1.721958	1.667509	1.459917	1.385051	1.361230	1.109402	1.044745	1.109405	1.180871	1.218304	1.334006	1.177468	1.170662	1.129826	1.041339	0.908622	0.990294	0.976683	0.925637	0.860979	0.806530	0.667003	0.568314	0.551299	0.677213	0.792917	0.830351	0.932444	0.915428	0.823545	0.779305	0.684019	0.663600	0.656794	0.660197	0.639779	0.762290	0.772499	0.714647	0.656794	0.684019	0.649988	0.551299	0.632973	0.626167	0.476431	0.432191	0.398160	0.272246	0.323292	0.428788	0.445803	0.445803	0.510462	0.459416	0.364130	0.319889	0.415176	0.357323	0.364130	0.490043	0.527478	0.490043	0.527478	0.544493	0.462819	0.445803	0.377742	0.275649	0.204185	0.193976	0.142929	0.136123	0.159945	0.231410	0.234813	0.265440	0.262037	0.275649	0.238216	0.231410	0.183766	0.204185	0.176960	0.146332	0.129317	0.176960	0.166751	0.180363	0.183766	0.176960	0.129317	0.176960	0.224604	0.197379	0.176960	0.241619	0.311382	0.270320	0.143715	0.205307	0.201885	0.218994	0.242947	0.266899	0.239525	0.253212	0.249790	0.232681	0.239525	0.345600	0.386661	0.366131	0.390083	0.417457	0.352443	0.420879	0.437987	0.407192	0.400348	0.403770	0.318225	0.260055	0.311382	0.294273	0.284007	0.270320	0.325069	0.297695	0.287429	0.349022	0.379818	0.366130	0.372974	0.424300	0.386661	0.400348	0.407191	0.393505	0.372974	0.369552	0.372974	0.379817	0.355865	0.379817	0.345600	0.256634	0.205307	0.208729	0.188198	0.208729	0.270320	0.297695	0.263477	0.280586	0.304538	0.239525	0.191620	0.273742	0.184776	0.212150	0.335334	0.355865	0.342178	0.417457	0.420879	0.342178	0.417457	0.526954	0.533797	0.441409	0.516689	0.499580	0.372974	0.352443	0.379818	0.414035	0.492736	0.503002	0.533798	0.622764	0.550906	0.537220	0.516689	0.550907	0.622764	0.766478	0.947832	1.016266	1.012844	0.913614	0.790431	0.656982	0.865710	0.930724	1.071016	1.183934	1.170248	0.882819	0.824649	0.776744	0.718573	0.711730	1.047063	1.012844	1.002580	0.985471	0.934145	0.663825	0.780166	0.793853	0.749370	0.698043	0.626185	0.492736	0.434566	0.523532	0.561172	0.622764	0.708308	0.667247	0.540641	0.479049	0.448253	0.393505	0.318225	0.345600	0.410614	0.472205	0.465362	0.458518	0.393504	0.362708	0.307960	0.318225	0.390082	0.420878	0.424300	0.431144	0.318225	0.260056	0.229260	0.177933	0.208729	0.349022	0.396926	0.448253	0.448253	0.417457	0.328491	0.266899	0.222416	0.222416	0.191620	0.222416	0.307960	0.328491	0.393505	0.400348	0.328491	0.287429	0.280586	0.184776	0.181354	0.290851	0.280586	0.239525	0.253212	0.270320	0.246368	0.311382	0.386661	0.410613	0.369552	0.284008	0.215572	0.191620	0.212151	0.249790	0.249790	0.290851	0.263477	0.208729	0.177933	0.191620	0.130027	0.143715	0.136871	0.208729	0.249790	0.270320	0.277164	0.307960	0.201885	0.157402	0.116340	0.082123	0.244142	0.209644	0.167184	0.199029	0.217605	0.236181	0.246796	0.254757	0.233527	0.214951	0.209644	0.159223	0.177799	0.201682	0.236181	0.212297	0.241489	0.257411	0.291909	0.254757	0.281294	0.355598	0.321100	0.321100	0.363560	0.371521	0.315792	0.302524	0.214951	0.196375	0.167184	0.130032	0.124725	0.153916	0.135340	0.159223	0.159223	0.167184	0.172492	0.212297	0.265372	0.307831	0.318446	0.283948	0.244142	0.185760	0.143301	0.143301	0.268026	0.281294	0.283948	0.334368	0.366213	0.268026	0.230874	0.252104	0.212297	0.161877	0.148608	0.145955	0.100842	0.098188	0.145955	0.206990	0.268026	0.299870	0.329061	0.289255	0.257411	0.273333	0.230874	0.193721	0.249450	0.228220	0.167184	0.214951	0.257411	0.183106	0.199029	0.257411	0.302524	0.334368	0.387443	0.429902	0.413980	0.382136	0.344983	0.326407	0.379482	0.464401	0.451132	0.514821	0.599740	0.551974	0.493592	0.517475	0.469708	0.490938	0.538705	0.541359	0.514822	0.506860	0.382136	0.337022	0.331715	0.419288	0.432556	0.485630	0.512168	0.525436	0.432556	0.392751	0.390097	0.355598	0.254757	0.225566	0.260065	0.225566	0.220258	0.260065	0.268026	0.214951	0.225566	0.230874	0.254757	0.254757	0.339676	0.339676	0.289255	0.289255	0.315792	0.260064	0.206990	0.206990	0.241488	0.265372	0.217605	0.257411	0.268026	0.196375	0.132686	0.151262	0.114110	0.068997	0.076958	0.124725	0.122071	0.172492	0.228220	0.220258	0.188414	0.201682	0.180453	0.153916	0.161877	0.222912	0.212297	0.206990	0.249450	0.270679	0.283948	0.270679	0.307831	0.260065	0.283948	0.254757	0.260065	0.249450	0.283948	0.217605	0.220258	0.220258	0.233527	0.244142	0.233527	0.167184	0.204336	0.191068	0.228220	0.275987	0.289255	0.273333	0.283948	0.183106	0.140647	0.159223	0.191067	0.151262	0.169838	0.204336	0.185760	0.119418	0.116764	0.137993	0.127379	0.153916	0.185760	0.222912	0.249450	0.214951	0.285529	0.294181	0.268224	0.331675	0.210542	0.190353	0.219194	0.204773	0.149975	0.164396	0.152859	0.152859	0.213425	0.259572	0.294181	0.302833	0.282645	0.256687	0.279761	0.233614	0.242267	0.236498	0.193237	0.164396	0.222078	0.201889	0.224962	0.242267	0.224962	0.175932	0.126902	0.077872	0.083640	0.132670	0.178816	0.297065	0.383589	0.406662	0.418199	0.389358	0.299949	0.227846	0.227846	0.207657	0.210541	0.181700	0.201889	0.236499	0.245151	0.201889	0.227846	0.245151	0.213426	0.178816	0.219194	0.233614	0.181700	0.170164	0.138439	0.103829	0.121134	0.210542	0.236498	0.314370	0.351864	0.340327	0.262456	0.204773	0.224962	0.248035	0.248035	0.250919	0.265340	0.219194	0.193237	0.224962	0.285529	0.288413	0.285529	0.354748	0.415315	0.519144	0.588362	0.585478	0.545101	0.565290	0.478766	0.472997	0.475881	0.507607	0.530680	0.614320	0.565290	0.706612	0.709496	0.585478	0.571058	0.669118	0.582594	0.573942	0.651813	0.611436	0.599899	0.576826	0.674887	0.683539	0.697959	0.631625	0.660466	0.582594	0.568174	0.458577	0.423967	0.438388	0.447040	0.386473	0.472997	0.470113	0.374937	0.337443	0.357632	0.248035	0.236498	0.360516	0.395126	0.372053	0.447040	0.507607	0.444156	0.418199	0.415315	0.392242	0.421083	0.392242	0.360517	0.357632	0.346096	0.308602	0.250919	0.230730	0.259572	0.262456	0.256688	0.317254	0.297065	0.248035	0.230730	0.184584	0.181700	0.190353	0.196121	0.210541	0.233614	0.219194	0.213425	0.219194	0.248035	0.268224	0.305718	0.314370	0.346096	0.297065	0.276876	0.256688	0.299949	0.248035	0.282645	0.279761	0.248035	0.181700	0.201889	0.248035	0.245151	0.308602	0.331675	0.334559	0.294181	0.262456	0.227846	0.268224	0.265340	0.213425	0.239383	0.184584	0.109597	0.074987	0.074987	0.060567	0.072103	0.098060	0.118249	0.121133	0.170164	0.184584	0.190353	0.152859	0.147091	0.147091	0.121134	0.152859	0.333426	0.343021	0.323831	0.343021	0.328629	0.263862	0.263862	0.208691	0.143925	0.170311	0.160716	0.139127	0.165513	0.165513	0.134330	0.107943	0.146323	0.170311	0.187102	0.230280	0.290248	0.268660	0.239875	0.239875	0.225482	0.211090	0.235077	0.326230	0.338223	0.326230	0.316634	0.338223	0.319034	0.355015	0.331027	0.321432	0.268660	0.244672	0.239875	0.309438	0.350217	0.417382	0.414984	0.390996	0.383800	0.369407	0.299844	0.319033	0.331027	0.319033	0.311837	0.347818	0.350217	0.321432	0.268660	0.225482	0.271059	0.338223	0.450965	0.532522	0.563706	0.501338	0.458161	0.376603	0.388597	0.532522	0.652460	0.664453	0.657257	0.664453	0.606883	0.616478	0.652460	0.714827	0.712428	0.707631	0.669251	0.698036	0.717226	0.801182	0.841961	0.921120	0.978688	1.026662	0.988283	0.981087	0.952303	0.985884	0.997878	1.113019	1.247349	1.266540	1.216163	1.194576	1.077036	1.019467	1.019466	1.048252	1.220962	1.300122	1.480027	1.621554	1.763081	1.614357	1.583173	1.324107	1.208968	1.103424	1.249748	1.259344	1.372085	1.336102	1.290526	1.259341	1.259343	1.240153	1.192178	1.184981	1.069840	1.017068	0.952303	0.990682	0.913923	0.774796	0.650061	0.638067	0.479750	0.424579	0.414983	0.448566	0.352616	0.434174	0.489345	0.556510	0.556510	0.638067	0.654858	0.638067	0.688441	0.722023	0.623675	0.587693	0.573301	0.498940	0.448566	0.450965	0.405388	0.398192	0.412585	0.407787	0.400591	0.419781	0.374205	0.345420	0.388597	0.455762	0.412585	0.379002	0.319033	0.249470	0.155919	0.134330	0.134330	0.158317	0.129532	0.119937	0.208691	0.230280	0.340622	0.472554	0.498940	0.465357	0.486946	0.367008	0.297445	0.268660	0.249470	0.203893	0.203894	0.139127	0.158317	0.187102	0.237476	0.273457	0.333426	0.297445	0.239875	0.189501	0.139127	0.122336	0.143925	0.129532	0.095950	0.095950	0.100747	0.119937	0.165514	0.225482	0.235077	0.211090	0.249157	0.143844	0.136138	0.218334	0.184942	0.210628	0.308236	0.346765	0.318510	0.285118	0.210628	0.133569	0.082196	0.053941	0.123295	0.169530	0.226040	0.249157	0.323648	0.262000	0.215765	0.172098	0.174667	0.110451	0.143844	0.184941	0.164392	0.164392	0.215765	0.200353	0.215765	0.277412	0.262000	0.226040	0.215765	0.182373	0.156687	0.125863	0.177236	0.197784	0.274843	0.264569	0.305667	0.282549	0.277412	0.218334	0.218334	0.215765	0.297961	0.395569	0.449510	0.464922	0.506020	0.506020	0.482903	0.444373	0.446942	0.454648	0.446942	0.452079	0.434099	0.446942	0.472628	0.393001	0.431530	0.588217	0.693531	0.757746	0.857923	0.857923	0.742334	0.716648	0.670413	0.662707	0.616472	0.613903	0.619040	0.634452	0.629315	0.657570	0.750040	0.690962	0.644727	0.703805	0.811687	0.814256	0.963238	1.189278	1.279181	1.441002	1.561728	1.533473	1.407609	1.430728	1.294590	1.286885	1.435864	1.471826	1.297159	1.230375	1.207258	1.112216	1.125061	1.415317	1.441001	1.325413	1.446139	1.392198	1.196982	1.148178	1.202120	1.114787	1.256061	1.299725	1.356235	1.263769	1.179002	1.107082	1.055709	1.035159	1.150748	1.130198	0.906727	0.757746	0.644727	0.482903	0.410981	0.526569	0.480334	0.446942	0.580511	0.557393	0.464923	0.557393	0.595923	0.565099	0.557393	0.619040	0.642158	0.660138	0.585648	0.624178	0.603628	0.495746	0.385295	0.346765	0.259432	0.210628	0.264569	0.336491	0.300530	0.351902	0.375020	0.375020	0.349334	0.354471	0.295393	0.251726	0.246589	0.228608	0.197785	0.174667	0.156687	0.105314	0.102745	0.102745	0.138706	0.159255	0.143844	0.128432	0.136138	0.205491	0.215765	0.200354	0.182373	0.226040	0.159255	0.172098	0.179804	0.177235	0.156687	0.159255	0.151549	0.238883	0.313373	0.318510	0.315942	0.274844	0.195216	0.156687	0.148981	0.184941	0.179804	0.177235	0.166961	0.197785	0.151549	0.156687	0.197785	0.218334	0.073530	0.066845	0.044564	0.044563	0.057933	0.077986	0.135919	0.207221	0.222818	0.191623	0.153744	0.086899	0.044564	0.049020	0.080214	0.095812	0.158200	0.176026	0.218362	0.202764	0.216133	0.153744	0.106953	0.044563	0.044564	0.104724	0.158201	0.200536	0.200536	0.180482	0.113637	0.064617	0.028966	0.044563	0.040107	0.031194	0.044563	0.091355	0.124778	0.207221	0.233958	0.238415	0.191623	0.160428	0.135919	0.131463	0.129234	0.200536	0.193851	0.147060	0.135919	0.122550	0.051248	0.086899	0.093583	0.111409	0.196080	0.200536	0.187167	0.180482	0.193851	0.115865	0.113637	0.093583	0.091355	0.053476	0.044563	0.042335	0.109181	0.155972	0.200536	0.222818	0.238415	0.178254	0.169342	0.140375	0.196080	0.213905	0.238415	0.262925	0.327542	0.327542	0.387702	0.441179	0.383246	0.296347	0.271837	0.200536	0.131463	0.184939	0.193851	0.231730	0.300804	0.365421	0.376562	0.450091	0.459004	0.394387	0.376562	0.372105	0.365421	0.360964	0.501339	0.521393	0.536990	0.550359	0.512480	0.423353	0.414441	0.383246	0.343139	0.311945	0.260696	0.196079	0.184939	0.176026	0.251784	0.291891	0.320857	0.347595	0.343139	0.289663	0.334226	0.394387	0.347595	0.336454	0.327542	0.233959	0.147060	0.140375	0.133691	0.160429	0.162657	0.200536	0.220590	0.198308	0.138147	0.155972	0.140375	0.155972	0.173798	0.180482	0.182710	0.182710	0.158200	0.138147	0.138147	0.100268	0.064617	0.082443	0.120322	0.127006	0.147060	0.147060	0.129234	0.102496	0.091355	0.098040	0.086899	0.055704	0.089127	0.102496	0.066845	0.066845	0.077986	0.066845	0.122550	0.133691	0.133691	0.133691	0.129234	0.100268	0.091355	0.149288	0.149288	0.155972	0.118094	0.167113	0.160428	0.151516	0.138147	0.127006	0.075758	0.033423	0.064617	0.060161	0.066845	0.077986	0.080214	0.046792	0.055704	0.066845	0.066845	0.089127	0.089127	0.062389	0.055704	0.071302	0.060161	0.066845	0.139069	0.139069	0.111255	0.176154	0.129798	0.046356	0.078806	0.092713	0.050992	0.078806	0.115891	0.106620	0.092713	0.092713	0.060263	0.050992	0.078806	0.092713	0.092713	0.092713	0.064899	0.055628	0.046356	0.046356	0.046356	0.083441	0.069534	0.125162	0.176154	0.250324	0.315223	0.380122	0.338401	0.287409	0.208604	0.101984	0.037085	0.055628	0.092713	0.092713	0.139069	0.120526	0.083441	0.092713	0.092713	0.088077	0.092713	0.134433	0.092713	0.092713	0.064899	0.092713	0.050992	0.074170	0.092713	0.078806	0.088077	0.143705	0.180789	0.185425	0.213239	0.217875	0.245689	0.208604	0.199332	0.217875	0.296680	0.236418	0.236418	0.352308	0.361579	0.278138	0.254960	0.227146	0.134433	0.171518	0.180789	0.185425	0.203968	0.213239	0.180790	0.176154	0.231782	0.213239	0.166883	0.152976	0.106620	0.060263	0.111255	0.185425	0.301316	0.412571	0.505283	0.556276	0.560912	0.458928	0.440385	0.366215	0.305952	0.259596	0.315223	0.268867	0.329130	0.435749	0.477470	0.361579	0.431114	0.361579	0.241053	0.213239	0.241053	0.162247	0.139069	0.111255	0.101984	0.125162	0.106620	0.139069	0.139069	0.166883	0.143705	0.125162	0.185425	0.236418	0.231782	0.287409	0.343036	0.278138	0.236418	0.236418	0.213239	0.166883	0.139069	0.143705	0.180789	0.171518	0.273502	0.324494	0.310587	0.213239	0.162247	0.083441	0.046356	0.046356	0.074170	0.092713	0.060263	0.046356	0.046356	0.060263	0.064899	0.092713	0.092713	0.092713	0.050992	0.027814	0.032449	0.046356	0.046356	0.050992	0.125162	0.143705	0.185425	0.185425	0.180789	0.106620	0.078806	0.046356	0.046356	0.046356	0.074170	0.106620	0.092713	0.092713	0.111255	0.120526	0.101984	0.092713	0.092713	0.074170	0.037085	0.000000	0.000000	0.000000	0.018543	0.074170	0.092713	0.092713	0.092713	0.074170	0.018543	0.000000	0.000000	0.000000	0.027814	0.064899	0.092713	0.111255	0.139069	0.111255
chr2	18066865	18067265	401_r1	0.0	.	0.755484	0.758887	0.758887	0.568315	0.619361	0.735065	0.663601	0.653391	0.765693	0.728259	0.728259	0.765693	0.752080	0.636376	0.598942	0.476431	0.435594	0.445803	0.510462	0.534284	0.667004	0.823545	0.877995	0.867785	0.833754	0.697631	0.500253	0.435594	0.428788	0.428788	0.486640	0.479834	0.544493	0.643182	0.656795	0.704437	0.755483	0.745274	0.792918	0.850770	0.843964	0.871188	0.854173	0.660197	0.670407	0.694228	0.690825	0.724856	0.748677	0.690825	0.649988	0.748677	0.843964	1.017519	1.092391	1.174065	1.160453	1.157049	1.133227	1.102601	1.051552	1.058359	0.997100	1.003908	1.106002	0.983489	0.918831	0.918831	0.925638	0.939250	1.065162	1.136631	1.201289	1.245528	1.231916	1.204692	1.153647	1.082180	0.980086	1.082178	1.214901	1.252334	1.388454	1.470126	1.391857	1.347618	1.463320	1.364633	1.347618	1.231916	1.197886	1.337409	1.636883	1.681122	1.817243	2.225612	2.409381	2.443413	2.644193	2.960680	2.494457	2.109910	1.977190	1.684523	1.463324	1.575626	1.674316	1.538193	1.582435	1.514369	1.534789	1.514371	1.579031	1.596046	1.592641	1.538191	1.361230	1.146841	0.990295	0.830351	0.684019	0.639779	0.615957	0.690825	0.724856	0.670407	0.598942	0.534284	0.490043	0.435594	0.541090	0.636376	0.823545	0.867785	0.840560	0.796320	0.731662	0.588733	0.462819	0.418579	0.381145	0.394757	0.435594	0.473028	0.500253	0.503656	0.490043	0.558105	0.629570	0.643182	0.745274	0.758886	0.697631	0.612554	0.670407	0.656794	0.649988	0.602345	0.632973	0.585330	0.598942	0.605748	0.605748	0.547896	0.445804	0.404967	0.387951	0.326696	0.336905	0.435594	0.483237	0.578523	0.745274	0.867785	0.840560	0.758887	0.684019	0.598942	0.520671	0.496850	0.432191	0.408370	0.353920	0.316486	0.357324	0.343711	0.374339	0.517268	0.544493	0.554702	0.598942	0.598942	0.571718	0.558105	0.530881	0.496850	0.517268	0.381145	0.428788	0.530881	0.886241	0.800696	0.776744	0.636451	0.571437	0.441409	0.366131	0.318225	0.386661	0.359287	0.369552	0.366130	0.503002	0.424300	0.390083	0.314804	0.311382	0.160823	0.218994	0.273742	0.273742	0.311382	0.424300	0.441409	0.434566	0.581702	0.605655	0.561172	0.520111	0.523532	0.461940	0.479049	0.427722	0.434566	0.434566	0.554328	0.482471	0.499580	0.540641	0.513267	0.369552	0.434566	0.444831	0.434566	0.420879	0.359287	0.270320	0.253212	0.198463	0.331913	0.475627	0.537220	0.550906	0.537220	0.485893	0.403770	0.509845	0.564594	0.557750	0.492736	0.468784	0.345600	0.352443	0.410613	0.509845	0.660403	0.698043	0.680934	0.687778	0.650138	0.643294	0.763056	0.797274	0.766478	0.814383	0.780165	0.653560	0.615920	0.578280	0.578281	0.585124	0.615920	0.609076	0.663825	0.595389	0.561172	0.591967	0.612498	0.704887	0.810962	0.913615	0.951254	1.159984	1.129186	1.146296	1.139453	1.197623	1.187357	1.430302	1.389243	1.348179	1.231838	0.995737	0.845179	0.968363	0.934145	1.006002	1.283169	1.245528	1.224997	1.399509	1.290011	1.166826	1.060751	0.889662	0.735682	0.769900	0.643294	0.646716	0.605655	0.468784	0.434566	0.485893	0.492736	0.550906	0.595389	0.523532	0.437987	0.407192	0.383239	0.448253	0.499580	0.479049	0.479049	0.386661	0.301116	0.325069	0.342178	0.328491	0.410613	0.414035	0.362708	0.366130	0.376395	0.355865	0.379817	0.434566	0.410613	0.437987	0.414035	0.468784	0.420878	0.420879	0.386661	0.407191	0.366131	0.362709	0.400348	0.338756	0.331913	0.355865	0.448253	0.403770	0.424300	0.489314	0.492736	0.472205	0.503002	0.561172	0.455096	0.366130	0.280586	0.304538	0.294273	0.335334	0.355865	0.400348	0.424300	0.420879	0.427722	0.427722	0.437988	0.321647	0.266899	0.222416	0.198463	0.133449	0.130027	0.099231	0.075279	0.109497	0.215572	0.205307	0.225838	0.266899	0.242946	0.160823	0.273742	0.260055	0.239525	0.241488	0.175145	0.183106	0.278641	0.331715	0.366213	0.435210	0.490938	0.358252	0.283948	0.283948	0.220259	0.199029	0.249450	0.286602	0.307831	0.331715	0.281294	0.270679	0.321100	0.331715	0.358252	0.374175	0.360906	0.347637	0.337022	0.315792	0.273333	0.294563	0.289255	0.313139	0.326407	0.363560	0.334368	0.302524	0.344983	0.360906	0.352944	0.363560	0.440517	0.395404	0.355598	0.313139	0.334368	0.302524	0.286602	0.275987	0.427249	0.437863	0.390097	0.400711	0.525437	0.408673	0.490938	0.536051	0.512168	0.413980	0.416634	0.374175	0.374174	0.490938	0.583818	0.626277	0.541359	0.613009	0.522783	0.403365	0.363559	0.493592	0.613009	0.695274	0.716504	0.846536	0.825307	0.769578	0.748349	0.950030	0.936763	0.865112	0.822653	0.902264	0.769578	0.703235	0.790808	0.740387	0.663430	0.682006	0.727119	0.719158	0.809384	0.806731	0.867766	0.934109	1.072102	1.085370	1.276438	1.302977	1.371972	1.279091	1.393203	1.334819	1.271128	1.157021	1.106599	0.995143	0.912879	0.859805	0.851844	0.907572	0.843883	0.735080	0.796116	0.801423	0.780193	0.761617	0.756309	0.676698	0.655468	0.581165	0.583818	0.719158	0.737734	0.719158	0.772232	0.703235	0.512168	0.477669	0.490938	0.469708	0.504207	0.575857	0.583818	0.469708	0.432556	0.360906	0.313139	0.281294	0.350291	0.371521	0.413980	0.459093	0.421941	0.363560	0.326407	0.305178	0.252104	0.344983	0.339676	0.262718	0.236181	0.238835	0.196375	0.193721	0.201682	0.206990	0.249450	0.222912	0.212297	0.257411	0.270679	0.307831	0.334368	0.360906	0.323754	0.299870	0.278641	0.329061	0.339676	0.371521	0.406019	0.379482	0.291909	0.299870	0.283948	0.233527	0.175145	0.191067	0.164530	0.188414	0.196375	0.225566	0.236181	0.238835	0.257411	0.294563	0.302524	0.297216	0.273333	0.260065	0.230874	0.230874	0.188414	0.209643	0.191067	0.153916	0.116764	0.135340	0.122071	0.079612	0.114110	0.190353	0.224962	0.256687	0.331675	0.328791	0.323023	0.328791	0.337443	0.288413	0.268224	0.210541	0.224962	0.268224	0.337443	0.386473	0.400894	0.366285	0.386473	0.331675	0.343212	0.348980	0.366285	0.311486	0.363401	0.328791	0.328791	0.351864	0.426851	0.449924	0.576826	0.634509	0.666234	0.663350	0.625856	0.568174	0.487418	0.441272	0.421083	0.403778	0.363401	0.467229	0.539333	0.530680	0.562405	0.582594	0.507607	0.475882	0.498955	0.539333	0.522028	0.490302	0.472997	0.493186	0.449925	0.475882	0.585478	0.669118	0.625856	0.689307	0.772947	0.813325	0.836398	0.905617	0.830630	0.772947	0.778715	0.700844	0.657582	0.692191	0.695075	0.568174	0.622972	0.666234	0.729685	0.801788	0.951763	1.012332	1.041173	1.156537	1.170958	1.041172	1.015216	0.928690	0.781599	0.761410	0.882544	0.983489	1.133464	1.280556	1.384380	1.456489	1.401684	1.395920	1.531473	1.537242	1.759319	1.990052	2.189056	2.324609	2.416902	2.157328	1.920833	1.791046	1.623763	1.681448	1.793928	1.837190	1.727595	1.724712	1.623766	1.543010	1.517052	1.488213	1.335354	1.113274	1.107506	1.101738	1.075782	0.937342	0.824861	0.608552	0.496070	0.444156	0.493187	0.524912	0.582595	0.458577	0.423967	0.323023	0.337443	0.337443	0.406662	0.403778	0.398010	0.481650	0.496071	0.539332	0.530680	0.553753	0.452808	0.426851	0.357632	0.369169	0.363401	0.392242	0.377821	0.398010	0.377821	0.383589	0.351864	0.328791	0.320138	0.363401	0.351864	0.348980	0.383589	0.383589	0.328791	0.357632	0.340328	0.305718	0.276877	0.331675	0.291297	0.343212	0.320138	0.323023	0.245151	0.299950	0.308602	0.331675	0.351864	0.412431	0.400894	0.363401	0.302833	0.285529	0.271108	0.245151	0.242267	0.271108	0.253803	0.224962	0.190353	0.184584	0.219194	0.239383	0.201889	0.222078	0.222078	0.173048	0.158628	0.201889	0.181700	0.175932	0.199005	0.236498	0.291297	0.331675	0.380705	1.165791	0.988284	0.909126	0.877942	0.779593	0.659656	0.556510	0.585295	0.606883	0.647662	0.760403	1.019467	0.954701	0.858752	0.805980	0.671650	0.446167	0.515731	0.597288	0.638067	0.719625	0.753207	0.688441	0.705232	0.707631	0.611681	0.587693	0.611681	0.472554	0.414983	0.426977	0.422180	0.367009	0.470155	0.446167	0.405388	0.417382	0.407787	0.352616	0.362211	0.331027	0.331027	0.374205	0.436572	0.508535	0.638067	0.681245	0.678846	0.582896	0.575700	0.580497	0.556510	0.539719	0.647662	0.635668	0.534921	0.482148	0.592491	0.568503	0.558909	0.630871	0.796385	0.810777	0.815575	0.911524	0.981087	0.930715	0.923518	0.865949	0.889936	1.009873	1.081836	1.098625	1.204171	1.096227	1.084234	1.089032	1.000277	1.062647	1.148998	1.110620	1.024265	1.175387	1.137006	1.149000	1.117815	1.376880	1.388875	1.460837	1.544796	1.559187	1.427255	1.494420	1.614359	1.695915	1.767877	1.717506	1.643141	1.607162	1.635946	1.820649	2.005354	2.022145	2.014949	2.108501	2.017348	2.089309	2.314793	2.391552	2.456319	2.345977	2.276411	2.353171	2.233235	1.966973	2.007753	1.885417	1.566383	1.535199	1.429654	1.350495	1.280930	1.300121	1.129809	1.115417	1.079438	0.961898	0.753207	0.815575	0.892335	0.882740	0.889936	0.901930	0.916322	0.743612	0.710030	0.748410	0.798783	0.753207	0.853955	0.810777	0.813176	0.796385	0.784391	0.772397	0.772397	0.638067	0.542117	0.474952	0.414983	0.414984	0.494142	0.597288	0.626074	0.539718	0.438971	0.419781	0.426977	0.450965	0.455762	0.474952	0.486946	0.379002	0.280653	0.367008	0.455762	0.419781	0.402990	0.422180	0.347818	0.261464	0.263862	0.316635	0.359812	0.410186	0.448566	0.441370	0.477351	0.424579	0.379002	0.328628	0.374205	0.347818	0.338224	0.319033	0.343021	0.239875	0.187102	0.206292	0.218286	0.230280	0.292647	0.266261	0.239875	0.287850	0.251868	0.251868	0.321432	0.314236	0.273457	1.042866	0.934982	0.850217	0.698668	0.526569	0.521432	0.570236	0.667844	0.739766	0.873335	0.770589	0.714080	0.708942	0.690962	0.608766	0.726923	0.744903	0.680687	0.637021	0.603629	0.585648	0.593354	0.572805	0.562530	0.588217	0.567668	0.570236	0.577942	0.665276	0.554825	0.536844	0.534275	0.524001	0.559962	0.647295	0.667844	0.660138	0.667844	0.631883	0.562530	0.529138	0.446942	0.428962	0.336491	0.387863	0.416118	0.498314	0.524001	0.531707	0.444373	0.369883	0.382726	0.331354	0.387863	0.539413	0.562530	0.572805	0.611335	0.649864	0.652432	0.719217	0.762884	0.896452	0.932414	1.001766	1.125060	1.104513	1.099377	1.263767	1.253492	1.148179	1.261198	1.292021	1.166158	1.158452	1.104511	0.976081	0.899021	0.914433	1.048005	1.227807	1.399904	1.461552	1.412748	1.261197	1.094238	0.996628	0.986355	1.060845	1.199550	1.417885	1.669612	1.846845	2.026651	1.972710	1.954730	1.733825	1.754376	1.782629	1.990690	2.016378	2.093435	2.016376	1.805746	1.846844	1.885374	1.982983	2.131965	2.401670	2.280946	2.216729	2.244983	2.147376	1.890511	1.782632	1.790336	1.597688	1.420453	1.325414	1.214962	1.073689	0.976080	0.881041	0.863060	0.873335	0.868198	0.873335	0.857923	0.757746	0.637021	0.611334	0.534275	0.462354	0.464922	0.500883	0.526569	0.580511	0.680687	0.737197	0.796276	0.760315	0.698668	0.601060	0.629315	0.649864	0.590785	0.619040	0.680688	0.637021	0.541981	0.539413	0.526569	0.506020	0.498315	0.531707	0.562530	0.500883	0.482903	0.516295	0.459785	0.441805	0.480334	0.423824	0.321079	0.344197	0.282549	0.279981	0.315942	0.305667	0.254294	0.277412	0.231177	0.236314	0.264569	0.308236	0.326216	0.369883	0.331353	0.308236	0.236314	0.226040	0.187510	0.267137	0.269706	0.290255	0.344196	0.393001	0.313373	0.339059	0.290255	0.202922	0.131001	0.154118	0.143843	0.200353	0.233745	0.344196	0.408412	0.508589	0.482903	0.084671	0.109181	0.109181	0.073530	0.089127	0.071302	0.064617	0.064617	0.091355	0.111409	0.111409	0.131463	0.173798	0.167113	0.176026	0.218362	0.198308	0.169341	0.189395	0.180482	0.158200	0.149288	0.147060	0.129234	0.140375	0.180482	0.225046	0.218362	0.180482	0.140375	0.091355	0.066845	0.075758	0.091355	0.106953	0.135919	0.158200	0.147060	0.151516	0.153744	0.184939	0.202764	0.216133	0.220590	0.242871	0.189395	0.144832	0.182710	0.278522	0.305260	0.309716	0.343139	0.305260	0.213905	0.222818	0.218362	0.242871	0.289663	0.309717	0.316401	0.347595	0.396615	0.450091	0.492427	0.454548	0.430038	0.318629	0.211677	0.162657	0.189395	0.207220	0.309717	0.345367	0.376562	0.434494	0.465689	0.461232	0.539218	0.565957	0.505796	0.499111	0.496883	0.487970	0.465689	0.461232	0.467917	0.456776	0.432266	0.445635	0.459004	0.548131	0.586010	0.648399	0.786546	0.846707	0.762036	0.741982	0.684050	0.641715	0.621661	0.666224	0.768720	0.875673	0.815512	0.748667	0.764264	0.648399	0.579326	0.563728	0.655084	0.666224	0.715244	0.708560	0.701875	0.597151	0.597151	0.572641	0.492427	0.459004	0.476830	0.389931	0.358736	0.365421	0.336454	0.289663	0.238415	0.225046	0.247327	0.249556	0.285207	0.338682	0.280750	0.247327	0.238415	0.229502	0.233958	0.245099	0.271837	0.298576	0.298576	0.318629	0.356508	0.320857	0.314173	0.262925	0.176026	0.095812	0.057933	0.040107	0.102496	0.151516	0.167113	0.176026	0.138147	0.075758	0.026738	0.028966	0.022282	0.022282	0.022282	0.028966	0.082443	0.111409	0.111409	0.147060	0.182710	0.164885	0.147060	0.178254	0.142603	0.118094	0.089127	0.104724	0.089127	0.106953	0.093583	0.073530	0.060161	0.044563	0.037879	0.044563	0.053476	0.044563	0.044563	0.033423	0.044564	0.084671	0.089127	0.104724	0.111409	0.138147	0.138147	0.169341	0.169341	0.207221	0.191623	0.178254	0.176026	0.196080	0.149288	0.125162	0.125162	0.157612	0.236418	0.305952	0.301316	0.259596	0.213239	0.143705	0.129798	0.213239	0.231782	0.254960	0.296680	0.217875	0.157611	0.176154	0.190061	0.199332	0.190061	0.236418	0.287409	0.250324	0.185425	0.217875	0.180790	0.092713	0.092713	0.125162	0.097348	0.064899	0.129798	0.185425	0.180789	0.231782	0.213239	0.148340	0.092713	0.083441	0.046356	0.046356	0.046356	0.078806	0.120526	0.134433	0.203968	0.292045	0.292045	0.231782	0.190061	0.120526	0.032449	0.004636	0.115891	0.143705	0.227146	0.338401	0.366214	0.268867	0.338401	0.315223	0.231782	0.329130	0.445021	0.352308	0.292045	0.282774	0.245689	0.203968	0.315223	0.375486	0.445021	0.445020	0.366214	0.343037	0.338401	0.305952	0.259596	0.292045	0.222510	0.227146	0.213239	0.338401	0.491377	0.523826	0.505284	0.584090	0.421842	0.282774	0.305952	0.301316	0.250324	0.389393	0.537733	0.551640	0.579454	0.570183	0.454292	0.380121	0.407935	0.491377	0.621175	0.811236	0.806600	0.880770	0.750972	0.635082	0.533098	0.477470	0.333765	0.370850	0.384757	0.338401	0.370850	0.426478	0.370850	0.301316	0.292045	0.199332	0.092713	0.092713	0.074170	0.050992	0.097348	0.166883	0.231782	0.231782	0.241053	0.227146	0.185425	0.231782	0.287409	0.273502	0.254960	0.268867	0.222511	0.222510	0.185425	0.162247	0.120526	0.055628	0.013907	0.046356	0.046356	0.083441	0.129798	0.125162	0.111255	0.139069	0.101984	0.097348	0.097348	0.166883	0.139069	0.166883	0.143705	0.180789	0.092713	0.092713	0.064899	0.046356	0.000000	0.092713	0.139069	0.139069	0.143705	0.185425	0.092713	0.046356	0.055628	0.088077	0.046356	0.046356	0.046356	0.037085	0.000000	0.000000	0.027814	0.046356	0.046356	0.069534	0.092713	0.064899	0.111255	0.166883	0.162247	0.148340	0.199332	0.254960	0.203968	0.185425	0.176154	0.152976	0.050992	0.046356	0.050992	0.092713	0.078806	0.092713	0.092713
chr2	17976437	17976837	401_r2	0.0	.	1.419082	1.483739	1.599448	1.599449	1.623271	1.568821	1.599450	1.681122	1.708346	1.613062	1.517773	1.510968	1.310184	1.153644	1.129826	1.146841	1.092390	1.102598	1.058357	1.000503	0.949459	0.864382	0.891607	0.969877	0.963071	0.915428	0.803127	0.656794	0.568315	0.554702	0.500253	0.517268	0.530881	0.473028	0.432191	0.425385	0.561509	0.581927	0.741871	0.837158	0.864382	0.772499	0.667004	0.520671	0.442400	0.456012	0.401564	0.520671	0.558105	0.564912	0.598942	0.656794	0.575121	0.564912	0.507059	0.432191	0.381145	0.432191	0.510462	0.524074	0.537687	0.534284	0.561508	0.524074	0.520671	0.466222	0.466222	0.404967	0.438997	0.483237	0.520671	0.527478	0.524074	0.398160	0.343711	0.367533	0.364130	0.350517	0.401564	0.435594	0.425385	0.411773	0.391354	0.306277	0.224603	0.262037	0.316486	0.384548	0.561508	0.667004	0.605748	0.643182	0.653391	0.547896	0.558105	0.711244	0.745274	0.830351	0.963071	1.024325	0.898413	0.830351	0.677213	0.530881	0.486640	0.534284	0.534284	0.684019	0.745274	0.752080	0.990295	1.119616	1.136630	1.269349	1.248931	1.157049	1.065163	1.031131	0.942653	1.071970	1.129826	1.221706	1.398663	1.619865	1.701540	1.582435	1.643689	1.527984	1.368037	1.221707	1.476935	1.551807	1.623270	1.701540	1.858081	1.868289	1.881901	2.089492	2.273256	2.242627	2.157552	2.130328	2.181373	2.089492	1.980593	1.932949	1.854677	1.609659	1.681122	1.868292	1.912529	1.990805	2.021432	1.847870	1.718555	1.473533	1.316991	1.075373	0.963071	0.908622	0.918831	0.901816	0.932444	0.854173	0.857576	0.854173	0.775902	0.748677	0.806530	0.877995	0.946055	1.061760	1.136632	1.054952	0.884801	0.755484	0.707840	0.585330	0.598942	0.592136	0.575121	0.612554	0.673810	0.684019	0.660197	0.755484	0.609151	0.636376	0.769096	0.786111	0.758887	0.843964	0.775902	0.673810	0.714647	0.667004	0.602345	0.575121	0.558105	0.503656	0.862288	0.804118	0.913615	0.944411	0.893084	0.797275	0.708309	0.745948	0.855445	0.852023	0.814383	0.742526	0.684356	0.684356	0.807540	0.800696	0.804118	0.735683	0.619342	0.362708	0.280586	0.314804	0.349022	0.359287	0.362709	0.342178	0.338756	0.314804	0.294273	0.407192	0.503001	0.578280	0.537220	0.479049	0.451675	0.431144	0.290851	0.284007	0.321647	0.273742	0.242947	0.270321	0.369552	0.403770	0.434566	0.403770	0.390083	0.280586	0.239525	0.198463	0.256633	0.349021	0.465362	0.461940	0.417457	0.352443	0.325069	0.277164	0.284007	0.273742	0.239525	0.153980	0.126606	0.126606	0.191620	0.263477	0.379817	0.379818	0.417457	0.468784	0.420879	0.307960	0.290851	0.277164	0.229259	0.304538	0.352443	0.407192	0.410613	0.372974	0.349022	0.376396	0.355865	0.383239	0.444831	0.390083	0.379818	0.331913	0.236103	0.177933	0.212150	0.218994	0.294273	0.304538	0.301116	0.294273	0.294273	0.294273	0.359287	0.410613	0.472205	0.431144	0.414035	0.400348	0.499580	0.537219	0.636451	0.670669	0.704886	0.591968	0.540641	0.516689	0.513267	0.598811	0.687778	0.735683	0.797274	0.804118	0.732261	0.718574	0.804118	0.763057	0.828071	0.855445	0.937567	0.988893	1.047064	1.009425	1.286586	1.324228	1.272903	1.361868	1.567175	1.324227	1.279747	1.259216	1.228418	1.101814	1.088125	1.084702	1.218153	1.224996	1.248948	1.320807	1.351602	1.413194	1.365291	1.334495	1.348180	1.382398	1.348181	1.471363	1.344756	1.166826	1.101813	1.023111	0.879397	0.838336	0.858867	0.667247	0.561172	0.591968	0.766478	0.828070	0.882819	0.797274	0.780165	0.708308	0.721995	0.708308	0.677512	0.564593	0.506423	0.441409	0.475627	0.513267	0.537220	0.503002	0.465362	0.441409	0.400348	0.437988	0.468784	0.417457	0.366130	0.359287	0.273742	0.239525	0.304538	0.331913	0.376396	0.328491	0.338756	0.311382	0.294273	0.277164	0.455096	0.503002	0.533798	0.687777	0.528090	0.480323	0.594433	0.610355	0.644854	0.674044	0.607702	0.578511	0.597087	0.565242	0.501553	0.522783	0.427249	0.329061	0.379482	0.421941	0.363559	0.366213	0.421941	0.506860	0.525437	0.575857	0.586472	0.538705	0.408673	0.366213	0.347637	0.398058	0.520129	0.573203	0.575857	0.636892	0.610355	0.501553	0.413980	0.421941	0.366213	0.413980	0.477669	0.504207	0.490938	0.562588	0.496245	0.387443	0.331715	0.408673	0.368867	0.368867	0.358252	0.392751	0.318446	0.286602	0.350291	0.384789	0.355598	0.350291	0.379482	0.315792	0.390097	0.424595	0.437863	0.395404	0.395404	0.307831	0.347637	0.392750	0.395404	0.350291	0.363559	0.339676	0.241489	0.228220	0.368867	0.408673	0.480323	0.536051	0.597087	0.496245	0.453786	0.376828	0.347637	0.347637	0.323753	0.305178	0.281294	0.363560	0.313139	0.342330	0.376828	0.440517	0.416634	0.506860	0.520129	0.538705	0.504207	0.496245	0.371521	0.329061	0.315792	0.305178	0.275987	0.283948	0.310485	0.363560	0.421941	0.416634	0.477669	0.501553	0.395404	0.339676	0.331715	0.291909	0.212297	0.225566	0.299870	0.366213	0.459093	0.557281	0.655469	0.602394	0.581164	0.536051	0.467055	0.384789	0.398058	0.451132	0.445825	0.506861	0.467054	0.464401	0.448478	0.559935	0.517476	0.591779	0.583818	0.536051	0.437863	0.459093	0.429902	0.416634	0.477669	0.533398	0.607701	0.615662	0.591779	0.581164	0.496246	0.448478	0.530744	0.676698	0.613009	0.687313	0.745695	0.700582	0.602394	0.581164	0.490938	0.382135	0.358252	0.379482	0.448478	0.501553	0.562588	0.589125	0.528090	0.493592	0.506860	0.512168	0.461747	0.541359	0.541359	0.525436	0.498899	0.533398	0.498899	0.501553	0.501553	0.528090	0.541359	0.528090	0.623624	0.634239	0.610355	0.573203	0.517476	0.403365	0.331715	0.392750	0.421941	0.440517	0.395404	0.374174	0.289255	0.228220	0.273333	0.283948	0.283948	0.291909	0.395404	0.421941	0.816209	0.723917	0.868123	0.902733	0.746990	0.971954	1.067130	0.920038	0.905617	0.986375	0.746990	0.599899	0.628740	0.547985	0.441272	0.435504	0.522028	0.449924	0.484534	0.556637	0.579710	0.646045	0.715265	0.657582	0.631625	0.611436	0.519144	0.487418	0.490302	0.490302	0.467229	0.504723	0.591246	0.637393	0.602783	0.643161	0.594131	0.519144	0.449925	0.429736	0.432620	0.421083	0.363401	0.346096	0.377821	0.455693	0.441272	0.432620	0.510491	0.513376	0.513375	0.573942	0.576826	0.530680	0.519144	0.406662	0.392242	0.380705	0.398010	0.406662	0.429736	0.366284	0.400894	0.406662	0.372053	0.314370	0.354748	0.400894	0.415315	0.498955	0.550869	0.493186	0.438388	0.395126	0.308602	0.248035	0.351864	0.383589	0.423967	0.415315	0.449924	0.369169	0.343211	0.343211	0.400894	0.403778	0.377821	0.363401	0.325907	0.262456	0.273992	0.369169	0.441272	0.458577	0.455693	0.481650	0.423967	0.398010	0.389358	0.435504	0.409546	0.392242	0.383589	0.357632	0.320139	0.279761	0.366285	0.421083	0.493186	0.571058	0.605667	0.522028	0.478766	0.510491	0.452808	0.470113	0.539333	0.643161	0.637393	0.631625	0.631625	0.533564	0.438388	0.383589	0.426851	0.464345	0.507607	0.458577	0.449924	0.421083	0.444156	0.524912	0.527796	0.672002	0.732569	0.787368	0.865239	0.951763	0.920038	0.847935	0.833514	0.755642	0.721033	0.718148	0.804673	0.807557	0.784484	0.891196	0.891197	0.963299	0.896965	0.813325	0.648929	0.516259	0.363401	0.294181	0.250919	0.239383	0.271108	0.288413	0.400894	0.496070	0.487418	0.447040	0.438388	0.311486	0.294181	0.348980	0.438388	0.467229	0.490302	0.498955	0.530680	0.493186	0.438388	0.435504	0.426851	0.438388	0.432620	0.478766	0.522028	0.545101	0.507607	0.510491	0.513376	0.441272	0.406662	0.398010	0.331675	0.285529	0.346096	0.346096	0.262456	0.291297	0.328791	0.346096	0.409547	0.429736	0.400894	0.392242	1.969371	1.856631	1.890214	1.796662	1.851832	1.849435	1.784670	1.587971	1.623951	1.460838	1.432053	1.429654	1.417659	1.343298	1.321709	1.367285	1.225760	1.158595	1.093830	1.062647	1.074640	1.065045	0.997876	0.899531	0.851556	0.719625	0.626073	0.575700	0.618877	0.633270	0.758005	0.820372	0.899531	0.928316	0.973890	0.803581	0.784391	0.671650	0.606883	0.539718	0.534921	0.482148	0.611681	0.626073	0.563706	0.566105	0.599687	0.534921	0.453364	0.506136	0.508535	0.484547	0.414983	0.402990	0.379002	0.283052	0.271059	0.364610	0.362211	0.328628	0.467756	0.484547	0.414983	0.434173	0.486946	0.496541	0.534921	0.609282	0.638067	0.566105	0.462959	0.455762	0.398192	0.359812	0.393395	0.405388	0.426977	0.395793	0.359812	0.359812	0.398192	0.280653	0.261464	0.335825	0.448566	0.441370	0.525326	0.556510	0.498940	0.450965	0.554111	0.690839	0.762802	0.909126	0.957100	0.918721	0.858752	0.849157	0.777195	0.748410	0.875544	0.877942	0.923518	0.983486	1.000277	0.904329	0.940309	0.976289	1.045853	1.292925	1.652737	1.657537	1.599965	1.578376	1.499216	1.225760	1.261740	1.429655	1.436848	1.304918	1.405666	1.439248	1.667131	1.866227	2.274014	2.324387	2.499495	2.444325	2.381957	2.154078	2.166069	1.978967	1.940586	2.158872	2.403545	2.564261	2.804138	2.912081	2.912082	2.828126	2.820929	2.804137	2.873700	2.820929	2.746567	2.852110	3.029620	2.928871	2.950462	3.077595	2.962453	2.924074	2.876100	2.715384	2.653017	2.629029	2.494699	2.374763	2.281209	2.175664	2.053326	1.930992	1.907005	1.868624	1.683921	1.573579	1.412862	1.266540	1.345698	1.511210	1.398467	1.312113	1.436850	1.343298	1.110621	1.103424	1.336102	1.237754	1.244949	1.350496	1.429654	1.381679	1.494421	1.487224	1.429654	1.384076	1.256943	1.019468	0.877942	0.815575	0.810777	0.793986	0.904328	1.105823	1.110620	0.995480	0.964296	1.029063	0.805980	0.729220	1.741534	1.677316	1.664473	1.769787	1.872530	1.792903	1.903355	1.872532	1.893082	1.903356	1.718414	1.405042	1.325413	1.217530	1.083964	1.161022	1.317707	1.358806	1.227805	1.266335	1.271472	1.112218	0.970943	0.965806	0.873335	0.845080	0.829668	0.765452	0.773158	0.757746	0.670413	0.760315	0.827099	0.827099	0.773158	0.811687	0.721786	0.739766	0.652433	0.685825	0.680688	0.644726	0.608766	0.626746	0.626746	0.552256	0.549687	0.475197	0.467491	0.439236	0.544550	0.570236	0.649864	0.747472	0.842511	0.819393	0.791138	0.724354	0.637021	0.565099	0.557393	0.577942	0.562530	0.482903	0.408412	0.341628	0.336491	0.331353	0.369883	0.431530	0.449510	0.459785	0.477766	0.485471	0.480334	0.467491	0.452079	0.410981	0.428961	0.457216	0.503452	0.508589	0.482903	0.418687	0.475197	0.562530	0.606197	0.647295	0.678119	0.585648	0.554824	0.547119	0.637021	0.680687	0.803982	0.829668	0.932414	1.055707	1.122491	1.083964	1.083965	1.053140	0.950394	1.030024	1.081396	1.068553	1.091670	1.071121	1.024885	1.191846	1.294590	1.310001	1.299729	1.420452	1.294591	1.130198	1.042864	1.060846	0.991493	0.996628	1.204689	1.387061	1.536042	1.754374	1.952159	2.119120	2.255259	2.512122	2.635415	2.691927	2.542947	2.684220	2.722750	2.604593	2.571200	2.743300	2.599457	2.653395	2.743299	2.882005	2.869160	2.987318	3.126026	3.118320	2.848614	2.761280	2.748436	2.540378	2.399102	2.545516	2.591749	2.553220	2.483868	2.550652	2.514692	2.530103	2.514690	2.360571	2.291219	2.329748	2.268102	2.301494	2.340023	2.216730	1.941885	1.692729	1.430727	1.186709	1.050572	0.937551	0.981218	0.996630	1.050572	1.163591	1.292022	1.381923	1.320276	1.225237	1.150747	1.107081	1.104512	1.071122	1.173865	1.078827	1.048002	1.019747	1.032591	1.053140	1.078829	1.109649	1.063416	1.048003	0.958100	1.089100	1.086533	0.963238	0.888747	0.786001	0.647295	0.557393	1.049470	0.969255	0.900183	0.862304	0.909096	0.897955	0.962572	0.942518	0.913552	0.755351	0.735298	0.617205	0.706332	0.753123	0.741982	0.728613	0.686278	0.603836	0.459004	0.381018	0.427810	0.465689	0.470145	0.614976	0.666225	0.563728	0.512480	0.456776	0.343139	0.323086	0.323085	0.352052	0.436722	0.427810	0.401072	0.412212	0.352052	0.291891	0.285207	0.242871	0.189395	0.204992	0.211677	0.218361	0.267381	0.294119	0.307488	0.238415	0.227274	0.220590	0.280750	0.265153	0.274066	0.260696	0.242871	0.160429	0.122550	0.124778	0.098040	0.169341	0.162657	0.189395	0.184939	0.213905	0.151516	0.167113	0.133691	0.135919	0.124778	0.122550	0.158200	0.207221	0.198308	0.204992	0.231730	0.202764	0.200536	0.231730	0.258468	0.249556	0.289663	0.233959	0.238415	0.231730	0.220590	0.162657	0.178254	0.158200	0.127006	0.153744	0.196080	0.225046	0.242871	0.240643	0.209449	0.162657	0.196080	0.191623	0.200536	0.193851	0.200536	0.196079	0.274066	0.334226	0.340911	0.452320	0.447863	0.409984	0.387703	0.372105	0.271837	0.227274	0.158200	0.140375	0.209449	0.251784	0.372105	0.510252	0.561500	0.563729	0.541447	0.539219	0.523621	0.521393	0.565957	0.588238	0.557044	0.503568	0.501340	0.521393	0.525850	0.630574	0.782090	0.770948	0.704103	0.799915	0.877901	0.978169	1.109630	1.198757	1.194301	1.111858	1.022731	1.045015	0.967028	0.840022	0.737526	0.646171	0.561500	0.583782	0.681822	0.688506	0.608292	0.561500	0.501340	0.412212	0.369877	0.331998	0.403300	0.514708	0.561500	0.586010	0.641715	0.568185	0.443407	0.405528	0.405528	0.434494	0.479058	0.539218	0.559272	0.608292	0.561500	0.456776	0.423353	0.432266	0.354280	0.327542	0.318629	0.372105	0.318629	0.267381	0.249555	0.323085	0.256240	0.296347	0.354280	0.394387	0.360964	0.343139	0.269609	0.240643	0.260696	0.236187	0.245100	0.307489	0.309716	0.289663	0.278522	0.287435	0.954940	0.968847	0.825142	0.815871	0.917855	0.760244	0.621174	0.769515	0.820507	0.848321	0.908584	0.968848	0.950305	0.922491	0.964212	0.894677	0.876134	0.959576	0.964212	0.871499	0.950305	0.894677	0.676802	0.718523	0.630446	0.593361	0.574818	0.533097	0.421842	0.412571	0.310587	0.361579	0.468199	0.412571	0.352308	0.361579	0.370850	0.273502	0.315223	0.454292	0.468199	0.366214	0.370850	0.329130	0.278138	0.278138	0.417207	0.417207	0.407936	0.440385	0.431114	0.366215	0.370850	0.361579	0.324494	0.268867	0.203968	0.217875	0.245689	0.171518	0.139069	0.139069	0.139069	0.101984	0.092713	0.208604	0.213239	0.152976	0.148340	0.222511	0.171518	0.185425	0.185425	0.180789	0.171518	0.129798	0.134433	0.139069	0.162247	0.115891	0.129798	0.217875	0.273502	0.333765	0.375486	0.389393	0.315223	0.375486	0.315223	0.282774	0.356943	0.310587	0.268867	0.296680	0.319858	0.236418	0.241053	0.282774	0.310587	0.273502	0.231782	0.268867	0.194697	0.241053	0.305952	0.370850	0.398664	0.477470	0.500648	0.477470	0.463563	0.445020	0.398664	0.292045	0.361579	0.370850	0.463563	0.635081	0.667531	0.676802	0.718523	0.625810	0.458927	0.449656	0.514555	0.588725	0.648988	0.741701	0.788057	0.644353	0.621175	0.648988	0.505283	0.458928	0.551640	0.482106	0.528462	0.672166	0.658259	0.639717	0.635081	0.639717	0.560911	0.695345	0.778786	0.825143	0.788057	0.792693	0.672166	0.593361	0.556276	0.454292	0.491377	0.500648	0.523826	0.458927	0.635081	0.737065	0.797329	0.667531	0.676802	0.519191	0.384757	0.324494	0.343036	0.352308	0.440385	0.398664	0.338401	0.366215	0.454292	0.370850	0.380121	0.398664	0.454292	0.352308	0.324494	0.352308	0.435749	0.329130	0.417207	0.472834	0.398664	0.384757	0.477470	0.449656	0.352308	0.347672	0.338401	0.287409	0.222511	0.268867	0.403300	0.421842	0.417207	0.482105	0.458927	0.445020	0.384757	0.343036
chr2	18814383	18814783	401_r3	0.0	.	0.173557	0.187169	0.142929	0.136123	0.176960	0.170154	0.149735	0.166751	0.173557	0.173557	0.207588	0.272246	0.248425	0.265440	0.255231	0.245022	0.251828	0.292665	0.265440	0.282455	0.289262	0.228007	0.221200	0.190573	0.190573	0.176960	0.170154	0.149735	0.197379	0.173557	0.142929	0.176960	0.163348	0.105495	0.193976	0.292665	0.265440	0.289262	0.319889	0.214394	0.139526	0.217797	0.306277	0.319889	0.350517	0.391354	0.367533	0.285859	0.299471	0.296068	0.313083	0.398161	0.387951	0.462819	0.452609	0.435594	0.347114	0.330099	0.251828	0.316486	0.367533	0.374339	0.408370	0.445803	0.415176	0.391354	0.421982	0.452610	0.500253	0.588733	0.619361	0.646585	0.687422	0.615957	0.605748	0.667004	0.646585	0.609151	0.728259	0.718050	0.680616	0.755483	0.806530	0.830351	0.898413	0.877994	0.864382	0.939249	1.020923	0.990295	1.058359	1.262543	1.388454	1.548401	1.623271	1.613062	1.500756	1.425888	1.194483	1.133229	1.191080	1.197886	1.143436	1.068567	1.031133	1.054955	1.085583	1.140035	1.201289	1.136630	1.041343	0.952861	0.929041	0.792917	0.775902	0.755484	0.684019	0.513865	0.493446	0.469625	0.370936	0.282456	0.319889	0.374339	0.415176	0.418579	0.490043	0.490044	0.541090	0.520671	0.598942	0.581927	0.537687	0.425385	0.408370	0.309680	0.316486	0.404967	0.473028	0.554702	0.561509	0.530881	0.449207	0.425385	0.343711	0.391354	0.445803	0.456013	0.401564	0.432191	0.411773	0.299471	0.299471	0.265440	0.197379	0.183766	0.187169	0.119107	0.136123	0.204185	0.204185	0.248425	0.306277	0.306277	0.238216	0.245022	0.228006	0.268843	0.326696	0.394758	0.333502	0.326696	0.265440	0.193976	0.176960	0.282455	0.289262	0.299471	0.343711	0.398161	0.336905	0.353920	0.336905	0.370936	0.350517	0.387951	0.326696	0.340308	0.296068	0.200782	0.122511	0.136123	0.102092	0.088480	0.105495	0.129317	0.136123	0.159945	0.170154	0.234813	0.095810	0.164245	0.208729	0.246368	0.273742	0.246368	0.164245	0.126606	0.092388	0.068436	0.068436	0.068436	0.037640	0.003422	0.006844	0.061592	0.099231	0.160824	0.171089	0.191620	0.177933	0.140293	0.092388	0.102653	0.085544	0.088966	0.102653	0.123184	0.136871	0.160824	0.116340	0.133449	0.126606	0.256634	0.321647	0.369552	0.369552	0.386661	0.284008	0.191620	0.177933	0.147136	0.102653	0.082122	0.167667	0.205307	0.236103	0.287429	0.287429	0.215572	0.181354	0.205307	0.177933	0.188198	0.225838	0.273742	0.335334	0.386661	0.390083	0.403770	0.461940	0.410613	0.393505	0.403770	0.393505	0.338756	0.314804	0.294273	0.266899	0.376396	0.386661	0.427722	0.451675	0.554328	0.441409	0.342178	0.352443	0.400348	0.342178	0.410613	0.509845	0.496158	0.437987	0.458518	0.489314	0.588546	0.718574	0.790431	0.810962	0.756213	0.721995	0.619342	0.581702	0.605655	0.674091	0.626185	0.591967	0.656982	0.711730	0.612498	0.677512	0.742526	0.725417	0.629607	0.711730	0.680934	0.571437	0.482471	0.444831	0.352443	0.304538	0.328491	0.396926	0.386661	0.366130	0.325069	0.393504	0.325069	0.284007	0.284008	0.256633	0.171089	0.171089	0.215572	0.246368	0.325069	0.379817	0.376396	0.366131	0.369552	0.338756	0.297695	0.304538	0.342178	0.321647	0.273742	0.270320	0.273742	0.205307	0.232681	0.242947	0.331913	0.372974	0.475627	0.485893	0.461940	0.369552	0.328491	0.256633	0.184776	0.171089	0.177933	0.181354	0.215572	0.297695	0.321647	0.359287	0.318225	0.284008	0.208729	0.287429	0.280586	0.325069	0.301116	0.318225	0.249790	0.212151	0.171089	0.143715	0.164245	0.174511	0.191620	0.225838	0.273742	0.256634	0.232681	0.171089	0.116340	0.095810	0.054748	0.037640	0.068436	0.102653	0.119762	0.164245	0.232681	0.222416	0.205307	0.174511	0.181354	0.167667	0.188198	0.225838	0.342178	0.338756	0.294273	0.342178	0.311382	0.222416	0.181354	0.092880	0.063689	0.079612	0.100842	0.098188	0.090227	0.132686	0.106149	0.071650	0.053074	0.092880	0.053074	0.066343	0.079612	0.079612	0.108802	0.177799	0.199029	0.185760	0.185760	0.127378	0.061036	0.066343	0.079612	0.079612	0.076958	0.087573	0.074304	0.082265	0.151262	0.167184	0.177799	0.225566	0.238835	0.193721	0.201682	0.233527	0.172492	0.185760	0.185760	0.143301	0.092880	0.098188	0.103495	0.130032	0.185760	0.177799	0.159223	0.108803	0.106149	0.106149	0.156569	0.193721	0.236181	0.209643	0.185760	0.135340	0.106149	0.103495	0.095534	0.084919	0.130032	0.124725	0.103495	0.132686	0.153916	0.108803	0.169838	0.164530	0.164530	0.183106	0.196375	0.188414	0.185760	0.175145	0.188414	0.241489	0.206990	0.238835	0.244142	0.185760	0.159223	0.172492	0.169838	0.193721	0.236181	0.252103	0.323753	0.289255	0.297216	0.246796	0.246796	0.185760	0.206990	0.188414	0.214951	0.244142	0.238835	0.214951	0.209643	0.188414	0.164530	0.214951	0.257411	0.313139	0.307831	0.249450	0.185760	0.209643	0.161877	0.159223	0.172492	0.159223	0.137993	0.140647	0.191067	0.233527	0.254757	0.230874	0.241489	0.233527	0.196375	0.180453	0.217605	0.217605	0.238835	0.249450	0.275987	0.236181	0.199029	0.175145	0.172492	0.159223	0.180453	0.193721	0.233528	0.233527	0.238835	0.246796	0.313139	0.331715	0.321100	0.318446	0.315792	0.283948	0.225566	0.222912	0.191067	0.164530	0.100841	0.114110	0.106149	0.103495	0.098188	0.092880	0.050421	0.079612	0.127379	0.140647	0.132686	0.137993	0.130032	0.127379	0.143301	0.159223	0.185760	0.188414	0.143301	0.106149	0.161877	0.153916	0.148608	0.177799	0.222912	0.273333	0.260065	0.252104	0.278641	0.257411	0.172492	0.164530	0.156569	0.124725	0.092880	0.063689	0.103495	0.108803	0.140647	0.185760	0.188414	0.191067	0.214951	0.201682	0.201682	0.201682	0.159223	0.127379	0.119418	0.111456	0.148608	0.161512	0.126902	0.109597	0.112481	0.173048	0.173048	0.213425	0.216309	0.213426	0.173048	0.175932	0.161512	0.187468	0.187468	0.173048	0.184584	0.193237	0.164396	0.115365	0.086524	0.080756	0.126902	0.144207	0.147091	0.173048	0.164396	0.098060	0.057683	0.106713	0.121134	0.155743	0.158628	0.190353	0.175932	0.138438	0.121133	0.164396	0.132670	0.144207	0.210541	0.239383	0.193237	0.196121	0.210541	0.184584	0.164396	0.219194	0.279760	0.256687	0.268224	0.242267	0.184584	0.178816	0.161512	0.121133	0.173048	0.219194	0.196121	0.181700	0.239383	0.285529	0.299949	0.305718	0.374937	0.320139	0.242267	0.190353	0.161512	0.147091	0.173048	0.164396	0.167280	0.187468	0.167280	0.219194	0.276877	0.348980	0.340327	0.372053	0.406662	0.487418	0.504723	0.507607	0.438388	0.360517	0.285529	0.279760	0.369169	0.467229	0.496071	0.498955	0.527796	0.470113	0.400894	0.357632	0.328791	0.288413	0.282645	0.279761	0.311486	0.383589	0.447040	0.432620	0.481650	0.496071	0.389358	0.276877	0.273992	0.253803	0.253803	0.299949	0.323022	0.348980	0.395126	0.351864	0.360517	0.331675	0.337443	0.311486	0.320139	0.320138	0.323023	0.268224	0.250919	0.242267	0.184584	0.273992	0.279761	0.242267	0.271108	0.305718	0.190353	0.210541	0.239383	0.193237	0.144207	0.147091	0.121133	0.115365	0.115365	0.126902	0.144207	0.207657	0.213425	0.222078	0.242267	0.302834	0.248035	0.242267	0.210541	0.178816	0.086524	0.060567	0.060567	0.086524	0.141323	0.144207	0.158628	0.196121	0.187468	0.173048	0.181700	0.190353	0.118249	0.115365	0.106713	0.106713	0.074987	0.086524	0.164396	0.178816	0.173048	0.193237	0.216310	0.224962	0.227846	0.256688	0.259572	0.233615	0.155743	0.149975	0.118249	0.100945	0.170164	0.161512	0.167280	0.173048	0.193237	0.158627	0.222078	0.207657	0.248035	0.248035	0.259572	0.201889	0.216309	0.184584	0.155743	0.135554	0.173048	0.117538	0.095950	0.081557	0.014392	0.009595	0.047975	0.047975	0.047975	0.047975	0.052772	0.023987	0.023987	0.023987	0.023987	0.019190	0.023987	0.023987	0.031184	0.069564	0.076760	0.083956	0.095950	0.088754	0.079159	0.131931	0.141526	0.175108	0.215887	0.223084	0.189501	0.158317	0.141526	0.119937	0.083956	0.047975	0.086355	0.088754	0.105545	0.131931	0.151121	0.167912	0.146324	0.110342	0.091152	0.110342	0.081557	0.088754	0.095950	0.107943	0.098349	0.071962	0.100747	0.112741	0.105545	0.131931	0.143925	0.127133	0.175108	0.237476	0.261464	0.307040	0.340622	0.369407	0.323831	0.302242	0.275856	0.244672	0.206292	0.220685	0.208691	0.184704	0.153520	0.095950	0.074361	0.069564	0.091152	0.143925	0.177507	0.179906	0.242274	0.338223	0.431775	0.539718	0.690840	0.695637	0.678846	0.590092	0.544516	0.580497	0.537320	0.515731	0.582896	0.633270	0.486946	0.597288	0.623675	0.614080	0.621276	0.705232	0.755606	0.762802	0.710030	0.630871	0.590092	0.419781	0.417382	0.477351	0.527725	0.486946	0.477351	0.441370	0.455762	0.417382	0.412585	0.405389	0.376603	0.304641	0.314236	0.273457	0.321432	0.302242	0.292647	0.314236	0.422180	0.352616	0.359812	0.383800	0.340622	0.261464	0.299843	0.295046	0.242273	0.249470	0.285451	0.287850	0.290249	0.263862	0.199096	0.163115	0.155919	0.136729	0.182305	0.191900	0.170311	0.119937	0.103146	0.141526	0.151121	0.148722	0.211090	0.232679	0.155918	0.160716	0.155918	0.100747	0.136728	0.196697	0.175108	0.158317	0.172710	0.134330	0.071962	0.071962	0.074361	0.067165	0.057570	0.083956	0.093551	0.122336	0.119937	0.122336	0.103146	0.081557	0.059969	0.069564	0.083956	0.139127	0.172710	0.189501	0.194299	0.167912	0.115140	0.136728	0.172710	0.167912	0.167912	0.153520	0.091152	0.045576	0.023987	0.038380	0.047975	0.059969	0.047975	0.047975	0.033582	0.023987	0.011994	0.016791	0.062367	0.110451	0.105314	0.084765	0.077059	0.077059	0.069353	0.051373	0.025686	0.033392	0.069353	0.051373	0.061647	0.100176	0.095039	0.059078	0.092471	0.118157	0.100176	0.146412	0.200354	0.174667	0.161824	0.164392	0.136137	0.100177	0.118157	0.123295	0.123295	0.102745	0.105314	0.079628	0.087333	0.102745	0.123295	0.107882	0.110451	0.169529	0.154118	0.133569	0.133569	0.164392	0.082196	0.077059	0.077059	0.102745	0.102745	0.095039	0.077059	0.077059	0.059078	0.030824	0.069353	0.120726	0.148981	0.192648	0.179804	0.136137	0.084765	0.092471	0.069353	0.164392	0.295392	0.339060	0.349334	0.315942	0.226040	0.156687	0.156687	0.164392	0.187510	0.249157	0.292824	0.295392	0.331353	0.331353	0.313373	0.267137	0.238883	0.179804	0.241452	0.328785	0.333922	0.395569	0.410981	0.421255	0.349334	0.416118	0.498315	0.549687	0.544550	0.559962	0.557393	0.482903	0.446942	0.446942	0.449510	0.403275	0.418687	0.436667	0.472628	0.544550	0.583079	0.603629	0.680688	0.708942	0.634452	0.590785	0.626746	0.606197	0.524001	0.506020	0.539413	0.387863	0.267137	0.292824	0.308236	0.226040	0.279980	0.315942	0.264569	0.251726	0.305667	0.357040	0.390432	0.444373	0.441804	0.403275	0.357040	0.405844	0.351902	0.336491	0.305667	0.238883	0.190079	0.236314	0.218334	0.231177	0.249157	0.226040	0.213197	0.205491	0.215765	0.267138	0.303098	0.233746	0.231177	0.195216	0.133569	0.064216	0.066784	0.064216	0.077059	0.077059	0.120726	0.154118	0.141275	0.128432	0.120726	0.071922	0.071922	0.125863	0.166961	0.179804	0.197785	0.187510	0.179804	0.141275	0.133569	0.138706	0.125863	0.107882	0.128432	0.131001	0.110451	0.125863	0.100176	0.077059	0.069353	0.043667	0.023118	0.046235	0.061647	0.095039	0.154118	0.133569	0.120726	0.141275	0.110451	0.056510	0.077059	0.064216	0.041098	0.051373	0.046235	0.048804	0.079628	0.089902	0.077059	0.077059	0.074490	0.015597	0.022282	0.055704	0.066845	0.066845	0.073530	0.066845	0.053476	0.057933	0.069073	0.071302	0.066845	0.057933	0.053476	0.062389	0.053476	0.080214	0.084671	0.089127	0.069073	0.057933	0.031194	0.015597	0.000000	0.013369	0.053476	0.066845	0.104724	0.111409	0.115865	0.080214	0.066845	0.044564	0.066845	0.049020	0.064617	0.066845	0.051248	0.022282	0.022282	0.028966	0.053476	0.086899	0.095812	0.115865	0.106953	0.093583	0.069073	0.060161	0.049020	0.044563	0.053476	0.057933	0.080214	0.080214	0.084671	0.066845	0.071302	0.086899	0.111409	0.120322	0.187167	0.182710	0.153744	0.133691	0.113637	0.073530	0.104724	0.124778	0.111409	0.113637	0.095812	0.051248	0.022282	0.022282	0.013369	0.000000	0.071302	0.089127	0.111409	0.113637	0.135919	0.084671	0.066845	0.049020	0.086899	0.082443	0.115865	0.133691	0.140375	0.155973	0.198308	0.151516	0.149288	0.169341	0.140375	0.095812	0.115865	0.133691	0.151516	0.162657	0.178254	0.151516	0.129235	0.120322	0.115865	0.131463	0.158200	0.204992	0.193851	0.171569	0.160428	0.153744	0.127006	0.111409	0.144831	0.198308	0.200536	0.184939	0.178254	0.133691	0.044564	0.042335	0.028966	0.040107	0.044563	0.044563	0.026738	0.064617	0.071302	0.066845	0.089127	0.091355	0.115865	0.129234	0.176026	0.155972	0.151516	0.086899	0.057933	0.042335	0.044563	0.044563	0.057933	0.080214	0.049020	0.044563	0.044563	0.031194	0.000000	0.000000	0.017825	0.022282	0.046792	0.066845	0.066845	0.062389	0.071302	0.073530	0.066845	0.066845	0.053476	0.040107	0.033423	0.044563	0.066845	0.071302	0.089127	0.082443	0.069073	0.066845	0.071302	0.066845	0.053476	0.053476	0.051248	0.062389	0.066845	0.066845	0.055704	0.037879	0.017825	0.015597	0.044563	0.051248	0.066845	0.084671	0.073530	0.044563	0.037879	0.024510	0.026738	0.022282	0.022282	0.031194	0.042335	0.022282	0.022282	0.022282	0.013369	0.139069	0.139069	0.139069	0.097348	0.083441	0.046356	0.046356	0.000000	0.004636	0.046356	0.046356	0.125162	0.139069	0.134433	0.092713	0.092713	0.013907	0.000000	0.000000	0.000000	0.000000	0.000000	0.000000	0.000000	0.000000	0.000000	0.032449	0.046356	0.046356	0.046356	0.046356	0.032449	0.092713	0.092713	0.115891	0.139069	0.120526	0.046356	0.046356	0.023178	0.027814	0.046356	0.046356	0.046356	0.046356	0.018543	0.046356	0.092713	0.092713	0.092713	0.092713	0.046356	0.000000	0.004636	0.046356	0.046356	0.046356	0.046356	0.041721	0.000000	0.000000	0.000000	0.000000	0.000000	0.018543	0.046356	0.092713	0.092713	0.092713	0.074170	0.046356	0.000000	0.000000	0.000000	0.041721	0.046356	0.046356	0.046356	0.046356	0.013907	0.046356	0.046356	0.046356	0.074170	0.083441	0.083441	0.101984	0.139069	0.111255	0.092713	0.088077	0.106620	0.092713	0.092713	0.092713	0.060263	0.023178	0.000000	0.009271	0.046356	0.092713	0.101984	0.139069	0.166883	0.185425	0.139069	0.148340	0.139069	0.101984	0.046356	0.046356	0.027814	0.000000	0.000000	0.000000	0.018543	0.092713	0.092713	0.092713	0.092713	0.074170	0.000000	0.023178	0.055628	0.092713	0.139069	0.143705	0.162247	0.129798	0.092713	0.046356	0.041721	0.000000	0.013907	0.078806	0.092713	0.106620	0.139069	0.125162	0.078806	0.139069	0.125162	0.092713	0.092713	0.078806	0.046356	0.046356	0.046356	0.074170	0.166883	0.171518	0.227146	0.264231	0.250324	0.152976	0.106620	0.055628	0.064899	0.111255	0.176154	0.185425	0.194696	0.180789	0.120526	0.055628	0.046356	0.032449	0.000000	0.041721	0.046356	0.046356	0.078806	0.092713	0.050992	0.046356	0.046356	0.013907	0.000000	0.018543	0.046356	0.046356	0.046356	0.046356	0.032449	0.046356	0.046356	0.046356	0.046356	0.041721	0.000000	0.064899	0.120526	0.139069	0.139069	0.139069	0.092713	0.064899	0.046356	0.046356	0.046356
chr10	5895733	5896133	401_r4	0.0	.	0.115704	0.112301	0.132720	0.142929	0.190573	0.170154	0.197379	0.217797	0.180363	0.136123	0.136123	0.098689	0.054449	0.037434	0.054449	0.115704	0.146332	0.241619	0.306277	0.285858	0.224604	0.193976	0.098689	0.020418	0.034031	0.068062	0.085077	0.102092	0.102092	0.068061	0.034031	0.017015	0.010209	0.040837	0.125914	0.136123	0.153139	0.241619	0.279052	0.238216	0.238216	0.221200	0.136123	0.088480	0.044240	0.034031	0.034031	0.074868	0.068062	0.088480	0.166751	0.170154	0.136123	0.180363	0.197379	0.183766	0.282456	0.350517	0.306277	0.319889	0.285858	0.343711	0.391354	0.479834	0.493446	0.486640	0.340308	0.251828	0.238216	0.234813	0.357324	0.381145	0.377742	0.302874	0.302874	0.255231	0.360727	0.343711	0.391355	0.408370	0.374339	0.401564	0.449206	0.500253	0.527477	0.561508	0.554702	0.649988	0.588733	0.758887	0.813336	0.752080	0.721453	0.772499	0.704438	0.738468	0.898414	1.078775	1.286364	1.255737	1.259140	1.102599	1.140034	1.010712	1.085584	1.054952	1.020925	0.741871	0.752080	0.711244	0.687422	0.667004	0.690825	0.615957	0.496850	0.479834	0.544493	0.571718	0.575121	0.687422	0.663601	0.585330	0.510462	0.428788	0.279053	0.248425	0.285858	0.319889	0.347114	0.313083	0.285859	0.258634	0.224604	0.251828	0.282455	0.306277	0.296068	0.285858	0.282455	0.330099	0.316486	0.282455	0.248425	0.183766	0.085077	0.088480	0.102092	0.180363	0.176960	0.238216	0.187170	0.190573	0.163348	0.180363	0.136123	0.176960	0.197379	0.156542	0.159945	0.255231	0.231409	0.200782	0.204185	0.173557	0.190573	0.214394	0.245022	0.248425	0.289262	0.200782	0.159945	0.132720	0.159945	0.153139	0.146332	0.183766	0.200782	0.251828	0.248425	0.279052	0.323293	0.330099	0.241619	0.251828	0.187169	0.136123	0.193976	0.187169	0.136123	0.142929	0.170154	0.170154	0.204185	0.204185	0.204185	0.234813	0.170154	0.170154	0.170154	0.166751	0.112919	0.136871	0.102653	0.102653	0.102653	0.085544	0.051327	0.088966	0.123184	0.153980	0.171089	0.160824	0.123184	0.116340	0.109497	0.109497	0.102653	0.119762	0.102653	0.078701	0.034218	0.068435	0.109497	0.119762	0.171089	0.171089	0.167667	0.109497	0.150558	0.102653	0.136871	0.106075	0.099231	0.037640	0.037640	0.085544	0.136871	0.136871	0.136871	0.147136	0.133449	0.102653	0.102653	0.112918	0.130027	0.088966	0.068436	0.092388	0.116340	0.095810	0.068436	0.095810	0.130027	0.112918	0.102653	0.102653	0.075279	0.051327	0.085544	0.102653	0.106075	0.143715	0.136871	0.112918	0.198463	0.266899	0.266899	0.239525	0.222416	0.184776	0.164245	0.167667	0.218994	0.270320	0.318225	0.342178	0.311382	0.287429	0.236103	0.188198	0.157402	0.184776	0.177933	0.167667	0.109497	0.092388	0.157402	0.236103	0.328491	0.461940	0.489314	0.458518	0.383239	0.390083	0.270321	0.277164	0.260055	0.331913	0.304538	0.328491	0.472206	0.550907	0.485893	0.414035	0.369552	0.253212	0.167667	0.184776	0.301116	0.393504	0.420878	0.427722	0.396926	0.352443	0.359287	0.321647	0.359287	0.379817	0.362709	0.311382	0.325069	0.239525	0.201885	0.167667	0.133449	0.112919	0.143715	0.205307	0.184776	0.270321	0.263477	0.287429	0.270320	0.273742	0.239525	0.218994	0.229260	0.256633	0.273742	0.236103	0.236103	0.195042	0.130027	0.136871	0.112918	0.160824	0.171089	0.164245	0.171089	0.167667	0.075279	0.037640	0.068436	0.075279	0.102653	0.133449	0.150558	0.136871	0.095810	0.075279	0.071857	0.051327	0.034218	0.047905	0.061592	0.034218	0.061592	0.092388	0.088966	0.088966	0.136871	0.109497	0.078701	0.092388	0.150558	0.112918	0.136871	0.136871	0.112919	0.034218	0.023952	0.051327	0.071857	0.102653	0.136871	0.136871	0.085544	0.085544	0.088966	0.099231	0.102653	0.102653	0.082123	0.047905	0.034218	0.047905	0.082123	0.184776	0.239525	0.232681	0.058382	0.076958	0.082265	0.106149	0.111456	0.100842	0.100841	0.127379	0.153916	0.175145	0.159223	0.148608	0.108803	0.058382	0.039806	0.053074	0.055728	0.119417	0.180453	0.225566	0.212297	0.199029	0.119418	0.074304	0.026537	0.026537	0.026537	0.026537	0.037152	0.026537	0.071650	0.092880	0.106149	0.095534	0.106149	0.076958	0.124725	0.159223	0.188414	0.185760	0.196375	0.153916	0.122071	0.106149	0.132686	0.140647	0.156569	0.167184	0.167184	0.156569	0.143301	0.137993	0.185760	0.164530	0.161877	0.140647	0.145955	0.108803	0.119418	0.122071	0.135340	0.130032	0.148608	0.156569	0.180453	0.204336	0.180453	0.143301	0.140647	0.122071	0.132686	0.167184	0.188414	0.217605	0.249450	0.236181	0.220258	0.201682	0.169838	0.143301	0.140647	0.108803	0.087573	0.092880	0.084919	0.076958	0.082265	0.106149	0.108803	0.151262	0.135340	0.130032	0.145955	0.132686	0.090227	0.119418	0.145955	0.119418	0.114110	0.148608	0.148608	0.145955	0.132686	0.127379	0.122071	0.148608	0.156569	0.159223	0.180453	0.183106	0.161877	0.169838	0.199029	0.185760	0.127379	0.103495	0.098188	0.066343	0.053074	0.053074	0.034498	0.000000	0.000000	0.000000	0.018576	0.063689	0.095534	0.106149	0.153916	0.167184	0.122071	0.114110	0.106149	0.058382	0.026537	0.026537	0.002654	0.000000	0.023883	0.079612	0.106149	0.106149	0.106149	0.082265	0.026537	0.010615	0.045113	0.076958	0.079612	0.106149	0.124725	0.124725	0.145955	0.177799	0.159223	0.140647	0.137993	0.122071	0.127379	0.143301	0.148608	0.116764	0.079612	0.039806	0.015922	0.039806	0.079612	0.079612	0.079612	0.079612	0.066343	0.026537	0.050421	0.053074	0.068997	0.066343	0.095534	0.108803	0.106149	0.092880	0.092880	0.087573	0.053074	0.053074	0.084919	0.079612	0.055728	0.068997	0.106149	0.071650	0.106149	0.183106	0.169838	0.137993	0.161877	0.159223	0.082265	0.079612	0.098188	0.076958	0.089408	0.152859	0.222078	0.201889	0.230730	0.230730	0.193237	0.109597	0.066335	0.086524	0.126902	0.129786	0.149975	0.181700	0.144207	0.115365	0.109597	0.138439	0.147091	0.144207	0.152859	0.135554	0.118249	0.098061	0.100944	0.103829	0.115365	0.083640	0.057683	0.043262	0.017305	0.046146	0.069219	0.112481	0.115365	0.141322	0.164396	0.250919	0.233614	0.259571	0.314370	0.262456	0.233614	0.230730	0.201889	0.121133	0.132670	0.057683	0.057683	0.057683	0.057683	0.031725	0.051914	0.051914	0.083640	0.103829	0.141323	0.230731	0.253804	0.265340	0.305718	0.320138	0.233614	0.250919	0.245151	0.282645	0.265340	0.256688	0.193237	0.173048	0.149975	0.204773	0.207657	0.271108	0.348980	0.334559	0.302834	0.311486	0.314370	0.239383	0.178816	0.118249	0.089408	0.074987	0.083640	0.129786	0.147091	0.236499	0.248035	0.259572	0.239383	0.276877	0.193237	0.149975	0.124018	0.144207	0.129786	0.173048	0.181700	0.167280	0.201889	0.256688	0.305718	0.400894	0.403778	0.323022	0.230730	0.155743	0.057683	0.057683	0.060567	0.124018	0.213425	0.259571	0.363400	0.409546	0.372053	0.302834	0.256688	0.184584	0.155743	0.135554	0.089408	0.072103	0.057683	0.046146	0.057683	0.063451	0.086524	0.124018	0.135554	0.115365	0.109597	0.103829	0.049030	0.043262	0.057683	0.074987	0.109597	0.121133	0.178816	0.187469	0.213425	0.152859	0.138439	0.074987	0.089408	0.086524	0.100944	0.138439	0.135554	0.124018	0.086524	0.103829	0.121133	0.141322	0.175932	0.190353	0.207657	0.173048	0.158627	0.144207	0.149975	0.126902	0.161512	0.201889	0.173048	0.164396	0.190353	0.173048	0.132670	0.115365	0.129786	0.106713	0.095176	0.086524	0.112481	0.170164	0.190353	0.193237	0.224962	0.204773	0.126902	0.126902	0.098060	0.129786	0.207657	0.222078	0.173048	0.173048	0.126902	0.144207	0.144207	0.144207	0.173048	0.164396	0.106713	0.086524	0.086524	0.069219	0.122336	0.112741	0.103146	0.093551	0.071962	0.088754	0.076760	0.098349	0.131931	0.165513	0.196697	0.227881	0.199096	0.179906	0.182305	0.184704	0.151121	0.127134	0.105545	0.095950	0.117538	0.163115	0.256666	0.311837	0.323831	0.273457	0.249470	0.196697	0.191900	0.208691	0.194299	0.187102	0.163115	0.122336	0.079159	0.112741	0.112741	0.117538	0.131931	0.155918	0.158317	0.175109	0.211090	0.251869	0.227881	0.194299	0.191900	0.179906	0.107943	0.115140	0.141526	0.196697	0.271059	0.309438	0.299843	0.328628	0.292647	0.225482	0.211090	0.244672	0.215887	0.227881	0.232679	0.292647	0.335825	0.506136	0.568503	0.611681	0.633270	0.611681	0.494142	0.482148	0.429376	0.390996	0.412585	0.484547	0.438971	0.515731	0.506136	0.532522	0.542117	0.570902	0.518130	0.527725	0.482149	0.467756	0.506136	0.566105	0.635668	0.726821	0.808378	0.909126	0.954702	0.988284	0.937911	0.889936	0.873145	0.832366	0.909126	1.000276	0.985885	1.005074	1.115418	1.093830	1.072242	1.072240	1.031461	1.033859	0.945107	1.069841	1.129809	1.211369	1.184981	1.211368	1.110618	1.043454	0.983485	0.935512	0.918721	0.983486	0.909126	0.774796	0.712428	0.710030	0.501338	0.484547	0.450965	0.371806	0.302242	0.414983	0.477351	0.496541	0.626073	0.647662	0.549313	0.510933	0.501338	0.410186	0.393395	0.369407	0.362211	0.410186	0.450965	0.472554	0.520528	0.532522	0.458161	0.383800	0.302242	0.242273	0.208691	0.196697	0.203893	0.299844	0.333426	0.326230	0.390996	0.412585	0.314236	0.323831	0.283052	0.213489	0.177507	0.199096	0.182305	0.273457	0.287850	0.273457	0.290249	0.251869	0.206292	0.196697	0.266261	0.230280	0.259065	0.227881	0.275856	0.247071	0.283052	0.271059	0.249470	0.213489	0.259065	0.220685	0.299843	0.340622	0.381401	0.367008	0.400591	0.319033	0.273457	0.211090	0.167912	0.153520	0.189501	0.203893	0.220685	0.239875	0.249470	0.223083	0.228608	0.210628	0.244020	0.208059	0.177235	0.138706	0.128432	0.169530	0.187510	0.215765	0.256863	0.208059	0.141275	0.102745	0.089902	0.051373	0.066784	0.082196	0.097608	0.079628	0.107883	0.125863	0.131001	0.148981	0.177236	0.174667	0.190079	0.182373	0.166961	0.190079	0.179804	0.138706	0.123295	0.100176	0.046235	0.064216	0.087333	0.161824	0.179804	0.184941	0.192648	0.172098	0.156687	0.195216	0.197785	0.154118	0.184942	0.143843	0.131000	0.159255	0.200354	0.210628	0.262000	0.318510	0.369883	0.428961	0.493177	0.503452	0.511158	0.524001	0.524001	0.441805	0.426393	0.385295	0.362177	0.359609	0.441805	0.434099	0.472628	0.452079	0.449510	0.444373	0.434098	0.423824	0.488040	0.518863	0.616472	0.601060	0.598491	0.611335	0.593354	0.529138	0.616472	0.644726	0.608766	0.642158	0.690962	0.793707	0.827099	0.878472	0.904158	0.821962	0.657570	0.601060	0.667844	0.649864	0.665275	0.780864	0.942688	0.958100	0.999200	1.040296	1.125061	1.096808	1.035158	1.006906	0.988925	0.978650	0.991492	1.045433	1.112217	1.083962	0.991493	0.976081	0.983785	0.899021	0.965807	0.899021	0.783433	0.711511	0.631883	0.534275	0.549687	0.529138	0.449510	0.490609	0.557393	0.536844	0.503452	0.536844	0.626746	0.529138	0.531707	0.570236	0.488040	0.369883	0.375020	0.413550	0.395569	0.423824	0.393001	0.441805	0.395569	0.403275	0.410981	0.387863	0.357040	0.364745	0.380157	0.431530	0.488040	0.539413	0.516295	0.467491	0.395569	0.346765	0.295392	0.351902	0.310804	0.287686	0.297961	0.333922	0.238883	0.254294	0.244020	0.244020	0.169530	0.184941	0.205491	0.254294	0.290255	0.315942	0.357040	0.362177	0.344197	0.328785	0.279981	0.182373	0.182373	0.184942	0.159255	0.192648	0.223471	0.202922	0.174667	0.169530	0.213197	0.213197	0.192647	0.236314	0.249157	0.190079	0.213197	0.238883	0.269706	0.264569	0.264569	0.223471	0.228608	0.151550	0.089127	0.122550	0.104724	0.071302	0.098040	0.093583	0.053476	0.044563	0.062389	0.035651	0.022282	0.037879	0.044563	0.077986	0.104724	0.111409	0.129235	0.144832	0.104724	0.084671	0.113637	0.120322	0.100268	0.100268	0.100268	0.106953	0.098040	0.111409	0.118094	0.147060	0.113637	0.098040	0.089127	0.102496	0.129235	0.133691	0.133691	0.155972	0.131463	0.098040	0.111409	0.102496	0.127006	0.204992	0.182710	0.155972	0.189395	0.169341	0.111409	0.111409	0.113637	0.093583	0.062389	0.093583	0.120322	0.147060	0.187167	0.198308	0.149288	0.124778	0.095812	0.066845	0.104724	0.142603	0.144832	0.160428	0.193851	0.200536	0.167113	0.180482	0.211677	0.204992	0.187167	0.193851	0.182710	0.184939	0.144831	0.124778	0.144831	0.167113	0.133691	0.144832	0.202764	0.173798	0.164885	0.213905	0.220590	0.200536	0.233959	0.269609	0.269609	0.258468	0.245099	0.227274	0.200536	0.187167	0.207221	0.204992	0.204992	0.245099	0.245099	0.238415	0.245099	0.367649	0.378790	0.352052	0.345367	0.356508	0.260696	0.245099	0.258468	0.262925	0.242871	0.238415	0.216133	0.229502	0.300804	0.296348	0.265153	0.240643	0.227274	0.133691	0.129235	0.178254	0.225046	0.225046	0.251784	0.222818	0.155972	0.106953	0.093583	0.104724	0.147060	0.213905	0.256240	0.260696	0.265153	0.256240	0.269609	0.303032	0.325314	0.316401	0.318629	0.251784	0.220590	0.187167	0.158200	0.176026	0.180482	0.149288	0.178254	0.182710	0.193851	0.198308	0.167113	0.184939	0.220589	0.218362	0.267381	0.316401	0.276294	0.251784	0.204992	0.162657	0.142603	0.118094	0.115865	0.133691	0.131463	0.142603	0.182710	0.169341	0.138147	0.147060	0.115865	0.084671	0.073530	0.109181	0.129235	0.120322	0.140375	0.184939	0.176026	0.120322	0.140375	0.151516	0.155972	0.158200	0.231730	0.236187	0.220590	0.211677	0.198308	0.138147	0.151516	0.147060	0.151516	0.149288	0.142603	0.095812	0.139069	0.097348	0.046356	0.046356	0.050992	0.101984	0.101984	0.139069	0.139069	0.148340	0.129798	0.125162	0.092713	0.092713	0.078806	0.046356	0.013907	0.000000	0.037085	0.046356	0.055628	0.092713	0.115891	0.101984	0.092713	0.083441	0.046356	0.032449	0.064899	0.092713	0.115891	0.139069	0.129798	0.078806	0.092713	0.069534	0.046356	0.046356	0.055628	0.046356	0.046356	0.050992	0.092713	0.106620	0.101984	0.143705	0.180789	0.139069	0.143705	0.148340	0.134433	0.125162	0.139069	0.162247	0.166883	0.139069	0.115891	0.171518	0.139069	0.152976	0.185425	0.176154	0.106620	0.106620	0.078806	0.046356	0.046356	0.050992	0.115891	0.125162	0.139069	0.139069	0.152976	0.111255	0.190061	0.185425	0.203968	0.259596	0.319858	0.287409	0.356943	0.356943	0.324494	0.296680	0.231782	0.152976	0.134433	0.180790	0.180790	0.236418	0.319858	0.370850	0.301316	0.352308	0.352308	0.282774	0.273502	0.315223	0.278138	0.375486	0.412571	0.463563	0.445021	0.361579	0.208604	0.245689	0.250324	0.301316	0.380122	0.514555	0.537733	0.482105	0.477470	0.431113	0.324494	0.241053	0.208603	0.203968	0.203968	0.259596	0.259596	0.315223	0.231782	0.190061	0.125162	0.143705	0.092713	0.101984	0.171518	0.152976	0.106620	0.115891	0.166883	0.152976	0.190061	0.241053	0.278138	0.282774	0.231782	0.222511	0.208604	0.162247	0.180789	0.190061	0.190061	0.208604	0.231782	0.148340	0.139069	0.148340	0.129798	0.152976	0.259596	0.273502	0.222511	0.194696	0.190061	0.152976	0.139069	0.139069	0.176154	0.157611	0.097348	0.092713	0.120526	0.092713	0.055628	0.092713	0.092713	0.064899	0.125162	0.185425	0.139069	0.139069	0.139069	0.060263	0.046356	0.064899	0.111255	0.176154	0.213239	0.217875	0.213239	0.213239	0.148340	0.166883	0.152976	0.139069	0.092713	0.125162	0.134433	0.180789	0.222511	0.231782	0.199332	0.157611	0.097348	0.055628	0.115891	0.148340
chr7	100101156	100101556	401_r5	0.0	.	0.102092	0.102092	0.068062	0.044240	0.047643	0.105495	0.153139	0.193976	0.272246	0.258634	0.200782	0.156542	0.180363	0.136123	0.251828	0.374339	0.398161	0.374339	0.408370	0.438997	0.370936	0.323293	0.326696	0.306277	0.159945	0.105495	0.095286	0.095286	0.098689	0.112301	0.187169	0.238216	0.228007	0.221200	0.241619	0.231410	0.234812	0.265440	0.296068	0.343711	0.377742	0.387951	0.421982	0.401564	0.353920	0.268843	0.234813	0.166751	0.170154	0.251828	0.323293	0.330099	0.462819	0.411773	0.330099	0.313083	0.336905	0.176960	0.200782	0.204185	0.136123	0.074868	0.102092	0.207588	0.265440	0.292665	0.367533	0.374339	0.245022	0.193976	0.204185	0.156542	0.136123	0.132720	0.163348	0.166751	0.204185	0.296068	0.336905	0.401564	0.391355	0.347114	0.275649	0.258634	0.166751	0.214394	0.275649	0.289262	0.316486	0.360727	0.343711	0.299471	0.330099	0.330099	0.309680	0.292665	0.340308	0.272247	0.272246	0.282455	0.302874	0.255231	0.272246	0.343711	0.374339	0.387951	0.418579	0.476431	0.384548	0.272246	0.241619	0.245022	0.217797	0.245022	0.340308	0.398160	0.415176	0.476431	0.496850	0.462819	0.479834	0.554702	0.602345	0.629570	0.609151	0.524074	0.432191	0.326696	0.401564	0.534284	0.639779	0.646585	0.643182	0.554702	0.510462	0.398160	0.493447	0.558105	0.541090	0.483237	0.473028	0.374339	0.343711	0.381145	0.347114	0.377742	0.381145	0.364130	0.374339	0.408370	0.432191	0.401563	0.435594	0.377742	0.449206	0.534284	0.653391	0.670407	0.677213	0.649988	0.609152	0.554702	0.534284	0.605748	0.561508	0.479834	0.418579	0.306277	0.187170	0.207588	0.210991	0.221200	0.258634	0.391354	0.561508	0.656794	0.595539	0.609151	0.507059	0.275650	0.183766	0.262037	0.221200	0.228007	0.258634	0.265440	0.275649	0.353920	0.401564	0.435594	0.449206	0.425385	0.381145	0.309680	0.251828	0.207588	0.200782	0.214394	0.173557	0.183766	0.171089	0.222416	0.239525	0.253212	0.222416	0.198463	0.184776	0.232681	0.253212	0.263477	0.260055	0.232681	0.212150	0.201885	0.205307	0.157402	0.201885	0.215572	0.242947	0.229260	0.263477	0.229259	0.181354	0.171089	0.164245	0.147136	0.102653	0.082123	0.037640	0.116340	0.136871	0.164245	0.195042	0.215572	0.198463	0.242947	0.246368	0.215572	0.191620	0.157402	0.201885	0.273742	0.284007	0.307960	0.280586	0.188198	0.112918	0.126606	0.116340	0.130027	0.085544	0.136871	0.266899	0.410613	0.479049	0.550906	0.554328	0.499580	0.407192	0.383239	0.383239	0.376396	0.321647	0.342178	0.369552	0.359287	0.325069	0.318225	0.284007	0.208729	0.205307	0.212151	0.201885	0.150558	0.167667	0.164245	0.164245	0.140293	0.232681	0.239525	0.212151	0.218994	0.239525	0.184776	0.181354	0.177933	0.153980	0.205307	0.222416	0.242947	0.277164	0.294273	0.266899	0.246368	0.256633	0.314804	0.301116	0.287429	0.349022	0.362709	0.383239	0.434566	0.448253	0.372974	0.338756	0.256633	0.191620	0.253212	0.342178	0.318225	0.400348	0.475627	0.417457	0.379817	0.431144	0.352443	0.342178	0.461940	0.516689	0.499580	0.561172	0.581702	0.595389	0.598811	0.687778	0.776744	0.804118	0.704886	0.612498	0.578280	0.424300	0.431144	0.441409	0.424300	0.331913	0.396926	0.311382	0.273742	0.301116	0.342178	0.253212	0.215572	0.195042	0.177933	0.160824	0.236103	0.270320	0.290851	0.318225	0.355865	0.366130	0.485893	0.513267	0.526954	0.513267	0.441409	0.372974	0.396926	0.393505	0.410613	0.448253	0.386661	0.366131	0.362709	0.301116	0.263477	0.229260	0.167667	0.116340	0.119762	0.119762	0.184776	0.270320	0.325069	0.335334	0.366130	0.307960	0.249790	0.212151	0.246368	0.246368	0.260055	0.253212	0.304538	0.335334	0.321647	0.396926	0.393505	0.314804	0.225838	0.222416	0.167667	0.136871	0.136871	0.167667	0.133449	0.085544	0.075279	0.106075	0.119762	0.183106	0.212297	0.191067	0.214951	0.230874	0.119417	0.082265	0.106149	0.071650	0.055728	0.090227	0.130032	0.148608	0.262718	0.289255	0.299870	0.323754	0.337022	0.275987	0.260065	0.265372	0.236181	0.244142	0.228220	0.270679	0.257411	0.236181	0.183106	0.161877	0.137993	0.140647	0.132686	0.175145	0.212297	0.241489	0.257411	0.302524	0.379482	0.400712	0.400712	0.440517	0.504207	0.461747	0.477669	0.413980	0.363559	0.358252	0.344984	0.313139	0.344983	0.342330	0.273333	0.289255	0.268026	0.241489	0.222912	0.214951	0.159223	0.140647	0.164530	0.196375	0.246796	0.252104	0.265372	0.283948	0.323753	0.305178	0.313139	0.331715	0.366213	0.307831	0.315792	0.299870	0.321100	0.315792	0.313139	0.244142	0.289255	0.270679	0.246796	0.347637	0.379482	0.379482	0.326407	0.323754	0.286602	0.352944	0.291909	0.291909	0.254757	0.201682	0.206990	0.233527	0.291909	0.337022	0.371521	0.315792	0.323753	0.406019	0.435210	0.408673	0.488284	0.496246	0.432556	0.427249	0.408673	0.360906	0.350291	0.313139	0.270679	0.310485	0.252104	0.246796	0.270679	0.326407	0.339676	0.352944	0.368867	0.358252	0.318446	0.318446	0.344983	0.347637	0.352944	0.406019	0.376828	0.339676	0.302524	0.321100	0.244142	0.206990	0.265372	0.323753	0.342330	0.344983	0.416634	0.387443	0.334368	0.275987	0.246796	0.193721	0.140647	0.127379	0.185760	0.291909	0.289255	0.315792	0.313139	0.252103	0.156569	0.286602	0.350291	0.392751	0.413980	0.469708	0.334369	0.289255	0.315792	0.268026	0.238835	0.249450	0.310485	0.289255	0.265372	0.244142	0.268026	0.244142	0.246796	0.265372	0.270679	0.294563	0.241488	0.177799	0.159223	0.124725	0.034498	0.010615	0.026537	0.063689	0.177799	0.297216	0.382136	0.400712	0.429902	0.326407	0.283948	0.230874	0.265372	0.291909	0.299870	0.286602	0.249450	0.214951	0.188414	0.270679	0.278641	0.302524	0.419287	0.421941	0.363560	0.187469	0.256687	0.343212	0.441272	0.421083	0.377821	0.429736	0.398010	0.282645	0.299949	0.346096	0.262456	0.265340	0.343211	0.386473	0.343212	0.360517	0.357632	0.325907	0.334559	0.340328	0.334559	0.340328	0.340328	0.268224	0.259572	0.196121	0.155743	0.126902	0.126902	0.170164	0.207657	0.187468	0.170164	0.158628	0.132670	0.121133	0.144207	0.216310	0.308602	0.273992	0.256688	0.328791	0.334559	0.346096	0.389357	0.395126	0.340327	0.308602	0.253803	0.282645	0.271108	0.299949	0.285529	0.219194	0.164396	0.161512	0.152859	0.121133	0.152859	0.152859	0.196121	0.149975	0.201889	0.224962	0.233614	0.196121	0.227846	0.193237	0.173048	0.268224	0.311486	0.305718	0.334559	0.360517	0.308602	0.288413	0.248035	0.265340	0.297065	0.276877	0.236498	0.294181	0.276877	0.256688	0.294181	0.346096	0.328791	0.323023	0.302833	0.291297	0.285529	0.328791	0.334559	0.383589	0.389357	0.461461	0.441272	0.481650	0.481650	0.452809	0.412431	0.449925	0.418199	0.406662	0.438388	0.429735	0.415315	0.395126	0.331675	0.308602	0.305718	0.294181	0.302834	0.351864	0.398010	0.432619	0.487418	0.516260	0.559521	0.634509	0.686423	0.689307	0.657582	0.571058	0.487418	0.461461	0.467229	0.504723	0.527796	0.536448	0.441272	0.395126	0.363401	0.363401	0.311486	0.288413	0.248035	0.213425	0.256688	0.227846	0.230730	0.178816	0.210541	0.181700	0.161512	0.207657	0.302833	0.334559	0.331675	0.377821	0.400894	0.354748	0.346096	0.337443	0.317254	0.302833	0.406663	0.377821	0.369169	0.412431	0.415315	0.334559	0.317254	0.383589	0.363401	0.317254	0.308602	0.348980	0.276877	0.230730	0.227846	0.233614	0.207657	0.248035	0.248035	0.268224	0.219194	0.207657	0.210541	0.285529	0.346096	0.389357	0.389357	0.314370	0.285529	0.210541	0.181700	0.181700	0.196121	0.152859	0.144207	0.115365	0.112481	0.155743	0.155743	0.175932	0.173048	0.147091	0.095176	0.913923	0.894734	0.803581	0.753207	0.674049	0.580497	0.501338	0.412585	0.367008	0.491743	0.628472	0.755606	0.851556	0.925917	0.897132	0.909126	0.873145	1.009872	1.045854	1.091431	1.079437	1.077038	1.009872	0.947506	0.882740	0.820372	0.829967	0.837163	0.820372	0.880341	0.964297	0.983485	0.923518	1.244950	1.537599	1.597568	1.731897	2.036537	1.907006	1.755884	1.938188	2.108499	2.019745	2.242829	2.122894	1.978969	1.923794	2.199653	2.182862	2.583453	2.938468	3.166349	3.444603	3.734852	3.914758	4.027500	4.025100	3.828404	3.559744	3.288684	3.029620	2.801738	2.523483	2.540276	2.468311	2.446724	2.597846	2.828124	3.034417	3.053607	3.161551	3.319870	3.351054	3.250304	3.490181	3.430211	3.221520	2.986443	2.823328	2.657815	2.552269	2.641023	2.820928	3.053607	3.288684	3.646099	3.626909	3.737252	3.737251	3.394230	3.175944	3.303077	3.228716	3.331861	4.013107	4.869459	5.531515	5.812167	6.097618	6.205562	5.761793	5.327621	5.248462	4.852667	4.387312	4.300957	4.130646	4.101861	4.101862	3.938746	3.828404	3.885973	3.957938	4.010708	4.070676	3.849993	3.775632	3.538154	3.283888	3.171147	3.480586	3.286285	3.075197	3.056007	3.130367	2.861708	2.768156	2.818529	2.732174	2.619434	2.384356	2.242829	2.060525	2.144481	1.998158	2.113298	1.990962	1.930992	1.556786	1.374484	1.089030	1.036258	0.959499	1.074638	1.029062	1.031459	1.261741	1.451243	1.619156	1.657535	1.820650	1.873422	1.787066	1.799061	2.067720	2.031740	1.962176	2.060526	2.019747	1.976568	1.971773	1.914201	1.794264	1.633546	1.484826	1.360089	1.218562	1.067442	1.057849	0.880340	0.839562	0.865948	0.933113	0.913923	0.964297	0.877942	0.734017	0.645263	0.626073	0.676447	0.710030	0.789188	0.933113	1.091430	1.141803	1.096227	1.036257	0.813176	0.506136	0.316635	0.331027	0.410186	0.434174	0.539718	0.599687	0.585295	0.472554	0.438971	0.398192	0.362211	0.647295	0.639589	0.739766	0.888747	0.963238	0.963237	1.012042	1.042865	0.811687	0.721786	0.734629	0.893884	0.901590	1.091669	1.168726	1.268905	1.179001	1.217532	1.261200	1.279179	1.204687	1.271472	1.145609	1.053140	1.014611	1.042864	0.934982	1.012040	0.994062	0.996630	0.976082	0.994061	1.042866	1.166159	1.240650	1.381924	1.577140	1.695296	1.762083	1.831434	2.024082	2.175630	2.298926	2.445336	2.560926	2.450475	2.506984	2.684220	2.917966	3.120889	3.490771	3.544712	3.729653	3.685986	3.606359	3.418848	3.519026	3.321241	3.185104	3.010437	2.905122	2.666238	2.635416	2.722750	2.830631	2.979613	3.177397	3.146573	3.167123	3.115750	3.013004	2.802377	2.709907	2.607162	2.571200	2.453044	2.414513	2.486436	2.499279	2.506986	2.745869	2.781829	2.951358	2.912829	3.102906	3.126024	3.426556	3.300691	3.411141	3.467653	3.310965	2.979613	3.010437	3.172261	3.989084	4.787930	5.640716	6.357363	6.516618	6.305989	6.303423	5.895009	5.278538	4.924066	4.402635	3.765614	3.511319	3.511320	3.480496	3.174827	3.177395	3.406007	3.680849	3.750202	3.963398	3.788731	3.382889	2.943650	2.733023	2.581474	2.591749	2.689356	2.828064	3.030986	3.179965	3.105476	3.077222	2.951357	2.802377	2.609730	2.584043	2.391395	2.219298	1.982984	1.772355	1.741533	1.777492	1.767219	1.813452	1.749238	1.661904	1.636219	1.425590	1.304864	1.227804	1.168727	1.317709	1.633648	1.767219	2.021513	2.126827	1.998395	1.890510	1.965003	2.060043	2.060044	1.995829	1.900787	1.710709	1.441002	1.435866	1.528334	1.533472	1.587416	1.589983	1.523199	1.325414	1.155883	1.017178	0.906727	0.786001	0.811688	0.850217	0.888746	0.906727	0.950393	0.899021	0.824531	0.793707	0.827099	0.711511	0.672982	0.752609	0.755177	0.742334	0.850217	0.803982	0.765452	0.711511	0.647295	0.567668	0.626746	0.539413	0.616471	0.675550	0.595922	0.431530	0.477765	0.362177	0.287686	0.510252	0.483514	0.494655	0.516937	0.592695	0.574869	0.621661	0.695191	0.659540	0.692962	0.766492	0.815512	0.793230	0.873445	0.929149	1.089577	1.145282	1.180930	1.292342	1.238865	1.036102	0.895726	0.871216	0.779861	0.762036	0.795459	0.886814	0.846707	0.815512	0.755351	0.759808	0.806599	0.893498	0.940289	1.154194	1.236638	1.312397	1.479508	1.528527	1.392610	1.299027	1.270061	1.178705	1.276745	1.368101	1.461684	1.512931	1.510704	1.519615	1.459455	1.437173	1.307939	1.256692	1.176475	1.187615	1.225497	1.330219	1.397067	1.274516	1.327994	1.256692	1.109630	1.033872	1.065066	0.995994	1.027189	1.158650	1.172018	1.254461	1.218813	1.192073	1.067296	1.154193	1.180934	1.227725	1.261148	1.428260	1.437174	1.397067	1.327995	1.238864	1.223269	1.247778	1.276743	1.370330	1.434945	1.432716	1.345819	1.258918	1.212129	1.203214	1.229952	1.290113	1.368100	1.528529	1.764716	2.047693	2.239315	2.290565	2.352953	2.321759	2.259370	2.172470	2.393060	2.373006	2.263826	1.994217	1.907318	1.617657	1.452771	1.588690	1.717923	1.717926	1.749119	1.880581	1.820421	1.771399	1.717924	1.746890	1.617655	1.626568	1.604286	1.644394	1.691184	1.688957	1.532984	1.557494	1.564178	1.586461	1.680044	1.807050	1.900634	1.827105	1.675587	1.704553	1.528530	1.229950	1.185389	1.080664	0.835566	0.804371	0.866760	0.748667	0.726385	0.741982	0.728613	0.813284	1.049471	1.374784	1.702325	1.766944	1.778084	1.688956	1.461684	1.154194	1.254462	1.189845	1.134142	1.082894	1.140826	0.987082	0.889042	0.784318	0.779861	0.733070	0.784318	0.762036	0.975941	1.060612	1.002678	0.915780	0.911324	0.804371	0.675137	0.679594	0.628345	0.548131	0.472373	0.514709	0.528077	0.583782	0.608292	0.606064	0.465689	0.405528	0.365421	0.383246	0.365421	0.403300	0.425581	0.381018	0.309716	0.300804	0.325314	0.296347	0.291891	0.294119	0.260696	0.285207	0.309717	0.797329	0.839050	0.806600	0.704616	0.639717	0.672167	0.560911	0.658260	0.713887	0.783422	0.894677	1.075467	1.015205	1.098645	1.010570	0.890041	0.848321	0.927126	0.871499	0.792693	0.894677	1.010569	1.075468	1.177447	1.260892	1.288704	1.200627	1.103281	0.954941	1.043020	0.913220	0.922491	0.885406	1.029112	1.001298	0.992027	1.214534	1.242348	1.084741	1.084737	1.140365	0.982755	1.237714	1.460223	1.664191	1.705911	1.733725	1.552936	1.492673	1.339696	1.529757	1.529758	1.460225	1.432410	1.543664	1.539030	1.548300	1.886704	1.844981	1.654920	1.464860	1.270164	0.922492	0.890041	0.996662	0.996662	1.084739	1.335062	1.673462	1.603926	1.543665	1.585382	1.335061	1.038381	1.029112	1.052289	1.061560	1.246984	1.237713	1.311885	1.474131	1.423139	1.177449	1.260892	1.344334	1.200628	1.168179	1.233076	1.121823	0.931762	0.931762	0.968847	1.029113	1.140364	1.497309	1.761538	1.965508	2.155568	2.331724	2.350266	2.484697	2.484699	2.405894	2.354901	2.276095	2.086032	2.039677	1.984051	1.752269	1.566843	1.418503	1.293342	1.353605	1.520486	1.654919	1.928422	2.072127	1.905244	1.923788	1.872796	1.701276	1.696641	1.659558	1.608563	1.571476	1.488037	1.311884	1.483402	1.362876	1.381419	1.386054	1.432412	1.399961	1.381418	1.376783	1.376783	1.260892	1.200627	1.121823	0.899313	0.676802	0.593361	0.472834	0.486741	0.519191	0.732430	0.903948	1.094010	1.182086	1.437047	1.427774	1.539029	1.321156	1.251622	1.246986	1.460224	1.376780	1.307250	1.367510	1.195993	0.927126	0.903948	1.112550	1.177452	1.200627	1.149638	1.168179	1.038384	1.066196	0.941034	0.890041	0.848321	0.839050	0.639717	0.565547	0.523826	0.426478	0.407935	0.366214	0.412571	0.403300	0.366214	0.370850	0.435749	0.468199	0.440385	0.366215	0.282774	0.217875	0.180789	0.227146	0.305952	0.343036	0.426478	0.445021	0.426478	0.435749	0.389393	0.282774	0.208604
chr20	32702925	32703325	401_r6	0.0	.	0.068062	0.102092	0.122511	0.136123	0.098689	0.068062	0.034031	0.013612	0.003403	0.054449	0.098689	0.102092	0.129317	0.166751	0.210991	0.231409	0.272246	0.248425	0.238216	0.142929	0.112301	0.068062	0.071465	0.129317	0.170154	0.136123	0.139526	0.163348	0.105495	0.149735	0.176960	0.228006	0.279053	0.323293	0.306277	0.299471	0.289262	0.245022	0.190573	0.136123	0.170154	0.142929	0.163348	0.173557	0.238216	0.272246	0.268843	0.231410	0.228007	0.183766	0.102092	0.102092	0.102092	0.074868	0.051046	0.095286	0.112301	0.102092	0.105495	0.170154	0.159945	0.146332	0.193976	0.258634	0.193976	0.193976	0.238216	0.197379	0.183766	0.258634	0.319889	0.272246	0.343711	0.313083	0.299471	0.217797	0.231410	0.149735	0.163348	0.136123	0.204185	0.176960	0.207588	0.268843	0.272246	0.285859	0.357324	0.381145	0.343711	0.398161	0.340308	0.411773	0.435594	0.466222	0.588733	0.609151	0.660197	0.728259	0.677213	0.551299	0.615957	0.530881	0.490043	0.619360	0.646585	0.718050	0.799724	0.789514	0.779305	0.762289	0.619360	0.527478	0.456013	0.415176	0.425385	0.459416	0.421982	0.449206	0.370936	0.302874	0.231409	0.170154	0.112301	0.129317	0.122511	0.146332	0.190573	0.224603	0.282456	0.245022	0.228006	0.231410	0.275649	0.217797	0.245022	0.258634	0.224603	0.146332	0.122511	0.149735	0.129317	0.153139	0.197379	0.238216	0.176960	0.156542	0.122511	0.108898	0.064659	0.068062	0.068062	0.064659	0.034031	0.003403	0.000000	0.027225	0.081674	0.153139	0.187169	0.204185	0.176960	0.122511	0.057852	0.078271	0.068062	0.088480	0.102092	0.102092	0.098689	0.108898	0.119107	0.136123	0.129317	0.105495	0.105495	0.129317	0.136123	0.166751	0.163348	0.159945	0.105495	0.105495	0.132720	0.115704	0.105495	0.136123	0.098689	0.047643	0.068062	0.064659	0.040837	0.068062	0.061255	0.034031	0.034031	0.027225	0.010209	0.034031	0.064659	0.078271	0.205307	0.157402	0.136871	0.112918	0.068435	0.034218	0.068436	0.088966	0.102653	0.106075	0.102653	0.068436	0.051327	0.119762	0.171089	0.171089	0.171089	0.229260	0.153980	0.082123	0.085544	0.102653	0.041061	0.065014	0.068436	0.051327	0.065014	0.102653	0.088966	0.191620	0.239525	0.208729	0.171089	0.153980	0.047905	0.020531	0.051327	0.102653	0.130027	0.147136	0.171089	0.153980	0.126606	0.143715	0.181354	0.177933	0.171089	0.147136	0.102653	0.047905	0.044483	0.102653	0.164245	0.188198	0.256633	0.246368	0.239525	0.177933	0.167667	0.153980	0.160824	0.136871	0.136871	0.177933	0.270320	0.280586	0.287429	0.314804	0.307960	0.242947	0.229260	0.212151	0.198463	0.164245	0.102653	0.102653	0.116340	0.143715	0.177933	0.205307	0.201885	0.215572	0.229260	0.232681	0.277164	0.328491	0.321647	0.280586	0.301116	0.284007	0.232681	0.311382	0.516689	0.554328	0.588546	0.609076	0.626186	0.489314	0.479049	0.461940	0.482471	0.410613	0.479049	0.465362	0.472205	0.591967	0.554328	0.475627	0.455096	0.461940	0.362709	0.362709	0.427722	0.496158	0.451675	0.434566	0.458518	0.407192	0.314804	0.266899	0.273742	0.249790	0.181354	0.171089	0.198463	0.147136	0.143715	0.133449	0.130027	0.099231	0.102653	0.164245	0.239525	0.222416	0.236103	0.273742	0.253212	0.177933	0.222416	0.205307	0.143715	0.102653	0.119762	0.075279	0.068436	0.061592	0.071857	0.078701	0.082123	0.136871	0.136871	0.133449	0.136871	0.123184	0.068436	0.068436	0.034218	0.000000	0.000000	0.000000	0.000000	0.010265	0.044483	0.112919	0.136871	0.136871	0.126606	0.092388	0.023952	0.020531	0.068436	0.068436	0.068436	0.068436	0.106075	0.068436	0.068436	0.099231	0.126606	0.078701	0.092388	0.140293	0.157402	0.147136	0.136871	0.130027	0.102653	0.116340	0.102653	0.126606	0.153980	0.195042	0.181354	0.205307	0.181354	0.136871	0.095810	0.061592	0.041061	0.075279	0.100841	0.132686	0.095534	0.084919	0.079612	0.061036	0.026537	0.026537	0.015922	0.018576	0.026537	0.037152	0.053074	0.066343	0.063689	0.079612	0.095534	0.079612	0.079612	0.103495	0.082265	0.092880	0.116764	0.119417	0.079612	0.090227	0.074304	0.068997	0.053074	0.071650	0.066343	0.076958	0.079612	0.079612	0.061036	0.074304	0.074304	0.079612	0.079612	0.079612	0.095534	0.108803	0.175145	0.185760	0.206990	0.175145	0.161877	0.116764	0.106149	0.084919	0.106149	0.100841	0.061036	0.106149	0.114110	0.106149	0.079612	0.074304	0.076958	0.071650	0.079612	0.103495	0.103495	0.055728	0.063689	0.053074	0.055728	0.063689	0.095534	0.098188	0.140647	0.159223	0.177799	0.201682	0.254757	0.262718	0.238835	0.209644	0.153916	0.087573	0.042460	0.050421	0.103495	0.156569	0.164530	0.201682	0.238835	0.238835	0.228220	0.260065	0.249450	0.196375	0.161877	0.143301	0.122071	0.127379	0.151262	0.132686	0.135340	0.151262	0.130032	0.127379	0.156569	0.169838	0.164530	0.145955	0.111456	0.124725	0.095534	0.114110	0.132686	0.185760	0.196375	0.204336	0.164530	0.132686	0.095534	0.082265	0.180453	0.201683	0.238835	0.238835	0.209644	0.111456	0.090227	0.053074	0.068997	0.140647	0.145955	0.159223	0.159223	0.151262	0.071650	0.047767	0.034498	0.053074	0.029191	0.026537	0.026537	0.037152	0.053074	0.053074	0.053074	0.114110	0.151262	0.132686	0.132686	0.135340	0.116764	0.068997	0.053074	0.066343	0.103495	0.084919	0.092880	0.106149	0.111456	0.079612	0.071650	0.066343	0.053074	0.034498	0.026537	0.042460	0.053074	0.053074	0.079612	0.079612	0.047767	0.026537	0.029191	0.026537	0.026537	0.031845	0.053074	0.050421	0.090227	0.132686	0.127379	0.127379	0.132686	0.076958	0.079612	0.095534	0.092880	0.130032	0.137993	0.106149	0.090227	0.137993	0.108803	0.137993	0.169838	0.185760	0.119418	0.116764	0.087573	0.055728	0.053074	0.053074	0.028841	0.017305	0.028841	0.063451	0.129786	0.152859	0.158628	0.155743	0.138438	0.074987	0.080756	0.095176	0.103829	0.103829	0.141323	0.144207	0.152859	0.170164	0.184584	0.161512	0.164396	0.161512	0.147091	0.115365	0.129786	0.121133	0.080756	0.057683	0.077872	0.077872	0.106713	0.115365	0.135554	0.126902	0.173048	0.204773	0.210541	0.210541	0.210541	0.149975	0.063451	0.072103	0.060567	0.098060	0.086524	0.112481	0.100944	0.121133	0.121133	0.144207	0.118249	0.106713	0.077872	0.028841	0.020189	0.031725	0.074987	0.100945	0.144207	0.135554	0.141323	0.100944	0.141323	0.147091	0.230730	0.242267	0.302833	0.271108	0.236499	0.227846	0.250919	0.213425	0.178816	0.164396	0.086524	0.098060	0.103829	0.161512	0.190353	0.250919	0.253803	0.337443	0.328791	0.314370	0.288413	0.250919	0.184584	0.144207	0.187468	0.173048	0.193237	0.181700	0.222078	0.222078	0.219194	0.181700	0.152859	0.144207	0.149975	0.199005	0.245151	0.279761	0.256688	0.273992	0.273992	0.248035	0.314370	0.484534	0.472997	0.447040	0.507607	0.547985	0.421083	0.409547	0.400894	0.343212	0.245151	0.222078	0.201889	0.227846	0.239383	0.216309	0.210541	0.173048	0.132670	0.089408	0.060567	0.077871	0.115365	0.089408	0.106713	0.158628	0.167280	0.144207	0.152859	0.152859	0.100944	0.043262	0.066335	0.077872	0.077872	0.100944	0.144207	0.132670	0.144207	0.149975	0.129786	0.086524	0.066335	0.057683	0.057683	0.066335	0.103829	0.109597	0.112481	0.089408	0.077872	0.040378	0.028841	0.008652	0.028841	0.060567	0.086524	0.106713	0.109597	0.086524	0.083640	0.100944	0.118249	0.138439	0.170164	0.144207	0.100944	0.072103	0.063451	0.046146	0.057683	0.057683	0.095176	0.132670	0.129786	0.115365	0.115365	0.069219	0.011537	0.017305	0.034610	0.069219	0.086524	0.089408	0.135554	0.152859	0.132670	0.144207	0.141323	0.077871	0.043262	0.028841	0.000000	0.028841	0.160716	0.184703	0.251869	0.206292	0.158317	0.182305	0.163115	0.103146	0.119937	0.112741	0.100747	0.112741	0.093551	0.074361	0.117538	0.129532	0.146324	0.153520	0.242273	0.266261	0.285451	0.321432	0.333426	0.323831	0.273457	0.280653	0.227881	0.208691	0.175108	0.223083	0.184703	0.189501	0.261464	0.239875	0.191900	0.275856	0.357413	0.352616	0.429376	0.503737	0.453363	0.374205	0.331027	0.275856	0.314236	0.362211	0.381401	0.400591	0.587694	0.549313	0.537320	0.570902	0.760403	0.606884	0.563706	0.573301	0.654859	0.597288	0.611681	0.714827	0.743612	0.688441	0.590092	0.587693	0.549313	0.554111	0.566105	0.674049	0.798783	0.933113	0.921120	0.947506	0.875544	0.863550	0.882740	0.978688	0.925917	1.009871	0.887537	0.710030	0.609282	0.614080	0.614080	0.645263	0.801182	0.791587	0.829967	0.746011	0.880341	0.801182	0.863550	1.014669	1.110619	1.077039	1.110618	1.146600	1.175387	1.247350	1.316912	1.309715	1.254546	1.117816	0.966695	0.834765	0.959500	1.129809	1.149001	1.276132	1.410464	1.240152	1.055450	0.949904	0.801182	0.707631	0.666852	0.722023	0.777195	0.834765	0.803581	0.889936	0.897132	0.846758	0.786790	0.700435	0.561307	0.448566	0.438971	0.402990	0.436572	0.462958	0.438971	0.417382	0.379002	0.331027	0.323831	0.304641	0.278255	0.326230	0.304641	0.275856	0.285451	0.297445	0.227881	0.227881	0.194299	0.235077	0.247071	0.283052	0.304641	0.379002	0.297445	0.266261	0.249470	0.266261	0.256666	0.323831	0.333426	0.338224	0.307040	0.350217	0.302242	0.275856	0.328628	0.321432	0.203893	0.179906	0.184704	0.134330	0.112741	0.143925	0.143925	0.122336	0.141526	0.218286	0.215887	0.199096	0.184704	0.127134	0.038380	0.038380	0.076760	0.119937	0.143925	0.136729	0.112741	0.146324	0.134330	0.131931	0.184704	0.189501	0.136728	0.122336	0.124735	0.103146	0.115140	0.110342	0.131931	0.146324	0.160716	0.143925	0.274843	0.315942	0.246589	0.223471	0.184942	0.154118	0.120726	0.095039	0.107883	0.105314	0.131000	0.136138	0.151549	0.159255	0.172098	0.169530	0.182373	0.182373	0.143844	0.125863	0.092471	0.061647	0.087333	0.151550	0.197785	0.226040	0.321079	0.367314	0.390432	0.439236	0.413549	0.354471	0.282549	0.228608	0.244020	0.318510	0.295392	0.274843	0.241451	0.166961	0.120726	0.146412	0.169530	0.200353	0.328785	0.377589	0.439236	0.536844	0.603629	0.570236	0.554824	0.477766	0.367314	0.290255	0.256863	0.244020	0.297961	0.400707	0.534275	0.603628	0.724354	0.847648	0.929845	0.909296	0.868197	0.891315	0.811688	0.706374	0.655001	0.721785	0.637021	0.693531	0.857923	0.904158	0.814256	0.778295	0.734629	0.652432	0.639589	0.621609	0.714080	0.678119	0.714080	0.698668	0.742335	0.770590	0.934982	0.899021	0.999199	1.004336	0.929845	0.991491	0.973513	0.929845	1.006904	1.122492	1.004335	1.104513	1.181572	1.274041	1.302297	1.335688	1.263765	1.171297	1.250925	1.271472	1.258630	1.307434	1.474393	1.250922	1.125059	1.117356	1.027454	0.834805	0.819393	0.906727	0.837374	0.832236	0.857923	0.814256	0.696099	0.665275	0.703805	0.683256	0.690962	0.685825	0.670413	0.516295	0.454648	0.529138	0.490609	0.457217	0.544550	0.585648	0.477765	0.503452	0.595923	0.529138	0.444373	0.413550	0.357040	0.220903	0.184941	0.154118	0.120726	0.125863	0.156687	0.220903	0.238883	0.282549	0.305667	0.331353	0.321079	0.377589	0.351902	0.267137	0.215765	0.151549	0.125863	0.151549	0.169530	0.169530	0.177235	0.146412	0.110451	0.095039	0.087333	0.077059	0.084765	0.107882	0.115589	0.161824	0.179804	0.177236	0.143844	0.115589	0.048804	0.043667	0.030824	0.033392	0.069353	0.105314	0.115589	0.143844	0.146412	0.133569	0.110451	0.105314	0.087333	0.077059	0.079628	0.107883	0.095039	0.084765	0.128432	0.110451	0.087334	0.077059	0.069353	0.025686	0.091355	0.118094	0.113637	0.069073	0.075758	0.075758	0.080214	0.098040	0.111409	0.095812	0.118094	0.131463	0.115865	0.144831	0.169341	0.220589	0.204992	0.189395	0.200536	0.238415	0.200536	0.196080	0.231730	0.213905	0.196080	0.184939	0.178254	0.187167	0.162657	0.124778	0.120322	0.122550	0.113637	0.124778	0.140375	0.216133	0.294119	0.334226	0.376562	0.367649	0.285206	0.227274	0.169342	0.124778	0.153744	0.176026	0.144832	0.155972	0.144831	0.153744	0.236187	0.269609	0.271837	0.280750	0.298576	0.278522	0.298576	0.271837	0.291891	0.287435	0.231730	0.285206	0.407756	0.454548	0.541447	0.559272	0.539219	0.530306	0.548131	0.461232	0.476830	0.472373	0.421125	0.385475	0.389931	0.412212	0.412212	0.445635	0.532534	0.525849	0.534762	0.603835	0.568185	0.514709	0.492427	0.407756	0.311945	0.296348	0.276294	0.291891	0.318629	0.303032	0.354280	0.376562	0.378790	0.372105	0.412212	0.387702	0.387703	0.432266	0.450091	0.414441	0.441179	0.389931	0.349823	0.352052	0.445635	0.454548	0.505796	0.528077	0.525849	0.472373	0.372105	0.296348	0.249555	0.249556	0.178254	0.249556	0.318629	0.311945	0.280750	0.314173	0.251784	0.193851	0.202764	0.218361	0.191623	0.202764	0.173798	0.180482	0.138147	0.111409	0.098040	0.127006	0.080214	0.095812	0.133691	0.138147	0.115865	0.127006	0.113637	0.111409	0.086899	0.089127	0.082442	0.118094	0.129235	0.138147	0.167113	0.169341	0.131463	0.133691	0.158200	0.149288	0.155972	0.142603	0.095812	0.080214	0.053476	0.066845	0.118094	0.131463	0.127006	0.162657	0.155972	0.120322	0.111409	0.095812	0.046792	0.040107	0.028966	0.037879	0.060161	0.066845	0.104724	0.111409	0.127006	0.155972	0.155972	0.100268	0.089127	0.069073	0.028966	0.024510	0.044563	0.049020	0.060161	0.086899	0.086899	0.066845	0.069073	0.062389	0.024510	0.026738	0.044563	0.046792	0.044563	0.044563	0.060161	0.055704	0.092713	0.069534	0.055628	0.092713	0.092713	0.092713	0.092713	0.050992	0.046356	0.046356	0.083441	0.092713	0.078806	0.046356	0.083441	0.134433	0.199332	0.278138	0.278138	0.268867	0.264231	0.222511	0.185425	0.185425	0.157611	0.129798	0.134433	0.101984	0.157611	0.259595	0.315223	0.278138	0.305952	0.254960	0.157611	0.074170	0.180790	0.278138	0.278138	0.319858	0.296680	0.190061	0.060263	0.069534	0.050992	0.050992	0.111255	0.148340	0.208604	0.194696	0.296681	0.394028	0.435749	0.370850	0.380121	0.315223	0.227146	0.203968	0.222510	0.352308	0.389393	0.421842	0.417207	0.380122	0.236417	0.203968	0.166883	0.278138	0.305952	0.366214	0.319858	0.315223	0.329130	0.370850	0.445021	0.463563	0.449656	0.273502	0.259596	0.162247	0.185425	0.166883	0.185425	0.227146	0.241053	0.259596	0.250324	0.287409	0.310587	0.361579	0.509919	0.639717	0.676802	0.565547	0.491377	0.296680	0.185425	0.185425	0.287409	0.343036	0.398664	0.477470	0.426478	0.329130	0.329130	0.338401	0.227146	0.185425	0.222511	0.176154	0.152976	0.213239	0.231782	0.250324	0.278138	0.287409	0.268867	0.278138	0.208604	0.139069	0.074170	0.027814	0.060263	0.111255	0.139069	0.157611	0.190061	0.171518	0.120526	0.106620	0.134433	0.166883	0.185425	0.185425	0.199332	0.171518	0.125162	0.139069	0.268867	0.296680	0.278138	0.282774	0.231782	0.101984	0.055628	0.092713	0.069534	0.046356	0.046356	0.069534	0.046356	0.083441	0.092713	0.106619	0.171518	0.185425	0.148340	0.139069	0.125162	0.032449	0.046356	0.046356	0.069534	0.134433	0.199332	0.231782	0.231782	0.208604	0.157611	0.166883	0.166883	0.185425	0.185425	0.171518	0.092713	0.018543	0.000000	0.000000	0.009271	0.046356	0.046356	0.046356	0.097348	0.143705	0.139069	0.139069	0.139069	0.101984	0.078806	0.046356	0.046356	0.046356	0.032449	0.000000	0.000000	0.000000	0.000000	0.000000	0.000000	0.000000
chr3	48188206	48188606	401_r7	0.0	.	0.234813	0.166751	0.136123	0.132720	0.146332	0.173557	0.170154	0.190573	0.183766	0.163348	0.074868	0.068062	0.047643	0.034031	0.030628	0.081674	0.122511	0.136123	0.163348	0.142929	0.122511	0.108898	0.129317	0.132720	0.163348	0.136123	0.108898	0.074868	0.044240	0.037434	0.064659	0.091883	0.102092	0.136123	0.146332	0.173557	0.146332	0.163348	0.193976	0.197379	0.170154	0.248425	0.245022	0.210991	0.190573	0.204185	0.136123	0.187169	0.173557	0.200782	0.190573	0.200782	0.187170	0.200782	0.187170	0.173557	0.176960	0.190573	0.190573	0.224604	0.231410	0.231410	0.248425	0.279052	0.251828	0.255231	0.367533	0.299471	0.306277	0.272246	0.268843	0.234813	0.214394	0.228007	0.251828	0.255231	0.210991	0.272246	0.262037	0.316486	0.387951	0.387951	0.374339	0.415176	0.418579	0.381145	0.340308	0.367533	0.326696	0.330099	0.309680	0.323293	0.251828	0.268843	0.265440	0.438997	0.639779	0.745274	0.758886	0.745274	0.639779	0.537687	0.510462	0.500253	0.462819	0.391354	0.347114	0.347114	0.323293	0.357324	0.384548	0.370936	0.438997	0.527478	0.544493	0.571718	0.609151	0.534283	0.408370	0.367533	0.319889	0.292665	0.275649	0.336905	0.435594	0.558105	0.629570	0.718050	0.765693	0.738468	0.748677	0.755483	0.677213	0.561509	0.558105	0.459416	0.309680	0.248425	0.275649	0.197379	0.112301	0.102092	0.200782	0.292665	0.309680	0.340308	0.384548	0.428788	0.326696	0.316486	0.330099	0.296068	0.149735	0.136123	0.088480	0.044240	0.044240	0.108898	0.193976	0.204185	0.228007	0.275649	0.268843	0.200782	0.228007	0.245022	0.224603	0.159945	0.132720	0.170154	0.221200	0.207588	0.272246	0.255231	0.228007	0.190573	0.214394	0.319890	0.377742	0.360727	0.340308	0.292665	0.122511	0.064659	0.034031	0.000000	0.000000	0.000000	0.010209	0.057852	0.091883	0.102092	0.139526	0.163348	0.159945	0.146332	0.156542	0.132720	0.098689	0.064659	0.218994	0.242947	0.273742	0.263477	0.208729	0.123184	0.116340	0.068436	0.068436	0.082123	0.150558	0.116340	0.102653	0.102653	0.088966	0.020531	0.010265	0.041061	0.068436	0.068436	0.068436	0.065014	0.126606	0.102653	0.130027	0.171089	0.195042	0.174511	0.201885	0.177933	0.171089	0.140293	0.085544	0.106075	0.102653	0.068436	0.068436	0.078701	0.085544	0.157402	0.171089	0.171089	0.157402	0.126606	0.116340	0.150558	0.198463	0.212151	0.232681	0.205307	0.157402	0.116340	0.191620	0.198463	0.222416	0.239525	0.253212	0.164245	0.143715	0.085544	0.068436	0.047905	0.034218	0.000000	0.000000	0.010265	0.085544	0.164245	0.188198	0.208729	0.229260	0.181354	0.143715	0.119762	0.126606	0.164245	0.174511	0.136871	0.136871	0.157402	0.174511	0.242946	0.277164	0.311382	0.301116	0.287429	0.270321	0.266899	0.260055	0.232681	0.160824	0.075279	0.071857	0.071857	0.071857	0.150558	0.174511	0.201885	0.198463	0.355865	0.376396	0.424300	0.379818	0.386661	0.338756	0.359287	0.362709	0.427722	0.468784	0.420879	0.345600	0.321647	0.314804	0.253212	0.266899	0.328491	0.331913	0.359287	0.403770	0.407192	0.379818	0.379818	0.342178	0.372974	0.345600	0.414035	0.414035	0.393505	0.331913	0.321647	0.218994	0.205307	0.239525	0.225838	0.174511	0.167667	0.195042	0.181354	0.201885	0.239525	0.201885	0.130027	0.071857	0.088966	0.116340	0.140293	0.242946	0.270320	0.266899	0.260056	0.287429	0.242947	0.239525	0.195042	0.136871	0.119762	0.065014	0.078701	0.106075	0.136871	0.126606	0.133449	0.092388	0.065014	0.047905	0.058170	0.068436	0.116340	0.201885	0.260055	0.225838	0.239525	0.225838	0.140293	0.068436	0.068436	0.034218	0.017109	0.034218	0.034218	0.051327	0.068436	0.051327	0.037640	0.068436	0.109497	0.109497	0.136871	0.133449	0.102653	0.065014	0.130027	0.109497	0.160824	0.171089	0.205307	0.171089	0.164245	0.143715	0.136871	0.053074	0.050421	0.037152	0.079612	0.082265	0.106149	0.114110	0.108803	0.053074	0.087573	0.098188	0.098188	0.079612	0.108803	0.095534	0.082265	0.124725	0.132686	0.114110	0.127379	0.145955	0.124725	0.167184	0.214951	0.222912	0.204336	0.209643	0.209643	0.172492	0.145955	0.143301	0.127379	0.114110	0.108803	0.151262	0.196375	0.249450	0.252104	0.260065	0.238835	0.214951	0.175145	0.161877	0.175145	0.164530	0.185760	0.204336	0.183106	0.172492	0.143301	0.098188	0.068997	0.079612	0.082265	0.159223	0.238835	0.273333	0.339676	0.358252	0.358252	0.302524	0.246796	0.209644	0.281294	0.257411	0.305178	0.398058	0.382136	0.318446	0.310485	0.249450	0.159223	0.145955	0.100841	0.066343	0.063689	0.116764	0.196375	0.254757	0.254757	0.297216	0.302524	0.265372	0.268026	0.334368	0.305178	0.252104	0.238835	0.185760	0.188414	0.217605	0.260065	0.305178	0.355598	0.323754	0.268026	0.270679	0.236181	0.257411	0.244142	0.283948	0.352944	0.533398	0.536051	0.626278	0.628931	0.567896	0.398058	0.384789	0.347637	0.387443	0.456439	0.472362	0.435210	0.432556	0.371521	0.289255	0.297216	0.350291	0.368867	0.413980	0.437863	0.429902	0.395404	0.392751	0.416634	0.432556	0.384789	0.400712	0.390097	0.411326	0.440517	0.472362	0.429902	0.360906	0.323754	0.291909	0.302524	0.374174	0.395404	0.363560	0.283948	0.241489	0.188414	0.183106	0.191068	0.270679	0.291909	0.299870	0.268026	0.268026	0.225566	0.206990	0.236181	0.294563	0.257411	0.214951	0.196375	0.130032	0.084919	0.079612	0.079612	0.084919	0.100842	0.127379	0.148608	0.175145	0.191068	0.233527	0.283948	0.313139	0.318446	0.307831	0.289255	0.265372	0.246796	0.318446	0.344983	0.294563	0.244142	0.193721	0.095534	0.114110	0.130032	0.148608	0.159223	0.164530	0.191067	0.199029	0.169838	0.159223	0.193721	0.124725	0.116764	0.132686	0.132686	0.100841	0.106149	0.106149	0.103495	0.207657	0.155743	0.121133	0.124018	0.086524	0.074987	0.051914	0.072103	0.069219	0.057683	0.057683	0.051914	0.037494	0.074987	0.115365	0.115365	0.115365	0.092292	0.066335	0.049030	0.057683	0.086524	0.175932	0.175932	0.190353	0.201889	0.199005	0.161512	0.161512	0.184584	0.173048	0.147091	0.121133	0.098060	0.040378	0.057683	0.103829	0.118249	0.129786	0.167280	0.144207	0.121134	0.106713	0.100944	0.086524	0.100945	0.121133	0.095176	0.121134	0.129786	0.129786	0.086524	0.098060	0.086524	0.135554	0.248035	0.294181	0.317254	0.320138	0.259572	0.155743	0.126902	0.147091	0.164396	0.207657	0.233614	0.242267	0.187469	0.149975	0.112481	0.149975	0.204773	0.259572	0.288413	0.323023	0.354748	0.305718	0.288413	0.262456	0.219194	0.124018	0.126902	0.126902	0.167280	0.276876	0.308602	0.285529	0.262456	0.288413	0.227846	0.184584	0.196121	0.268224	0.279761	0.294181	0.343212	0.348980	0.282645	0.250919	0.265340	0.282645	0.291297	0.308602	0.337443	0.314370	0.320138	0.317254	0.331675	0.308602	0.323022	0.323023	0.351864	0.383589	0.444156	0.447040	0.418199	0.415315	0.383589	0.380705	0.357632	0.369169	0.369169	0.343211	0.340328	0.406662	0.478766	0.507607	0.539333	0.461461	0.464345	0.423967	0.426851	0.403778	0.389357	0.285529	0.210542	0.135554	0.144207	0.149975	0.144207	0.167280	0.175932	0.173048	0.173048	0.187469	0.262456	0.323022	0.297065	0.314370	0.343212	0.250919	0.236498	0.288413	0.285529	0.219194	0.193237	0.173048	0.106713	0.083640	0.126902	0.184584	0.167280	0.173048	0.207657	0.190353	0.126902	0.138439	0.184584	0.173048	0.207657	0.308602	0.328791	0.297065	0.262456	0.222078	0.152859	0.112481	0.124018	0.129786	0.141323	0.144207	0.126902	0.118249	0.129786	0.092292	0.098060	0.106713	0.089408	0.109597	0.115365	0.074987	0.057683	0.060567	0.034610	0.066335	0.129786	0.144207	0.184584	0.173048	0.135554	0.302242	0.290248	0.239875	0.194298	0.215887	0.194298	0.170311	0.163115	0.247071	0.302242	0.352616	0.338224	0.410186	0.321432	0.213488	0.249470	0.343021	0.292647	0.357413	0.455762	0.441370	0.455762	0.470155	0.486946	0.434174	0.441370	0.424578	0.486946	0.398192	0.379002	0.414984	0.400591	0.347818	0.410186	0.513332	0.431775	0.419781	0.527725	0.491743	0.419781	0.486946	0.618877	0.496541	0.477351	0.554111	0.602086	0.510933	0.551712	0.633270	0.686042	0.726821	0.765201	0.786790	0.853955	0.897132	0.868347	0.937910	1.019467	1.002675	1.021866	1.240152	1.232956	1.314514	1.458439	1.484825	1.496819	1.667130	1.746288	1.827846	1.933391	1.907005	1.801461	1.878220	1.803858	1.667130	1.621555	1.755885	1.751086	1.878220	2.074917	2.367564	2.413141	2.343578	2.180463	2.055726	1.902207	1.914201	1.976569	2.139684	2.432332	2.537877	2.609839	2.931270	3.343857	3.679683	3.979525	4.260179	4.171426	4.001112	3.686878	3.482984	3.187937	3.010429	2.914480	2.835321	2.801739	2.732174	2.729777	2.677004	2.751365	2.535476	2.631428	2.535478	2.329185	2.142083	2.202052	2.031740	2.077316	2.118096	1.981365	1.962177	2.005354	1.942987	1.820649	1.854233	1.719902	1.734293	1.616756	1.657534	1.674325	1.698313	1.590369	1.566383	1.398469	1.175386	0.899531	0.556510	0.398192	0.323831	0.227881	0.249470	0.316635	0.345420	0.422180	0.510933	0.520528	0.554111	0.563706	0.546915	0.482148	0.537320	0.539718	0.503737	0.455762	0.434173	0.343021	0.261463	0.187102	0.146324	0.206292	0.223083	0.218286	0.244672	0.287850	0.203894	0.160716	0.170311	0.163115	0.112741	0.124735	0.170311	0.194299	0.203893	0.199096	0.167912	0.134330	0.119937	0.151121	0.151121	0.189501	0.170311	0.170311	0.124735	0.112741	0.074361	0.059969	0.014392	0.000000	0.004797	0.028785	0.047975	0.047975	0.047975	0.043177	0.040779	0.043177	0.047975	0.064766	0.071962	0.069564	0.416118	0.472628	0.482903	0.413550	0.362177	0.328785	0.254294	0.244020	0.210628	0.161824	0.210628	0.174667	0.143844	0.182373	0.236314	0.241451	0.277412	0.375020	0.467491	0.531707	0.593354	0.670413	0.655001	0.621609	0.580511	0.500883	0.467491	0.405844	0.344196	0.300530	0.323648	0.310804	0.398138	0.436668	0.518864	0.575374	0.631883	0.541981	0.595923	0.642158	0.580511	0.513726	0.544550	0.500883	0.475197	0.524001	0.521432	0.626746	0.811687	0.798844	0.865629	0.994061	1.042865	0.950394	1.117354	1.235512	1.268904	1.348531	1.479532	1.433296	1.420454	1.487239	1.523200	1.502651	1.507787	1.399902	1.392198	1.376786	1.474395	1.515494	1.738966	1.785199	1.846846	1.841706	1.908492	1.851983	1.887945	1.975279	2.000965	2.167924	2.417082	2.743299	2.756141	2.617436	2.524967	2.224435	1.844276	1.864824	1.947023	2.029220	2.383691	2.643121	2.869161	3.305829	3.683418	3.824691	4.009634	3.999361	3.829831	3.585810	3.562692	3.408573	3.244182	3.159417	2.897417	2.468456	2.288650	2.070317	1.988122	2.180769	2.229573	2.165357	2.237278	2.142238	1.965001	1.905924	2.054905	2.057474	2.232140	2.206454	2.219298	2.142240	2.129396	2.006101	1.941887	1.887942	1.715846	1.607963	1.638786	1.828864	1.857119	1.947023	1.867394	1.600258	1.317709	1.204689	1.089100	0.994062	0.857923	0.719217	0.606197	0.441804	0.405844	0.536844	0.634452	0.706374	0.793707	0.775726	0.734629	0.647295	0.524001	0.467491	0.446942	0.336491	0.375020	0.367314	0.318510	0.328785	0.344196	0.256863	0.310804	0.364745	0.323647	0.344197	0.390432	0.336491	0.326216	0.308236	0.238883	0.208059	0.218334	0.174667	0.246589	0.357040	0.436667	0.393001	0.359608	0.315941	0.223471	0.115588	0.105314	0.118157	0.079628	0.056510	0.033392	0.023118	0.000000	0.000000	0.033392	0.053941	0.092471	0.133569	0.177235	0.169530	0.151549	0.113020	0.071922	0.051373	0.033392	0.077059	0.200536	0.184939	0.164885	0.169341	0.167113	0.160428	0.149288	0.129235	0.147060	0.202764	0.267381	0.300804	0.347595	0.280750	0.258468	0.236187	0.245099	0.303032	0.367649	0.334226	0.323086	0.329770	0.323086	0.327542	0.365421	0.405528	0.369877	0.316401	0.398843	0.436722	0.349823	0.316401	0.356508	0.320857	0.309717	0.323086	0.372105	0.300804	0.222818	0.200536	0.238415	0.269609	0.323086	0.403300	0.467917	0.492427	0.512480	0.494655	0.396615	0.347595	0.363193	0.376562	0.414441	0.579326	0.663996	0.726385	0.813284	0.920236	0.926921	0.922465	0.904639	1.038329	1.020503	0.953659	0.918008	0.973712	0.799915	0.846706	0.853391	0.811056	0.784318	0.795459	0.873445	1.062840	1.085123	1.018276	0.978169	0.831109	0.681822	0.768720	0.806599	0.797687	0.770949	0.777633	0.713016	0.688506	0.795458	0.851163	0.864532	0.940290	1.082895	1.087349	1.165336	1.363644	1.639937	1.751346	1.851614	1.891722	1.798139	1.599829	1.510703	1.457226	1.390381	1.285658	1.227726	1.129684	0.944746	0.960344	1.018276	1.051698	1.087348	1.200985	1.042788	0.933605	0.882357	0.842250	0.773177	0.813284	0.799915	0.793230	0.900183	0.900183	0.857847	0.866760	0.848935	0.791002	0.770949	0.864532	0.904639	0.860076	0.730841	0.701875	0.652855	0.610520	0.572641	0.568185	0.561500	0.472373	0.343139	0.287435	0.300804	0.314173	0.349823	0.385475	0.436722	0.367649	0.327542	0.260696	0.262925	0.200536	0.193851	0.184939	0.202764	0.151516	0.173798	0.204992	0.164885	0.155972	0.187167	0.160429	0.138147	0.147060	0.127006	0.106953	0.104724	0.077986	0.082442	0.093583	0.102496	0.124778	0.160429	0.167113	0.180482	0.155972	0.131463	0.104724	0.066845	0.051248	0.046792	0.055704	0.064617	0.082442	0.066845	0.069073	0.089127	0.091355	0.069073	0.066845	0.062389	0.022282	0.000000	0.000000	0.000000	0.000000	0.000000	0.000000	0.000000	0.028966	0.055704	0.075758	0.185425	0.190061	0.213239	0.134433	0.092713	0.106620	0.092713	0.064899	0.092713	0.092713	0.083441	0.157611	0.190061	0.185425	0.185425	0.180789	0.106620	0.083441	0.046356	0.083441	0.111255	0.106620	0.092713	0.092713	0.055628	0.027814	0.027814	0.185425	0.292045	0.324494	0.324494	0.356943	0.245689	0.217875	0.254960	0.352308	0.370850	0.356943	0.278138	0.213239	0.157611	0.111255	0.129798	0.254960	0.394028	0.565547	0.778786	0.876134	0.913220	0.927126	0.815871	0.732430	0.648988	0.686073	0.746337	0.839049	0.792693	0.848321	0.815871	0.806600	0.713887	0.755608	0.834414	0.778786	0.741701	0.815871	0.811235	0.848321	0.862228	0.815871	0.801964	0.890041	0.839049	0.945669	0.978119	1.158908	1.107919	1.029112	0.885406	0.899312	0.778786	0.774150	0.866863	1.019840	1.112551	1.135731	1.335063	1.418504	1.321154	1.233077	1.237712	1.177450	1.386055	1.497308	1.817168	1.701276	1.668827	1.437048	1.562208	1.246984	1.413869	1.432410	1.474129	1.501945	1.529757	1.427776	1.321154	1.242349	0.908584	0.862228	0.843685	0.825143	0.695345	0.820507	0.755608	0.746337	0.811236	0.880770	1.019841	1.103281	1.038384	0.973483	0.987391	0.797329	0.829778	0.852956	0.801964	0.746337	0.727794	0.579454	0.699980	0.843685	0.871499	0.941033	1.066195	1.024476	0.843685	0.755608	0.607268	0.477470	0.394028	0.380121	0.329130	0.310587	0.278138	0.356944	0.389393	0.417207	0.417207	0.440385	0.333766	0.273502	0.278138	0.245689	0.208604	0.148340	0.134433	0.162247	0.199332	0.217875	0.241053	0.231782	0.162247	0.139069	0.143705	0.171518	0.185425	0.185425	0.176154	0.227146	0.139069	0.092713	0.092713	0.088077	0.046356	0.074170	0.092713	0.166883	0.185425	0.180789	0.157611	0.139069	0.064899	0.046356	0.004636	0.041721	0.050992	0.092713	0.092713	0.092713	0.050992	0.069534	0.092713	0.092713	0.139069	0.139069	0.111255	0.046356	0.046356	0.000000
chr17	40287705	40288105	401_r8	0.0	.	0.071465	0.091883	0.068062	0.068062	0.071465	0.098689	0.044240	0.051046	0.071465	0.115704	0.102092	0.102092	0.085077	0.064659	0.027225	0.034031	0.051046	0.068062	0.068062	0.071465	0.112302	0.153139	0.207588	0.238216	0.238216	0.210991	0.204185	0.132720	0.102092	0.122511	0.115704	0.088480	0.132720	0.170154	0.146332	0.170154	0.149735	0.142929	0.153139	0.200782	0.255231	0.279052	0.279052	0.255231	0.210991	0.122511	0.098689	0.112301	0.149735	0.214394	0.241619	0.289262	0.367533	0.330099	0.302874	0.313083	0.319889	0.207588	0.231409	0.306277	0.343711	0.340308	0.357324	0.357324	0.282456	0.224604	0.262037	0.238216	0.245022	0.214394	0.204185	0.183766	0.282456	0.285858	0.275649	0.323293	0.343711	0.302874	0.309680	0.374339	0.340308	0.319889	0.340308	0.367533	0.364130	0.364130	0.377742	0.333502	0.330099	0.370936	0.357324	0.381145	0.459416	0.459416	0.411773	0.394758	0.330099	0.231410	0.231410	0.207588	0.251828	0.285859	0.336905	0.330099	0.302874	0.262037	0.238216	0.224604	0.187170	0.238216	0.224604	0.200782	0.149735	0.173557	0.159945	0.204185	0.207588	0.272246	0.282455	0.333502	0.353920	0.340308	0.272246	0.238216	0.153139	0.088480	0.068062	0.105495	0.085077	0.098689	0.102092	0.122511	0.139526	0.156542	0.190573	0.262037	0.326696	0.340308	0.330099	0.323293	0.248425	0.224603	0.156542	0.125914	0.132720	0.255231	0.238216	0.238216	0.268843	0.272247	0.153139	0.108898	0.102092	0.119107	0.071465	0.085077	0.190573	0.210991	0.241619	0.238216	0.245022	0.210991	0.204185	0.176960	0.204185	0.180363	0.125914	0.153139	0.112301	0.088480	0.136123	0.156542	0.146332	0.136123	0.149735	0.170154	0.207588	0.238216	0.262037	0.251828	0.241619	0.228007	0.170154	0.197379	0.190573	0.132720	0.071465	0.068062	0.088480	0.166751	0.228007	0.296068	0.411773	0.398161	0.408370	0.350517	0.282455	0.180363	0.176960	0.071465	0.102653	0.068436	0.068436	0.082123	0.102653	0.123184	0.150558	0.239525	0.270321	0.232681	0.191620	0.191620	0.102653	0.047905	0.054748	0.092388	0.068436	0.068436	0.095810	0.085544	0.071857	0.102653	0.102653	0.095810	0.112918	0.109497	0.102653	0.102653	0.119762	0.160824	0.164245	0.157402	0.171089	0.136871	0.099231	0.068436	0.047905	0.044483	0.082123	0.130027	0.222416	0.239525	0.229260	0.215572	0.218994	0.153980	0.157402	0.171089	0.150558	0.143715	0.136871	0.143715	0.215572	0.232681	0.184776	0.215572	0.246368	0.218994	0.260055	0.280586	0.297695	0.270320	0.229259	0.188198	0.195042	0.201885	0.184776	0.191620	0.218994	0.277164	0.294273	0.301116	0.307960	0.273742	0.215572	0.239525	0.236103	0.232681	0.242947	0.201885	0.119762	0.102653	0.085544	0.102653	0.109497	0.102653	0.109497	0.177933	0.195042	0.198463	0.201885	0.253212	0.212151	0.222416	0.205307	0.174511	0.116340	0.106075	0.136871	0.198463	0.328491	0.427722	0.451675	0.349021	0.338756	0.270320	0.236103	0.280586	0.321647	0.311382	0.273742	0.225838	0.130027	0.130027	0.136871	0.164245	0.208729	0.239525	0.198463	0.147136	0.160824	0.126606	0.133449	0.136871	0.133449	0.068436	0.119762	0.106075	0.112918	0.164245	0.181354	0.126606	0.102653	0.092388	0.071857	0.058170	0.034218	0.034218	0.034218	0.003422	0.000000	0.047905	0.085544	0.102653	0.102653	0.126606	0.088966	0.102653	0.102653	0.102653	0.078701	0.068436	0.017109	0.010265	0.034218	0.065014	0.106075	0.136871	0.126606	0.130027	0.143715	0.133449	0.102653	0.102653	0.075279	0.061592	0.068436	0.085544	0.106075	0.140293	0.153980	0.136871	0.119762	0.095810	0.099231	0.065014	0.041061	0.068436	0.061592	0.034218	0.034218	0.027374	0.000000	0.000000	0.000000	0.000000	0.017109	0.034218	0.034218	0.034218	0.041061	0.068436	0.068436	0.068436	0.082123	0.106075	0.085544	0.068436	0.068436	0.054748	0.106149	0.151262	0.159223	0.159223	0.132686	0.106149	0.058382	0.061036	0.055728	0.079612	0.084919	0.103495	0.090227	0.098188	0.098188	0.127379	0.153916	0.140647	0.111456	0.087573	0.082265	0.090227	0.145955	0.185760	0.199029	0.183106	0.143301	0.106149	0.106149	0.092880	0.095534	0.090227	0.074304	0.084919	0.127379	0.132686	0.185760	0.177799	0.183106	0.212297	0.196375	0.212297	0.275987	0.262718	0.228220	0.249450	0.212297	0.175145	0.143301	0.140647	0.172492	0.132686	0.130032	0.222912	0.222912	0.209643	0.273333	0.315792	0.270679	0.286602	0.286602	0.257411	0.214951	0.217605	0.273333	0.297216	0.342330	0.347637	0.334368	0.326407	0.352944	0.294563	0.299870	0.337022	0.270679	0.254757	0.315792	0.355598	0.313139	0.299870	0.220258	0.135340	0.116764	0.124725	0.180453	0.225566	0.238835	0.244142	0.252104	0.257411	0.246796	0.360906	0.366213	0.350291	0.294563	0.302524	0.204336	0.164530	0.185760	0.169838	0.156569	0.151262	0.137993	0.114110	0.127379	0.153916	0.167184	0.183106	0.172492	0.164530	0.122071	0.122071	0.106149	0.119418	0.119418	0.177799	0.212297	0.233527	0.281294	0.305178	0.268026	0.214951	0.180453	0.090227	0.076958	0.045113	0.031845	0.079612	0.084919	0.108803	0.106149	0.127379	0.130032	0.145955	0.114110	0.177799	0.159223	0.130032	0.132686	0.124725	0.076958	0.106149	0.116764	0.140647	0.156569	0.233527	0.212297	0.193721	0.185760	0.199029	0.130032	0.132686	0.127379	0.119418	0.119418	0.153916	0.161877	0.177799	0.151262	0.148608	0.140647	0.145955	0.164530	0.241489	0.220259	0.193721	0.175145	0.214951	0.169838	0.185760	0.164530	0.156569	0.100841	0.076958	0.053074	0.068997	0.079612	0.079612	0.079612	0.090227	0.092880	0.114110	0.132686	0.143301	0.156569	0.156569	0.127379	0.130032	0.106149	0.098188	0.095534	0.111456	0.082265	0.100842	0.079612	0.074304	0.068997	0.053074	0.026537	0.042460	0.170164	0.167280	0.170164	0.112481	0.051914	0.028841	0.005768	0.000000	0.025957	0.028841	0.049030	0.057683	0.089408	0.089408	0.086524	0.066335	0.057683	0.025957	0.000000	0.020189	0.054798	0.057683	0.057683	0.060567	0.069219	0.060567	0.112481	0.196121	0.222078	0.271108	0.320139	0.351864	0.294181	0.299949	0.348980	0.285529	0.199005	0.184584	0.167280	0.086524	0.103829	0.115365	0.109597	0.115365	0.109597	0.126902	0.149975	0.265340	0.337443	0.366285	0.360517	0.395126	0.328791	0.239383	0.199005	0.161512	0.152859	0.178816	0.193237	0.181700	0.233614	0.227846	0.216310	0.242267	0.311486	0.317254	0.317254	0.273992	0.248035	0.204773	0.236499	0.207657	0.291297	0.343212	0.412431	0.409547	0.438388	0.398010	0.334559	0.256687	0.201889	0.204773	0.213425	0.253804	0.248035	0.285529	0.297065	0.311486	0.288413	0.276877	0.245151	0.193237	0.126902	0.149975	0.170164	0.149975	0.227846	0.331675	0.346096	0.360517	0.400894	0.389358	0.294181	0.253803	0.222078	0.213426	0.144207	0.115365	0.141323	0.152859	0.106713	0.149975	0.210541	0.193237	0.219194	0.308602	0.294181	0.259572	0.242267	0.201889	0.132670	0.175932	0.199005	0.216310	0.268224	0.245151	0.190353	0.158628	0.144207	0.141323	0.207657	0.230730	0.248035	0.245151	0.201889	0.164396	0.141323	0.124018	0.164396	0.201889	0.184584	0.173048	0.155743	0.141323	0.121133	0.144207	0.144207	0.164396	0.181700	0.173048	0.135554	0.147091	0.173048	0.121133	0.115365	0.138438	0.149975	0.118249	0.141323	0.147091	0.190353	0.213425	0.259572	0.346096	0.348980	0.314370	0.308602	0.288413	0.207657	0.210541	0.222078	0.173048	0.199005	0.216309	0.227846	0.250919	0.273992	0.201889	0.167280	0.132670	0.080756	0.126902	0.144207	0.124018	0.161512	0.187468	0.144207	0.155743	0.170164	0.141323	0.115365	0.098060	0.092292	0.121133	0.152859	0.147091	0.170164	0.173048	0.181700	0.161512	0.019190	0.040779	0.076760	0.103146	0.122336	0.124735	0.115140	0.127133	0.112741	0.095950	0.115140	0.155919	0.172710	0.167912	0.177507	0.160716	0.119937	0.064766	0.136729	0.151121	0.167912	0.201495	0.239875	0.297445	0.355015	0.381401	0.371806	0.338224	0.256666	0.259065	0.249470	0.230280	0.242274	0.254267	0.211090	0.227881	0.323831	0.335825	0.297444	0.283052	0.256666	0.155919	0.170311	0.184703	0.266261	0.311837	0.443768	0.501338	0.513332	0.446167	0.405388	0.343021	0.326230	0.321432	0.410186	0.503737	0.606883	0.616479	0.662055	0.743612	0.856353	0.983486	1.151398	1.487224	1.578375	1.566381	1.568782	1.549592	1.424857	1.556788	1.647940	1.573578	1.556786	1.611959	1.643142	1.868624	2.074918	2.444325	2.693795	2.748966	2.765757	2.720182	2.535477	2.475509	2.405945	2.533080	2.895290	3.161552	3.360648	3.485383	3.473390	3.216723	3.358249	3.367844	3.562144	3.751643	4.152236	4.298559	4.598401	5.073352	5.344412	5.270051	5.075751	4.732731	4.202610	3.624509	3.264699	3.022424	2.708188	2.417939	2.331585	2.317190	2.230837	2.336382	2.458717	2.700992	2.789745	2.772954	2.660212	2.681800	2.506692	2.367565	2.324386	2.357970	2.091710	1.928592	1.847036	1.830246	1.959778	2.084512	2.079715	2.166070	2.182860	2.137286	2.024545	1.875822	1.801460	1.777474	1.506413	1.492020	1.530401	1.484824	1.400870	1.434451	1.276133	1.113019	1.062646	1.024264	0.978689	1.026662	1.043453	0.997879	0.909126	0.918721	0.825170	0.822771	0.724422	0.712428	0.628472	0.676447	0.611681	0.666852	0.669251	0.693239	0.702833	0.952303	0.961897	0.983486	0.954701	1.031462	0.904329	0.834765	0.841961	0.861151	0.829967	0.695637	0.769999	0.671650	0.592491	0.527725	0.568503	0.522927	0.630871	0.611681	0.525326	0.467756	0.386199	0.285451	0.247071	0.263862	0.259065	0.357413	0.355015	0.390996	0.431775	0.489345	0.400591	0.350217	0.309438	0.273457	0.084765	0.082196	0.115589	0.154118	0.172098	0.154118	0.148981	0.131001	0.120726	0.095039	0.143843	0.197785	0.190079	0.154118	0.128432	0.082196	0.059078	0.069353	0.102745	0.159255	0.184942	0.159255	0.208059	0.223471	0.215765	0.218334	0.254294	0.282549	0.264569	0.241451	0.195216	0.218334	0.192648	0.256863	0.300530	0.351902	0.318510	0.279981	0.205491	0.159255	0.177236	0.236314	0.272275	0.297961	0.331354	0.390432	0.328785	0.303098	0.290255	0.254294	0.208059	0.244020	0.269706	0.323647	0.321079	0.344196	0.354471	0.410981	0.503452	0.678119	0.868198	1.065983	1.212393	1.371650	1.464120	1.597690	1.713278	1.749239	1.610532	1.754374	1.641356	1.651631	1.643923	1.869963	1.836571	2.034355	2.270671	2.465887	2.558357	2.620004	2.542945	2.429924	2.458181	2.324612	2.368278	2.411945	2.319473	2.589180	3.215927	3.408573	3.639750	3.965967	4.007065	3.652594	3.806711	4.153477	4.245948	4.782793	5.255418	5.555950	5.604753	5.792262	5.232303	4.847008	4.574733	4.197144	3.668006	3.439399	3.215927	2.828066	2.745868	2.997593	3.141437	3.102905	3.038690	2.835769	2.548082	2.147377	2.142239	2.370847	2.404238	2.383690	2.417083	2.396535	2.034355	1.836571	1.795474	1.864827	1.841708	1.977846	2.006104	1.839138	1.731259	1.551455	1.397333	1.317707	1.325414	1.140473	1.250923	1.266336	1.292023	1.253492	1.335688	1.158452	1.171294	1.065983	1.058277	1.053139	1.137903	0.942688	0.893884	0.796276	0.703805	0.559962	0.598491	0.606197	0.639589	0.657570	0.616472	0.577942	0.639589	0.678119	0.655001	0.672981	0.760315	0.732060	0.680687	0.662707	0.729491	0.662707	0.590786	0.652432	0.703805	0.683256	0.688394	0.660138	0.601060	0.559962	0.488040	0.426393	0.452079	0.339059	0.267138	0.279981	0.333922	0.423824	0.495746	0.557393	0.500883	0.380158	0.264569	0.197785	0.143844	0.136138	0.179804	0.174667	0.195216	0.179804	0.220902	0.233746	0.066845	0.069073	0.066845	0.084671	0.089127	0.113637	0.071302	0.066845	0.049020	0.044563	0.022282	0.022282	0.022282	0.062389	0.066845	0.075758	0.109181	0.149288	0.160428	0.178254	0.151516	0.115865	0.095812	0.044563	0.035651	0.044563	0.066845	0.113637	0.133691	0.120322	0.120322	0.109181	0.075758	0.089127	0.089127	0.098040	0.131463	0.167113	0.222818	0.287435	0.305260	0.291891	0.251784	0.262925	0.245099	0.213905	0.262925	0.303032	0.280750	0.251784	0.291891	0.242871	0.265153	0.249555	0.358736	0.360964	0.363193	0.336454	0.374334	0.329770	0.463460	0.499112	0.552587	0.791002	0.955887	1.038331	1.136370	1.221040	0.998222	1.004907	1.094034	1.229953	1.185388	1.296800	1.290114	1.194302	1.085121	1.176474	1.125228	1.245550	1.410434	1.405978	1.341364	1.352505	1.336907	1.209899	1.172020	1.274516	1.401523	1.365874	1.383698	1.597602	1.729065	1.831561	1.978620	2.045464	2.094486	2.225947	2.462134	2.604738	2.878804	2.936734	2.705007	2.419798	2.145732	1.782540	1.604285	1.610972	1.501792	1.434943	1.345819	1.461684	1.323536	1.343590	1.370329	1.537442	1.403751	1.452770	1.368100	1.245549	1.100719	0.969256	0.938062	0.882357	0.877901	0.808827	0.835566	0.804371	0.819969	0.793230	0.886814	0.938062	0.942518	0.989309	1.047240	0.967028	0.862304	0.866760	0.766492	0.728613	0.646171	0.648399	0.552588	0.601607	0.539218	0.586010	0.565957	0.550359	0.481286	0.470145	0.474601	0.385474	0.343139	0.323086	0.282978	0.225046	0.218362	0.229502	0.229502	0.282978	0.276294	0.289663	0.338683	0.383246	0.459004	0.496883	0.588238	0.568185	0.543675	0.483514	0.432266	0.340911	0.331998	0.287434	0.216133	0.265153	0.389931	0.447863	0.476830	0.496883	0.421125	0.296347	0.225046	0.198308	0.187167	0.173798	0.198308	0.180482	0.176026	0.178254	0.211677	0.193851	0.211677	0.216133	0.242871	0.236187	0.218361	0.251784	0.207220	0.135919	0.078806	0.060263	0.046356	0.046356	0.046356	0.027814	0.046356	0.092713	0.092713	0.092713	0.125162	0.139069	0.152976	0.185425	0.185425	0.148340	0.092713	0.069534	0.078806	0.092713	0.162247	0.185425	0.148340	0.106620	0.157611	0.115891	0.092713	0.120526	0.139069	0.139069	0.139069	0.171518	0.157611	0.180789	0.120526	0.092713	0.097348	0.092713	0.064899	0.106620	0.194697	0.282774	0.278138	0.264231	0.217875	0.129798	0.078806	0.092713	0.111255	0.264231	0.278138	0.268867	0.282774	0.315223	0.227146	0.282774	0.324494	0.333765	0.347672	0.417207	0.468199	0.468199	0.486741	0.551640	0.579454	0.611903	0.607268	0.653624	0.667531	0.746337	0.788057	0.839049	0.801964	0.811235	0.699980	0.662895	0.653624	0.899313	0.964212	0.945669	1.080103	1.107917	1.005933	1.029112	1.121823	0.968847	1.043019	1.103281	1.297978	1.427775	1.617834	1.719819	1.831075	1.733726	1.701277	1.770812	1.900610	1.858888	1.793990	1.812533	1.719820	1.664192	1.641011	1.580749	1.580749	1.423140	1.214535	1.029112	1.024475	0.941033	1.075469	1.121823	1.214533	1.279435	1.270162	1.145003	1.265526	1.344334	1.223805	1.121823	1.075469	0.852956	0.699980	0.862227	0.968847	1.010569	1.056924	1.145001	1.029111	1.052290	1.080105	1.024477	0.908584	0.834413	0.695345	0.616539	0.723159	0.681438	0.713887	0.732430	0.704616	0.565547	0.551640	0.611903	0.597996	0.639717	0.565547	0.658259	0.505284	0.496012	0.579454	0.635081	0.477470	0.468199	0.445020	0.370850	0.352308	0.426478	0.556276	0.607268	0.593361	0.597996	0.602632	0.514555	0.431114	0.366214	0.333765	0.463563	0.509920	0.602632	0.764879	0.890041	0.764879	0.662895	0.607268	0.500648	0.533098	0.611903	0.570183	0.533097	0.523826	0.361579	0.352308	0.421843	0.449656	0.463563	0.486741	0.394028	0.361579	0.338401	0.259596	0.213239	0.185425	0.180789	0.166883	0.250324	0.254960	0.250324	0.236418	0.208604
chr11	120703746	120704146	401_r9	0.0	.	0.010209	0.000000	0.034031	0.068062	0.068062	0.068062	0.081674	0.102092	0.068062	0.074868	0.102092	0.132720	0.136123	0.193976	0.231410	0.204185	0.176960	0.136123	0.078271	0.034031	0.034031	0.108898	0.102092	0.132720	0.170154	0.170154	0.078271	0.068062	0.037434	0.000000	0.000000	0.034031	0.034031	0.034031	0.034031	0.034031	0.010209	0.047643	0.068062	0.074868	0.119107	0.125914	0.115704	0.136123	0.129317	0.129317	0.136123	0.159945	0.136123	0.136123	0.163348	0.170154	0.119107	0.122511	0.159945	0.098689	0.068062	0.108898	0.115704	0.078271	0.068062	0.108898	0.095286	0.068062	0.153139	0.170154	0.129317	0.105495	0.136123	0.105495	0.102092	0.102092	0.108898	0.153139	0.132720	0.170154	0.183766	0.193976	0.119107	0.139526	0.108898	0.231410	0.241619	0.306277	0.313083	0.340308	0.262037	0.234813	0.170154	0.125914	0.136123	0.129317	0.146332	0.231409	0.275649	0.265440	0.224603	0.340308	0.370936	0.442400	0.445803	0.537687	0.452610	0.398161	0.387951	0.435594	0.425385	0.425385	0.462819	0.408370	0.418579	0.490043	0.581927	0.510462	0.459416	0.496850	0.398160	0.360727	0.401564	0.490043	0.381145	0.316486	0.214394	0.207588	0.207588	0.170154	0.170154	0.193976	0.139526	0.068062	0.102092	0.136123	0.129317	0.136123	0.132720	0.129317	0.102092	0.098689	0.122511	0.105495	0.132720	0.221200	0.255231	0.251828	0.316486	0.282456	0.200782	0.170154	0.170154	0.091883	0.068062	0.064659	0.068062	0.034031	0.057852	0.098689	0.091883	0.068062	0.068062	0.074868	0.037434	0.034031	0.034031	0.034031	0.034031	0.034031	0.034031	0.034031	0.034031	0.010209	0.095286	0.136123	0.136123	0.146332	0.163348	0.136123	0.119107	0.156542	0.163348	0.170154	0.125914	0.122511	0.085077	0.064659	0.068062	0.051046	0.034031	0.057852	0.061255	0.034031	0.034031	0.051046	0.095286	0.102092	0.129317	0.136123	0.119107	0.051046	0.061255	0.040837	0.058170	0.047905	0.071857	0.102653	0.102653	0.078701	0.068436	0.030796	0.000000	0.000000	0.013687	0.065014	0.068436	0.102653	0.102653	0.140293	0.106075	0.130027	0.140293	0.205307	0.164245	0.171089	0.143715	0.099231	0.034218	0.047905	0.034218	0.034218	0.068436	0.078701	0.078701	0.068436	0.068436	0.034218	0.044483	0.034218	0.082123	0.109497	0.136871	0.116340	0.133449	0.088966	0.102653	0.106075	0.171089	0.177933	0.205307	0.191620	0.167667	0.102653	0.065014	0.034218	0.058170	0.188198	0.205307	0.205307	0.270320	0.273742	0.198463	0.246368	0.277164	0.242947	0.188198	0.126606	0.061592	0.030796	0.034218	0.034218	0.044483	0.068436	0.082123	0.075279	0.133449	0.188198	0.188198	0.191620	0.167667	0.140293	0.075279	0.071857	0.106075	0.133449	0.102653	0.102653	0.106075	0.085544	0.082123	0.157402	0.236103	0.266899	0.307960	0.294273	0.218994	0.195042	0.153980	0.106075	0.109497	0.136871	0.082123	0.075279	0.078701	0.085544	0.099231	0.136871	0.181354	0.229260	0.266899	0.311382	0.273742	0.229259	0.188198	0.153980	0.075279	0.102653	0.123184	0.130027	0.102653	0.095810	0.106075	0.109497	0.126606	0.174511	0.205307	0.174511	0.171089	0.112919	0.092388	0.068436	0.112919	0.112918	0.153980	0.143715	0.160824	0.136871	0.126606	0.112918	0.102653	0.092388	0.092388	0.102653	0.075279	0.119762	0.140293	0.150558	0.140293	0.171089	0.119762	0.112918	0.092388	0.119762	0.102653	0.116340	0.160824	0.160824	0.136871	0.136871	0.123184	0.065014	0.068436	0.051327	0.071857	0.102653	0.088966	0.068436	0.088966	0.078701	0.082123	0.102653	0.133449	0.181354	0.157402	0.123184	0.102653	0.092388	0.058170	0.095810	0.102653	0.102653	0.082123	0.044483	0.006844	0.006844	0.034218	0.054748	0.068436	0.068436	0.061592	0.034218	0.030796	0.034218	0.034218	0.034218	0.034218	0.017109	0.000000	0.000000	0.023952	0.034218	0.034218	0.051327	0.063689	0.079612	0.079612	0.087573	0.090227	0.068997	0.066343	0.079612	0.071650	0.053074	0.053074	0.055728	0.090227	0.106149	0.087573	0.079612	0.071650	0.063689	0.076958	0.079612	0.124725	0.124725	0.084919	0.066343	0.103495	0.061036	0.068997	0.106149	0.095534	0.055728	0.076958	0.119418	0.106149	0.119418	0.164530	0.161877	0.119418	0.132686	0.153916	0.137993	0.159223	0.151262	0.132686	0.127379	0.148608	0.124725	0.124725	0.151262	0.140647	0.106149	0.103495	0.135340	0.140647	0.183106	0.225566	0.233527	0.212297	0.212297	0.156569	0.119418	0.114110	0.103495	0.063689	0.100842	0.079612	0.063689	0.122071	0.122071	0.103495	0.127379	0.156569	0.090226	0.098188	0.082265	0.058382	0.050421	0.053074	0.034498	0.029191	0.053074	0.031845	0.053074	0.071650	0.076958	0.061036	0.100842	0.090227	0.100841	0.132686	0.124725	0.092880	0.169838	0.185760	0.159223	0.159223	0.159223	0.098188	0.066343	0.076958	0.079612	0.068997	0.039806	0.042460	0.082265	0.130032	0.180453	0.185760	0.169838	0.130032	0.127379	0.111456	0.122071	0.159223	0.140647	0.119417	0.140647	0.169838	0.153916	0.183106	0.180453	0.124725	0.090227	0.106149	0.076958	0.092880	0.164530	0.175145	0.161877	0.159223	0.119417	0.066343	0.053074	0.029191	0.050421	0.100841	0.114110	0.127379	0.132686	0.119418	0.084919	0.053074	0.039806	0.071650	0.074304	0.082265	0.111456	0.124725	0.087573	0.074304	0.050421	0.021230	0.000000	0.000000	0.031845	0.053074	0.053074	0.053074	0.053074	0.021230	0.000000	0.023883	0.031845	0.058382	0.079612	0.079612	0.055728	0.053074	0.071650	0.079612	0.079612	0.079612	0.074304	0.047767	0.026537	0.053074	0.119418	0.132686	0.114110	0.106149	0.079612	0.013269	0.000000	0.021230	0.053074	0.053074	0.053074	0.053074	0.031845	0.005307	0.026537	0.026537	0.026537	0.026537	0.021230	0.000000	0.013269	0.026537	0.026537	0.026537	0.026537	0.083640	0.086524	0.072103	0.054798	0.057683	0.031725	0.043262	0.057683	0.063451	0.100945	0.175932	0.187468	0.204773	0.199005	0.158627	0.083640	0.074987	0.074987	0.057683	0.057683	0.057683	0.040378	0.008652	0.020189	0.049030	0.089408	0.115365	0.118249	0.124018	0.095176	0.054798	0.051914	0.054798	0.028841	0.028841	0.028841	0.005768	0.000000	0.028841	0.028841	0.028841	0.043262	0.057683	0.028841	0.028841	0.028841	0.014421	0.000000	0.000000	0.005768	0.028841	0.051914	0.083640	0.086524	0.086524	0.098060	0.092292	0.060567	0.057683	0.074987	0.049030	0.057683	0.066335	0.086524	0.063451	0.054798	0.080756	0.098060	0.086524	0.086524	0.086524	0.049030	0.037494	0.028841	0.028841	0.028841	0.014421	0.000000	0.000000	0.014421	0.034610	0.057683	0.057683	0.057683	0.069219	0.051914	0.043262	0.057683	0.057683	0.031725	0.046146	0.063451	0.057683	0.057683	0.080756	0.069219	0.046146	0.077872	0.086524	0.063451	0.074987	0.077872	0.083640	0.147091	0.173048	0.155743	0.158627	0.155743	0.083640	0.057683	0.080756	0.072103	0.028841	0.037494	0.057683	0.037494	0.057683	0.086524	0.103829	0.095176	0.129786	0.115365	0.112481	0.089408	0.077872	0.040378	0.028841	0.002884	0.000000	0.000000	0.020189	0.028841	0.028841	0.054798	0.057683	0.037494	0.046146	0.057683	0.031725	0.054798	0.066335	0.086524	0.086524	0.086524	0.060567	0.049030	0.034610	0.051914	0.057683	0.057683	0.072103	0.080756	0.063451	0.057683	0.057683	0.043262	0.011537	0.020189	0.028841	0.046146	0.057683	0.063451	0.066335	0.083640	0.074987	0.086524	0.080756	0.057683	0.031725	0.034610	0.028841	0.028841	0.028841	0.028841	0.028841	0.046146	0.057683	0.069219	0.103829	0.106713	0.098060	0.086524	0.074987	0.040378	0.025957	0.000000	0.000000	0.000000	0.000000	0.008652	0.057683	0.086524	0.086524	0.115365	0.115365	0.086524	0.057683	0.083640	0.057683	0.049030	0.000000	0.004797	0.023987	0.023987	0.023987	0.023987	0.019190	0.000000	0.007196	0.023987	0.023987	0.023987	0.023987	0.038380	0.026386	0.047975	0.047975	0.050374	0.050374	0.055171	0.047975	0.055171	0.069564	0.057570	0.062367	0.047975	0.050374	0.047975	0.038380	0.023987	0.067165	0.091152	0.100747	0.119937	0.119937	0.081557	0.067165	0.043177	0.038380	0.047975	0.043177	0.023987	0.031184	0.033582	0.023987	0.067165	0.081557	0.112741	0.146323	0.167912	0.124735	0.146324	0.199096	0.172710	0.208691	0.227881	0.203893	0.117539	0.115140	0.100747	0.165514	0.194299	0.239875	0.283052	0.259065	0.199096	0.182305	0.175108	0.143925	0.196697	0.242274	0.244672	0.208691	0.201495	0.163115	0.153520	0.189501	0.187102	0.184704	0.172710	0.139127	0.124735	0.230280	0.280654	0.343021	0.367008	0.371806	0.362211	0.379002	0.417382	0.410186	0.434174	0.398192	0.362211	0.287850	0.331027	0.386198	0.405389	0.479750	0.537320	0.522927	0.465357	0.426977	0.355015	0.407787	0.436572	0.405388	0.410186	0.460560	0.431775	0.398192	0.393395	0.371806	0.304641	0.263862	0.283052	0.297445	0.338224	0.328629	0.297445	0.256666	0.220685	0.158317	0.165514	0.131931	0.091152	0.107944	0.151121	0.146324	0.141526	0.208691	0.218286	0.196697	0.218286	0.268660	0.237476	0.201495	0.213488	0.189501	0.119937	0.093551	0.095950	0.055171	0.023987	0.023987	0.011994	0.023987	0.023987	0.074361	0.095950	0.115140	0.112741	0.119937	0.069564	0.047975	0.043177	0.031184	0.023987	0.038380	0.055171	0.055171	0.047975	0.062367	0.079159	0.064766	0.047975	0.062367	0.081557	0.050374	0.071962	0.095950	0.081557	0.071962	0.071962	0.067165	0.057570	0.091152	0.071962	0.083956	0.076760	0.081557	0.064766	0.071962	0.059969	0.047975	0.028785	0.009595	0.000000	0.000000	0.011994	0.026386	0.064766	0.071962	0.071962	0.071962	0.069564	0.055171	0.047975	0.071962	0.083956	0.000000	0.017980	0.051373	0.051373	0.051373	0.084765	0.131001	0.110451	0.128432	0.136138	0.138706	0.082196	0.095039	0.128432	0.146412	0.110451	0.107882	0.110451	0.077059	0.051373	0.053941	0.082196	0.069353	0.077059	0.077059	0.074490	0.041098	0.025686	0.000000	0.000000	0.000000	0.030824	0.123295	0.128432	0.159255	0.202922	0.187510	0.128432	0.143844	0.148981	0.105314	0.089902	0.056510	0.066784	0.100176	0.136138	0.220902	0.287686	0.323648	0.305667	0.336491	0.292824	0.285118	0.256863	0.215765	0.195216	0.213197	0.218334	0.231177	0.259432	0.256863	0.223471	0.187510	0.159255	0.156687	0.166961	0.202922	0.210628	0.231177	0.233746	0.249157	0.282549	0.323648	0.344196	0.341628	0.336491	0.259432	0.233746	0.259432	0.287687	0.226040	0.274843	0.267138	0.208060	0.177235	0.215765	0.169530	0.174667	0.197785	0.241451	0.267137	0.295392	0.346765	0.423824	0.416118	0.513726	0.572805	0.570236	0.526570	0.567668	0.454648	0.470059	0.549687	0.590785	0.572805	0.621609	0.680688	0.549687	0.565099	0.544550	0.488040	0.400706	0.398138	0.377589	0.400706	0.441804	0.418687	0.413550	0.323648	0.256863	0.223471	0.210628	0.172098	0.146412	0.166961	0.141275	0.146412	0.190079	0.223471	0.200353	0.174667	0.123294	0.166961	0.131000	0.156687	0.179804	0.166961	0.079628	0.074490	0.043667	0.051373	0.051373	0.051373	0.069353	0.056510	0.025686	0.025686	0.035961	0.033392	0.056510	0.095039	0.118157	0.141275	0.128432	0.110451	0.084765	0.061647	0.028255	0.048804	0.038529	0.025686	0.028255	0.051373	0.030824	0.069353	0.077059	0.082196	0.095039	0.100176	0.059078	0.059078	0.084765	0.066784	0.077059	0.077059	0.069353	0.035961	0.023118	0.030824	0.059078	0.077059	0.102745	0.097608	0.082196	0.069353	0.051373	0.025686	0.064216	0.087333	0.077059	0.077059	0.077059	0.038529	0.025686	0.051373	0.051373	0.051373	0.051373	0.041098	0.025686	0.024510	0.044563	0.046792	0.044563	0.055704	0.064617	0.044563	0.037879	0.022282	0.011141	0.022282	0.022282	0.035651	0.044563	0.044563	0.022282	0.044563	0.053476	0.044563	0.044563	0.044563	0.022282	0.022282	0.024510	0.044563	0.049020	0.082442	0.082442	0.086899	0.080214	0.084671	0.051248	0.028966	0.022282	0.008913	0.000000	0.000000	0.000000	0.000000	0.013369	0.022282	0.022282	0.042335	0.044563	0.031194	0.022282	0.022282	0.022282	0.026738	0.044563	0.053476	0.075758	0.089127	0.084671	0.066845	0.057933	0.035651	0.002228	0.000000	0.000000	0.004456	0.024510	0.044563	0.044563	0.064617	0.062389	0.042335	0.022282	0.031194	0.024510	0.022282	0.024510	0.044563	0.035651	0.024510	0.071302	0.086899	0.073530	0.120322	0.131463	0.093583	0.129235	0.149288	0.111409	0.111409	0.102496	0.049020	0.022282	0.013369	0.020054	0.022282	0.035651	0.044563	0.046792	0.046792	0.044563	0.051248	0.044563	0.042335	0.055704	0.095812	0.091355	0.098040	0.111409	0.109181	0.082442	0.066845	0.057933	0.044563	0.013369	0.000000	0.020054	0.044563	0.057933	0.098040	0.122550	0.147060	0.155972	0.164885	0.124778	0.100268	0.055704	0.022282	0.015597	0.022282	0.022282	0.022282	0.044563	0.051248	0.104724	0.124778	0.133691	0.111409	0.089127	0.028966	0.008913	0.000000	0.020054	0.037879	0.049020	0.077986	0.089127	0.069073	0.051248	0.040107	0.011141	0.006685	0.022282	0.022282	0.022282	0.037879	0.037879	0.028966	0.044563	0.044563	0.028966	0.022282	0.015597	0.000000	0.000000	0.000000	0.011141	0.022282	0.022282	0.022282	0.022282	0.011141	0.000000	0.000000	0.002228	0.022282	0.022282	0.022282	0.022282	0.020054	0.017825	0.022282	0.022282	0.022282	0.022282	0.004456	0.000000	0.000000	0.000000	0.000000	0.000000	0.000000	0.000000	0.000000	0.000000	0.000000	0.000000	0.000000	0.000000	0.000000	0.000000	0.000000	0.000000	0.000000	0.000000	0.046356	0.037085	0.000000	0.000000	0.027814	0.078806	0.092713	0.115891	0.139069	0.111255	0.060263	0.046356	0.023178	0.013907	0.046356	0.046356	0.046356	0.046356	0.032449	0.000000	0.041721	0.046356	0.046356	0.046356	0.046356	0.004636	0.000000	0.027814	0.046356	0.046356	0.046356	0.083441	0.064899	0.046356	0.046356	0.046356	0.009271	0.000000	0.000000	0.000000	0.000000	0.000000	0.000000	0.000000	0.000000	0.032449	0.046356	0.046356	0.064899	0.092713	0.083441	0.092713	0.092713	0.111255	0.092713	0.069534	0.046356	0.074170	0.055628	0.046356	0.046356	0.046356	0.018543	0.000000	0.027814	0.046356	0.069534	0.092713	0.092713	0.064899	0.046356	0.023178	0.000000	0.000000	0.037085	0.046356	0.046356	0.046356	0.046356	0.009271	0.000000	0.000000	0.000000	0.000000	0.000000	0.037085	0.046356	0.046356	0.088077	0.101984	0.101984	0.092713	0.092713	0.050992	0.037085	0.000000	0.000000	0.000000	0.046356	0.092713	0.092713	0.111255	0.143705	0.176154	0.190061	0.241053	0.264231	0.273502	0.194696	0.134433	0.106620	0.111255	0.139069	0.139069	0.171518	0.162247	0.166883	0.139069	0.176154	0.152976	0.139069	0.106620	0.092713	0.055628	0.046356	0.046356	0.027814	0.004636	0.046356	0.046356	0.083441	0.092713	0.088077	0.046356	0.050992	0.055628	0.046356	0.055628	0.092713	0.106620	0.092713	0.092713	0.083441	0.046356	0.027814	0.009271	0.046356	0.046356	0.046356	0.046356	0.037085	0.000000	0.000000	0.000000	0.000000	0.000000	0.013907	0.078806	0.092713	0.092713	0.092713	0.078806	0.013907	0.000000	0.000000	0.000000	0.000000	0.000000	0.000000	0.000000	0.000000	0.004636	0.046356	0.046356	0.046356	0.046356	0.041721	0.000000	0.000000	0.032449	0.046356	0.046356	0.046356	0.046356	0.013907	0.000000	0.000000	0.000000	0.000000	0.000000	0.000000	0.000000	0.000000	0.000000	0.000000	0.000000	0.000000	0.000000	0.000000	0.000000
chr8	103863922	103864322	401_r10	0.0	.	0.006806	0.013612	0.034031	0.034031	0.057852	0.068062	0.054449	0.034031	0.034031	0.037434	0.034031	0.034031	0.034031	0.034031	0.027225	0.034031	0.034031	0.034031	0.037434	0.081674	0.068062	0.068062	0.074868	0.098689	0.034031	0.040837	0.068062	0.061255	0.034031	0.034031	0.027225	0.000000	0.027225	0.051046	0.068062	0.068062	0.068062	0.040837	0.017015	0.000000	0.000000	0.010209	0.034031	0.044240	0.068062	0.102092	0.091883	0.098689	0.091883	0.068062	0.034031	0.034031	0.030628	0.068062	0.068062	0.068062	0.088480	0.074868	0.034031	0.061255	0.112301	0.115704	0.112301	0.139526	0.142929	0.146332	0.245022	0.282455	0.299471	0.272246	0.217797	0.095286	0.047643	0.030628	0.044240	0.068062	0.068062	0.091883	0.180363	0.207588	0.296068	0.306277	0.282456	0.200782	0.176960	0.078271	0.091883	0.139526	0.193976	0.231410	0.289262	0.367533	0.462819	0.456012	0.462819	0.456012	0.442400	0.367533	0.302874	0.245022	0.262037	0.221200	0.245022	0.255231	0.347114	0.330099	0.370936	0.326696	0.384548	0.326696	0.289262	0.302874	0.279052	0.207588	0.190573	0.200782	0.108898	0.112301	0.170154	0.166751	0.146332	0.139526	0.149735	0.102092	0.088480	0.132720	0.132720	0.108898	0.176960	0.200782	0.139526	0.180363	0.190573	0.095286	0.068062	0.068062	0.057852	0.064659	0.102092	0.102092	0.142929	0.190573	0.214394	0.204185	0.214394	0.221200	0.149735	0.105495	0.125914	0.163348	0.146332	0.136123	0.146332	0.112301	0.064659	0.034031	0.034031	0.013612	0.003403	0.034031	0.034031	0.034031	0.040837	0.064659	0.034031	0.064659	0.068062	0.061255	0.034031	0.034031	0.003403	0.000000	0.000000	0.023822	0.034031	0.034031	0.034031	0.034031	0.010209	0.000000	0.000000	0.000000	0.020418	0.044240	0.088480	0.105495	0.136123	0.115704	0.091883	0.105495	0.122511	0.102092	0.102092	0.125914	0.112301	0.078271	0.081674	0.102092	0.078271	0.034031	0.071857	0.088966	0.068436	0.058170	0.065014	0.099231	0.088966	0.102653	0.123184	0.106075	0.099231	0.082123	0.068436	0.047905	0.034218	0.037640	0.034218	0.061592	0.068436	0.099231	0.068436	0.068436	0.058170	0.068436	0.068436	0.068436	0.068436	0.051327	0.034218	0.013687	0.044483	0.068436	0.068436	0.085544	0.119762	0.092388	0.068436	0.068436	0.068436	0.041061	0.051327	0.102653	0.102653	0.085544	0.068436	0.051327	0.017109	0.051327	0.068436	0.068436	0.068436	0.068436	0.065014	0.068436	0.102653	0.102653	0.085544	0.078701	0.068436	0.054748	0.068436	0.088966	0.078701	0.102653	0.082123	0.068436	0.047905	0.058170	0.034218	0.065014	0.075279	0.102653	0.078701	0.095810	0.106075	0.095810	0.068436	0.106075	0.160824	0.136871	0.140293	0.205307	0.201885	0.119762	0.102653	0.133449	0.068436	0.065014	0.112918	0.164245	0.147136	0.191620	0.225838	0.273742	0.342178	0.331913	0.335334	0.359287	0.263477	0.143715	0.164245	0.150558	0.116340	0.143715	0.174511	0.177933	0.160824	0.177933	0.160824	0.157402	0.147136	0.188198	0.147136	0.143715	0.147136	0.157402	0.102653	0.071857	0.109497	0.136871	0.153980	0.171089	0.171089	0.147136	0.102653	0.054748	0.034218	0.034218	0.034218	0.068436	0.078701	0.116340	0.167667	0.147136	0.102653	0.092388	0.106075	0.085544	0.102653	0.102653	0.102653	0.051327	0.020531	0.006844	0.034218	0.034218	0.047905	0.068436	0.061592	0.034218	0.034218	0.020531	0.023952	0.034218	0.034218	0.034218	0.034218	0.010265	0.020531	0.034218	0.034218	0.041061	0.068436	0.047905	0.034218	0.075279	0.095810	0.068436	0.068436	0.102653	0.061592	0.034218	0.034218	0.034218	0.000000	0.000000	0.000000	0.000000	0.000000	0.020531	0.034218	0.034218	0.034218	0.034218	0.013687	0.065014	0.068436	0.068436	0.068436	0.068436	0.003422	0.006844	0.034218	0.034218	0.034218	0.047905	0.061592	0.034218	0.034218	0.034218	0.010615	0.000000	0.037152	0.053074	0.053074	0.053074	0.079612	0.042460	0.026537	0.039806	0.053074	0.047767	0.053074	0.079612	0.066343	0.053074	0.058382	0.079612	0.053074	0.053074	0.053074	0.026537	0.029191	0.053074	0.053074	0.053074	0.053074	0.023883	0.000000	0.000000	0.021230	0.026537	0.026537	0.026537	0.026537	0.005307	0.000000	0.000000	0.000000	0.000000	0.000000	0.000000	0.000000	0.000000	0.000000	0.000000	0.000000	0.000000	0.000000	0.000000	0.023883	0.026537	0.026537	0.026537	0.034498	0.029191	0.026537	0.026537	0.026537	0.018576	0.007961	0.026537	0.026537	0.026537	0.026537	0.018576	0.000000	0.010615	0.026537	0.034498	0.053074	0.053074	0.042460	0.026537	0.018576	0.000000	0.023883	0.050421	0.074304	0.079612	0.079612	0.055728	0.029191	0.015922	0.026537	0.026537	0.026537	0.026537	0.015922	0.000000	0.000000	0.000000	0.000000	0.000000	0.000000	0.010615	0.037152	0.071650	0.079612	0.079612	0.068997	0.042460	0.029191	0.031845	0.076958	0.079612	0.079612	0.058382	0.076958	0.068997	0.079612	0.079612	0.079612	0.071650	0.039806	0.034498	0.053074	0.053074	0.031845	0.026537	0.018576	0.013269	0.026537	0.026537	0.026537	0.026537	0.013269	0.002654	0.026537	0.026537	0.045113	0.074304	0.076958	0.053074	0.068997	0.087573	0.058382	0.053074	0.053074	0.037152	0.000000	0.005307	0.047767	0.053074	0.053074	0.053074	0.047767	0.005307	0.000000	0.000000	0.000000	0.000000	0.000000	0.000000	0.000000	0.023883	0.026537	0.026537	0.026537	0.026537	0.002654	0.005307	0.050421	0.055728	0.079612	0.079612	0.074304	0.029191	0.023883	0.010615	0.026537	0.026537	0.026537	0.026537	0.015922	0.000000	0.000000	0.000000	0.002654	0.026537	0.026537	0.026537	0.026537	0.023883	0.000000	0.021230	0.026537	0.026537	0.042460	0.053074	0.031845	0.026537	0.026537	0.010615	0.000000	0.000000	0.000000	0.000000	0.000000	0.000000	0.051914	0.028841	0.028841	0.023073	0.000000	0.023073	0.051914	0.057683	0.057683	0.057683	0.034610	0.005768	0.000000	0.000000	0.000000	0.000000	0.000000	0.000000	0.000000	0.000000	0.000000	0.011537	0.028841	0.028841	0.028841	0.028841	0.017305	0.000000	0.000000	0.000000	0.011537	0.051914	0.057683	0.057683	0.057683	0.074987	0.034610	0.028841	0.028841	0.028841	0.000000	0.000000	0.000000	0.023073	0.028841	0.028841	0.028841	0.028841	0.005768	0.014421	0.028841	0.028841	0.028841	0.028841	0.014421	0.000000	0.000000	0.000000	0.028841	0.028841	0.028841	0.046146	0.057683	0.028841	0.028841	0.028841	0.011537	0.000000	0.000000	0.020189	0.028841	0.028841	0.046146	0.057683	0.037494	0.028841	0.031725	0.066335	0.115365	0.115365	0.115365	0.112481	0.060567	0.025957	0.057683	0.057683	0.057683	0.069219	0.060567	0.028841	0.028841	0.028841	0.037494	0.028841	0.051914	0.057683	0.057683	0.063451	0.057683	0.037494	0.057683	0.069219	0.060567	0.057683	0.074987	0.057683	0.046146	0.054798	0.057683	0.037494	0.028841	0.054798	0.031725	0.028841	0.028841	0.028841	0.002884	0.000000	0.031725	0.063451	0.089408	0.115365	0.170164	0.158628	0.138439	0.112481	0.086524	0.031725	0.028841	0.028841	0.028841	0.028841	0.028841	0.011537	0.000000	0.000000	0.000000	0.031725	0.057683	0.057683	0.057683	0.057683	0.025957	0.000000	0.000000	0.002884	0.054798	0.069219	0.086524	0.086524	0.083640	0.031725	0.017305	0.000000	0.000000	0.002884	0.028841	0.028841	0.028841	0.043262	0.054798	0.028841	0.028841	0.028841	0.037494	0.028841	0.028841	0.083640	0.115365	0.132670	0.144207	0.144207	0.089408	0.057683	0.017305	0.046146	0.080756	0.100944	0.115365	0.115365	0.092292	0.092292	0.072103	0.057683	0.057683	0.034610	0.000000	0.014421	0.028841	0.028841	0.028841	0.028841	0.037494	0.028841	0.028841	0.028841	0.028841	0.057683	0.057683	0.057683	0.000000	0.000000	0.000000	0.000000	0.019190	0.023987	0.023987	0.021589	0.023987	0.007196	0.019190	0.059969	0.071962	0.071962	0.076760	0.076760	0.040779	0.047975	0.047975	0.043177	0.028785	0.043177	0.023987	0.023987	0.023987	0.019190	0.000000	0.000000	0.000000	0.000000	0.000000	0.021589	0.023987	0.047975	0.047975	0.047975	0.026386	0.038380	0.031184	0.047975	0.047975	0.047975	0.033582	0.026386	0.023987	0.023987	0.023987	0.026386	0.038380	0.023987	0.023987	0.055171	0.069564	0.055171	0.071962	0.071962	0.047975	0.047975	0.040779	0.035981	0.047975	0.050374	0.047975	0.047975	0.035981	0.023987	0.014392	0.000000	0.011994	0.023987	0.023987	0.023987	0.023987	0.011994	0.000000	0.004797	0.023987	0.028785	0.079159	0.122336	0.158317	0.153520	0.187102	0.206292	0.165514	0.124735	0.146324	0.122336	0.091152	0.117538	0.117538	0.083956	0.076760	0.079159	0.083956	0.139127	0.167912	0.172710	0.165514	0.160716	0.124735	0.095950	0.115140	0.122336	0.112741	0.095950	0.115140	0.112741	0.071962	0.052772	0.047975	0.062367	0.076760	0.119937	0.139127	0.143925	0.110342	0.074361	0.047975	0.033582	0.047975	0.047975	0.040779	0.043177	0.043177	0.023987	0.023987	0.023987	0.004797	0.000000	0.000000	0.023987	0.035981	0.055171	0.071962	0.071962	0.047975	0.055171	0.040779	0.023987	0.023987	0.031184	0.028785	0.023987	0.047975	0.047975	0.040779	0.023987	0.026386	0.023987	0.023987	0.033582	0.047975	0.045576	0.038380	0.047975	0.038380	0.023987	0.023987	0.009595	0.000000	0.000000	0.000000	0.000000	0.031184	0.052772	0.071962	0.071962	0.098349	0.088754	0.067165	0.047975	0.047975	0.021589	0.000000	0.000000	0.000000	0.000000	0.000000	0.000000	0.021589	0.023987	0.023987	0.023987	0.023987	0.002399	0.000000	0.004797	0.047975	0.052772	0.071962	0.071962	0.067165	0.043177	0.043177	0.023987	0.023987	0.043177	0.028785	0.023987	0.025686	0.028255	0.061647	0.077059	0.053941	0.051373	0.048804	0.015412	0.000000	0.000000	0.007706	0.025686	0.025686	0.025686	0.025686	0.017980	0.000000	0.000000	0.000000	0.015412	0.051373	0.051373	0.051373	0.069353	0.066784	0.051373	0.051373	0.051373	0.033392	0.041098	0.025686	0.025686	0.025686	0.025686	0.007706	0.025686	0.025686	0.025686	0.025686	0.023118	0.015412	0.025686	0.025686	0.025686	0.025686	0.010275	0.000000	0.000000	0.000000	0.000000	0.015412	0.025686	0.025686	0.025686	0.025686	0.041098	0.074490	0.087333	0.120726	0.154118	0.123294	0.079628	0.115589	0.110451	0.095039	0.128432	0.141275	0.105314	0.077059	0.071922	0.077059	0.064216	0.051373	0.077059	0.102745	0.100176	0.128432	0.128432	0.102745	0.064216	0.043667	0.025686	0.025686	0.025686	0.025686	0.041098	0.136138	0.184942	0.205491	0.246589	0.313373	0.256863	0.226040	0.205491	0.169530	0.128432	0.107882	0.131001	0.174667	0.179804	0.174667	0.254294	0.231177	0.210628	0.200354	0.192648	0.154118	0.223471	0.269706	0.282549	0.262000	0.218334	0.133569	0.089902	0.092471	0.079628	0.053941	0.131000	0.187510	0.190079	0.184941	0.220903	0.154118	0.095039	0.077059	0.071922	0.059078	0.048804	0.025686	0.025686	0.035961	0.028255	0.025686	0.038529	0.084765	0.092471	0.084765	0.102745	0.113020	0.079627	0.077059	0.095039	0.102745	0.079628	0.066784	0.064216	0.051373	0.048804	0.051373	0.056510	0.064216	0.077059	0.053941	0.051373	0.046235	0.025686	0.000000	0.000000	0.023118	0.071922	0.077059	0.077059	0.077059	0.079627	0.030824	0.025686	0.028255	0.051373	0.025686	0.025686	0.025686	0.023118	0.000000	0.000000	0.020549	0.048804	0.051373	0.051373	0.051373	0.030824	0.002569	0.000000	0.007706	0.030824	0.051373	0.051373	0.051373	0.043667	0.025686	0.025686	0.025686	0.025686	0.025686	0.020549	0.010275	0.025686	0.025686	0.025686	0.025686	0.015412	0.000000	0.000000	0.000000	0.000000	0.000000	0.000000	0.004456	0.022282	0.022282	0.031194	0.044563	0.040107	0.022282	0.022282	0.013369	0.000000	0.000000	0.000000	0.000000	0.000000	0.000000	0.000000	0.000000	0.000000	0.000000	0.000000	0.000000	0.000000	0.000000	0.000000	0.000000	0.000000	0.000000	0.000000	0.000000	0.017825	0.022282	0.022282	0.022282	0.022282	0.004456	0.000000	0.000000	0.000000	0.006685	0.022282	0.022282	0.022282	0.022282	0.015597	0.000000	0.000000	0.000000	0.000000	0.000000	0.000000	0.000000	0.008913	0.022282	0.022282	0.022282	0.022282	0.022282	0.022282	0.022282	0.022282	0.022282	0.013369	0.000000	0.000000	0.000000	0.000000	0.000000	0.000000	0.000000	0.000000	0.000000	0.000000	0.000000	0.000000	0.000000	0.000000	0.000000	0.000000	0.000000	0.000000	0.000000	0.000000	0.000000	0.000000	0.000000	0.020054	0.022282	0.026738	0.044563	0.044563	0.024510	0.022282	0.017825	0.000000	0.000000	0.000000	0.000000	0.000000	0.000000	0.000000	0.000000	0.020054	0.022282	0.022282	0.022282	0.022282	0.002228	0.000000	0.000000	0.000000	0.000000	0.000000	0.000000	0.000000	0.000000	0.000000	0.000000	0.000000	0.000000	0.000000	0.000000	0.000000	0.000000	0.000000	0.000000	0.000000	0.000000	0.000000	0.000000	0.000000	0.000000	0.000000	0.000000	0.000000	0.000000	0.000000	0.000000	0.000000	0.000000	0.000000	0.000000	0.002228	0.022282	0.022282	0.022282	0.022282	0.020054	0.000000	0.000000	0.000000	0.000000	0.000000	0.000000	0.000000	0.000000	0.000000	0.000000	0.000000	0.013369	0.022282	0.022282	0.022282	0.022282	0.015597	0.022282	0.022282	0.022282	0.022282	0.015597	0.000000	0.000000	0.000000	0.000000	0.000000	0.000000	0.000000	0.000000	0.000000	0.000000	0.004456	0.022282	0.022282	0.022282	0.022282	0.017825	0.000000	0.000000	0.000000	0.017825	0.022282	0.022282	0.022282	0.022282	0.004456	0.000000	0.000000	0.000000	0.000000	0.000000	0.000000	0.000000	0.000000	0.000000	0.000000	0.000000	0.000000	0.000000	0.000000	0.000000	0.000000	0.000000	0.000000	0.000000	0.000000	0.000000	0.000000	0.000000	0.000000	0.000000	0.000000	0.000000	0.000000	0.000000	0.000000	0.000000	0.000000	0.000000	0.000000	0.000000	0.046356	0.046356	0.046356	0.046356	0.046356	0.000000	0.000000	0.000000	0.000000	0.000000	0.000000	0.000000	0.000000	0.000000	0.000000	0.000000	0.000000	0.000000	0.000000	0.000000	0.000000	0.000000	0.000000	0.000000	0.000000	0.000000	0.000000	0.000000	0.000000	0.000000	0.000000	0.000000	0.000000	0.041721	0.046356	0.046356	0.046356	0.046356	0.004636	0.000000	0.000000	0.000000	0.041721	0.046356	0.046356	0.046356	0.046356	0.004636	0.000000	0.000000	0.000000	0.000000	0.000000	0.000000	0.000000	0.000000	0.000000	0.000000	0.000000	0.000000	0.000000	0.000000	0.000000	0.000000	0.018543	0.046356	0.046356	0.046356	0.046356	0.027814	0.000000	0.000000	0.000000	0.000000	0.000000	0.000000	0.000000	0.000000	0.000000	0.000000	0.000000	0.000000	0.000000	0.000000	0.000000	0.000000	0.000000	0.000000	0.000000	0.046356	0.046356	0.046356	0.046356	0.046356	0.000000	0.000000	0.000000	0.000000	0.000000	0.000000	0.000000	0.000000	0.000000	0.000000	0.000000	0.000000	0.000000	0.000000	0.000000	0.000000	0.000000	0.000000	0.013907	0.046356	0.046356	0.046356	0.046356	0.032449	0.000000	0.000000	0.000000	0.000000	0.000000	0.000000	0.000000	0.000000	0.000000	0.000000	0.000000	0.000000	0.013907	0.046356	0.046356	0.046356	0.046356	0.032449	0.000000	0.000000	0.000000	0.000000	0.000000	0.000000	0.000000	0.000000	0.000000	0.046356	0.046356	0.046356	0.046356	0.046356	0.000000	0.000000	0.000000	0.000000	0.000000	0.000000	0.000000	0.000000	0.000000	0.000000	0.000000	0.000000	0.000000	0.000000	0.000000
chr19	48447810	48448210	401_r11	0.0	.	0.034031	0.054449	0.122511	0.136123	0.102092	0.102092	0.115705	0.078271	0.136123	0.136123	0.136123	0.102092	0.105495	0.034031	0.105495	0.146332	0.204185	0.241619	0.272246	0.204185	0.228007	0.221200	0.176960	0.170154	0.210991	0.248425	0.221200	0.204185	0.224604	0.231410	0.193976	0.200782	0.193976	0.241619	0.241619	0.268843	0.282455	0.306277	0.214394	0.166751	0.146332	0.142929	0.159945	0.170154	0.193976	0.183766	0.241619	0.309680	0.377742	0.404967	0.384548	0.384548	0.326696	0.268843	0.228006	0.319889	0.285859	0.319889	0.364130	0.411773	0.398161	0.387951	0.313083	0.374339	0.445803	0.404966	0.428788	0.452609	0.435594	0.336905	0.316486	0.330099	0.391355	0.330099	0.333502	0.299471	0.275650	0.241619	0.228006	0.309681	0.476431	0.541090	0.558105	0.735065	0.758887	0.772499	0.782708	0.857576	0.857576	0.939249	0.789514	1.003908	1.136630	1.180871	1.136631	1.238722	1.000506	0.854173	0.755484	0.684019	0.609151	0.561508	0.507059	0.473028	0.493447	0.442400	0.421982	0.343711	0.241619	0.204185	0.323293	0.347114	0.374339	0.374339	0.340308	0.279052	0.299471	0.340308	0.466222	0.438997	0.421982	0.394757	0.367533	0.228006	0.200782	0.190573	0.146332	0.153139	0.210991	0.265440	0.279052	0.309680	0.282455	0.231410	0.173557	0.132720	0.091883	0.207588	0.326696	0.374339	0.353920	0.404967	0.326696	0.245022	0.228006	0.302874	0.282456	0.268843	0.245022	0.234813	0.159945	0.200782	0.217797	0.204185	0.197379	0.221200	0.180363	0.146332	0.170154	0.204185	0.187169	0.142929	0.136123	0.214394	0.190573	0.170154	0.180363	0.200782	0.139526	0.190573	0.204185	0.193976	0.142929	0.102092	0.057852	0.068062	0.091883	0.102092	0.088480	0.057852	0.047643	0.044240	0.034031	0.034031	0.051046	0.054449	0.051046	0.068062	0.074868	0.085077	0.068062	0.054449	0.071465	0.105495	0.132720	0.149735	0.166751	0.173557	0.190573	0.139526	0.068436	0.061592	0.058170	0.082123	0.092388	0.102653	0.099231	0.078701	0.065014	0.088966	0.102653	0.102653	0.102653	0.116340	0.119762	0.167667	0.218994	0.242947	0.239525	0.177933	0.106075	0.054748	0.054748	0.044483	0.119762	0.136871	0.167667	0.191620	0.229260	0.153980	0.153980	0.140293	0.112918	0.102653	0.130027	0.143715	0.201885	0.218994	0.171089	0.143715	0.112918	0.054748	0.034218	0.071857	0.177933	0.273742	0.290851	0.307960	0.270320	0.198463	0.106075	0.102653	0.068436	0.068436	0.034218	0.030796	0.017109	0.061592	0.068436	0.071857	0.133449	0.143715	0.171089	0.208729	0.280586	0.242947	0.215572	0.143715	0.099231	0.051327	0.095810	0.102653	0.126606	0.191620	0.284008	0.297695	0.338756	0.410613	0.390083	0.366130	0.352443	0.325069	0.249790	0.212151	0.150558	0.130027	0.160824	0.222416	0.342178	0.410613	0.400348	0.407192	0.427722	0.400348	0.349022	0.451675	0.540641	0.444831	0.386661	0.379818	0.321647	0.260055	0.342178	0.318225	0.355865	0.277164	0.195041	0.205307	0.222416	0.167667	0.191620	0.253212	0.205307	0.184776	0.188198	0.208729	0.188198	0.136871	0.123184	0.112918	0.085544	0.099231	0.102653	0.102653	0.102653	0.112918	0.071857	0.068436	0.092388	0.133449	0.160824	0.171089	0.195042	0.184776	0.153980	0.095810	0.071857	0.078701	0.078701	0.068436	0.068436	0.106075	0.102653	0.123184	0.150558	0.201885	0.164245	0.218994	0.239525	0.205307	0.174511	0.171089	0.116340	0.068436	0.102653	0.102653	0.102653	0.109497	0.102653	0.054748	0.078701	0.112918	0.136871	0.136871	0.150558	0.147136	0.126606	0.068436	0.071857	0.119762	0.082123	0.068436	0.068436	0.065014	0.003422	0.000000	0.000000	0.000000	0.000000	0.020531	0.034218	0.034218	0.034218	0.034218	0.013687	0.000000	0.017109	0.044483	0.068436	0.068436	0.068436	0.082123	0.092388	0.075279	0.112918	0.136871	0.106075	0.068436	0.082123	0.058170	0.156569	0.169838	0.185760	0.167184	0.119418	0.108803	0.087573	0.079612	0.074304	0.092880	0.092880	0.116764	0.132686	0.116764	0.079612	0.047767	0.061036	0.053074	0.061036	0.079612	0.071650	0.034498	0.031845	0.045113	0.037152	0.053074	0.053074	0.071650	0.053074	0.071650	0.100842	0.145955	0.135340	0.132686	0.122071	0.084919	0.063689	0.090227	0.114110	0.135340	0.132686	0.108803	0.092880	0.087573	0.058382	0.071650	0.124725	0.135340	0.116764	0.122071	0.153916	0.153916	0.145955	0.185760	0.191067	0.145955	0.114110	0.119418	0.079612	0.058382	0.053074	0.050421	0.079612	0.132686	0.153916	0.196375	0.193721	0.175145	0.148608	0.156569	0.140647	0.137993	0.177799	0.169838	0.199029	0.193721	0.180453	0.103495	0.132686	0.082265	0.079612	0.079612	0.130032	0.132686	0.164530	0.191067	0.212297	0.167184	0.159223	0.119417	0.074304	0.053074	0.042460	0.000000	0.000000	0.039806	0.074304	0.106149	0.124725	0.188414	0.193721	0.164530	0.167184	0.193721	0.130032	0.124725	0.188414	0.217605	0.222912	0.238835	0.199029	0.130032	0.066343	0.031845	0.039806	0.053074	0.053074	0.061036	0.063689	0.047767	0.055728	0.103495	0.098188	0.079612	0.111456	0.103495	0.055728	0.053074	0.087573	0.119418	0.122071	0.148608	0.199029	0.177799	0.127379	0.137993	0.135340	0.092880	0.079612	0.084919	0.106149	0.087573	0.079612	0.108803	0.143301	0.119418	0.132686	0.164530	0.156569	0.095534	0.071650	0.053074	0.021230	0.005307	0.047767	0.053074	0.079612	0.100842	0.100842	0.082265	0.122071	0.106149	0.119418	0.132686	0.122071	0.090227	0.079612	0.045113	0.026537	0.013269	0.015922	0.026537	0.037152	0.053074	0.098188	0.106149	0.135340	0.175145	0.159223	0.114110	0.090227	0.050421	0.000000	0.021230	0.042460	0.053074	0.053074	0.053074	0.031845	0.029191	0.061036	0.130032	0.132686	0.132686	0.114110	0.071650	0.002654	0.000000	0.000000	0.023883	0.028841	0.005768	0.011537	0.028841	0.072103	0.086524	0.080756	0.074987	0.069219	0.063451	0.098060	0.121133	0.144207	0.147091	0.135554	0.118249	0.138439	0.115365	0.100944	0.080756	0.049030	0.028841	0.028841	0.028841	0.028841	0.023073	0.000000	0.000000	0.025957	0.057683	0.057683	0.057683	0.057683	0.031725	0.017305	0.049030	0.086524	0.086524	0.086524	0.069219	0.037494	0.005768	0.049030	0.060567	0.086524	0.086524	0.095176	0.095176	0.112481	0.086524	0.086524	0.100944	0.095176	0.100944	0.115365	0.124018	0.115365	0.077871	0.066335	0.098060	0.135554	0.193237	0.224962	0.256688	0.245151	0.213425	0.152859	0.132670	0.095176	0.060567	0.147091	0.147091	0.161512	0.173048	0.248035	0.196121	0.224962	0.245151	0.369169	0.328791	0.291297	0.265340	0.268224	0.196121	0.178816	0.219194	0.262456	0.302834	0.297065	0.328791	0.360516	0.421083	0.377821	0.348980	0.351864	0.346096	0.302834	0.288413	0.276877	0.271108	0.242267	0.242267	0.317254	0.328791	0.317254	0.320138	0.268224	0.181700	0.144207	0.109597	0.057683	0.049030	0.072103	0.086524	0.100944	0.155743	0.199005	0.187468	0.173048	0.193237	0.187468	0.141323	0.161512	0.173048	0.149975	0.129786	0.204773	0.210541	0.201889	0.216309	0.190353	0.115365	0.118249	0.115365	0.115365	0.132670	0.175932	0.175932	0.256688	0.245151	0.242267	0.181700	0.121134	0.031725	0.034610	0.028841	0.049030	0.057683	0.057683	0.057683	0.069219	0.066335	0.072103	0.086524	0.069219	0.072103	0.057683	0.043262	0.046146	0.083640	0.098060	0.161512	0.199005	0.190353	0.181700	0.164396	0.098060	0.066335	0.080756	0.051914	0.057683	0.074987	0.080756	0.083640	0.118249	0.190353	0.236498	0.236498	0.245151	0.265340	0.193237	0.149975	0.138439	0.103829	0.049030	0.020189	0.000000	0.028841	0.057683	0.057683	0.057683	0.066335	0.057683	0.054798	0.072103	0.141323	0.164396	0.144207	0.118249	0.100944	0.239875	0.239875	0.287850	0.307040	0.290249	0.251868	0.227881	0.283052	0.247071	0.259065	0.278255	0.285451	0.196698	0.189501	0.127133	0.107944	0.136729	0.163115	0.213488	0.230280	0.244672	0.203893	0.184704	0.155919	0.206292	0.215887	0.249470	0.285451	0.326230	0.290249	0.328628	0.335825	0.309438	0.316635	0.393395	0.386198	0.374205	0.386198	0.484547	0.513332	0.561307	0.587693	0.532522	0.379002	0.285451	0.247071	0.196697	0.251869	0.304641	0.295046	0.292647	0.340622	0.369407	0.429376	0.520529	0.566105	0.623675	0.664453	0.693238	0.674049	0.623675	0.592491	0.575700	0.508535	0.544516	0.650061	0.664453	0.662055	0.681245	0.597289	0.525326	0.474952	0.513332	0.609282	0.654859	0.724422	0.772397	0.755606	0.602086	0.633270	0.647662	0.618877	0.650061	0.676447	0.654858	0.599687	0.705232	0.614080	0.746011	0.923518	1.065044	1.074640	1.196976	1.139405	0.949904	0.813176	0.805980	0.786790	0.772397	0.810777	0.810777	0.731618	0.618877	0.566105	0.585295	0.575700	0.587693	0.580497	0.604485	0.520529	0.489345	0.498940	0.554111	0.503737	0.527725	0.525326	0.522927	0.510933	0.573301	0.580497	0.556510	0.527725	0.503737	0.424579	0.362211	0.352616	0.278255	0.254267	0.311837	0.328628	0.307040	0.326230	0.431775	0.402990	0.405388	0.460560	0.455762	0.371806	0.364610	0.386198	0.326230	0.326230	0.369407	0.340622	0.297445	0.355015	0.395793	0.295046	0.309438	0.304641	0.275856	0.232678	0.297445	0.283052	0.371806	0.438971	0.443768	0.371806	0.357413	0.285451	0.251869	0.295046	0.345420	0.374205	0.393395	0.357414	0.388597	0.386198	0.386199	0.369407	0.352616	0.278255	0.314236	0.314236	0.311837	0.290248	0.273457	0.319033	0.321432	0.448566	0.532522	0.611681	0.554111	0.510933	0.402990	0.379002	0.314236	0.309438	0.381401	0.364610	0.364610	0.379002	0.381401	0.438971	0.465357	0.453364	0.458161	0.470155	0.424578	0.441370	0.148981	0.172098	0.231177	0.267137	0.244020	0.190079	0.172098	0.195216	0.282549	0.336491	0.346765	0.341628	0.290255	0.208059	0.210628	0.269706	0.313373	0.313373	0.287686	0.308235	0.341628	0.315941	0.297961	0.331353	0.367314	0.313373	0.300530	0.315942	0.297961	0.226040	0.226040	0.187510	0.190079	0.285118	0.323648	0.310805	0.336491	0.372451	0.354471	0.431530	0.524001	0.665276	0.670413	0.616472	0.529138	0.436667	0.328785	0.282549	0.410981	0.503452	0.611334	0.670413	0.729491	0.626746	0.508589	0.521432	0.490609	0.454648	0.421256	0.508589	0.413550	0.449510	0.541981	0.629315	0.621609	0.696099	0.693530	0.688393	0.698668	0.672982	0.629315	0.526569	0.405844	0.377589	0.421256	0.493177	0.606197	0.755177	0.796276	0.901590	0.809119	0.793707	0.762884	0.719217	0.683256	0.901590	1.055710	1.145609	1.199550	1.240650	1.189277	1.227806	1.276610	1.317709	1.222668	1.153314	1.143039	1.112217	1.078827	1.060844	1.055708	0.850217	0.760315	0.698668	0.698668	0.696099	0.760315	0.773158	0.757746	0.678119	0.526569	0.488040	0.452079	0.416118	0.495746	0.629315	0.662707	0.670413	0.729491	0.680687	0.729491	0.698668	0.660138	0.634452	0.652433	0.606197	0.616472	0.649864	0.598491	0.583079	0.511158	0.531707	0.500883	0.524001	0.544550	0.595923	0.598491	0.595923	0.577942	0.500883	0.426393	0.410981	0.423824	0.493177	0.570236	0.644726	0.585648	0.513726	0.526570	0.480334	0.428962	0.418687	0.428962	0.346765	0.339059	0.318510	0.318510	0.310804	0.339059	0.444373	0.524001	0.539413	0.549687	0.583079	0.439236	0.377589	0.416118	0.454648	0.398138	0.390432	0.382726	0.349334	0.369883	0.482903	0.572805	0.665275	0.742334	0.765452	0.696099	0.660138	0.613903	0.683256	0.672982	0.652432	0.611334	0.559962	0.436667	0.439236	0.441804	0.485471	0.526569	0.511158	0.490609	0.452079	0.452079	0.421256	0.444373	0.408413	0.480334	0.495746	0.196080	0.187167	0.160429	0.138147	0.158200	0.138147	0.115865	0.129234	0.127006	0.098040	0.118094	0.162657	0.169341	0.142603	0.140375	0.184939	0.216133	0.249555	0.251784	0.251784	0.213905	0.189395	0.144832	0.138147	0.147060	0.151516	0.153744	0.191623	0.198308	0.193851	0.155972	0.122550	0.075758	0.069073	0.055704	0.109181	0.118094	0.131463	0.144832	0.196080	0.158200	0.160429	0.169341	0.144832	0.084671	0.093583	0.124778	0.127006	0.153744	0.167113	0.151516	0.109181	0.122550	0.124778	0.236187	0.282978	0.323086	0.311945	0.285207	0.207220	0.184939	0.180482	0.204992	0.267381	0.240643	0.222818	0.204992	0.213905	0.184939	0.198308	0.200536	0.176026	0.187167	0.164885	0.131463	0.113637	0.120322	0.093584	0.127006	0.258469	0.352052	0.401072	0.423354	0.407756	0.365421	0.300804	0.323085	0.329770	0.334226	0.262925	0.282978	0.258468	0.231730	0.204992	0.251784	0.287435	0.358736	0.414441	0.472373	0.430038	0.378790	0.256240	0.187167	0.124778	0.113637	0.151516	0.178254	0.207221	0.245099	0.280750	0.227274	0.225046	0.162657	0.147060	0.135919	0.133691	0.124778	0.153744	0.182710	0.169341	0.155972	0.138147	0.113637	0.089127	0.098040	0.133691	0.142603	0.211677	0.200536	0.222818	0.216133	0.233959	0.231731	0.242871	0.231730	0.220590	0.189395	0.160429	0.151516	0.151516	0.198308	0.271838	0.311945	0.329770	0.352052	0.340911	0.287435	0.262925	0.282978	0.274066	0.285207	0.287435	0.280750	0.265153	0.267381	0.262925	0.303032	0.327542	0.367649	0.430038	0.416669	0.405528	0.352052	0.258469	0.138147	0.109181	0.118093	0.176026	0.211677	0.294119	0.343139	0.354280	0.356508	0.334226	0.305260	0.294119	0.267381	0.227274	0.274066	0.254012	0.231730	0.291891	0.383246	0.398843	0.398844	0.392159	0.316401	0.274065	0.227274	0.233958	0.287435	0.296348	0.209449	0.180482	0.155972	0.153744	0.207220	0.245099	0.245099	0.229502	0.185425	0.241053	0.292045	0.236418	0.227146	0.185425	0.120526	0.143705	0.152976	0.185425	0.185425	0.227146	0.152976	0.162247	0.092713	0.097348	0.097348	0.092713	0.078806	0.092713	0.106620	0.115891	0.180790	0.203968	0.185425	0.166883	0.194697	0.254960	0.287409	0.324494	0.380122	0.338401	0.227146	0.227146	0.231782	0.208604	0.245689	0.264231	0.217875	0.185425	0.152976	0.078806	0.046356	0.083441	0.101984	0.139069	0.148340	0.185425	0.143705	0.176154	0.278138	0.268867	0.282774	0.324494	0.329130	0.245689	0.375486	0.366214	0.329130	0.273502	0.259596	0.250324	0.301316	0.287409	0.278138	0.236418	0.148340	0.125162	0.162247	0.203968	0.278138	0.259596	0.231782	0.273502	0.329130	0.278138	0.287409	0.329130	0.352308	0.375486	0.477470	0.486741	0.407936	0.407935	0.315223	0.310587	0.324494	0.352308	0.278138	0.370850	0.278138	0.305952	0.338401	0.380122	0.259596	0.273502	0.213239	0.231782	0.208604	0.245689	0.329130	0.324494	0.278138	0.208604	0.208604	0.125162	0.129798	0.213239	0.319858	0.329130	0.338401	0.324494	0.222510	0.194697	0.203968	0.185425	0.292045	0.305952	0.227146	0.171518	0.139069	0.088077	0.092713	0.092713	0.125162	0.278138	0.273502	0.278138	0.343036	0.338401	0.231782	0.203968	0.185425	0.152976	0.176154	0.148340	0.162247	0.139069	0.139069	0.162247	0.176154	0.180789	0.194696	0.236417	0.217875	0.185425	0.152976	0.176154	0.139069	0.092713	0.092713	0.092713	0.125162	0.101984	0.092713	0.125162	0.250324	0.343036	0.468199	0.602632	0.588725	0.482105	0.319859	0.180790	0.046356	0.050992	0.064899	0.097348	0.166883	0.264231	0.278138	0.310587	0.366214	0.296680	0.199332	0.180789	0.208604	0.227146	0.347672	0.370850	0.352308	0.259596	0.217875	0.148340	0.166883	0.250324	0.268867	0.203968	0.152976	0.222510	0.241053	0.338401	0.417207	0.417207	0.338401	0.287409	0.180790	0.139069	0.185425	0.199332
chr15	90259506	90259906	401_r12	0.0	.	0.102092	0.132720	0.136123	0.136123	0.112301	0.102092	0.071465	0.040837	0.051046	0.057852	0.064659	0.074868	0.102092	0.085077	0.091883	0.071465	0.061255	0.034031	0.044240	0.044240	0.051046	0.129317	0.136123	0.173557	0.173557	0.187169	0.108898	0.102092	0.054449	0.030628	0.000000	0.030628	0.034031	0.034031	0.034031	0.034031	0.027225	0.064658	0.102092	0.122511	0.193976	0.248425	0.207588	0.190573	0.210991	0.170154	0.112301	0.146332	0.176960	0.159945	0.146332	0.132720	0.159945	0.125914	0.193976	0.238216	0.265440	0.204185	0.187169	0.142929	0.105495	0.136123	0.207588	0.282456	0.275649	0.268843	0.238216	0.200782	0.159945	0.190573	0.238216	0.289262	0.364130	0.364130	0.336905	0.306277	0.221200	0.112301	0.102092	0.139526	0.139526	0.217797	0.251828	0.279052	0.234813	0.241619	0.241619	0.268843	0.336905	0.486641	0.564911	0.598942	0.656794	0.721453	0.571717	0.554702	0.493446	0.496850	0.408370	0.503656	0.438997	0.425385	0.367533	0.340308	0.313083	0.401564	0.496850	0.510462	0.456012	0.370936	0.292665	0.272246	0.306277	0.432191	0.483237	0.500253	0.418579	0.350517	0.336905	0.265440	0.200782	0.217797	0.265440	0.221200	0.268843	0.350517	0.394757	0.316486	0.292665	0.275649	0.224603	0.136123	0.187169	0.197379	0.200782	0.207588	0.204185	0.139526	0.122511	0.139526	0.102092	0.170154	0.170154	0.119107	0.071465	0.129317	0.105495	0.176960	0.204185	0.200782	0.156542	0.159945	0.115704	0.108898	0.136123	0.125914	0.204185	0.183766	0.163348	0.166751	0.166751	0.040837	0.034031	0.047643	0.037434	0.034031	0.064659	0.091883	0.088480	0.068062	0.085077	0.071465	0.044240	0.068062	0.115704	0.119107	0.102092	0.102092	0.081674	0.078271	0.078271	0.170154	0.170154	0.156542	0.112301	0.125914	0.034031	0.034031	0.057852	0.102092	0.081674	0.102092	0.146332	0.146332	0.102092	0.105495	0.112301	0.125914	0.102092	0.102092	0.068436	0.065014	0.034218	0.034218	0.017109	0.034218	0.034218	0.034218	0.034218	0.020531	0.000000	0.000000	0.000000	0.030796	0.034218	0.034218	0.034218	0.034218	0.013687	0.034218	0.034218	0.034218	0.034218	0.023952	0.000000	0.000000	0.000000	0.000000	0.000000	0.000000	0.000000	0.000000	0.000000	0.000000	0.000000	0.034218	0.034218	0.037640	0.116340	0.136871	0.106075	0.136871	0.133449	0.054748	0.034218	0.030796	0.000000	0.020531	0.071857	0.123184	0.136871	0.136871	0.116340	0.099231	0.102653	0.116340	0.171089	0.205307	0.188198	0.205307	0.205307	0.171089	0.167667	0.236103	0.239525	0.290851	0.273742	0.260055	0.229259	0.218994	0.153980	0.184776	0.218994	0.236103	0.225838	0.266899	0.280586	0.242946	0.171089	0.164245	0.164245	0.126606	0.164245	0.171089	0.147136	0.123184	0.229259	0.335334	0.461940	0.544063	0.602233	0.540641	0.390083	0.342178	0.393505	0.434566	0.465362	0.489314	0.492736	0.372974	0.253212	0.232681	0.229260	0.140293	0.123184	0.181354	0.249790	0.349021	0.427722	0.468784	0.503002	0.461940	0.345600	0.304538	0.331913	0.284008	0.205307	0.218994	0.205307	0.198463	0.201885	0.242947	0.249790	0.225838	0.184776	0.188198	0.171089	0.205307	0.232681	0.215572	0.171089	0.136871	0.102653	0.075279	0.058170	0.068436	0.075279	0.088966	0.102653	0.095810	0.075279	0.092388	0.047905	0.041061	0.092388	0.116340	0.157402	0.195042	0.198463	0.147136	0.153980	0.116340	0.078701	0.071857	0.157402	0.133449	0.102653	0.102653	0.099231	0.013687	0.000000	0.006844	0.034218	0.034218	0.034218	0.034218	0.027374	0.000000	0.000000	0.000000	0.000000	0.000000	0.013687	0.034218	0.034218	0.034218	0.034218	0.020531	0.000000	0.020531	0.068436	0.068436	0.068436	0.102653	0.088966	0.068436	0.068436	0.068436	0.109497	0.164245	0.136871	0.136871	0.136871	0.061592	0.000000	0.010265	0.041061	0.068436	0.068436	0.068436	0.053074	0.053074	0.018576	0.000000	0.000000	0.000000	0.023883	0.039806	0.053074	0.053074	0.053074	0.029191	0.013269	0.000000	0.000000	0.000000	0.000000	0.000000	0.000000	0.000000	0.000000	0.000000	0.023883	0.026537	0.026537	0.026537	0.047767	0.029191	0.026537	0.026537	0.037152	0.031845	0.026537	0.026537	0.026537	0.034498	0.026537	0.026537	0.026537	0.026537	0.026537	0.026537	0.026537	0.026537	0.026537	0.026537	0.026537	0.026537	0.026537	0.026537	0.034498	0.026537	0.026537	0.026537	0.034498	0.042460	0.074304	0.079612	0.079612	0.071650	0.055728	0.031845	0.026537	0.026537	0.026537	0.007961	0.000000	0.000000	0.007961	0.026537	0.026537	0.034498	0.053074	0.045113	0.026537	0.026537	0.021230	0.037152	0.079612	0.098188	0.153916	0.183106	0.148608	0.108803	0.124725	0.111456	0.079612	0.098188	0.122071	0.095534	0.063689	0.079612	0.074304	0.103495	0.119418	0.145955	0.153916	0.145955	0.090227	0.066343	0.029191	0.005307	0.013269	0.026537	0.026537	0.026537	0.058382	0.092880	0.079612	0.079612	0.100842	0.074304	0.026537	0.031845	0.053074	0.031845	0.026537	0.026537	0.021230	0.000000	0.013269	0.061036	0.100842	0.124725	0.159223	0.145955	0.111456	0.084919	0.061036	0.026537	0.026537	0.037152	0.061036	0.079612	0.103495	0.106149	0.082265	0.045113	0.026537	0.002654	0.061036	0.127379	0.132686	0.132686	0.135340	0.098188	0.031845	0.034498	0.053074	0.053074	0.053074	0.055728	0.071650	0.074304	0.098188	0.079612	0.092880	0.079612	0.063689	0.058382	0.053074	0.037152	0.031845	0.066343	0.074304	0.079612	0.079612	0.098188	0.087573	0.058382	0.053074	0.053074	0.039806	0.076958	0.132686	0.161877	0.212297	0.201682	0.135340	0.092880	0.076958	0.026537	0.026537	0.039806	0.039806	0.026537	0.042460	0.053074	0.039806	0.026537	0.045113	0.037152	0.031845	0.053074	0.053074	0.034498	0.026537	0.021230	0.000000	0.000000	0.124018	0.141323	0.100944	0.074987	0.080756	0.049030	0.028841	0.028841	0.028841	0.002884	0.000000	0.008652	0.057683	0.057683	0.057683	0.057683	0.049030	0.014421	0.028841	0.054798	0.057683	0.098060	0.100944	0.086524	0.060567	0.057683	0.017305	0.000000	0.005768	0.040378	0.057683	0.057683	0.057683	0.060567	0.051914	0.057683	0.057683	0.057683	0.049030	0.023073	0.000000	0.000000	0.000000	0.000000	0.000000	0.000000	0.000000	0.017305	0.028841	0.028841	0.028841	0.046146	0.040378	0.031725	0.057683	0.057683	0.040378	0.028841	0.025957	0.000000	0.005768	0.051914	0.057683	0.057683	0.057683	0.051914	0.005768	0.020189	0.057683	0.057683	0.057683	0.063451	0.086524	0.057683	0.057683	0.057683	0.057683	0.037494	0.028841	0.028841	0.028841	0.023073	0.051914	0.057683	0.077872	0.103829	0.118249	0.115365	0.144207	0.124018	0.109597	0.112481	0.063451	0.040378	0.080756	0.074987	0.057683	0.057683	0.060567	0.043262	0.092292	0.135554	0.170164	0.199005	0.193237	0.173048	0.196121	0.175932	0.161512	0.144207	0.121133	0.106713	0.115365	0.086524	0.086524	0.074987	0.023073	0.008652	0.086524	0.129786	0.144207	0.144207	0.144207	0.086524	0.086524	0.086524	0.100944	0.132670	0.121133	0.115365	0.144207	0.132670	0.135554	0.170164	0.158627	0.115365	0.112481	0.083640	0.106713	0.115365	0.115365	0.115365	0.100944	0.034610	0.002884	0.028841	0.049030	0.098060	0.126902	0.141323	0.121133	0.124018	0.103829	0.103829	0.086524	0.112481	0.115365	0.086524	0.057683	0.057683	0.025957	0.000000	0.046146	0.057683	0.103829	0.115365	0.126902	0.098060	0.092292	0.077871	0.115365	0.106713	0.129786	0.161512	0.135554	0.086524	0.083640	0.043262	0.005768	0.000000	0.000000	0.000000	0.000000	0.002884	0.028841	0.028841	0.028841	0.028841	0.025957	0.005768	0.028841	0.028841	0.051914	0.057683	0.051914	0.028841	0.028841	0.023073	0.037494	0.069219	0.076760	0.047975	0.047975	0.047975	0.026386	0.009595	0.014392	0.023987	0.047975	0.047975	0.047975	0.050374	0.071962	0.047975	0.067165	0.098349	0.124735	0.095950	0.095950	0.076760	0.064766	0.026386	0.023987	0.045576	0.064766	0.057570	0.088754	0.095950	0.091152	0.083956	0.105545	0.079159	0.079159	0.079159	0.067165	0.033582	0.026386	0.040779	0.043177	0.062367	0.071962	0.069564	0.076760	0.093551	0.081557	0.071962	0.100747	0.115140	0.079159	0.095950	0.117538	0.122336	0.119937	0.131931	0.131931	0.122336	0.088754	0.093551	0.153520	0.136729	0.143925	0.153520	0.122336	0.086355	0.091152	0.071962	0.088754	0.170311	0.179906	0.196697	0.251869	0.237476	0.167912	0.163115	0.163115	0.124735	0.119937	0.110342	0.093551	0.146323	0.167912	0.237476	0.314236	0.333426	0.285451	0.285451	0.287850	0.345420	0.379002	0.400591	0.426977	0.402990	0.302242	0.285451	0.247071	0.208691	0.239875	0.287850	0.292647	0.402990	0.455762	0.450965	0.381401	0.419781	0.374205	0.374205	0.321432	0.357413	0.321432	0.287850	0.268660	0.256666	0.203894	0.203894	0.249470	0.239875	0.225482	0.213488	0.158317	0.119937	0.129532	0.165514	0.268660	0.367008	0.379002	0.359812	0.338223	0.237476	0.182305	0.129532	0.122336	0.153520	0.208691	0.225482	0.215887	0.182305	0.134330	0.093551	0.028785	0.028785	0.047975	0.047975	0.033582	0.047975	0.043177	0.023987	0.023987	0.031184	0.062367	0.071962	0.071962	0.081557	0.086355	0.033582	0.031184	0.071962	0.062367	0.047975	0.047975	0.040779	0.007196	0.043177	0.095950	0.139127	0.143925	0.136729	0.100747	0.047975	0.004797	0.000000	0.000000	0.000000	0.000000	0.007196	0.023987	0.023987	0.023987	0.023987	0.016791	0.007196	0.023987	0.023987	0.023987	0.045576	0.059969	0.069564	0.086355	0.115140	0.098349	0.098349	0.074361	0.079159	0.076760	0.071962	0.050374	0.047975	0.026386	0.011994	0.033582	0.081557	0.012843	0.000000	0.005137	0.025686	0.043667	0.051373	0.051373	0.046235	0.033392	0.033392	0.043667	0.051373	0.051373	0.061647	0.051373	0.033392	0.025686	0.061647	0.059078	0.059078	0.077059	0.077059	0.041098	0.025686	0.020549	0.025686	0.025686	0.025686	0.025686	0.038529	0.028255	0.064216	0.125863	0.128432	0.113020	0.107882	0.092471	0.079628	0.077059	0.077059	0.069353	0.071922	0.025686	0.038529	0.095039	0.125863	0.133569	0.159255	0.166961	0.136138	0.110451	0.100177	0.071922	0.051373	0.035961	0.046235	0.025686	0.046235	0.077059	0.071922	0.077059	0.077059	0.056510	0.030824	0.048804	0.064216	0.077059	0.110451	0.120726	0.128432	0.138706	0.128432	0.097608	0.128432	0.190079	0.215765	0.262000	0.290255	0.287686	0.238883	0.172098	0.166961	0.156687	0.182373	0.172098	0.231177	0.236314	0.277412	0.264569	0.285118	0.231177	0.187510	0.208059	0.259432	0.310805	0.331353	0.367314	0.390432	0.382726	0.346765	0.387864	0.449510	0.416118	0.362177	0.369883	0.341628	0.274843	0.290255	0.277412	0.287686	0.310804	0.431530	0.418687	0.434098	0.387863	0.326216	0.218333	0.197785	0.159255	0.151549	0.164392	0.143844	0.102745	0.089902	0.120726	0.123295	0.136138	0.184942	0.213197	0.190079	0.187510	0.156687	0.113020	0.143844	0.128432	0.174667	0.213196	0.254294	0.208060	0.246589	0.244020	0.223471	0.197785	0.202922	0.148981	0.131000	0.148981	0.123294	0.105314	0.128432	0.128432	0.082196	0.092471	0.118157	0.092471	0.051373	0.100176	0.087333	0.059078	0.051373	0.069353	0.028255	0.033392	0.051373	0.051373	0.033392	0.025686	0.020549	0.033392	0.051373	0.089902	0.115589	0.138706	0.133569	0.128432	0.120726	0.115589	0.089902	0.095039	0.102745	0.105314	0.128432	0.128432	0.097608	0.077059	0.043667	0.000000	0.025686	0.025686	0.025686	0.030824	0.051373	0.035961	0.077059	0.123295	0.125863	0.128432	0.143844	0.102745	0.056510	0.044563	0.044563	0.040107	0.035651	0.028966	0.022282	0.022282	0.022282	0.008913	0.000000	0.011141	0.022282	0.022282	0.022282	0.035651	0.033423	0.022282	0.035651	0.044563	0.031194	0.022282	0.022282	0.008913	0.000000	0.008913	0.022282	0.022282	0.024510	0.053476	0.057933	0.044563	0.044563	0.062389	0.035651	0.022282	0.022282	0.022282	0.008913	0.022282	0.028966	0.044563	0.044563	0.055704	0.044563	0.037879	0.022282	0.022282	0.069073	0.089127	0.089127	0.089127	0.089127	0.024510	0.000000	0.000000	0.004456	0.022282	0.022282	0.037879	0.044563	0.060161	0.044563	0.044563	0.033423	0.060161	0.046792	0.066845	0.073530	0.093583	0.073530	0.066845	0.044563	0.035651	0.013369	0.006685	0.022282	0.022282	0.022282	0.022282	0.015597	0.000000	0.000000	0.000000	0.000000	0.000000	0.017825	0.031194	0.060161	0.069073	0.100268	0.115865	0.127006	0.118094	0.135919	0.122550	0.089127	0.084671	0.066845	0.057933	0.044563	0.064617	0.046792	0.044563	0.040107	0.044563	0.044564	0.066845	0.089127	0.075758	0.066845	0.046792	0.022282	0.013369	0.031194	0.044563	0.044563	0.044563	0.031194	0.013369	0.000000	0.011141	0.022282	0.022282	0.044563	0.044563	0.042335	0.057933	0.066845	0.060161	0.086899	0.098040	0.093583	0.089127	0.073530	0.062389	0.055704	0.049020	0.044563	0.055704	0.051248	0.037879	0.022282	0.022282	0.033423	0.022282	0.031194	0.044563	0.044563	0.022282	0.022282	0.026738	0.022282	0.022282	0.022282	0.022282	0.008913	0.000000	0.000000	0.000000	0.000000	0.000000	0.000000	0.000000	0.000000	0.000000	0.017825	0.022282	0.022282	0.022282	0.022282	0.004456	0.000000	0.011141	0.022282	0.037879	0.053476	0.066845	0.055704	0.044563	0.028966	0.017825	0.022282	0.031194	0.044563	0.055704	0.062389	0.044563	0.035651	0.040107	0.033423	0.022282	0.022282	0.022282	0.004456	0.000000	0.000000	0.000000	0.015597	0.022282	0.022282	0.004636	0.000000	0.000000	0.000000	0.000000	0.000000	0.000000	0.000000	0.000000	0.000000	0.018543	0.046356	0.046356	0.046356	0.088077	0.074170	0.046356	0.092713	0.092713	0.050992	0.046356	0.046356	0.000000	0.000000	0.000000	0.000000	0.000000	0.000000	0.000000	0.000000	0.000000	0.037085	0.046356	0.069534	0.092713	0.097348	0.101984	0.097348	0.115891	0.092713	0.088077	0.046356	0.041721	0.000000	0.000000	0.023178	0.046356	0.046356	0.046356	0.046356	0.023178	0.004636	0.046356	0.046356	0.046356	0.046356	0.041721	0.041721	0.046356	0.046356	0.046356	0.046356	0.004636	0.000000	0.041721	0.046356	0.046356	0.046356	0.046356	0.046356	0.046356	0.115891	0.139069	0.139069	0.097348	0.092713	0.027814	0.046356	0.046356	0.046356	0.060263	0.088077	0.055628	0.115891	0.139069	0.125162	0.092713	0.097348	0.069534	0.088077	0.139069	0.139069	0.152976	0.139069	0.097348	0.046356	0.046356	0.018543	0.000000	0.000000	0.000000	0.064899	0.134433	0.139069	0.139069	0.139069	0.074170	0.004636	0.000000	0.000000	0.041721	0.069534	0.092713	0.092713	0.092713	0.050992	0.023178	0.000000	0.000000	0.023178	0.092713	0.092713	0.092713	0.092713	0.069534	0.000000	0.000000	0.000000	0.000000	0.000000	0.000000	0.018543	0.069534	0.092713	0.092713	0.092713	0.074170	0.023178	0.000000	0.000000	0.000000	0.000000	0.000000	0.000000	0.000000	0.000000	0.046356	0.046356	0.046356	0.046356	0.046356	0.004636	0.046356	0.046356	0.046356	0.092713	0.088077	0.046356	0.046356	0.046356	0.000000	0.000000	0.000000	0.000000	0.000000	0.000000	0.000000	0.000000	0.000000	0.078806	0.092713	0.092713	0.092713	0.092713	0.013907	0.000000	0.000000	0.000000	0.000000	0.000000	0.000000	0.046356	0.046356	0.046356	0.046356	0.046356	0.000000	0.000000	0.000000	0.000000	0.000000	0.023178	0.078806	0.092713	0.152976	0.185425	0.162247	0.106620	0.092713	0.032449
chr17	17295192	17295592	401_r13	0.0	.	0.102092	0.078271	0.068062	0.068062	0.027225	0.000000	0.000000	0.000000	0.000000	0.000000	0.006806	0.034031	0.061255	0.068062	0.068062	0.061255	0.034031	0.006806	0.000000	0.000000	0.000000	0.000000	0.000000	0.000000	0.000000	0.000000	0.034031	0.057852	0.068062	0.068062	0.068062	0.034031	0.010209	0.000000	0.000000	0.003403	0.034031	0.044240	0.068062	0.068062	0.064659	0.034031	0.023822	0.020418	0.034031	0.034031	0.034031	0.040837	0.047643	0.034031	0.034031	0.034031	0.027225	0.000000	0.034031	0.068061	0.102092	0.102092	0.102092	0.068062	0.034031	0.003403	0.034031	0.034031	0.034031	0.051046	0.064659	0.034031	0.034031	0.027225	0.051046	0.040837	0.068062	0.078271	0.139526	0.173557	0.197379	0.170154	0.210991	0.166751	0.105495	0.102092	0.159945	0.187170	0.228007	0.289262	0.313083	0.316486	0.326696	0.377742	0.398161	0.415176	0.404967	0.353920	0.302874	0.302874	0.275649	0.245022	0.268843	0.316486	0.285858	0.309680	0.370936	0.370936	0.357324	0.408370	0.544493	0.687422	0.677213	0.602345	0.541090	0.394758	0.231410	0.180363	0.163348	0.142929	0.095286	0.034031	0.034031	0.061255	0.132720	0.149735	0.170154	0.204185	0.176960	0.091883	0.153139	0.136123	0.112301	0.146332	0.163348	0.105495	0.166751	0.190573	0.159945	0.139526	0.136123	0.129317	0.207588	0.272246	0.268843	0.248425	0.248425	0.170154	0.156542	0.170154	0.159945	0.136123	0.122511	0.081674	0.068062	0.068062	0.057852	0.091883	0.102092	0.102092	0.102092	0.078271	0.023822	0.000000	0.000000	0.030628	0.051046	0.068062	0.068062	0.071465	0.105495	0.119107	0.102092	0.102092	0.098689	0.034031	0.006806	0.037434	0.068062	0.088480	0.102092	0.095286	0.098689	0.068062	0.085077	0.132720	0.153139	0.136123	0.136123	0.098689	0.037434	0.037434	0.068062	0.068062	0.068062	0.081674	0.081674	0.051046	0.068062	0.068062	0.054449	0.034031	0.017015	0.023822	0.068436	0.041061	0.034218	0.034218	0.006844	0.000000	0.000000	0.000000	0.020531	0.034218	0.034218	0.034218	0.034218	0.013687	0.000000	0.000000	0.000000	0.000000	0.000000	0.000000	0.000000	0.000000	0.000000	0.000000	0.000000	0.000000	0.020531	0.034218	0.034218	0.034218	0.068436	0.047905	0.068436	0.068436	0.068436	0.034218	0.034218	0.000000	0.000000	0.000000	0.000000	0.006844	0.068436	0.068436	0.068436	0.068436	0.061592	0.000000	0.000000	0.034218	0.034218	0.068436	0.075279	0.102653	0.068436	0.068436	0.034218	0.027374	0.000000	0.000000	0.047905	0.102653	0.102653	0.147136	0.171089	0.123184	0.068436	0.068436	0.023952	0.000000	0.000000	0.000000	0.000000	0.000000	0.000000	0.006844	0.034218	0.054748	0.068436	0.068436	0.071857	0.106075	0.126606	0.205307	0.249790	0.284007	0.253212	0.260055	0.232681	0.225838	0.246368	0.242947	0.263477	0.212151	0.215572	0.205307	0.253212	0.218994	0.229260	0.212151	0.208729	0.147136	0.150558	0.181354	0.239525	0.242947	0.294273	0.321647	0.307960	0.325069	0.314804	0.277164	0.212151	0.171089	0.078701	0.061592	0.034218	0.034218	0.065014	0.071857	0.075279	0.143715	0.171089	0.171089	0.201885	0.263477	0.198463	0.171089	0.140293	0.116340	0.037640	0.034218	0.034218	0.041061	0.051327	0.068436	0.068436	0.068436	0.061592	0.030796	0.000000	0.000000	0.010265	0.034218	0.051327	0.068436	0.116340	0.153980	0.136871	0.119762	0.130027	0.088966	0.041061	0.034218	0.034218	0.006844	0.034218	0.099231	0.102653	0.126606	0.136871	0.102653	0.037640	0.034218	0.034218	0.041061	0.071857	0.102653	0.102653	0.078701	0.061592	0.030796	0.030796	0.068436	0.085544	0.102653	0.102653	0.071857	0.037640	0.051327	0.037640	0.068436	0.071857	0.099231	0.068436	0.065014	0.034218	0.030796	0.000000	0.000000	0.000000	0.075279	0.102653	0.130027	0.136871	0.136871	0.061592	0.047905	0.041061	0.034218	0.026537	0.013269	0.021230	0.034498	0.053074	0.053074	0.053074	0.031845	0.018576	0.000000	0.000000	0.000000	0.000000	0.000000	0.000000	0.000000	0.000000	0.000000	0.000000	0.000000	0.000000	0.000000	0.000000	0.000000	0.013269	0.026537	0.026537	0.026537	0.026537	0.023883	0.026537	0.026537	0.026537	0.026537	0.015922	0.026537	0.026537	0.047767	0.068997	0.079612	0.053074	0.053074	0.031845	0.010615	0.007961	0.026537	0.053074	0.063689	0.079612	0.074304	0.050421	0.034498	0.042460	0.026537	0.034498	0.076958	0.071650	0.053074	0.053074	0.047767	0.029191	0.026537	0.026537	0.026537	0.026537	0.026537	0.026537	0.026537	0.026537	0.023883	0.018576	0.026537	0.026537	0.026537	0.047767	0.034498	0.042460	0.071650	0.079612	0.058382	0.053074	0.037152	0.007961	0.000000	0.000000	0.000000	0.007961	0.026537	0.026537	0.026537	0.026537	0.023883	0.026537	0.026537	0.026537	0.026537	0.021230	0.023883	0.055728	0.079612	0.100842	0.106149	0.082265	0.050421	0.029191	0.031845	0.047767	0.053074	0.053074	0.061036	0.053074	0.031845	0.026537	0.026537	0.039806	0.034498	0.053074	0.053074	0.053074	0.042460	0.045113	0.026537	0.026537	0.026537	0.013269	0.023883	0.026537	0.026537	0.026537	0.026537	0.015922	0.034498	0.053074	0.053074	0.053074	0.053074	0.045113	0.026537	0.026537	0.026537	0.013269	0.000000	0.000000	0.015922	0.026537	0.026537	0.026537	0.050421	0.037152	0.026537	0.026537	0.026537	0.034498	0.053074	0.053074	0.053074	0.063689	0.047767	0.026537	0.026537	0.026537	0.015922	0.000000	0.000000	0.000000	0.002654	0.026537	0.026537	0.026537	0.026537	0.023883	0.000000	0.018576	0.026537	0.026537	0.026537	0.026537	0.023883	0.042460	0.053074	0.053074	0.053074	0.037152	0.010615	0.000000	0.000000	0.000000	0.002654	0.026537	0.026537	0.026537	0.026537	0.023883	0.000000	0.026537	0.026537	0.037152	0.053074	0.063689	0.053074	0.028841	0.028841	0.054798	0.057683	0.049030	0.028841	0.028841	0.002884	0.000000	0.000000	0.046146	0.057683	0.057683	0.057683	0.057683	0.011537	0.000000	0.000000	0.000000	0.017305	0.028841	0.028841	0.034610	0.063451	0.069219	0.057683	0.057683	0.051914	0.023073	0.000000	0.000000	0.005768	0.028841	0.028841	0.028841	0.028841	0.023073	0.000000	0.014421	0.028841	0.028841	0.028841	0.028841	0.020189	0.028841	0.028841	0.028841	0.028841	0.046146	0.028841	0.028841	0.028841	0.028841	0.002884	0.000000	0.008652	0.028841	0.028841	0.046146	0.080756	0.077872	0.057683	0.072103	0.069219	0.034610	0.028841	0.069219	0.072103	0.057683	0.051914	0.057683	0.051914	0.057683	0.086524	0.095176	0.115365	0.089408	0.086524	0.057683	0.049030	0.040378	0.054798	0.028841	0.028841	0.051914	0.046146	0.043262	0.060567	0.115365	0.092292	0.092292	0.103829	0.161512	0.144207	0.144207	0.141323	0.141323	0.098060	0.100944	0.126902	0.187469	0.201889	0.170164	0.144207	0.149975	0.098060	0.066335	0.118249	0.158628	0.126902	0.115365	0.106713	0.054798	0.011537	0.028841	0.069219	0.086524	0.103829	0.132670	0.115365	0.074987	0.060567	0.069219	0.028841	0.057683	0.077872	0.083640	0.057683	0.074987	0.057683	0.037494	0.028841	0.028841	0.011537	0.000000	0.025957	0.049030	0.083640	0.086524	0.086524	0.077872	0.063451	0.031725	0.031725	0.057683	0.043262	0.028841	0.028841	0.025957	0.000000	0.000000	0.000000	0.000000	0.028841	0.028841	0.028841	0.083640	0.086524	0.057683	0.057683	0.069219	0.031725	0.028841	0.028841	0.028841	0.017305	0.000000	0.000000	0.000000	0.000000	0.014421	0.028841	0.028841	0.028841	0.028841	0.037494	0.028841	0.028841	0.028841	0.028841	0.005768	0.025957	0.028841	0.028841	0.057683	0.072103	0.060567	0.057683	0.057683	0.028841	0.014421	0.000000	0.000000	0.000000	0.000000	0.000000	0.000000	0.000000	0.000000	0.025957	0.062367	0.067165	0.047975	0.069564	0.062367	0.045576	0.047975	0.047975	0.062367	0.071962	0.091152	0.107943	0.119937	0.083956	0.071962	0.040779	0.028785	0.023987	0.033582	0.057570	0.071962	0.055171	0.067165	0.062367	0.038380	0.045576	0.071962	0.052772	0.047975	0.047975	0.026386	0.000000	0.000000	0.000000	0.019190	0.047975	0.079159	0.095950	0.095950	0.076760	0.047975	0.026386	0.028785	0.071962	0.095950	0.091152	0.086355	0.069564	0.026386	0.016791	0.045576	0.047975	0.047975	0.071962	0.076760	0.079159	0.095950	0.095950	0.083956	0.093551	0.067165	0.047975	0.047975	0.035981	0.004797	0.000000	0.011994	0.043177	0.069564	0.062367	0.100747	0.107943	0.081557	0.059969	0.071962	0.043177	0.023987	0.031184	0.052772	0.098349	0.146323	0.237476	0.275856	0.302242	0.268660	0.237476	0.163115	0.177507	0.158317	0.158317	0.201495	0.287850	0.299844	0.328629	0.355015	0.350217	0.247071	0.235077	0.290249	0.302242	0.263862	0.352616	0.402990	0.323831	0.278255	0.263862	0.175108	0.071962	0.100747	0.134330	0.199096	0.220685	0.249470	0.223084	0.191900	0.151121	0.151121	0.172710	0.143925	0.165513	0.208691	0.203893	0.146324	0.182305	0.134330	0.074361	0.071962	0.091152	0.055171	0.117538	0.134330	0.134330	0.148722	0.153520	0.115140	0.119937	0.129532	0.098349	0.163115	0.151121	0.119937	0.131931	0.163115	0.079159	0.071962	0.071962	0.057570	0.045576	0.047975	0.047975	0.069564	0.047975	0.028785	0.023987	0.023987	0.007196	0.023987	0.045576	0.047975	0.047975	0.043177	0.026386	0.026386	0.023987	0.023987	0.040779	0.067165	0.047975	0.047975	0.064766	0.055171	0.026386	0.023987	0.023987	0.047975	0.047975	0.047975	0.047975	0.047975	0.007196	0.000000	0.028785	0.071962	0.071962	0.071962	0.071962	0.059969	0.062367	0.071962	0.071962	0.088754	0.079159	0.033582	0.023987	0.035981	0.031184	0.023987	0.045576	0.071962	0.059969	0.025686	0.025686	0.002569	0.000000	0.015412	0.025686	0.025686	0.025686	0.025686	0.010275	0.025686	0.025686	0.025686	0.025686	0.030824	0.038529	0.051373	0.051373	0.051373	0.046235	0.012843	0.041098	0.051373	0.051373	0.066784	0.095039	0.061647	0.051373	0.051373	0.035961	0.020549	0.066784	0.077059	0.077059	0.077059	0.064216	0.010275	0.000000	0.023118	0.051373	0.051373	0.074490	0.084765	0.079627	0.051373	0.082196	0.079628	0.069353	0.051373	0.064216	0.046235	0.025686	0.051373	0.089902	0.089902	0.077059	0.077059	0.051373	0.038529	0.046235	0.143843	0.202922	0.254294	0.231177	0.215765	0.138707	0.079628	0.053941	0.082196	0.087333	0.077059	0.087333	0.087333	0.084765	0.077059	0.097608	0.125863	0.195216	0.195216	0.205491	0.210628	0.246589	0.287687	0.297961	0.300530	0.318510	0.354471	0.336490	0.377589	0.393001	0.375020	0.318510	0.323648	0.318510	0.303098	0.290255	0.267137	0.228608	0.192647	0.233746	0.254294	0.318510	0.346765	0.398138	0.369883	0.395569	0.434099	0.380157	0.336491	0.367314	0.375020	0.262000	0.244020	0.267137	0.244020	0.228608	0.251726	0.244020	0.200353	0.177236	0.151549	0.154118	0.159255	0.125863	0.138706	0.128432	0.082196	0.077059	0.105314	0.118157	0.128432	0.138706	0.131000	0.100176	0.077059	0.113020	0.118157	0.148981	0.172098	0.154118	0.113020	0.133569	0.128432	0.107882	0.102745	0.084765	0.043667	0.005137	0.000000	0.000000	0.017980	0.025686	0.025686	0.035961	0.051373	0.046235	0.053941	0.077059	0.087333	0.077059	0.064216	0.048804	0.033392	0.030824	0.025686	0.025686	0.025686	0.030824	0.051373	0.056510	0.077059	0.077059	0.064216	0.025686	0.048804	0.066784	0.077059	0.077059	0.079628	0.071922	0.035961	0.025686	0.048804	0.074490	0.051373	0.051373	0.051373	0.051373	0.030824	0.051373	0.074490	0.079628	0.079628	0.071922	0.051373	0.028255	0.023118	0.000000	0.000000	0.000000	0.028966	0.044563	0.044563	0.022282	0.042335	0.053476	0.066845	0.086899	0.089127	0.069073	0.051248	0.022282	0.002228	0.000000	0.000000	0.000000	0.011141	0.022282	0.022282	0.022282	0.040107	0.033423	0.028966	0.046792	0.066845	0.066845	0.093583	0.104724	0.086899	0.086899	0.071302	0.040107	0.022282	0.022282	0.002228	0.000000	0.000000	0.000000	0.000000	0.000000	0.000000	0.000000	0.004456	0.022282	0.022282	0.026738	0.044563	0.040107	0.022282	0.022282	0.017825	0.000000	0.000000	0.008913	0.062389	0.066845	0.084671	0.111409	0.102496	0.049020	0.044563	0.026738	0.000000	0.017825	0.049020	0.066845	0.069073	0.089127	0.071302	0.035651	0.022282	0.022282	0.022282	0.022282	0.022282	0.022282	0.022282	0.002228	0.008913	0.022282	0.022282	0.022282	0.044563	0.035651	0.071302	0.089127	0.093583	0.089127	0.089127	0.055704	0.057933	0.062389	0.060161	0.066845	0.051248	0.031194	0.037879	0.028966	0.022282	0.040107	0.044563	0.049020	0.051248	0.066845	0.053476	0.086899	0.069073	0.060161	0.044563	0.049020	0.024510	0.024510	0.044563	0.044563	0.057933	0.044563	0.042335	0.022282	0.022282	0.000000	0.000000	0.013369	0.022282	0.022282	0.022282	0.022282	0.008913	0.000000	0.000000	0.000000	0.000000	0.000000	0.006685	0.022282	0.035651	0.066845	0.066845	0.060161	0.044563	0.031194	0.000000	0.000000	0.000000	0.000000	0.024510	0.044563	0.044563	0.044563	0.044563	0.020054	0.000000	0.000000	0.013369	0.022282	0.035651	0.044563	0.049020	0.053476	0.044563	0.031194	0.022282	0.017825	0.000000	0.000000	0.000000	0.000000	0.000000	0.026738	0.044563	0.044563	0.044563	0.044563	0.017825	0.000000	0.000000	0.000000	0.000000	0.000000	0.000000	0.000000	0.000000	0.000000	0.000000	0.000000	0.000000	0.022282	0.022282	0.022282	0.022282	0.022282	0.000000	0.000000	0.002228	0.022282	0.026738	0.044563	0.046792	0.064617	0.057933	0.062389	0.000000	0.000000	0.000000	0.009271	0.046356	0.046356	0.046356	0.046356	0.037085	0.000000	0.000000	0.000000	0.000000	0.046356	0.046356	0.046356	0.046356	0.046356	0.000000	0.000000	0.000000	0.000000	0.000000	0.000000	0.000000	0.046356	0.046356	0.046356	0.046356	0.050992	0.046356	0.046356	0.046356	0.046356	0.041721	0.000000	0.000000	0.000000	0.000000	0.000000	0.000000	0.000000	0.000000	0.000000	0.000000	0.000000	0.000000	0.000000	0.000000	0.000000	0.027814	0.046356	0.046356	0.046356	0.046356	0.018543	0.000000	0.000000	0.000000	0.000000	0.000000	0.000000	0.000000	0.050992	0.092713	0.092713	0.092713	0.092713	0.041721	0.000000	0.000000	0.000000	0.000000	0.000000	0.000000	0.000000	0.000000	0.018543	0.046356	0.046356	0.046356	0.046356	0.037085	0.046356	0.046356	0.083441	0.092713	0.115891	0.092713	0.092713	0.101984	0.092713	0.060263	0.046356	0.046356	0.000000	0.000000	0.013907	0.046356	0.064899	0.092713	0.092713	0.078806	0.046356	0.027814	0.000000	0.000000	0.000000	0.000000	0.000000	0.000000	0.018543	0.046356	0.046356	0.046356	0.046356	0.027814	0.000000	0.000000	0.041721	0.046356	0.046356	0.101984	0.139069	0.097348	0.092713	0.092713	0.037085	0.000000	0.000000	0.037085	0.046356	0.046356	0.046356	0.046356	0.009271	0.000000	0.000000	0.000000	0.000000	0.000000	0.000000	0.000000	0.000000	0.000000	0.000000	0.000000	0.000000	0.000000	0.000000	0.000000	0.037085	0.046356	0.046356	0.046356	0.046356	0.009271	0.000000	0.037085	0.046356	0.060263	0.092713	0.092713	0.055628	0.046356	0.032449	0.000000	0.000000	0.000000	0.000000	0.000000	0.000000	0.000000	0.000000	0.000000	0.000000	0.000000	0.000000	0.000000	0.000000	0.000000	0.000000	0.000000	0.000000	0.000000	0.000000	0.000000	0.000000	0.000000	0.032449	0.046356	0.046356	0.046356	0.046356	0.013907	0.000000	0.000000	0.000000	0.000000	0.000000
chr10	123327469	123327869	401_r14	0.0	.	0.034031	0.023822	0.000000	0.000000	0.044240	0.068062	0.068062	0.068062	0.068062	0.023822	0.000000	0.000000	0.020418	0.034031	0.034031	0.034031	0.040837	0.054449	0.068062	0.112301	0.136123	0.132720	0.197379	0.207588	0.217797	0.210991	0.234813	0.149735	0.136123	0.112301	0.095286	0.078271	0.088480	0.064659	0.034031	0.047643	0.057852	0.034031	0.034031	0.034031	0.027225	0.034031	0.034031	0.034031	0.047643	0.061255	0.044240	0.068062	0.068062	0.054449	0.034031	0.023822	0.000000	0.000000	0.034031	0.034031	0.044240	0.091883	0.170154	0.136123	0.136123	0.125914	0.078271	0.034031	0.068062	0.068062	0.068062	0.098689	0.081674	0.098689	0.193976	0.262037	0.241619	0.224604	0.173557	0.091883	0.095286	0.136123	0.166751	0.180363	0.214394	0.153139	0.136123	0.190573	0.272246	0.323293	0.404967	0.469625	0.459416	0.408370	0.367533	0.292665	0.241619	0.214394	0.367533	0.452610	0.571718	0.622763	0.622763	0.493446	0.398160	0.262037	0.176960	0.149735	0.112301	0.153139	0.170154	0.170154	0.207588	0.214394	0.187169	0.214394	0.282455	0.268843	0.231410	0.170154	0.153139	0.078271	0.061255	0.095286	0.136123	0.108898	0.122511	0.112301	0.108898	0.068062	0.122511	0.149735	0.132720	0.122511	0.142929	0.115705	0.095286	0.136123	0.149735	0.163348	0.136123	0.108898	0.068062	0.034031	0.000000	0.003403	0.068062	0.102092	0.170154	0.180363	0.200782	0.156542	0.136123	0.078271	0.102092	0.102092	0.091883	0.102092	0.091883	0.057852	0.034031	0.023822	0.003403	0.034031	0.044240	0.074868	0.125914	0.132720	0.102092	0.091883	0.061255	0.010209	0.010209	0.061255	0.068062	0.068062	0.108898	0.125914	0.074868	0.068062	0.068062	0.040837	0.044240	0.068062	0.068062	0.068062	0.071465	0.057852	0.034031	0.034031	0.034031	0.057852	0.068062	0.068062	0.068062	0.068062	0.047643	0.034031	0.034031	0.057852	0.156542	0.149735	0.136123	0.159945	0.034218	0.034218	0.034218	0.034218	0.003422	0.030796	0.068436	0.068436	0.068436	0.068436	0.037640	0.000000	0.000000	0.000000	0.023952	0.034218	0.061592	0.068436	0.068436	0.044483	0.034218	0.006844	0.034218	0.034218	0.034218	0.065014	0.095810	0.078701	0.102653	0.119762	0.109497	0.140293	0.140293	0.136871	0.119762	0.099231	0.037640	0.020531	0.000000	0.000000	0.030796	0.034218	0.071857	0.102653	0.102653	0.092388	0.102653	0.065014	0.034218	0.034218	0.013687	0.000000	0.000000	0.000000	0.000000	0.034218	0.034218	0.034218	0.061592	0.068436	0.041061	0.082123	0.102653	0.075279	0.068436	0.061592	0.020531	0.000000	0.000000	0.003422	0.068436	0.092388	0.102653	0.102653	0.099231	0.034218	0.010265	0.010265	0.034218	0.047905	0.085544	0.130027	0.126606	0.102653	0.092388	0.085544	0.041061	0.041061	0.123184	0.167667	0.136871	0.174511	0.198463	0.116340	0.119762	0.171089	0.174511	0.205307	0.222416	0.239525	0.284008	0.266899	0.205307	0.188198	0.119762	0.023952	0.030796	0.078701	0.119762	0.136871	0.167667	0.195042	0.195042	0.198463	0.229260	0.215572	0.184776	0.143715	0.157402	0.147136	0.130027	0.133449	0.160824	0.126606	0.102653	0.102653	0.071857	0.085544	0.082123	0.068436	0.068436	0.078701	0.085544	0.099231	0.133449	0.136871	0.126606	0.071857	0.071857	0.037640	0.034218	0.044483	0.092388	0.119762	0.136871	0.136871	0.157402	0.140293	0.109497	0.102653	0.109497	0.106075	0.075279	0.044483	0.034218	0.027374	0.000000	0.000000	0.000000	0.003422	0.034218	0.034218	0.034218	0.034218	0.030796	0.000000	0.000000	0.000000	0.034218	0.034218	0.054748	0.068436	0.068436	0.034218	0.054748	0.047905	0.034218	0.061592	0.068436	0.054748	0.071857	0.126606	0.109497	0.126606	0.130027	0.099231	0.044483	0.034218	0.010265	0.000000	0.000000	0.000000	0.000000	0.000000	0.000000	0.000000	0.003422	0.034218	0.034218	0.034218	0.000000	0.000000	0.000000	0.000000	0.000000	0.000000	0.000000	0.007961	0.026537	0.026537	0.047767	0.053074	0.045113	0.026537	0.026537	0.007961	0.026537	0.026537	0.026537	0.026537	0.050421	0.026537	0.026537	0.026537	0.026537	0.000000	0.000000	0.000000	0.000000	0.000000	0.000000	0.000000	0.023883	0.053074	0.053074	0.053074	0.066343	0.082265	0.079612	0.079612	0.079612	0.066343	0.026537	0.000000	0.000000	0.015922	0.045113	0.053074	0.053074	0.053074	0.037152	0.010615	0.050421	0.053074	0.053074	0.053074	0.076958	0.055728	0.053074	0.055728	0.079612	0.053074	0.042460	0.053074	0.050421	0.026537	0.026537	0.034498	0.066343	0.087573	0.106149	0.130032	0.116764	0.092880	0.084919	0.079612	0.055728	0.045113	0.026537	0.013269	0.002654	0.050421	0.053074	0.053074	0.053074	0.084919	0.055728	0.053074	0.058382	0.079612	0.045113	0.026537	0.026537	0.029191	0.026537	0.045113	0.079612	0.106149	0.098188	0.098188	0.087573	0.068997	0.053074	0.053074	0.034498	0.026537	0.010615	0.000000	0.000000	0.000000	0.005307	0.061036	0.079612	0.079612	0.087573	0.111456	0.090227	0.079612	0.079612	0.087573	0.068997	0.034498	0.026537	0.026537	0.010615	0.000000	0.000000	0.013269	0.026537	0.026537	0.034498	0.053074	0.039806	0.026537	0.050421	0.045113	0.026537	0.026537	0.026537	0.002654	0.007961	0.026537	0.026537	0.026537	0.026537	0.018576	0.000000	0.045113	0.079612	0.079612	0.079612	0.079612	0.034498	0.000000	0.000000	0.000000	0.000000	0.000000	0.000000	0.018576	0.026537	0.026537	0.063689	0.079612	0.061036	0.053074	0.053074	0.015922	0.000000	0.000000	0.000000	0.000000	0.000000	0.000000	0.000000	0.000000	0.000000	0.000000	0.000000	0.000000	0.000000	0.000000	0.000000	0.015922	0.026537	0.026537	0.026537	0.026537	0.010615	0.000000	0.000000	0.000000	0.000000	0.000000	0.000000	0.000000	0.002654	0.026537	0.026537	0.026537	0.028841	0.000000	0.000000	0.028841	0.028841	0.028841	0.028841	0.028841	0.000000	0.000000	0.025957	0.046146	0.080756	0.100944	0.115365	0.100944	0.098060	0.063451	0.043262	0.028841	0.017305	0.000000	0.000000	0.000000	0.000000	0.000000	0.000000	0.000000	0.000000	0.000000	0.000000	0.000000	0.000000	0.000000	0.000000	0.000000	0.000000	0.000000	0.000000	0.000000	0.000000	0.000000	0.028841	0.028841	0.028841	0.028841	0.028841	0.000000	0.000000	0.000000	0.000000	0.002884	0.028841	0.028841	0.046146	0.057683	0.054798	0.037494	0.057683	0.040378	0.028841	0.028841	0.020189	0.000000	0.000000	0.000000	0.028841	0.057683	0.057683	0.057683	0.057683	0.054798	0.028841	0.028841	0.028841	0.028841	0.002884	0.017305	0.051914	0.072103	0.086524	0.086524	0.086524	0.063451	0.043262	0.028841	0.028841	0.043262	0.057683	0.057683	0.077872	0.106713	0.083640	0.089408	0.132670	0.152859	0.124018	0.115365	0.095176	0.086524	0.057683	0.057683	0.069219	0.074987	0.040378	0.028841	0.054798	0.046146	0.051914	0.080756	0.086524	0.060567	0.083640	0.063451	0.034610	0.046146	0.057683	0.031725	0.028841	0.057683	0.040378	0.028841	0.028841	0.028841	0.040378	0.057683	0.057683	0.057683	0.063451	0.046146	0.028841	0.028841	0.034610	0.051914	0.028841	0.028841	0.028841	0.023073	0.000000	0.000000	0.000000	0.000000	0.000000	0.000000	0.000000	0.000000	0.020189	0.028841	0.028841	0.028841	0.028841	0.008652	0.000000	0.000000	0.000000	0.000000	0.000000	0.000000	0.000000	0.000000	0.000000	0.000000	0.000000	0.014421	0.028841	0.028841	0.028841	0.028841	0.034610	0.028841	0.028841	0.028841	0.028841	0.008652	0.000000	0.000000	0.000000	0.000000	0.000000	0.000000	0.000000	0.000000	0.000000	0.000000	0.000000	0.000000	0.000000	0.000000	0.000000	0.000000	0.020189	0.028841	0.028841	0.028841	0.028841	0.008652	0.000000	0.000000	0.000000	0.020189	0.023987	0.023987	0.023987	0.021589	0.023987	0.023987	0.038380	0.110342	0.110342	0.095950	0.095950	0.081557	0.009595	0.000000	0.011994	0.023987	0.023987	0.023987	0.047975	0.059969	0.047975	0.055171	0.071962	0.047975	0.038380	0.088754	0.095950	0.095950	0.095950	0.081557	0.031184	0.016791	0.000000	0.000000	0.000000	0.021589	0.045576	0.071962	0.095950	0.095950	0.074361	0.050374	0.023987	0.000000	0.000000	0.019190	0.023987	0.023987	0.023987	0.045576	0.028785	0.023987	0.038380	0.071962	0.050374	0.047975	0.047975	0.059969	0.047975	0.047975	0.047975	0.103146	0.117538	0.117538	0.143925	0.148722	0.129532	0.131931	0.122336	0.095950	0.091152	0.079159	0.043177	0.047975	0.067165	0.095950	0.095950	0.088754	0.074361	0.093551	0.148722	0.179906	0.237476	0.261463	0.232679	0.165514	0.184703	0.177507	0.182305	0.232679	0.247071	0.268660	0.256666	0.295046	0.381401	0.426977	0.381401	0.400591	0.398192	0.343021	0.311837	0.338223	0.321432	0.319034	0.271059	0.285451	0.249470	0.278255	0.256666	0.232678	0.232679	0.237476	0.175109	0.134330	0.158317	0.189501	0.220685	0.283052	0.314236	0.290248	0.215888	0.170311	0.107943	0.141526	0.160716	0.155919	0.155919	0.170311	0.117538	0.091152	0.091152	0.059969	0.055171	0.093551	0.095950	0.103146	0.141526	0.129532	0.098349	0.083956	0.064766	0.047975	0.045576	0.035981	0.064766	0.083956	0.086355	0.103146	0.110342	0.124735	0.107943	0.083956	0.064766	0.045576	0.004797	0.023987	0.023987	0.026386	0.047975	0.045576	0.033582	0.047975	0.045576	0.023987	0.023987	0.028785	0.023987	0.023987	0.023987	0.023987	0.009595	0.000000	0.000000	0.000000	0.000000	0.000000	0.004797	0.023987	0.023987	0.023987	0.040779	0.043177	0.033582	0.047975	0.047975	0.031184	0.023987	0.014392	0.000000	0.000000	0.000000	0.000000	0.000000	0.000000	0.000000	0.014392	0.023987	0.028785	0.050374	0.071962	0.000000	0.000000	0.000000	0.000000	0.000000	0.000000	0.000000	0.000000	0.000000	0.000000	0.000000	0.000000	0.000000	0.000000	0.007706	0.025686	0.025686	0.025686	0.025686	0.025686	0.051373	0.051373	0.051373	0.051373	0.043667	0.000000	0.000000	0.010275	0.025686	0.025686	0.025686	0.025686	0.038529	0.025686	0.025686	0.025686	0.051373	0.028255	0.025686	0.025686	0.025686	0.000000	0.025686	0.025686	0.025686	0.025686	0.046235	0.030824	0.082196	0.141275	0.154118	0.133569	0.136138	0.097608	0.061647	0.051373	0.051373	0.038529	0.061647	0.053941	0.064216	0.113020	0.138706	0.118157	0.102745	0.118157	0.120726	0.118157	0.102745	0.143843	0.151549	0.100176	0.077059	0.105314	0.087334	0.064216	0.100176	0.141275	0.125863	0.107882	0.118157	0.113020	0.118157	0.148981	0.148981	0.143844	0.195216	0.177235	0.156687	0.179804	0.208059	0.200353	0.223471	0.228608	0.282549	0.277412	0.226040	0.220903	0.220903	0.179804	0.202922	0.259432	0.269706	0.267137	0.272275	0.279981	0.238883	0.213197	0.238883	0.251726	0.195216	0.156687	0.125863	0.095039	0.041098	0.025686	0.071922	0.079628	0.092471	0.125863	0.154118	0.107882	0.105314	0.110451	0.110451	0.131000	0.154118	0.148981	0.148981	0.146412	0.100177	0.077059	0.092471	0.064216	0.051373	0.051373	0.102745	0.136138	0.128432	0.113020	0.131001	0.102745	0.064216	0.077059	0.095039	0.074490	0.051373	0.041098	0.043667	0.025686	0.025686	0.035961	0.051373	0.033392	0.025686	0.025686	0.028255	0.059078	0.100176	0.120726	0.128432	0.115589	0.089902	0.053941	0.033392	0.025686	0.051373	0.030824	0.025686	0.038529	0.053941	0.051373	0.051373	0.051373	0.061647	0.048804	0.025686	0.041098	0.051373	0.028255	0.025686	0.025686	0.010275	0.000000	0.000000	0.002569	0.025686	0.025686	0.025686	0.025686	0.030824	0.025686	0.025686	0.025686	0.025686	0.017980	0.000000	0.000000	0.000000	0.000000	0.000000	0.000000	0.020054	0.022282	0.022282	0.022282	0.022282	0.002228	0.000000	0.000000	0.000000	0.000000	0.000000	0.000000	0.000000	0.000000	0.000000	0.000000	0.000000	0.000000	0.000000	0.000000	0.000000	0.000000	0.017825	0.022282	0.022282	0.022282	0.022282	0.004456	0.004456	0.022282	0.022282	0.022282	0.033423	0.040107	0.022282	0.022282	0.022282	0.011141	0.002228	0.022282	0.022282	0.026738	0.044563	0.042335	0.022282	0.022282	0.017825	0.022282	0.022282	0.022282	0.022282	0.033423	0.022282	0.022282	0.022282	0.022282	0.011141	0.000000	0.000000	0.000000	0.000000	0.006685	0.022282	0.022282	0.022282	0.022282	0.015597	0.015597	0.022282	0.042335	0.044563	0.044563	0.028966	0.022282	0.002228	0.000000	0.020054	0.022282	0.022282	0.022282	0.022282	0.015597	0.037879	0.066845	0.066845	0.066845	0.071302	0.051248	0.035651	0.044563	0.044563	0.035651	0.044563	0.031194	0.042335	0.044563	0.035651	0.040107	0.046792	0.046792	0.044563	0.044563	0.026738	0.031194	0.022282	0.022282	0.022282	0.022282	0.011141	0.000000	0.000000	0.026738	0.044563	0.044563	0.044563	0.044563	0.017825	0.000000	0.000000	0.040107	0.077986	0.089127	0.095812	0.111409	0.071302	0.033423	0.022282	0.015597	0.020054	0.028966	0.044563	0.064617	0.089127	0.069073	0.060161	0.044563	0.024510	0.000000	0.000000	0.000000	0.011141	0.022282	0.022282	0.022282	0.022282	0.011141	0.000000	0.000000	0.000000	0.000000	0.000000	0.002228	0.022282	0.024510	0.062389	0.082443	0.109181	0.089127	0.086899	0.053476	0.051248	0.022282	0.031194	0.044563	0.040107	0.022282	0.022282	0.020054	0.022282	0.022282	0.022282	0.022282	0.015597	0.000000	0.000000	0.017825	0.022282	0.022282	0.022282	0.022282	0.004456	0.000000	0.000000	0.000000	0.000000	0.000000	0.000000	0.000000	0.000000	0.000000	0.000000	0.000000	0.000000	0.000000	0.000000	0.000000	0.013369	0.022282	0.000000	0.000000	0.000000	0.000000	0.000000	0.000000	0.000000	0.000000	0.000000	0.000000	0.000000	0.000000	0.000000	0.000000	0.000000	0.000000	0.000000	0.000000	0.000000	0.000000	0.000000	0.000000	0.000000	0.000000	0.000000	0.000000	0.000000	0.000000	0.000000	0.000000	0.000000	0.000000	0.000000	0.000000	0.000000	0.000000	0.000000	0.000000	0.000000	0.000000	0.000000	0.000000	0.000000	0.000000	0.000000	0.000000	0.000000	0.000000	0.000000	0.000000	0.000000	0.000000	0.000000	0.000000	0.000000	0.000000	0.000000	0.000000	0.000000	0.000000	0.000000	0.000000	0.000000	0.000000	0.000000	0.000000	0.041721	0.046356	0.046356	0.046356	0.046356	0.004636	0.000000	0.000000	0.000000	0.000000	0.000000	0.000000	0.000000	0.000000	0.000000	0.013907	0.046356	0.046356	0.046356	0.046356	0.032449	0.000000	0.000000	0.000000	0.000000	0.000000	0.000000	0.000000	0.046356	0.046356	0.046356	0.046356	0.046356	0.000000	0.000000	0.000000	0.000000	0.000000	0.013907	0.046356	0.050992	0.092713	0.092713	0.078806	0.046356	0.041721	0.000000	0.000000	0.000000	0.000000	0.000000	0.046356	0.046356	0.046356	0.046356	0.046356	0.000000	0.000000	0.000000	0.000000	0.000000	0.000000	0.000000	0.004636	0.046356	0.046356	0.046356	0.092713	0.088077	0.046356	0.046356	0.046356	0.000000	0.000000	0.000000	0.000000	0.000000	0.000000	0.000000	0.000000	0.000000	0.009271	0.064899	0.092713	0.092713	0.092713	0.083441	0.027814	0.000000	0.000000	0.000000	0.000000	0.000000	0.018543	0.046356	0.046356	0.046356	0.046356	0.027814	0.000000	0.000000	0.000000	0.000000	0.000000	0.000000	0.000000	0.000000	0.000000	0.000000	0.000000	0.000000	0.000000	0.000000	0.000000	0.000000	0.000000	0.000000	0.000000	0.000000	0.000000	0.000000	0.000000	0.000000	0.000000	0.000000	0.000000	0.000000	0.000000	0.000000	0.000000	0.000000	0.000000	0.000000	0.000000
chr9	6598317	6598717	401_r15	0.0	.	0.044240	0.034031	0.034031	0.034031	0.006806	0.000000	0.000000	0.006806	0.044240	0.095286	0.115704	0.136123	0.136123	0.125914	0.078271	0.088480	0.068062	0.078271	0.102092	0.098689	0.068062	0.068062	0.051046	0.020418	0.034031	0.061255	0.105495	0.136123	0.115704	0.102092	0.119108	0.098689	0.068062	0.068062	0.091883	0.057852	0.051046	0.132720	0.136123	0.139526	0.142929	0.153139	0.122511	0.136123	0.108898	0.125914	0.163348	0.153139	0.136123	0.136123	0.105495	0.044240	0.047643	0.071465	0.102092	0.180363	0.207588	0.221200	0.275649	0.272246	0.221200	0.197379	0.170154	0.095286	0.142929	0.176960	0.197379	0.207588	0.238216	0.258634	0.364130	0.479834	0.541090	0.718050	0.707841	0.639779	0.561509	0.530881	0.500253	0.496850	0.456012	0.534284	0.558105	0.524074	0.581927	0.626167	0.575121	0.561508	0.530881	0.554702	0.643182	0.673810	0.649988	0.626167	0.605748	0.612554	0.551299	0.510462	0.507059	0.456013	0.381145	0.445803	0.598942	0.615957	0.561509	0.524074	0.510462	0.421982	0.432191	0.527477	0.615957	0.595539	0.697631	0.874591	0.867785	0.772499	0.745274	0.660197	0.435594	0.360727	0.411773	0.459416	0.469625	0.561508	0.615957	0.554702	0.544493	0.571718	0.476431	0.398161	0.364130	0.336905	0.285859	0.292665	0.309680	0.350517	0.275649	0.190573	0.119107	0.112301	0.142929	0.183766	0.204185	0.210991	0.200782	0.105495	0.088480	0.068062	0.068062	0.078271	0.091883	0.088480	0.136123	0.163348	0.149735	0.170154	0.163348	0.153139	0.156542	0.214394	0.204185	0.190573	0.153139	0.115705	0.085077	0.068062	0.091883	0.102092	0.102092	0.064658	0.068062	0.044240	0.040837	0.068062	0.064659	0.068062	0.068062	0.061255	0.034031	0.023822	0.000000	0.000000	0.000000	0.000000	0.017015	0.034031	0.068062	0.068062	0.081674	0.085077	0.068062	0.091883	0.115704	0.122511	0.125914	0.136123	0.102092	0.088480	0.068062	0.044240	0.065014	0.068436	0.095810	0.102653	0.099231	0.106075	0.102653	0.088966	0.109497	0.130027	0.099231	0.102653	0.088966	0.071857	0.068436	0.037640	0.034218	0.082123	0.160824	0.136871	0.136871	0.136871	0.088966	0.000000	0.058170	0.112918	0.150558	0.205307	0.205307	0.181354	0.150558	0.123184	0.068436	0.068436	0.034218	0.068436	0.095810	0.102653	0.102653	0.133449	0.095810	0.109497	0.119762	0.208729	0.208729	0.212151	0.171089	0.153980	0.065014	0.047905	0.068436	0.088966	0.133449	0.136871	0.123184	0.078701	0.082123	0.037640	0.058170	0.071857	0.102653	0.099231	0.102653	0.136871	0.133449	0.157402	0.201885	0.328491	0.284007	0.297695	0.280586	0.345600	0.277164	0.311382	0.331913	0.314804	0.195042	0.147136	0.136871	0.136871	0.191620	0.270320	0.294273	0.342178	0.338756	0.290851	0.249790	0.325069	0.290851	0.314804	0.331913	0.349022	0.349022	0.331913	0.307960	0.314804	0.253212	0.225838	0.256633	0.266899	0.294273	0.355865	0.355865	0.379818	0.352443	0.321647	0.246368	0.160824	0.140293	0.208729	0.212151	0.304538	0.376396	0.352443	0.318225	0.266899	0.174511	0.102653	0.126606	0.126606	0.191620	0.239525	0.253212	0.236103	0.212151	0.177933	0.171089	0.222416	0.242947	0.208729	0.208729	0.181354	0.140293	0.092388	0.130027	0.140293	0.126606	0.102653	0.078701	0.088966	0.102653	0.102653	0.102653	0.136871	0.088966	0.075279	0.140293	0.171089	0.136871	0.136871	0.109497	0.099231	0.068436	0.068436	0.102653	0.088966	0.051327	0.068436	0.068436	0.034218	0.034218	0.017109	0.000000	0.000000	0.003422	0.034218	0.034218	0.119762	0.136871	0.133449	0.102653	0.102653	0.041061	0.068436	0.068436	0.068436	0.068436	0.044483	0.017109	0.034218	0.034218	0.034218	0.034218	0.017109	0.000000	0.000000	0.000000	0.017109	0.058170	0.068436	0.095810	0.102653	0.085544	0.044483	0.034218	0.006844	0.000000	0.000000	0.000000	0.000000	0.039806	0.029191	0.061036	0.053074	0.053074	0.055728	0.076958	0.045113	0.026537	0.037152	0.050421	0.026537	0.063689	0.079612	0.068997	0.053074	0.053074	0.015922	0.000000	0.000000	0.000000	0.026537	0.045113	0.074304	0.079612	0.079612	0.053074	0.034498	0.005307	0.015922	0.026537	0.026537	0.026537	0.026537	0.010615	0.029191	0.079612	0.079612	0.079612	0.079612	0.050421	0.000000	0.000000	0.005307	0.026537	0.029191	0.053074	0.053074	0.047767	0.037152	0.050421	0.053074	0.053074	0.068997	0.090227	0.079612	0.053074	0.079612	0.106149	0.084919	0.103495	0.135340	0.132686	0.090227	0.079612	0.082265	0.058382	0.058382	0.079612	0.098188	0.098188	0.098188	0.074304	0.055728	0.082265	0.061036	0.053074	0.053074	0.076958	0.084919	0.100842	0.111456	0.135340	0.132686	0.079612	0.106149	0.127379	0.135340	0.159223	0.180453	0.137993	0.106149	0.074304	0.061036	0.066343	0.079612	0.079612	0.087573	0.079612	0.106149	0.114110	0.177799	0.241489	0.249450	0.217605	0.260064	0.241488	0.254757	0.291909	0.326407	0.265372	0.246796	0.206990	0.201682	0.191067	0.233527	0.241488	0.275987	0.254757	0.212297	0.161877	0.127378	0.047767	0.026537	0.053074	0.084919	0.159223	0.185760	0.188414	0.180453	0.191067	0.135340	0.132686	0.106149	0.084919	0.042460	0.037152	0.026537	0.050421	0.053074	0.053074	0.039806	0.053074	0.029191	0.074304	0.079612	0.079612	0.063689	0.079612	0.031845	0.026537	0.026537	0.034498	0.050421	0.053074	0.053074	0.053074	0.039806	0.029191	0.026537	0.026537	0.045113	0.047767	0.076958	0.079612	0.079612	0.061036	0.079612	0.029191	0.026537	0.026537	0.026537	0.005307	0.026537	0.026537	0.026537	0.026537	0.021230	0.007961	0.026537	0.026537	0.026537	0.026537	0.034498	0.042460	0.053074	0.063689	0.079612	0.063689	0.037152	0.026537	0.015922	0.000000	0.007961	0.026537	0.026537	0.026537	0.026537	0.018576	0.026537	0.049030	0.028841	0.023073	0.008652	0.043262	0.069219	0.095176	0.115365	0.138439	0.129786	0.126902	0.118249	0.115365	0.083640	0.057683	0.034610	0.017305	0.014421	0.028841	0.054798	0.057683	0.109597	0.100944	0.086524	0.060567	0.086524	0.034610	0.043262	0.057683	0.057683	0.028841	0.028841	0.034610	0.083640	0.115365	0.135554	0.144207	0.124018	0.083640	0.100944	0.109597	0.124018	0.144207	0.121133	0.112481	0.126902	0.103829	0.112481	0.115365	0.121133	0.103829	0.115365	0.089408	0.086524	0.040378	0.017305	0.000000	0.002884	0.046146	0.069219	0.089408	0.158627	0.219194	0.248035	0.248035	0.227846	0.173048	0.141323	0.080756	0.086524	0.115365	0.100944	0.069219	0.057683	0.049030	0.129786	0.147091	0.262456	0.366285	0.438388	0.415315	0.458577	0.343211	0.239383	0.147091	0.060567	0.020189	0.077872	0.245151	0.386473	0.452808	0.562405	0.576826	0.464345	0.409546	0.377821	0.302833	0.294181	0.299949	0.268224	0.305718	0.285529	0.302834	0.297065	0.308602	0.340327	0.372053	0.360517	0.308602	0.279761	0.259572	0.285529	0.291297	0.308602	0.294181	0.250919	0.181700	0.161512	0.219194	0.224962	0.233614	0.210541	0.204773	0.164396	0.173048	0.224962	0.259572	0.210542	0.173048	0.135554	0.063451	0.028841	0.049030	0.057683	0.063451	0.057683	0.057683	0.049030	0.066335	0.092292	0.098060	0.115365	0.132670	0.106713	0.074987	0.046146	0.028841	0.005768	0.028841	0.037494	0.057683	0.072103	0.080756	0.057683	0.072103	0.057683	0.046146	0.069219	0.103829	0.092292	0.086524	0.083640	0.046146	0.011537	0.000000	0.000000	0.023073	0.028841	0.054798	0.092292	0.149975	0.175932	0.187468	0.175932	0.149975	0.109597	0.060567	0.043262	0.051914	0.069219	0.086524	0.086524	0.086524	0.063451	0.034610	0.020189	0.028841	0.037494	0.086524	0.086524	0.074987	0.089408	0.106713	0.057683	0.063451	0.100944	0.083640	0.057683	0.089408	0.118249	0.136729	0.211090	0.206292	0.215887	0.194299	0.208691	0.122336	0.064766	0.055171	0.115140	0.098349	0.095950	0.112741	0.129532	0.105545	0.124735	0.122336	0.139127	0.167912	0.187102	0.191900	0.189501	0.177507	0.153520	0.158317	0.124735	0.143925	0.196697	0.189501	0.158317	0.163115	0.201495	0.187102	0.203893	0.196697	0.215887	0.220685	0.213488	0.213488	0.249470	0.242274	0.206292	0.194298	0.213488	0.263862	0.328628	0.371806	0.338223	0.295046	0.220685	0.167912	0.182305	0.235077	0.256666	0.259065	0.261464	0.244672	0.218286	0.208691	0.177507	0.211090	0.256666	0.323831	0.376604	0.458161	0.410186	0.383800	0.388597	0.455762	0.489345	0.510933	0.470155	0.453364	0.379002	0.438971	0.544516	0.626073	0.657257	0.726821	0.623675	0.494142	0.417382	0.419781	0.407787	0.405388	0.431775	0.520528	0.474952	0.484547	0.518130	0.563706	0.503737	0.510933	0.479750	0.482149	0.544516	0.654858	0.695637	0.707631	0.734017	0.707631	0.738815	0.729220	0.738815	0.681245	0.695637	0.642865	0.659656	0.573301	0.585295	0.434173	0.287850	0.295046	0.340622	0.379002	0.537320	0.563706	0.482148	0.510933	0.482149	0.419781	0.462958	0.554111	0.532522	0.458161	0.431775	0.369407	0.261464	0.256666	0.287850	0.239875	0.261464	0.302242	0.242273	0.235077	0.292647	0.302242	0.275856	0.297445	0.280654	0.232679	0.179906	0.153520	0.115140	0.103146	0.158317	0.199096	0.211090	0.215887	0.225482	0.263862	0.230280	0.191900	0.213488	0.261464	0.170311	0.167912	0.170311	0.167912	0.093551	0.076760	0.093551	0.163115	0.131931	0.153520	0.175108	0.170311	0.110342	0.134330	0.143925	0.129532	0.122336	0.148722	0.160716	0.163115	0.213488	0.218286	0.211090	0.196697	0.251869	0.206292	0.194299	0.179906	0.148722	0.074361	0.064766	0.064766	0.047975	0.064766	0.086355	0.107943	0.160716	0.201495	0.239875	0.273457	0.302242	0.271058	0.275856	0.244672	0.177507	0.179804	0.159255	0.159255	0.190079	0.172098	0.154118	0.154118	0.164392	0.133569	0.102745	0.138706	0.218334	0.292824	0.259432	0.328784	0.328785	0.297961	0.251726	0.305667	0.236314	0.254294	0.228608	0.205491	0.146412	0.136138	0.123295	0.179805	0.184941	0.205491	0.202922	0.182373	0.102745	0.115589	0.097608	0.120726	0.102745	0.125863	0.120726	0.143844	0.197785	0.246589	0.282549	0.287686	0.305667	0.287686	0.333922	0.282549	0.269706	0.254294	0.210628	0.179804	0.215765	0.310804	0.331353	0.349334	0.292824	0.254294	0.187510	0.200354	0.182373	0.220902	0.279980	0.305667	0.295392	0.372452	0.362177	0.403275	0.408412	0.434099	0.405844	0.464923	0.464922	0.570236	0.667844	0.706374	0.739766	0.786001	0.744903	0.624177	0.526570	0.454648	0.380158	0.313373	0.369883	0.434099	0.475197	0.506020	0.534275	0.634452	0.639589	0.639589	0.608766	0.562530	0.500883	0.585648	0.559962	0.603629	0.714080	0.737197	0.608766	0.621609	0.690962	0.716648	0.665276	0.793707	0.824531	0.788570	0.703805	0.698668	0.619041	0.544550	0.410981	0.405844	0.423824	0.428961	0.524001	0.685825	0.737197	0.652432	0.588217	0.541981	0.431530	0.364745	0.410981	0.431530	0.408412	0.418687	0.410981	0.354471	0.308236	0.315942	0.295392	0.244020	0.282549	0.305667	0.246589	0.215765	0.208060	0.208059	0.210628	0.277412	0.297961	0.328785	0.274843	0.279981	0.202922	0.213197	0.195216	0.164392	0.133569	0.197785	0.218334	0.264569	0.290255	0.285118	0.236314	0.231177	0.226040	0.223471	0.244020	0.267137	0.205491	0.154118	0.195216	0.182373	0.182373	0.272275	0.310804	0.279980	0.264569	0.246589	0.161824	0.097608	0.082196	0.102745	0.077059	0.061647	0.077059	0.061647	0.059078	0.095039	0.118157	0.120726	0.169530	0.166961	0.136138	0.133569	0.136138	0.105314	0.087333	0.102745	0.071922	0.051373	0.064216	0.097608	0.089902	0.118157	0.197785	0.208060	0.200354	0.044563	0.031194	0.042335	0.044563	0.040107	0.035651	0.055704	0.046792	0.044563	0.044563	0.031194	0.011141	0.013369	0.042335	0.044563	0.060161	0.086899	0.077986	0.086899	0.089127	0.073530	0.046792	0.042335	0.026738	0.022282	0.031194	0.046792	0.080214	0.089127	0.089127	0.113637	0.129235	0.120322	0.089127	0.089127	0.055704	0.024510	0.004456	0.040107	0.044563	0.044563	0.044563	0.040107	0.004456	0.013369	0.022282	0.037879	0.053476	0.086899	0.080214	0.133691	0.158200	0.160428	0.135919	0.129235	0.118094	0.093583	0.080214	0.111409	0.173798	0.171569	0.200536	0.236187	0.225046	0.213905	0.233958	0.200536	0.189395	0.238415	0.209449	0.180482	0.200536	0.182710	0.138147	0.138147	0.106953	0.102496	0.113637	0.104724	0.109181	0.162657	0.164885	0.142603	0.153744	0.180482	0.171569	0.155972	0.169341	0.160429	0.133691	0.122550	0.167113	0.211677	0.231730	0.278522	0.285207	0.256240	0.211677	0.204992	0.171569	0.160428	0.171569	0.225046	0.245099	0.218362	0.202764	0.193851	0.171569	0.180482	0.218361	0.307488	0.381018	0.372105	0.331998	0.327542	0.274066	0.213905	0.229502	0.245099	0.251784	0.267381	0.254012	0.213905	0.169341	0.120322	0.084671	0.077986	0.066845	0.115865	0.173798	0.164885	0.209449	0.222818	0.178254	0.133691	0.122550	0.084671	0.109181	0.129235	0.118094	0.138147	0.129234	0.113637	0.089127	0.084671	0.066845	0.044564	0.031194	0.044563	0.053476	0.044563	0.044563	0.055704	0.062389	0.066845	0.120322	0.151516	0.180482	0.182710	0.171569	0.144832	0.140375	0.133691	0.151516	0.187167	0.176026	0.198308	0.233958	0.216133	0.204992	0.182710	0.151516	0.077986	0.066845	0.073530	0.089127	0.120322	0.164885	0.182710	0.180482	0.231730	0.193851	0.147060	0.127006	0.131463	0.124778	0.155972	0.178254	0.207221	0.180482	0.149288	0.162657	0.162657	0.153744	0.176026	0.140375	0.104724	0.082442	0.120322	0.120322	0.134433	0.046356	0.046356	0.000000	0.046356	0.064899	0.129798	0.139069	0.139069	0.092713	0.088077	0.055628	0.046356	0.046356	0.046356	0.032449	0.000000	0.000000	0.000000	0.000000	0.000000	0.009271	0.115891	0.139069	0.139069	0.139069	0.171518	0.069534	0.050992	0.092713	0.092713	0.050992	0.092713	0.134433	0.092713	0.111255	0.139069	0.129798	0.157611	0.185425	0.166883	0.166883	0.264231	0.319858	0.370850	0.370850	0.343036	0.236418	0.125162	0.092713	0.092713	0.092713	0.064899	0.046356	0.000000	0.027814	0.046356	0.046356	0.055628	0.092713	0.064899	0.046356	0.046356	0.037085	0.041721	0.046356	0.092713	0.092713	0.092713	0.050992	0.046356	0.041721	0.088077	0.139069	0.162247	0.222511	0.190061	0.171518	0.139069	0.115891	0.120526	0.203968	0.203968	0.185425	0.185425	0.120526	0.027814	0.000000	0.000000	0.000000	0.000000	0.037085	0.046356	0.152976	0.231782	0.254960	0.375486	0.454292	0.356944	0.278138	0.254960	0.097348	0.009271	0.083441	0.092713	0.092713	0.092713	0.115891	0.101984	0.125162	0.185425	0.222511	0.208604	0.180789	0.194697	0.171518	0.148340	0.139069	0.101984	0.129798	0.106620	0.092713	0.092713	0.088077	0.055628	0.092713	0.139069	0.148340	0.185425	0.143705	0.092713	0.046356	0.111255	0.106620	0.139069	0.180789	0.185425	0.111255	0.078806	0.074170	0.129798	0.139069	0.139069	0.139069	0.129798	0.060263	0.083441	0.134433	0.139069	0.139069	0.152976	0.148340	0.097348	0.092713	0.092713	0.120526	0.092713	0.092713	0.092713	0.074170	0.004636	0.023178	0.046356	0.046356	0.083441	0.092713	0.069534	0.046356	0.083441	0.101984	0.125162	0.139069	0.185425	0.148340	0.092713	0.106620	0.092713	0.092713	0.101984	0.139069	0.092713	0.092713	0.046356	0.037085	0.023178	0.046356	0.046356	0.046356	0.083441	0.115891	0.092713	0.115891	0.139069	0.101984	0.078806	0.115891	0.139069	0.139069	0.157611	0.152976
chr3	46829760	46830160	401_r16	0.0	.	0.102092	0.108898	0.115704	0.078271	0.047643	0.054449	0.061255	0.034031	0.034031	0.034031	0.023822	0.034031	0.034031	0.034031	0.051046	0.057852	0.034031	0.034031	0.034031	0.017015	0.000000	0.000000	0.027225	0.057852	0.068062	0.068062	0.095286	0.108898	0.078271	0.098689	0.136123	0.129317	0.125914	0.142929	0.153139	0.136123	0.122511	0.146332	0.129317	0.088480	0.068062	0.064659	0.044240	0.122511	0.136123	0.136123	0.170154	0.180363	0.115704	0.102092	0.119107	0.098689	0.081674	0.102092	0.102092	0.105495	0.102092	0.125914	0.122511	0.210991	0.241619	0.272246	0.214394	0.183766	0.095286	0.044240	0.000000	0.010209	0.034031	0.034031	0.034031	0.064659	0.088480	0.091883	0.102092	0.122511	0.159945	0.180363	0.282455	0.384548	0.432191	0.432191	0.456013	0.394758	0.415176	0.537687	0.615957	0.646585	0.687422	0.612555	0.483237	0.404967	0.421982	0.449207	0.469625	0.483237	0.442400	0.367533	0.292665	0.245022	0.282455	0.306277	0.306277	0.299471	0.381145	0.398161	0.435594	0.473028	0.428788	0.333502	0.238216	0.187169	0.125914	0.153139	0.153139	0.122511	0.115704	0.112301	0.119107	0.115704	0.166751	0.170154	0.146332	0.102092	0.125914	0.102092	0.091883	0.125914	0.166751	0.153139	0.163348	0.146332	0.112301	0.074868	0.170154	0.142929	0.136123	0.136123	0.132720	0.013612	0.000000	0.003403	0.081674	0.122511	0.136123	0.136123	0.183766	0.122511	0.081674	0.068062	0.088480	0.051046	0.064659	0.102092	0.149735	0.149735	0.136123	0.105495	0.078271	0.054449	0.034031	0.064659	0.068062	0.098689	0.136123	0.136123	0.105495	0.102092	0.061255	0.000000	0.000000	0.000000	0.013612	0.057852	0.091883	0.102092	0.102092	0.105495	0.078271	0.044240	0.034031	0.034031	0.017015	0.000000	0.000000	0.006806	0.034031	0.034031	0.034031	0.034031	0.027225	0.000000	0.017015	0.034031	0.034031	0.034031	0.034031	0.017015	0.017015	0.034031	0.034218	0.020531	0.000000	0.000000	0.030796	0.058170	0.068436	0.102653	0.136871	0.106075	0.112918	0.102653	0.068436	0.034218	0.034218	0.000000	0.000000	0.000000	0.000000	0.000000	0.003422	0.034218	0.034218	0.034218	0.034218	0.041061	0.034218	0.034218	0.054748	0.068436	0.061592	0.092388	0.102653	0.112918	0.102653	0.099231	0.085544	0.136871	0.106075	0.102653	0.102653	0.061592	0.000000	0.034218	0.034218	0.034218	0.088966	0.102653	0.068436	0.068436	0.092388	0.047905	0.034218	0.034218	0.054748	0.047905	0.078701	0.109497	0.174511	0.218994	0.218994	0.195042	0.195042	0.181354	0.157402	0.167667	0.188198	0.236103	0.242947	0.253212	0.256633	0.280586	0.212150	0.201885	0.195042	0.212151	0.195042	0.260055	0.273742	0.311382	0.287429	0.345600	0.352443	0.314804	0.280586	0.256633	0.218994	0.218994	0.225838	0.290851	0.359287	0.345600	0.331913	0.335334	0.294273	0.307960	0.273742	0.246368	0.345600	0.372974	0.290851	0.352443	0.369552	0.273742	0.239525	0.352443	0.335334	0.400348	0.407192	0.342178	0.280586	0.314804	0.236103	0.225838	0.253212	0.222416	0.126606	0.082123	0.075279	0.106075	0.102653	0.109497	0.136871	0.116340	0.092388	0.109497	0.140293	0.188198	0.198463	0.177933	0.184776	0.160824	0.116340	0.102653	0.088966	0.051327	0.099231	0.136871	0.136871	0.143715	0.167667	0.106075	0.058170	0.068436	0.061592	0.034218	0.034218	0.013687	0.003422	0.047905	0.102653	0.119762	0.171089	0.167667	0.123184	0.102653	0.085544	0.034218	0.034218	0.034218	0.000000	0.020531	0.034218	0.034218	0.034218	0.034218	0.013687	0.020531	0.041061	0.116340	0.136871	0.164245	0.150558	0.160824	0.123184	0.102653	0.075279	0.068436	0.047905	0.034218	0.058170	0.143715	0.205307	0.195042	0.171089	0.147136	0.061592	0.000000	0.000000	0.000000	0.000000	0.000000	0.000000	0.000000	0.000000	0.000000	0.000000	0.003422	0.034218	0.034218	0.026537	0.031845	0.053074	0.029191	0.026537	0.026537	0.039806	0.026537	0.026537	0.037152	0.053074	0.095534	0.106149	0.106149	0.103495	0.106149	0.045113	0.047767	0.053074	0.045113	0.026537	0.058382	0.084919	0.079612	0.079612	0.079612	0.047767	0.000000	0.000000	0.000000	0.000000	0.000000	0.039806	0.079612	0.079612	0.079612	0.079612	0.050421	0.053074	0.066343	0.103495	0.108803	0.124725	0.135340	0.172492	0.143301	0.156569	0.130032	0.090227	0.053074	0.045113	0.045113	0.053074	0.039806	0.042460	0.053074	0.037152	0.061036	0.079612	0.063689	0.084919	0.124725	0.151262	0.145955	0.159223	0.143301	0.111456	0.063689	0.066343	0.053074	0.061036	0.068997	0.068997	0.053074	0.055728	0.055728	0.061036	0.082265	0.130032	0.143301	0.148608	0.151262	0.159223	0.135340	0.127379	0.159223	0.169838	0.130032	0.106149	0.106149	0.066343	0.061036	0.100842	0.122071	0.156569	0.169838	0.151262	0.111456	0.106149	0.098188	0.143301	0.159223	0.177799	0.193721	0.180453	0.135340	0.119418	0.114110	0.082265	0.061036	0.039806	0.050421	0.071650	0.090227	0.143301	0.153916	0.148608	0.114110	0.095534	0.042460	0.018576	0.000000	0.005307	0.050421	0.053074	0.053074	0.055728	0.084919	0.068997	0.079612	0.108803	0.130032	0.095534	0.066343	0.063689	0.050421	0.026537	0.026537	0.037152	0.042460	0.050421	0.053074	0.053074	0.042460	0.031845	0.029191	0.026537	0.026537	0.026537	0.021230	0.000000	0.023883	0.026537	0.042460	0.053074	0.053074	0.029191	0.026537	0.010615	0.000000	0.000000	0.000000	0.000000	0.000000	0.000000	0.000000	0.000000	0.000000	0.000000	0.018576	0.050421	0.053074	0.053074	0.053074	0.087573	0.058382	0.079612	0.079612	0.079612	0.026537	0.023883	0.000000	0.000000	0.000000	0.005307	0.026537	0.037152	0.053074	0.053074	0.047767	0.026537	0.015922	0.013269	0.026537	0.026537	0.026537	0.026537	0.013269	0.000000	0.005307	0.086524	0.072103	0.057683	0.020189	0.000000	0.000000	0.000000	0.014421	0.028841	0.028841	0.028841	0.051914	0.043262	0.028841	0.028841	0.077872	0.080756	0.086524	0.086524	0.086524	0.043262	0.040378	0.028841	0.066335	0.086524	0.089408	0.086524	0.086524	0.049030	0.054798	0.049030	0.051914	0.057683	0.080756	0.109597	0.135554	0.121133	0.118249	0.121133	0.066335	0.037494	0.046146	0.080756	0.086524	0.095176	0.115365	0.098060	0.060567	0.028841	0.020189	0.028841	0.028841	0.046146	0.057683	0.057683	0.028841	0.040378	0.040378	0.028841	0.028841	0.049030	0.063451	0.072103	0.086524	0.109597	0.095176	0.069219	0.051914	0.072103	0.063451	0.057683	0.077872	0.086524	0.074987	0.095176	0.155743	0.175932	0.201889	0.227846	0.302834	0.276877	0.245151	0.224962	0.242267	0.170164	0.173048	0.167280	0.175932	0.190353	0.239383	0.250919	0.311486	0.317254	0.268224	0.236499	0.233614	0.196121	0.204773	0.199005	0.236498	0.265340	0.245151	0.268224	0.268224	0.207657	0.158628	0.190353	0.155743	0.129786	0.129786	0.144207	0.152859	0.170164	0.210541	0.224962	0.216309	0.170164	0.138439	0.135554	0.141323	0.115365	0.115365	0.106713	0.141323	0.121133	0.138439	0.144207	0.132670	0.100944	0.129786	0.132670	0.152859	0.173048	0.132670	0.080756	0.074987	0.049030	0.046146	0.083640	0.086524	0.124018	0.173048	0.155743	0.118249	0.109597	0.126902	0.086524	0.086524	0.086524	0.086524	0.037494	0.028841	0.037494	0.057683	0.054798	0.051914	0.057683	0.060567	0.080756	0.086524	0.074987	0.086524	0.074987	0.043262	0.057683	0.072103	0.115365	0.115365	0.106713	0.086524	0.060567	0.000000	0.000000	0.000000	0.000000	0.002884	0.028841	0.028841	0.028841	0.028841	0.025957	0.000000	0.000000	0.000000	0.000000	0.000000	0.000000	0.000000	0.000000	0.000000	0.000000	0.000000	0.000000	0.000000	0.000000	0.000000	0.000000	0.000000	0.000000	0.000000	0.023987	0.023987	0.023987	0.023987	0.021589	0.000000	0.014392	0.047975	0.047975	0.047975	0.047975	0.057570	0.023987	0.023987	0.023987	0.023987	0.000000	0.000000	0.016791	0.047975	0.062367	0.074361	0.095950	0.098349	0.071962	0.057570	0.045576	0.023987	0.004797	0.004797	0.023987	0.023987	0.028785	0.047975	0.043177	0.026386	0.069564	0.086355	0.071962	0.081557	0.093551	0.050374	0.031184	0.067165	0.076760	0.071962	0.071962	0.069564	0.028785	0.009595	0.000000	0.000000	0.021589	0.047975	0.067165	0.110342	0.119937	0.122336	0.103146	0.155919	0.201495	0.254267	0.302242	0.350217	0.345420	0.283052	0.275856	0.225483	0.191900	0.136728	0.151121	0.129532	0.196697	0.218286	0.206292	0.187102	0.263862	0.242274	0.307040	0.362211	0.381401	0.323831	0.287850	0.213488	0.220685	0.254267	0.271058	0.321432	0.350217	0.364610	0.436572	0.414983	0.405388	0.470155	0.489345	0.467756	0.462959	0.515731	0.460560	0.424579	0.381401	0.462958	0.381401	0.376604	0.470155	0.527725	0.448566	0.527725	0.580497	0.506136	0.472554	0.458161	0.355015	0.239875	0.163115	0.131931	0.129532	0.211090	0.307040	0.357413	0.343021	0.436572	0.374205	0.319034	0.287850	0.266261	0.179906	0.206292	0.237476	0.239875	0.244672	0.297445	0.314236	0.242274	0.239875	0.196697	0.119937	0.050374	0.088754	0.095950	0.105545	0.107943	0.095950	0.062367	0.047975	0.043177	0.047975	0.047975	0.055171	0.047975	0.043177	0.023987	0.026386	0.064766	0.119937	0.119937	0.119937	0.131931	0.110342	0.047975	0.059969	0.071962	0.057570	0.023987	0.023987	0.011994	0.000000	0.000000	0.000000	0.000000	0.000000	0.000000	0.000000	0.000000	0.000000	0.000000	0.000000	0.000000	0.000000	0.000000	0.000000	0.007196	0.023987	0.023987	0.023987	0.023987	0.016791	0.000000	0.000000	0.000000	0.000000	0.000000	0.000000	0.000000	0.000000	0.000000	0.019190	0.023987	0.028785	0.047975	0.025686	0.005137	0.000000	0.000000	0.000000	0.000000	0.000000	0.000000	0.000000	0.000000	0.000000	0.000000	0.002569	0.025686	0.046235	0.051373	0.056510	0.074490	0.051373	0.030824	0.025686	0.020549	0.000000	0.017980	0.025686	0.025686	0.025686	0.025686	0.023118	0.035961	0.051373	0.066784	0.089902	0.136138	0.118157	0.102745	0.102745	0.097608	0.053941	0.066784	0.077059	0.061647	0.043667	0.025686	0.010275	0.000000	0.020549	0.025686	0.025686	0.025686	0.043667	0.030824	0.038529	0.051373	0.071922	0.118157	0.164392	0.192648	0.192648	0.184941	0.156687	0.133569	0.136138	0.166961	0.182373	0.169530	0.169530	0.159255	0.195216	0.182373	0.218334	0.226040	0.228608	0.187510	0.262000	0.264569	0.269706	0.277412	0.357040	0.318510	0.328785	0.380158	0.452079	0.387863	0.470060	0.444373	0.377589	0.351902	0.351902	0.272275	0.287686	0.416118	0.434098	0.439236	0.439236	0.503452	0.413550	0.362177	0.377589	0.408412	0.369883	0.403275	0.467491	0.539413	0.649864	0.685825	0.662707	0.595923	0.526569	0.354471	0.300530	0.267137	0.267137	0.223471	0.269706	0.246589	0.274843	0.295392	0.362177	0.321079	0.328785	0.300530	0.246589	0.192647	0.267137	0.262000	0.290255	0.323648	0.339059	0.251726	0.220903	0.184941	0.156687	0.118157	0.102745	0.113020	0.110451	0.166961	0.197785	0.228608	0.205491	0.200354	0.138706	0.084765	0.053941	0.048804	0.030824	0.046235	0.051373	0.051373	0.051373	0.041098	0.005137	0.061647	0.128432	0.156687	0.179804	0.192647	0.169530	0.102745	0.074490	0.064216	0.064216	0.025686	0.025686	0.028255	0.038529	0.025686	0.025686	0.025686	0.030824	0.051373	0.097608	0.102745	0.102745	0.107882	0.077059	0.030824	0.025686	0.025686	0.012843	0.002569	0.025686	0.038529	0.051373	0.051373	0.064216	0.051373	0.043667	0.051373	0.051373	0.035961	0.025686	0.020549	0.000000	0.023118	0.025686	0.025686	0.048804	0.051373	0.022282	0.022282	0.022282	0.035651	0.022282	0.022282	0.022282	0.037879	0.046792	0.044563	0.044563	0.044563	0.028966	0.004456	0.022282	0.022282	0.022282	0.022282	0.020054	0.000000	0.000000	0.000000	0.000000	0.000000	0.000000	0.000000	0.000000	0.000000	0.000000	0.000000	0.000000	0.000000	0.000000	0.000000	0.000000	0.008913	0.022282	0.022282	0.028966	0.044563	0.046792	0.071302	0.089127	0.082442	0.066845	0.055704	0.017825	0.000000	0.000000	0.000000	0.006685	0.035651	0.044563	0.044563	0.044563	0.037879	0.024510	0.022282	0.022282	0.033423	0.046792	0.051248	0.044563	0.046792	0.055704	0.046792	0.044563	0.044563	0.057933	0.044563	0.040107	0.022282	0.037879	0.028966	0.033423	0.066845	0.122550	0.118094	0.111409	0.100268	0.066845	0.011141	0.000000	0.000000	0.060161	0.075758	0.106953	0.133691	0.133691	0.122550	0.144832	0.142603	0.155972	0.169341	0.167113	0.158200	0.151516	0.115865	0.151516	0.135919	0.182710	0.200536	0.196080	0.147060	0.142603	0.091355	0.066845	0.075758	0.098040	0.104724	0.118094	0.111409	0.102496	0.080214	0.046792	0.026738	0.044563	0.044563	0.044563	0.064617	0.049020	0.022282	0.022282	0.022282	0.002228	0.049020	0.080214	0.089127	0.089127	0.089127	0.040107	0.008913	0.000000	0.006685	0.022282	0.040107	0.044563	0.062389	0.060161	0.055704	0.049020	0.044563	0.026738	0.022282	0.011141	0.000000	0.000000	0.000000	0.000000	0.000000	0.000000	0.006685	0.022282	0.022282	0.022282	0.040107	0.037879	0.022282	0.022282	0.022282	0.020054	0.022282	0.022282	0.022282	0.022282	0.006685	0.011141	0.022282	0.022282	0.024510	0.044563	0.033423	0.022282	0.022282	0.026738	0.022282	0.022282	0.022282	0.022282	0.060161	0.066845	0.066845	0.066845	0.066845	0.022282	0.000000	0.000000	0.000000	0.013369	0.022282	0.022282	0.022282	0.026738	0.031194	0.022282	0.022282	0.022282	0.035651	0.022282	0.022282	0.000000	0.000000	0.000000	0.000000	0.000000	0.000000	0.013907	0.046356	0.083441	0.092713	0.092713	0.078806	0.046356	0.009271	0.013907	0.046356	0.046356	0.083441	0.092713	0.078806	0.046356	0.074170	0.055628	0.046356	0.083441	0.092713	0.064899	0.046356	0.046356	0.009271	0.000000	0.000000	0.000000	0.000000	0.000000	0.037085	0.046356	0.046356	0.046356	0.088077	0.055628	0.046356	0.046356	0.046356	0.004636	0.000000	0.000000	0.018543	0.046356	0.046356	0.046356	0.046356	0.027814	0.000000	0.000000	0.000000	0.000000	0.037085	0.046356	0.046356	0.074170	0.092713	0.055628	0.046356	0.046356	0.018543	0.000000	0.000000	0.018543	0.046356	0.046356	0.046356	0.046356	0.027814	0.000000	0.032449	0.046356	0.101984	0.139069	0.139069	0.120526	0.185425	0.129798	0.092713	0.092713	0.078806	0.037085	0.092713	0.092713	0.092713	0.148340	0.148340	0.092713	0.092713	0.092713	0.037085	0.000000	0.000000	0.032449	0.046356	0.143704	0.231782	0.231782	0.227146	0.231782	0.152976	0.148340	0.185425	0.171518	0.185425	0.213239	0.129798	0.092713	0.078806	0.074170	0.046356	0.046356	0.046356	0.046356	0.018543	0.000000	0.013907	0.064899	0.139069	0.148340	0.185425	0.171518	0.120526	0.092713	0.083441	0.046356	0.046356	0.078806	0.046356	0.078806	0.092713	0.092713	0.060263	0.046356	0.013907	0.041721	0.046356	0.046356	0.046356	0.046356	0.004636	0.004636	0.046356	0.046356	0.046356	0.046356	0.041721	0.000000	0.000000	0.000000	0.000000	0.000000	0.000000	0.000000	0.000000	0.000000	0.000000	0.023178	0.046356	0.046356	0.092713	0.092713	0.069534	0.046356	0.046356	0.000000	0.000000	0.000000	0.000000	0.000000	0.000000	0.000000	0.000000	0.000000	0.000000	0.000000	0.000000	0.000000	0.000000	0.000000	0.000000	0.000000	0.000000	0.000000	0.027814	0.092713	0.143704	0.185425	0.185425	0.157611	0.092713	0.041721	0.000000	0.000000	0.000000
chr3	31754607	31755007	401_r17	0.0	.	0.057852	0.034031	0.034031	0.034031	0.027225	0.000000	0.034031	0.034031	0.034031	0.034031	0.034031	0.000000	0.000000	0.034031	0.034031	0.102092	0.102092	0.125914	0.102092	0.102092	0.034031	0.034031	0.040837	0.085077	0.108898	0.159945	0.170154	0.139526	0.129317	0.129317	0.078271	0.068062	0.068062	0.023822	0.006806	0.047643	0.068062	0.068062	0.068062	0.061255	0.047643	0.054449	0.068062	0.068062	0.068062	0.040837	0.027225	0.034031	0.078271	0.102092	0.156542	0.176960	0.170154	0.125914	0.115704	0.146332	0.115704	0.102092	0.119107	0.122511	0.057852	0.098689	0.102092	0.085077	0.068062	0.047643	0.003403	0.030628	0.034031	0.057852	0.105495	0.173557	0.200782	0.210991	0.228007	0.200782	0.149735	0.193976	0.200782	0.193976	0.231410	0.221200	0.136123	0.200782	0.221200	0.241619	0.272246	0.262037	0.234813	0.330099	0.289262	0.360727	0.391355	0.438997	0.357324	0.374339	0.360727	0.445803	0.466222	0.615957	0.779305	0.741871	0.758887	0.782708	0.581927	0.398160	0.398160	0.313083	0.221200	0.258634	0.326696	0.340308	0.333502	0.343711	0.387951	0.289262	0.316486	0.336905	0.268843	0.204185	0.234813	0.190573	0.176960	0.204185	0.200782	0.272246	0.268843	0.292665	0.340308	0.309680	0.228007	0.210991	0.224604	0.183766	0.214394	0.214394	0.180363	0.088480	0.054449	0.023822	0.000000	0.000000	0.000000	0.027225	0.044240	0.091883	0.136123	0.136123	0.108898	0.091883	0.044240	0.000000	0.054449	0.081674	0.132720	0.170154	0.170154	0.115704	0.088480	0.037434	0.068062	0.136123	0.153139	0.173557	0.204185	0.142929	0.102092	0.105495	0.098689	0.088480	0.095286	0.068062	0.051046	0.068062	0.047643	0.071465	0.102092	0.115704	0.102092	0.102092	0.081674	0.068062	0.051046	0.034031	0.047643	0.051046	0.057852	0.068062	0.068062	0.071465	0.068062	0.044240	0.054449	0.088480	0.085077	0.068062	0.071465	0.115704	0.081674	0.071465	0.068436	0.047905	0.006844	0.000000	0.000000	0.000000	0.000000	0.000000	0.020531	0.034218	0.034218	0.034218	0.034218	0.013687	0.000000	0.000000	0.000000	0.017109	0.075279	0.102653	0.102653	0.102653	0.085544	0.027374	0.000000	0.000000	0.000000	0.000000	0.006844	0.034218	0.034218	0.034218	0.034218	0.027374	0.000000	0.006844	0.034218	0.034218	0.061592	0.099231	0.095810	0.068436	0.088966	0.075279	0.037640	0.034218	0.034218	0.013687	0.000000	0.041061	0.102653	0.119762	0.136871	0.136871	0.140293	0.109497	0.119762	0.133449	0.171089	0.126606	0.095810	0.099231	0.071857	0.034218	0.034218	0.034218	0.003422	0.000000	0.013687	0.051327	0.082123	0.126606	0.195042	0.222416	0.188198	0.188198	0.147136	0.078701	0.037640	0.051327	0.037640	0.034218	0.051327	0.106075	0.140293	0.136871	0.150558	0.153980	0.140293	0.167667	0.181354	0.253212	0.331913	0.420879	0.424300	0.417457	0.403770	0.396926	0.366131	0.379818	0.427722	0.355865	0.311382	0.277164	0.215572	0.242946	0.331913	0.321647	0.290851	0.301116	0.249790	0.181354	0.157402	0.198463	0.222416	0.225838	0.273742	0.260055	0.215572	0.150558	0.184776	0.136871	0.136871	0.126606	0.181354	0.147136	0.184776	0.239525	0.218994	0.160824	0.143715	0.088966	0.034218	0.034218	0.034218	0.030796	0.047905	0.068436	0.088966	0.102653	0.075279	0.085544	0.085544	0.082123	0.071857	0.102653	0.071857	0.051327	0.034218	0.082123	0.068436	0.068436	0.085544	0.102653	0.078701	0.068436	0.068436	0.051327	0.034218	0.006844	0.000000	0.000000	0.000000	0.000000	0.000000	0.006844	0.034218	0.034218	0.034218	0.034218	0.034218	0.054748	0.068436	0.068436	0.068436	0.061592	0.013687	0.000000	0.000000	0.000000	0.047905	0.068436	0.068436	0.082123	0.102653	0.054748	0.034218	0.034218	0.020531	0.000000	0.000000	0.000000	0.000000	0.000000	0.010265	0.034218	0.034218	0.034218	0.034218	0.023952	0.050421	0.026537	0.026537	0.026537	0.023883	0.000000	0.000000	0.000000	0.000000	0.000000	0.000000	0.000000	0.000000	0.000000	0.000000	0.000000	0.000000	0.000000	0.000000	0.000000	0.000000	0.000000	0.023883	0.026537	0.026537	0.047767	0.076958	0.082265	0.103495	0.106149	0.111456	0.082265	0.053074	0.029191	0.026537	0.026537	0.029191	0.053074	0.053074	0.053074	0.026537	0.034498	0.079612	0.079612	0.079612	0.079612	0.084919	0.026537	0.026537	0.047767	0.053074	0.055728	0.053074	0.082265	0.084919	0.098188	0.092880	0.108803	0.122071	0.114110	0.135340	0.127379	0.103495	0.061036	0.045113	0.031845	0.050421	0.053074	0.074304	0.124725	0.106149	0.103495	0.106149	0.084919	0.034498	0.026537	0.026537	0.079612	0.079612	0.079612	0.106149	0.111456	0.053074	0.079612	0.114110	0.106149	0.079612	0.079612	0.076958	0.045113	0.047767	0.079612	0.114110	0.132686	0.159223	0.151262	0.132686	0.132686	0.135340	0.114110	0.145955	0.159223	0.140647	0.106149	0.140647	0.124725	0.132686	0.124725	0.153916	0.135340	0.114110	0.090227	0.111456	0.111456	0.127379	0.132686	0.140647	0.145955	0.122071	0.119418	0.124725	0.137993	0.132686	0.156569	0.148608	0.169838	0.172492	0.159223	0.119418	0.090227	0.050421	0.018576	0.050421	0.053074	0.068997	0.079612	0.140647	0.108803	0.106149	0.090227	0.127379	0.068997	0.076958	0.106149	0.106149	0.058382	0.053074	0.039806	0.026537	0.026537	0.026537	0.026537	0.037152	0.039806	0.053074	0.098188	0.106149	0.100842	0.116764	0.106149	0.061036	0.053074	0.037152	0.007961	0.026537	0.026537	0.026537	0.026537	0.047767	0.047767	0.079612	0.079612	0.079612	0.053074	0.031845	0.000000	0.000000	0.000000	0.000000	0.021230	0.026537	0.026537	0.026537	0.026537	0.005307	0.000000	0.000000	0.000000	0.000000	0.002654	0.026537	0.026537	0.026537	0.026537	0.034498	0.026537	0.026537	0.026537	0.053074	0.042460	0.000000	0.000000	0.000000	0.000000	0.028841	0.028841	0.046146	0.057683	0.057683	0.028841	0.028841	0.020189	0.028841	0.040378	0.057683	0.072103	0.077872	0.057683	0.046146	0.028841	0.014421	0.000000	0.011537	0.028841	0.028841	0.028841	0.028841	0.017305	0.000000	0.000000	0.000000	0.025957	0.028841	0.028841	0.054798	0.083640	0.060567	0.057683	0.060567	0.103829	0.126902	0.144207	0.144207	0.152859	0.109597	0.098060	0.086524	0.109597	0.103829	0.092292	0.066335	0.115365	0.175932	0.173048	0.158628	0.144207	0.100945	0.031725	0.043262	0.086524	0.086524	0.077872	0.086524	0.072103	0.040378	0.057683	0.051914	0.028841	0.028841	0.017305	0.002884	0.031725	0.098060	0.115365	0.118249	0.141323	0.112481	0.046146	0.037494	0.054798	0.057683	0.086524	0.109597	0.173048	0.262456	0.334559	0.386474	0.478766	0.470113	0.470113	0.386474	0.328791	0.337443	0.374937	0.331675	0.377821	0.406662	0.340327	0.305718	0.305718	0.276877	0.311486	0.340328	0.340328	0.320138	0.377821	0.360517	0.297065	0.233614	0.213425	0.121133	0.086524	0.178816	0.199005	0.199005	0.201889	0.184584	0.098060	0.098060	0.118249	0.164395	0.201889	0.184584	0.184584	0.219194	0.187468	0.155743	0.164396	0.149975	0.069219	0.051914	0.028841	0.028841	0.057683	0.057683	0.057683	0.057683	0.066335	0.083640	0.086524	0.086524	0.086524	0.057683	0.002884	0.000000	0.014421	0.034610	0.057683	0.095176	0.121133	0.129786	0.109597	0.086524	0.049030	0.028841	0.028841	0.028841	0.028841	0.054798	0.063451	0.086524	0.086524	0.086524	0.077871	0.118249	0.086524	0.086524	0.086524	0.069219	0.014421	0.028841	0.057683	0.086524	0.086524	0.086524	0.057683	0.054798	0.046146	0.057683	0.057683	0.080756	0.074987	0.069219	0.069219	0.115365	0.092292	0.089408	0.144207	0.181700	0.164396	0.173048	0.155743	0.086524	0.037494	0.008652	0.000000	0.000000	0.000000	0.023073	0.083640	0.021589	0.023987	0.023987	0.023987	0.023987	0.002399	0.000000	0.000000	0.000000	0.023987	0.023987	0.023987	0.043177	0.047975	0.023987	0.045576	0.047975	0.028785	0.023987	0.023987	0.002399	0.000000	0.023987	0.023987	0.033582	0.047975	0.047975	0.023987	0.023987	0.014392	0.000000	0.019190	0.040779	0.047975	0.050374	0.071962	0.059969	0.055171	0.062367	0.088754	0.071962	0.064766	0.047975	0.057570	0.028785	0.023987	0.055171	0.098349	0.139127	0.155919	0.191900	0.175108	0.165514	0.119937	0.107943	0.071962	0.057570	0.023987	0.004797	0.000000	0.000000	0.002399	0.045576	0.047975	0.047975	0.047975	0.045576	0.021589	0.052772	0.086355	0.136729	0.184704	0.199096	0.225482	0.254267	0.247071	0.203894	0.215887	0.230280	0.259065	0.220685	0.235077	0.273457	0.259065	0.167912	0.254267	0.335825	0.347819	0.369407	0.455762	0.426977	0.364610	0.328629	0.287850	0.297445	0.326230	0.422180	0.458161	0.474952	0.431775	0.465357	0.364610	0.275856	0.235077	0.201495	0.146323	0.196697	0.266261	0.309438	0.393395	0.417382	0.371806	0.331027	0.316635	0.254267	0.189501	0.223084	0.211090	0.165514	0.143925	0.119937	0.091152	0.095950	0.146323	0.182305	0.235077	0.220685	0.191900	0.141526	0.105545	0.095950	0.098349	0.119937	0.119937	0.115140	0.083956	0.079159	0.103146	0.119937	0.122336	0.122336	0.110342	0.088754	0.071962	0.064766	0.098349	0.110342	0.095950	0.129532	0.134330	0.098349	0.086355	0.119937	0.131931	0.119937	0.105545	0.112741	0.095950	0.050374	0.047975	0.069564	0.050374	0.023987	0.023987	0.028785	0.035981	0.047975	0.047975	0.047975	0.064766	0.038380	0.040779	0.047975	0.047975	0.026386	0.033582	0.031184	0.050374	0.071962	0.071962	0.062367	0.047975	0.031184	0.023987	0.023987	0.023987	0.023987	0.014392	0.000000	0.000000	0.000000	0.000000	0.011994	0.023987	0.023987	0.023987	0.023987	0.011994	0.023987	0.023987	0.051373	0.051373	0.051373	0.046235	0.025686	0.025686	0.025686	0.025686	0.017980	0.000000	0.000000	0.000000	0.000000	0.000000	0.020549	0.038529	0.053941	0.077059	0.077059	0.056510	0.038529	0.023118	0.000000	0.010275	0.025686	0.025686	0.025686	0.025686	0.035961	0.051373	0.051373	0.051373	0.056510	0.071922	0.051373	0.051373	0.077059	0.071922	0.035961	0.025686	0.030824	0.025686	0.025686	0.025686	0.025686	0.020549	0.000000	0.000000	0.000000	0.000000	0.000000	0.000000	0.002569	0.025686	0.051373	0.051373	0.077059	0.074490	0.069353	0.064216	0.082196	0.077059	0.102745	0.092471	0.115589	0.123295	0.118157	0.110451	0.146412	0.102745	0.125863	0.138706	0.120726	0.084765	0.118157	0.100177	0.079628	0.128432	0.179804	0.179804	0.218334	0.297961	0.326216	0.326216	0.297961	0.264569	0.213197	0.177236	0.200354	0.220903	0.238883	0.303098	0.413550	0.349334	0.362177	0.346765	0.267138	0.161824	0.195216	0.231177	0.218334	0.246589	0.241451	0.297961	0.279980	0.259432	0.231177	0.238883	0.138706	0.100176	0.148981	0.192648	0.184942	0.246589	0.238883	0.236314	0.213197	0.182373	0.125863	0.200353	0.246589	0.251726	0.274843	0.313373	0.236314	0.154118	0.187510	0.210628	0.187510	0.179804	0.190079	0.151549	0.182373	0.154118	0.154118	0.128432	0.087333	0.000000	0.010275	0.025686	0.025686	0.025686	0.025686	0.015412	0.000000	0.015412	0.025686	0.025686	0.025686	0.025686	0.010275	0.000000	0.000000	0.017980	0.028255	0.051373	0.064216	0.095039	0.084765	0.074490	0.051373	0.061647	0.059078	0.051373	0.051373	0.051373	0.028255	0.000000	0.000000	0.000000	0.007706	0.048804	0.053941	0.077059	0.077059	0.069353	0.028255	0.028255	0.028255	0.059078	0.077059	0.077059	0.071922	0.048804	0.017980	0.000000	0.000000	0.010275	0.033392	0.077059	0.077059	0.077059	0.066784	0.043667	0.000000	0.000000	0.000000	0.000000	0.000000	0.025686	0.000000	0.000000	0.000000	0.000000	0.000000	0.000000	0.013369	0.022282	0.024510	0.044563	0.044563	0.031194	0.022282	0.020054	0.000000	0.000000	0.008913	0.022282	0.022282	0.022282	0.028966	0.035651	0.022282	0.022282	0.049020	0.060161	0.044563	0.066845	0.066845	0.040107	0.022282	0.033423	0.022282	0.022282	0.022282	0.022282	0.015597	0.022282	0.042335	0.044563	0.044563	0.055704	0.051248	0.046792	0.044563	0.044563	0.028966	0.015597	0.008913	0.040107	0.044563	0.044563	0.062389	0.062389	0.053476	0.066845	0.066845	0.049020	0.040107	0.017825	0.022282	0.022282	0.022282	0.022282	0.022282	0.000000	0.000000	0.013369	0.022282	0.064617	0.089127	0.089127	0.106953	0.111409	0.069073	0.053476	0.066845	0.044563	0.044563	0.044563	0.035651	0.060161	0.066845	0.066845	0.066845	0.066845	0.044564	0.060161	0.066845	0.066845	0.066845	0.066845	0.064617	0.044563	0.044563	0.044563	0.051248	0.055704	0.073530	0.100268	0.111409	0.089127	0.062389	0.060161	0.033423	0.022282	0.022282	0.042335	0.057933	0.066845	0.082442	0.089127	0.080214	0.093583	0.089127	0.073530	0.066845	0.049020	0.004456	0.024510	0.044563	0.044563	0.062389	0.066845	0.053476	0.066845	0.066845	0.049020	0.064617	0.055704	0.022282	0.022282	0.024510	0.024510	0.022282	0.022282	0.026738	0.042335	0.022282	0.022282	0.022282	0.017825	0.000000	0.000000	0.000000	0.000000	0.000000	0.000000	0.000000	0.000000	0.000000	0.000000	0.000000	0.000000	0.013369	0.022282	0.022282	0.022282	0.022282	0.008913	0.000000	0.000000	0.011141	0.044563	0.044563	0.044563	0.044563	0.033423	0.024510	0.044563	0.044563	0.044563	0.044563	0.020054	0.000000	0.000000	0.000000	0.000000	0.000000	0.000000	0.000000	0.000000	0.002228	0.044563	0.044563	0.044563	0.044563	0.055704	0.022282	0.022282	0.022282	0.022282	0.008913	0.017825	0.022282	0.022282	0.022282	0.022282	0.004456	0.000000	0.000000	0.000000	0.000000	0.000000	0.000000	0.000000	0.000000	0.000000	0.000000	0.000000	0.000000	0.000000	0.000000	0.000000	0.000000	0.013907	0.046356	0.046356	0.046356	0.046356	0.032449	0.000000	0.000000	0.000000	0.000000	0.000000	0.000000	0.000000	0.000000	0.000000	0.023178	0.092713	0.092713	0.092713	0.092713	0.069534	0.000000	0.000000	0.000000	0.000000	0.000000	0.000000	0.000000	0.000000	0.000000	0.013907	0.046356	0.046356	0.046356	0.046356	0.032449	0.000000	0.004636	0.069534	0.092713	0.092713	0.092713	0.088077	0.023178	0.074170	0.092713	0.092713	0.092713	0.092713	0.018543	0.000000	0.004636	0.046356	0.046356	0.046356	0.046356	0.041721	0.000000	0.060263	0.092713	0.092713	0.092713	0.092713	0.032449	0.000000	0.000000	0.000000	0.000000	0.041721	0.046356	0.046356	0.046356	0.069534	0.050992	0.046356	0.069534	0.092713	0.069534	0.046356	0.046356	0.041721	0.046356	0.046356	0.046356	0.046356	0.092713	0.092713	0.092713	0.092713	0.092713	0.027814	0.000000	0.000000	0.000000	0.018543	0.046356	0.046356	0.046356	0.046356	0.027814	0.000000	0.000000	0.000000	0.000000	0.000000	0.000000	0.041721	0.046356	0.046356	0.046356	0.046356	0.004636	0.023178	0.046356	0.046356	0.046356	0.046356	0.023178	0.000000	0.046356	0.046356	0.046356	0.046356	0.046356	0.000000	0.000000	0.000000	0.000000	0.000000	0.000000	0.000000	0.000000	0.000000	0.000000	0.000000	0.000000	0.000000	0.000000	0.000000	0.041721	0.046356	0.046356	0.046356	0.046356	0.004636	0.000000	0.000000	0.000000	0.041721	0.046356	0.046356	0.046356	0.046356	0.013907	0.046356	0.046356	0.046356	0.046356	0.037085	0.000000	0.000000	0.000000	0.000000	0.000000	0.027814	0.046356	0.046356	0.046356	0.046356	0.018543	0.000000	0.000000	0.000000	0.000000	0.000000	0.000000	0.013907	0.046356	0.046356	0.046356	0.046356	0.078806	0.046356	0.046356	0.046356
chr2	5924271	5924671	401_r18	0.0	.	0.030628	0.054449	0.068062	0.068062	0.088480	0.108898	0.115704	0.136123	0.136123	0.149735	0.098689	0.095286	0.081674	0.102092	0.091883	0.102092	0.078271	0.088480	0.088480	0.105495	0.132720	0.170154	0.170154	0.241619	0.285858	0.275649	0.234813	0.221200	0.146332	0.061255	0.068062	0.125914	0.119107	0.102092	0.102092	0.071465	0.044240	0.034031	0.051046	0.102092	0.098689	0.088480	0.146332	0.214394	0.251828	0.299471	0.299471	0.262037	0.197379	0.149735	0.139526	0.122511	0.112301	0.139526	0.112301	0.105495	0.112301	0.231410	0.275649	0.323293	0.364130	0.442400	0.377742	0.340308	0.319889	0.330099	0.292665	0.262037	0.306277	0.306277	0.313083	0.296068	0.275649	0.180363	0.197379	0.142929	0.115704	0.102092	0.129317	0.078271	0.095286	0.159945	0.258634	0.316486	0.377742	0.401564	0.428788	0.391355	0.479834	0.544493	0.636376	0.673810	0.718050	0.649988	0.592136	0.524074	0.520671	0.466222	0.513865	0.585330	0.646585	0.626166	0.626166	0.622763	0.605748	0.551299	0.588733	0.646585	0.551299	0.452610	0.350517	0.214394	0.207588	0.228007	0.272247	0.377742	0.394758	0.330099	0.374339	0.343711	0.292665	0.306277	0.279052	0.193976	0.183766	0.173557	0.136123	0.125914	0.115704	0.122511	0.102092	0.136123	0.136123	0.108898	0.068062	0.115704	0.102092	0.125914	0.156542	0.204185	0.129317	0.119107	0.149735	0.193976	0.170154	0.224603	0.258634	0.234812	0.166751	0.190573	0.214394	0.190573	0.170154	0.197379	0.214394	0.139526	0.163348	0.204185	0.193976	0.153139	0.204185	0.153138	0.105495	0.122511	0.136123	0.102092	0.102092	0.098689	0.088480	0.054449	0.074868	0.102092	0.102092	0.071465	0.102092	0.064658	0.098689	0.112301	0.153139	0.136123	0.132720	0.071465	0.064659	0.051046	0.074868	0.102092	0.102092	0.095286	0.068062	0.027225	0.000000	0.034031	0.057852	0.068062	0.068062	0.068062	0.051046	0.078271	0.068062	0.068062	0.068436	0.037640	0.000000	0.000000	0.000000	0.000000	0.000000	0.034218	0.034218	0.034218	0.034218	0.051327	0.034218	0.099231	0.136871	0.136871	0.119762	0.102653	0.037640	0.010265	0.068436	0.068436	0.085544	0.102653	0.150558	0.136871	0.171089	0.188198	0.171089	0.130027	0.102653	0.102653	0.075279	0.106075	0.119762	0.102653	0.068436	0.061592	0.030796	0.044483	0.092388	0.126606	0.177933	0.205307	0.160824	0.112918	0.078701	0.027374	0.006844	0.047905	0.085544	0.119762	0.136871	0.130027	0.088966	0.051327	0.034218	0.034218	0.034218	0.068436	0.085544	0.119762	0.102653	0.112918	0.130027	0.133449	0.102653	0.133449	0.153980	0.116340	0.160824	0.198463	0.201885	0.212151	0.270320	0.249790	0.212151	0.177933	0.136871	0.071857	0.054748	0.047905	0.130027	0.174511	0.225838	0.256633	0.342178	0.331913	0.338756	0.366130	0.400348	0.362708	0.325069	0.318225	0.297695	0.280586	0.270320	0.294273	0.301116	0.301117	0.260055	0.239525	0.225838	0.229259	0.171089	0.160824	0.140293	0.099231	0.088966	0.174511	0.212151	0.236103	0.239525	0.225838	0.147136	0.106075	0.071857	0.082123	0.068436	0.119762	0.136871	0.171089	0.153980	0.143715	0.106075	0.068436	0.034218	0.071857	0.095810	0.068436	0.068436	0.088966	0.065014	0.041061	0.068436	0.102653	0.082123	0.068436	0.061592	0.034218	0.000000	0.000000	0.000000	0.000000	0.000000	0.013687	0.041061	0.068436	0.068436	0.102653	0.088966	0.088966	0.068436	0.068436	0.034218	0.034218	0.020531	0.034218	0.068436	0.068436	0.068436	0.054748	0.034218	0.000000	0.000000	0.000000	0.000000	0.000000	0.000000	0.006844	0.034218	0.034218	0.034218	0.034218	0.054748	0.034218	0.068436	0.082123	0.133449	0.109497	0.126606	0.102653	0.088966	0.051327	0.068436	0.044483	0.034218	0.034218	0.020531	0.000000	0.006844	0.034218	0.034218	0.044483	0.102653	0.095810	0.102653	0.157402	0.160824	0.102653	0.000000	0.007961	0.026537	0.026537	0.026537	0.026537	0.018576	0.000000	0.000000	0.000000	0.002654	0.026537	0.026537	0.037152	0.053074	0.074304	0.053074	0.053074	0.042460	0.029191	0.029191	0.053074	0.061036	0.079612	0.095534	0.098188	0.079612	0.098188	0.087573	0.111456	0.103495	0.106149	0.079612	0.071650	0.029191	0.010615	0.000000	0.000000	0.007961	0.026537	0.026537	0.039806	0.053074	0.092880	0.079612	0.079612	0.076958	0.079612	0.053074	0.087573	0.116764	0.122071	0.106149	0.137993	0.151262	0.164530	0.185760	0.185760	0.167184	0.169838	0.143301	0.106149	0.106149	0.071650	0.015922	0.000000	0.000000	0.000000	0.026537	0.026537	0.026537	0.026537	0.026537	0.026537	0.026537	0.045113	0.053074	0.082265	0.079612	0.124725	0.114110	0.106149	0.076958	0.058382	0.034498	0.026537	0.068997	0.124725	0.175145	0.159223	0.183107	0.206990	0.209643	0.164530	0.172492	0.188414	0.143301	0.124725	0.135340	0.145955	0.124725	0.111456	0.071650	0.063689	0.063689	0.087573	0.103495	0.106149	0.092880	0.068997	0.055728	0.055728	0.053074	0.079612	0.108803	0.103495	0.098188	0.127379	0.108803	0.106149	0.106149	0.087573	0.058382	0.050421	0.023883	0.021230	0.034498	0.100842	0.127379	0.140647	0.151262	0.151262	0.084919	0.058382	0.053074	0.061036	0.103495	0.132686	0.135340	0.159223	0.156569	0.108803	0.087573	0.114110	0.098188	0.063689	0.103495	0.108803	0.095534	0.087573	0.119418	0.082265	0.068997	0.053074	0.087573	0.063689	0.079612	0.106149	0.106149	0.063689	0.053074	0.063689	0.100842	0.108803	0.132686	0.132686	0.095534	0.031845	0.023883	0.000000	0.000000	0.000000	0.000000	0.066343	0.092880	0.132686	0.132686	0.132686	0.106149	0.092880	0.079612	0.100842	0.122071	0.106149	0.106149	0.079612	0.066343	0.090227	0.068997	0.079612	0.079612	0.079612	0.053074	0.050421	0.026537	0.026537	0.018576	0.000000	0.000000	0.015922	0.086524	0.069219	0.057683	0.063451	0.028841	0.037494	0.066335	0.109597	0.095176	0.086524	0.077872	0.066335	0.034610	0.040378	0.066335	0.086524	0.069219	0.057683	0.054798	0.074987	0.092292	0.115365	0.115365	0.112481	0.089408	0.051914	0.063451	0.086524	0.080756	0.100944	0.115365	0.080756	0.057683	0.089408	0.100945	0.095176	0.115365	0.124018	0.112481	0.057683	0.049030	0.028841	0.031725	0.028841	0.049030	0.098060	0.129786	0.138439	0.173048	0.164396	0.158628	0.216309	0.196121	0.184584	0.262456	0.233614	0.144207	0.144207	0.103829	0.025957	0.072103	0.144207	0.144207	0.167280	0.161512	0.115365	0.074987	0.089408	0.092292	0.106713	0.100944	0.095176	0.158628	0.164396	0.190353	0.245151	0.262456	0.184584	0.193237	0.219194	0.187468	0.167280	0.204773	0.242267	0.187468	0.173048	0.175932	0.196121	0.149975	0.132670	0.118249	0.135554	0.135554	0.164395	0.201889	0.222078	0.248035	0.291297	0.282645	0.259572	0.271108	0.250919	0.181700	0.141323	0.144207	0.141323	0.138439	0.118249	0.184584	0.204773	0.224962	0.204773	0.199005	0.132670	0.112481	0.083640	0.092292	0.112481	0.121133	0.149975	0.173048	0.149975	0.173048	0.155743	0.124018	0.092292	0.086524	0.060567	0.072103	0.115365	0.115365	0.118249	0.115365	0.115365	0.072103	0.066335	0.077872	0.057683	0.043262	0.057683	0.054798	0.057683	0.057683	0.080756	0.057683	0.051914	0.051914	0.057683	0.034610	0.060567	0.086524	0.063451	0.092292	0.115365	0.109597	0.086524	0.086524	0.051914	0.028841	0.002884	0.000000	0.000000	0.017305	0.028841	0.049030	0.103829	0.144207	0.147091	0.144207	0.124018	0.086524	0.057683	0.060567	0.086524	0.086524	0.089408	0.115365	0.118249	0.112481	0.126902	0.149975	0.138438	0.147091	0.141323	0.147091	0.118249	0.092292	0.057683	0.046146	0.051914	0.077872	0.086524	0.086524	0.074987	0.049030	0.008652	0.000000	0.005768	0.034610	0.057683	0.000000	0.000000	0.023987	0.023987	0.023987	0.023987	0.023987	0.007196	0.023987	0.023987	0.047975	0.047975	0.040779	0.023987	0.023987	0.000000	0.000000	0.000000	0.000000	0.011994	0.023987	0.033582	0.071962	0.079159	0.083956	0.071962	0.062367	0.026386	0.088754	0.081557	0.095950	0.103146	0.158317	0.119937	0.122336	0.122336	0.143925	0.103146	0.071962	0.059969	0.079159	0.076760	0.071962	0.071962	0.088754	0.062367	0.055171	0.105545	0.136729	0.134330	0.175108	0.182305	0.158317	0.127133	0.148722	0.167912	0.179906	0.187102	0.249470	0.343021	0.405388	0.465358	0.453364	0.467756	0.364610	0.263862	0.203894	0.203893	0.146324	0.143925	0.206292	0.203893	0.254267	0.316635	0.345420	0.285451	0.307040	0.285451	0.261464	0.249470	0.223083	0.196697	0.199096	0.249470	0.290248	0.443769	0.472554	0.498940	0.438971	0.518130	0.419781	0.388597	0.357413	0.448566	0.412585	0.383800	0.422180	0.446167	0.379002	0.347819	0.390996	0.410186	0.460560	0.532522	0.573301	0.630871	0.719625	0.645263	0.606884	0.575700	0.522927	0.417382	0.453363	0.448566	0.400591	0.359812	0.355015	0.352616	0.314236	0.362211	0.374205	0.357413	0.278255	0.247071	0.167912	0.163115	0.182305	0.196697	0.189501	0.247071	0.263862	0.239875	0.227881	0.249470	0.196697	0.187102	0.189501	0.184704	0.139127	0.184703	0.251869	0.249470	0.285451	0.347818	0.285451	0.175108	0.148722	0.127134	0.112741	0.143925	0.139127	0.184704	0.191900	0.215887	0.220685	0.247071	0.196697	0.179906	0.136729	0.091152	0.059969	0.047975	0.033582	0.026386	0.045576	0.047975	0.095950	0.124735	0.131931	0.122336	0.119937	0.071962	0.040779	0.031184	0.047975	0.047975	0.047975	0.047975	0.028785	0.000000	0.000000	0.000000	0.000000	0.021589	0.035981	0.047975	0.047975	0.047975	0.026386	0.028785	0.023987	0.035981	0.050374	0.071962	0.055171	0.047975	0.035981	0.033582	0.023987	0.035981	0.012843	0.025686	0.025686	0.025686	0.025686	0.012843	0.000000	0.000000	0.000000	0.000000	0.000000	0.000000	0.000000	0.000000	0.000000	0.000000	0.020549	0.038529	0.051373	0.051373	0.051373	0.048804	0.038529	0.025686	0.041098	0.051373	0.033392	0.048804	0.110451	0.113020	0.102745	0.102745	0.079627	0.043667	0.051373	0.051373	0.051373	0.051373	0.033392	0.048804	0.051373	0.051373	0.051373	0.069353	0.041098	0.087333	0.133569	0.154118	0.128432	0.138706	0.097608	0.113020	0.113020	0.143844	0.146412	0.159255	0.177235	0.195216	0.182373	0.213197	0.246589	0.226040	0.231177	0.228608	0.249157	0.244020	0.228608	0.233746	0.272275	0.241451	0.236314	0.300530	0.318510	0.277412	0.231177	0.208059	0.115588	0.079628	0.077059	0.082196	0.156687	0.218334	0.267138	0.323648	0.354471	0.328785	0.310805	0.292824	0.264569	0.282549	0.251726	0.333922	0.333922	0.362177	0.364746	0.369883	0.290255	0.321079	0.333922	0.315942	0.416118	0.521432	0.590785	0.752609	0.783432	0.711511	0.577942	0.495746	0.367314	0.418687	0.529138	0.559962	0.549687	0.511158	0.467491	0.297961	0.269706	0.241451	0.223471	0.297961	0.339059	0.323647	0.290255	0.310804	0.205491	0.223471	0.267137	0.336491	0.297961	0.254294	0.205491	0.205491	0.177235	0.164392	0.192647	0.254295	0.292824	0.303098	0.323648	0.351902	0.341628	0.262000	0.262000	0.287686	0.259432	0.215765	0.210628	0.210628	0.177235	0.166961	0.184942	0.256863	0.218334	0.205491	0.210628	0.161824	0.100177	0.123295	0.102745	0.095039	0.102745	0.079627	0.071922	0.087333	0.084765	0.077059	0.071922	0.048804	0.041098	0.051373	0.059078	0.077059	0.069353	0.077059	0.051373	0.066784	0.051373	0.046235	0.025686	0.025686	0.007706	0.025686	0.048804	0.077059	0.077059	0.071922	0.056510	0.053941	0.025686	0.043667	0.051373	0.046235	0.025686	0.025686	0.007706	0.000000	0.010275	0.025686	0.025686	0.025686	0.035651	0.042335	0.044563	0.044563	0.055704	0.053476	0.028966	0.022282	0.028966	0.033423	0.044563	0.049020	0.066845	0.060161	0.044563	0.022282	0.017825	0.022282	0.022282	0.035651	0.051248	0.066845	0.044563	0.044563	0.031194	0.015597	0.000000	0.022282	0.044563	0.044563	0.051248	0.077986	0.066845	0.044563	0.046792	0.060161	0.037879	0.044563	0.044563	0.060161	0.044563	0.064617	0.066845	0.066845	0.057933	0.082442	0.082442	0.089127	0.111409	0.133691	0.118094	0.093583	0.086899	0.073530	0.077986	0.089127	0.089127	0.069073	0.060161	0.033423	0.031194	0.044563	0.044563	0.046792	0.095812	0.080214	0.095812	0.118094	0.131463	0.095812	0.122550	0.120322	0.104724	0.089127	0.066845	0.042335	0.044563	0.091355	0.111409	0.133691	0.147060	0.140375	0.089127	0.089127	0.082442	0.080214	0.077986	0.133691	0.133691	0.153744	0.142603	0.122550	0.084671	0.066845	0.053476	0.093583	0.176026	0.196080	0.204992	0.222818	0.176026	0.135919	0.095812	0.102496	0.089127	0.086899	0.064617	0.142603	0.171569	0.155972	0.167113	0.158200	0.120321	0.077986	0.069073	0.077986	0.086899	0.091355	0.111409	0.109181	0.089127	0.100268	0.069073	0.044563	0.053476	0.066845	0.035651	0.044563	0.049020	0.057933	0.066845	0.066845	0.044563	0.062389	0.044563	0.031194	0.055704	0.066845	0.064617	0.066845	0.057933	0.033423	0.022282	0.002228	0.002228	0.022282	0.028966	0.082442	0.089127	0.086899	0.066845	0.075758	0.028966	0.022282	0.037879	0.044563	0.028966	0.033423	0.064617	0.051248	0.060161	0.089127	0.077986	0.046792	0.053476	0.051248	0.022282	0.022282	0.022282	0.013369	0.000000	0.000000	0.000000	0.000000	0.022282	0.022282	0.026738	0.044563	0.053476	0.044563	0.044563	0.040107	0.022282	0.013369	0.000000	0.000000	0.000000	0.011141	0.022282	0.022282	0.022282	0.024510	0.033423	0.022282	0.022282	0.022282	0.020054	0.000000	0.006685	0.022282	0.092713	0.139069	0.097348	0.046356	0.046356	0.046356	0.000000	0.000000	0.000000	0.000000	0.000000	0.000000	0.013907	0.074170	0.092713	0.092713	0.125162	0.125162	0.064899	0.046356	0.092713	0.060263	0.046356	0.046356	0.046356	0.000000	0.027814	0.046356	0.046356	0.046356	0.046356	0.018543	0.000000	0.018543	0.046356	0.046356	0.046356	0.046356	0.027814	0.013907	0.046356	0.050992	0.092713	0.092713	0.111255	0.120526	0.134433	0.106620	0.139069	0.106620	0.078806	0.125162	0.125162	0.092713	0.092713	0.120526	0.106620	0.092713	0.092713	0.092713	0.092713	0.092713	0.092713	0.125162	0.180790	0.236418	0.185425	0.185425	0.152976	0.097348	0.000000	0.000000	0.000000	0.000000	0.018543	0.046356	0.060263	0.180789	0.185425	0.166883	0.139069	0.162247	0.050992	0.046356	0.092713	0.092713	0.055628	0.046356	0.046356	0.009271	0.069534	0.092713	0.162247	0.185425	0.203968	0.194697	0.278138	0.254960	0.231782	0.231782	0.199332	0.097348	0.125162	0.139069	0.111255	0.092713	0.088077	0.013907	0.000000	0.000000	0.023178	0.046356	0.078806	0.139069	0.208603	0.254960	0.250324	0.292045	0.231782	0.162247	0.092713	0.139069	0.097348	0.139069	0.185425	0.185425	0.157611	0.180789	0.139069	0.092713	0.106620	0.101984	0.046356	0.046356	0.055628	0.078806	0.046356	0.046356	0.046356	0.037085	0.000000	0.000000	0.000000	0.000000	0.000000	0.037085	0.046356	0.088077	0.092713	0.092713	0.055628	0.092713	0.050992	0.046356	0.046356	0.046356	0.037085	0.046356	0.046356	0.046356	0.046356	0.009271	0.000000	0.000000	0.013907	0.046356	0.046356	0.046356	0.046356	0.032449	0.000000	0.000000	0.000000	0.000000	0.037085	0.046356	0.046356	0.046356	0.046356	0.009271	0.000000	0.004636	0.046356	0.046356	0.046356	0.046356	0.041721	0.000000	0.000000	0.004636	0.074170	0.092713	0.092713	0.092713	0.088077	0.018543	0.000000	0.000000	0.000000	0.000000
chr13	94590758	94591158	401_r19	0.0	.	0.034031	0.040837	0.034031	0.051046	0.068062	0.068062	0.057852	0.047643	0.061255	0.051046	0.068062	0.061255	0.034031	0.047643	0.051046	0.034031	0.064658	0.102092	0.088480	0.068062	0.068062	0.037434	0.000000	0.051046	0.068062	0.068062	0.068062	0.102092	0.051046	0.068062	0.068062	0.074868	0.068062	0.068062	0.034031	0.034031	0.027225	0.030628	0.068062	0.068062	0.098689	0.112301	0.146332	0.136123	0.156542	0.173557	0.193976	0.129317	0.102092	0.081674	0.034031	0.030628	0.034031	0.034031	0.034031	0.034031	0.023822	0.085077	0.125914	0.136123	0.166751	0.149735	0.105495	0.173557	0.204185	0.173557	0.173557	0.248425	0.210991	0.170154	0.170154	0.166751	0.071465	0.013612	0.044240	0.068062	0.068062	0.081674	0.088480	0.074868	0.125914	0.142929	0.221200	0.316486	0.432191	0.459416	0.615957	0.578524	0.537687	0.490043	0.469625	0.340308	0.347114	0.340308	0.391354	0.360727	0.493447	0.581927	0.619360	0.558105	0.619360	0.609151	0.541090	0.469625	0.459416	0.466222	0.319889	0.330099	0.336905	0.272246	0.170154	0.204185	0.142929	0.136123	0.173557	0.207588	0.166751	0.136123	0.119107	0.105495	0.081674	0.068062	0.068062	0.054449	0.078271	0.129317	0.136123	0.166751	0.166751	0.119108	0.040837	0.044240	0.037434	0.034031	0.034031	0.034031	0.023822	0.000000	0.027225	0.034031	0.047643	0.068062	0.085077	0.074868	0.068062	0.078271	0.095286	0.088480	0.112301	0.136123	0.112301	0.074868	0.064659	0.068062	0.129317	0.142929	0.197379	0.231410	0.262037	0.176960	0.163348	0.142929	0.108898	0.034031	0.034031	0.034031	0.013612	0.034031	0.034031	0.034031	0.034031	0.054449	0.034031	0.044240	0.068062	0.068062	0.034031	0.034031	0.023822	0.000000	0.000000	0.000000	0.000000	0.000000	0.000000	0.000000	0.000000	0.030628	0.034031	0.068062	0.098689	0.136123	0.105495	0.119107	0.102092	0.098689	0.068062	0.068062	0.051046	0.034031	0.034218	0.034218	0.034218	0.010265	0.030796	0.034218	0.034218	0.023952	0.037640	0.065014	0.068436	0.068436	0.068436	0.065014	0.017109	0.000000	0.000000	0.000000	0.000000	0.023952	0.034218	0.034218	0.034218	0.034218	0.010265	0.000000	0.000000	0.000000	0.000000	0.000000	0.000000	0.000000	0.000000	0.000000	0.000000	0.000000	0.027374	0.068436	0.068436	0.068436	0.068436	0.047905	0.034218	0.034218	0.034218	0.037640	0.061592	0.034218	0.034218	0.034218	0.030796	0.000000	0.000000	0.017109	0.058170	0.092388	0.102653	0.102653	0.085544	0.047905	0.054748	0.078701	0.116340	0.198463	0.205307	0.195042	0.181354	0.174511	0.119762	0.150558	0.157402	0.208729	0.232681	0.229260	0.195042	0.184776	0.198463	0.318225	0.400348	0.403770	0.407192	0.372974	0.253212	0.184776	0.205307	0.177933	0.232681	0.338756	0.372974	0.342178	0.342178	0.335334	0.222416	0.191620	0.331913	0.475627	0.376396	0.403770	0.506423	0.427722	0.307960	0.366130	0.396926	0.280586	0.297695	0.338756	0.352443	0.246368	0.249790	0.184776	0.140293	0.068436	0.095810	0.106075	0.092388	0.112919	0.167667	0.177933	0.181354	0.236103	0.205307	0.225838	0.218994	0.222416	0.208729	0.225838	0.174511	0.157402	0.109497	0.085544	0.075279	0.082123	0.157402	0.171089	0.153980	0.136871	0.136871	0.061592	0.068436	0.068436	0.099231	0.112919	0.130027	0.136871	0.136871	0.102653	0.058170	0.061592	0.034218	0.034218	0.034218	0.034218	0.010265	0.061592	0.095810	0.102653	0.136871	0.126606	0.088966	0.095810	0.102653	0.068436	0.068436	0.054748	0.013687	0.030796	0.034218	0.034218	0.034218	0.034218	0.003422	0.000000	0.000000	0.000000	0.003422	0.078701	0.102653	0.102653	0.123184	0.164245	0.092388	0.068436	0.088966	0.102653	0.071857	0.068436	0.068436	0.068436	0.047905	0.034218	0.034218	0.034218	0.068436	0.119762	0.136871	0.143715	0.171089	0.116340	0.051327	0.061592	0.000000	0.000000	0.000000	0.000000	0.005307	0.026537	0.026537	0.018576	0.026537	0.026537	0.010615	0.026537	0.026537	0.053074	0.063689	0.071650	0.058382	0.079612	0.053074	0.042460	0.026537	0.021230	0.000000	0.000000	0.000000	0.000000	0.005307	0.026537	0.026537	0.026537	0.026537	0.021230	0.000000	0.005307	0.047767	0.066343	0.079612	0.103495	0.100842	0.058382	0.039806	0.026537	0.026537	0.026537	0.026537	0.026537	0.047767	0.029191	0.045113	0.053074	0.053074	0.031845	0.039806	0.042460	0.053074	0.053074	0.053074	0.039806	0.018576	0.000000	0.000000	0.000000	0.013269	0.084919	0.106149	0.130032	0.143301	0.156569	0.100841	0.079612	0.055728	0.042460	0.015922	0.000000	0.000000	0.047767	0.053074	0.074304	0.106149	0.106149	0.058382	0.053074	0.031845	0.000000	0.005307	0.026537	0.037152	0.053074	0.053074	0.063689	0.053074	0.058382	0.053074	0.053074	0.037152	0.026537	0.026537	0.026537	0.042460	0.068997	0.119417	0.116764	0.106149	0.090227	0.063689	0.013269	0.000000	0.000000	0.000000	0.000000	0.000000	0.000000	0.000000	0.000000	0.000000	0.005307	0.026537	0.026537	0.042460	0.053074	0.063689	0.053074	0.068997	0.063689	0.053074	0.037152	0.026537	0.021230	0.026537	0.026537	0.026537	0.026537	0.015922	0.007961	0.026537	0.045113	0.053074	0.053074	0.045113	0.026537	0.007961	0.000000	0.013269	0.055728	0.079612	0.079612	0.079612	0.090227	0.055728	0.053074	0.053074	0.066343	0.055728	0.047767	0.026537	0.026537	0.023883	0.026537	0.026537	0.026537	0.026537	0.015922	0.000000	0.000000	0.000000	0.000000	0.000000	0.000000	0.000000	0.000000	0.000000	0.000000	0.021230	0.034498	0.079612	0.079612	0.079612	0.058382	0.045113	0.000000	0.000000	0.000000	0.000000	0.000000	0.000000	0.000000	0.000000	0.000000	0.000000	0.000000	0.000000	0.000000	0.000000	0.000000	0.000000	0.005307	0.026537	0.026537	0.026537	0.026537	0.054798	0.057683	0.028841	0.028841	0.028841	0.002884	0.000000	0.000000	0.000000	0.000000	0.000000	0.000000	0.000000	0.000000	0.000000	0.000000	0.000000	0.000000	0.000000	0.000000	0.000000	0.000000	0.000000	0.000000	0.011537	0.054798	0.057683	0.057683	0.057683	0.046146	0.002884	0.000000	0.000000	0.000000	0.000000	0.000000	0.000000	0.000000	0.000000	0.000000	0.000000	0.017305	0.083640	0.086524	0.086524	0.086524	0.069219	0.002884	0.023073	0.028841	0.028841	0.028841	0.028841	0.005768	0.000000	0.017305	0.028841	0.028841	0.028841	0.028841	0.037494	0.028841	0.043262	0.057683	0.057683	0.031725	0.057683	0.072103	0.080756	0.086524	0.089408	0.086524	0.057683	0.034610	0.028841	0.025957	0.000000	0.020189	0.028841	0.037494	0.083640	0.086524	0.066335	0.060567	0.077872	0.031725	0.028841	0.028841	0.051914	0.057683	0.057683	0.074987	0.092292	0.100944	0.118249	0.144207	0.126902	0.132670	0.129786	0.083640	0.057683	0.080756	0.074987	0.077872	0.086524	0.103829	0.121133	0.103829	0.098060	0.086524	0.069219	0.051914	0.057683	0.072103	0.086524	0.086524	0.106713	0.115365	0.074987	0.115365	0.115365	0.072103	0.057683	0.054798	0.000000	0.000000	0.002884	0.060567	0.092292	0.115365	0.115365	0.112481	0.083640	0.066335	0.083640	0.086524	0.086524	0.074987	0.089408	0.060567	0.060567	0.086524	0.069219	0.069219	0.100944	0.135554	0.121133	0.144207	0.115365	0.072103	0.034610	0.023073	0.000000	0.000000	0.011537	0.028841	0.028841	0.028841	0.054798	0.046146	0.028841	0.049030	0.057683	0.031725	0.028841	0.028841	0.008652	0.000000	0.008652	0.028841	0.028841	0.028841	0.031725	0.049030	0.028841	0.028841	0.040378	0.054798	0.028841	0.028841	0.043262	0.046146	0.028841	0.028841	0.028841	0.014421	0.000000	0.000000	0.000000	0.000000	0.005768	0.028841	0.028841	0.051914	0.060567	0.080756	0.057683	0.057683	0.034610	0.025957	0.000000	0.000000	0.019190	0.023987	0.040779	0.047975	0.062367	0.038380	0.047975	0.052772	0.095950	0.091152	0.124735	0.143925	0.129532	0.115140	0.141526	0.091152	0.081557	0.095950	0.052772	0.040779	0.057570	0.062367	0.069564	0.071962	0.062367	0.062367	0.086355	0.074361	0.071962	0.064766	0.047975	0.028785	0.038380	0.074361	0.098349	0.119937	0.100747	0.081557	0.083956	0.091152	0.112741	0.119937	0.139127	0.139127	0.122336	0.081557	0.095950	0.076760	0.038380	0.023987	0.026386	0.043177	0.071962	0.131931	0.143925	0.141526	0.136729	0.143925	0.093551	0.105545	0.117538	0.083956	0.067165	0.105545	0.134330	0.124735	0.167912	0.148722	0.158317	0.151121	0.203893	0.201495	0.295046	0.263862	0.254267	0.263862	0.302242	0.275856	0.278255	0.256666	0.242274	0.191900	0.218286	0.302242	0.321432	0.297445	0.369407	0.340622	0.249470	0.215887	0.239875	0.167912	0.163115	0.179906	0.225482	0.259065	0.290248	0.266261	0.285451	0.326230	0.331027	0.275856	0.275856	0.230280	0.177507	0.100747	0.153520	0.208691	0.251868	0.230280	0.235077	0.247071	0.235077	0.179906	0.179906	0.172710	0.103146	0.038380	0.047975	0.086355	0.143925	0.143925	0.136729	0.163115	0.124735	0.131931	0.151121	0.206292	0.215887	0.208691	0.131931	0.127133	0.119937	0.100747	0.112741	0.119937	0.119937	0.074361	0.067165	0.055171	0.047975	0.050374	0.071962	0.052772	0.047975	0.047975	0.040779	0.023987	0.023987	0.023987	0.023987	0.035981	0.023987	0.045576	0.047975	0.047975	0.026386	0.023987	0.002399	0.014392	0.069564	0.095950	0.112741	0.129532	0.134330	0.115140	0.107943	0.112741	0.110342	0.091152	0.055171	0.035981	0.035981	0.023987	0.023987	0.023987	0.031184	0.040779	0.055171	0.071962	0.071962	0.064766	0.045576	0.040779	0.031184	0.059969	0.071962	0.059969	0.047975	0.062367	0.059969	0.047975	0.047975	0.047975	0.028785	0.023987	0.023987	0.023987	0.015412	0.000000	0.025686	0.025686	0.025686	0.025686	0.025686	0.000000	0.000000	0.000000	0.000000	0.000000	0.000000	0.000000	0.023118	0.033392	0.051373	0.074490	0.077059	0.053941	0.043667	0.025686	0.002569	0.000000	0.000000	0.000000	0.000000	0.000000	0.041098	0.051373	0.051373	0.074490	0.077059	0.035961	0.025686	0.025686	0.015412	0.051373	0.056510	0.077059	0.077059	0.064216	0.048804	0.089902	0.077059	0.097608	0.125863	0.128432	0.092471	0.102745	0.082196	0.053941	0.051373	0.043667	0.025686	0.025686	0.046235	0.071922	0.077059	0.077059	0.077059	0.097608	0.079627	0.102745	0.123295	0.156687	0.172098	0.184942	0.172098	0.197785	0.177236	0.182373	0.154118	0.179804	0.154118	0.179804	0.156687	0.205491	0.220903	0.256863	0.256863	0.228608	0.184941	0.146412	0.120726	0.182373	0.259432	0.305667	0.339059	0.359609	0.333922	0.318510	0.290255	0.290255	0.285118	0.244020	0.208060	0.177235	0.177235	0.205491	0.215765	0.197785	0.244020	0.218334	0.172098	0.128432	0.125863	0.107882	0.079627	0.082196	0.154118	0.151549	0.154118	0.154118	0.123294	0.087333	0.138706	0.161824	0.179804	0.179804	0.143844	0.123294	0.105314	0.125863	0.128432	0.148981	0.118157	0.115589	0.105314	0.125863	0.133569	0.120726	0.079627	0.071922	0.053941	0.025686	0.025686	0.025686	0.028255	0.025686	0.038529	0.071922	0.077059	0.053941	0.066784	0.064216	0.056510	0.074490	0.095039	0.087333	0.084765	0.077059	0.053941	0.033392	0.025686	0.020549	0.043667	0.051373	0.051373	0.051373	0.048804	0.007706	0.025686	0.051373	0.051373	0.051373	0.051373	0.035961	0.025686	0.025686	0.038529	0.051373	0.064216	0.051373	0.051373	0.038529	0.025686	0.002569	0.000000	0.010275	0.025686	0.025686	0.048804	0.051373	0.041098	0.025686	0.025686	0.025686	0.051373	0.051373	0.074490	0.077059	0.053941	0.025686	0.025686	0.002569	0.000000	0.000000	0.000000	0.000000	0.000000	0.000000	0.000000	0.000000	0.000000	0.000000	0.028966	0.046792	0.066845	0.066845	0.066845	0.057933	0.000000	0.000000	0.000000	0.008913	0.022282	0.022282	0.022282	0.022282	0.013369	0.000000	0.000000	0.000000	0.000000	0.000000	0.000000	0.000000	0.000000	0.000000	0.000000	0.015597	0.022282	0.022282	0.022282	0.022282	0.006685	0.000000	0.000000	0.004456	0.022282	0.022282	0.022282	0.022282	0.017825	0.000000	0.000000	0.000000	0.000000	0.000000	0.011141	0.022282	0.022282	0.022282	0.053476	0.055704	0.044563	0.044563	0.044563	0.013369	0.000000	0.000000	0.000000	0.004456	0.022282	0.022282	0.022282	0.044563	0.040107	0.022282	0.022282	0.024510	0.022282	0.035651	0.044563	0.044563	0.060161	0.049020	0.053476	0.044563	0.044563	0.026738	0.020054	0.040107	0.044563	0.044563	0.044563	0.060161	0.026738	0.022282	0.040107	0.044563	0.026738	0.022282	0.022282	0.004456	0.000000	0.000000	0.000000	0.000000	0.000000	0.000000	0.017825	0.022282	0.022282	0.031194	0.044563	0.026738	0.031194	0.051248	0.057933	0.073530	0.089127	0.080214	0.060161	0.044563	0.015597	0.000000	0.000000	0.000000	0.000000	0.000000	0.000000	0.000000	0.000000	0.020054	0.022282	0.022282	0.037879	0.062389	0.046792	0.044563	0.044563	0.042335	0.035651	0.044563	0.086899	0.133691	0.120322	0.102496	0.089127	0.046792	0.000000	0.000000	0.000000	0.011141	0.028966	0.044563	0.049020	0.080214	0.077986	0.098040	0.111409	0.111409	0.098040	0.089127	0.051248	0.031194	0.040107	0.022282	0.022282	0.031194	0.035651	0.022282	0.022282	0.022282	0.013369	0.000000	0.017825	0.024510	0.044563	0.044563	0.060161	0.071302	0.064617	0.044563	0.055704	0.051248	0.022282	0.042335	0.044563	0.033423	0.022282	0.022282	0.002228	0.000000	0.022282	0.022282	0.022282	0.022282	0.040107	0.028966	0.044563	0.062389	0.066845	0.071302	0.060161	0.044563	0.026738	0.022282	0.000000	0.000000	0.000000	0.000000	0.000000	0.000000	0.000000	0.000000	0.000000	0.000000	0.032449	0.046356	0.055628	0.092713	0.092713	0.060263	0.046356	0.037085	0.000000	0.000000	0.000000	0.000000	0.000000	0.000000	0.000000	0.000000	0.000000	0.000000	0.000000	0.000000	0.000000	0.000000	0.000000	0.000000	0.000000	0.000000	0.000000	0.000000	0.000000	0.000000	0.000000	0.000000	0.000000	0.000000	0.000000	0.000000	0.000000	0.000000	0.000000	0.000000	0.000000	0.000000	0.000000	0.000000	0.009271	0.046356	0.046356	0.046356	0.046356	0.055628	0.046356	0.069534	0.092713	0.092713	0.074170	0.046356	0.023178	0.000000	0.000000	0.013907	0.046356	0.055628	0.092713	0.092713	0.101984	0.092713	0.083441	0.055628	0.092713	0.069534	0.046356	0.046356	0.037085	0.004636	0.046356	0.078806	0.092713	0.092713	0.088077	0.046356	0.013907	0.000000	0.027814	0.046356	0.046356	0.046356	0.046356	0.018543	0.000000	0.000000	0.000000	0.032449	0.046356	0.046356	0.046356	0.046356	0.013907	0.000000	0.000000	0.018543	0.046356	0.046356	0.046356	0.046356	0.027814	0.000000	0.000000	0.000000	0.000000	0.000000	0.018543	0.046356	0.046356	0.046356	0.046356	0.027814	0.000000	0.018543	0.046356	0.046356	0.046356	0.046356	0.027814	0.000000	0.009271	0.046356	0.046356	0.046356	0.046356	0.037085	0.000000	0.000000	0.000000	0.000000	0.000000	0.000000	0.046356	0.046356	0.046356	0.046356	0.046356	0.000000	0.000000	0.000000	0.000000	0.000000	0.046356	0.078806	0.092713	0.092713	0.092713	0.046356	0.013907	0.000000	0.000000	0.000000	0.000000	0.000000	0.000000	0.000000	0.000000	0.000000	0.000000	0.000000	0.000000	0.000000	0.000000	0.000000	0.000000	0.000000	0.000000	0.000000	0.000000	0.000000	0.000000	0.000000	0.041721	0.046356	0.046356	0.046356	0.046356	0.041721	0.046356	0.060263	0.092713	0.092713	0.055628	0.046356	0.032449	0.000000
chr15	90075548	90075948	401_r20	0.0	.	0.176960	0.207588	0.183766	0.125914	0.102092	0.129317	0.098689	0.095286	0.102092	0.170154	0.136123	0.136123	0.136123	0.176960	0.163348	0.170154	0.170154	0.142929	0.095286	0.017015	0.006806	0.034031	0.034031	0.034031	0.034031	0.027225	0.023822	0.057852	0.068062	0.068062	0.091883	0.112301	0.095286	0.102092	0.132720	0.112301	0.068062	0.051046	0.034031	0.003403	0.000000	0.006806	0.034031	0.040837	0.068062	0.081674	0.095286	0.078271	0.142929	0.136123	0.122511	0.122511	0.125914	0.057852	0.122511	0.136123	0.115704	0.102092	0.132720	0.074868	0.098689	0.102092	0.119107	0.102092	0.136123	0.200782	0.238216	0.228007	0.248425	0.210991	0.176960	0.173557	0.217797	0.193976	0.190573	0.193976	0.193976	0.193976	0.241619	0.251828	0.180363	0.142929	0.102092	0.091883	0.108898	0.159945	0.231409	0.323293	0.336905	0.350517	0.343711	0.364130	0.313083	0.279052	0.306277	0.367533	0.330099	0.316486	0.370936	0.353920	0.251828	0.238216	0.231410	0.210991	0.214394	0.313083	0.347114	0.456013	0.500253	0.510462	0.449206	0.507059	0.476431	0.445804	0.394757	0.360727	0.289262	0.221200	0.228006	0.289262	0.306277	0.268843	0.238216	0.210991	0.214394	0.234812	0.313083	0.336905	0.282456	0.207588	0.173557	0.081674	0.122511	0.231410	0.245022	0.238216	0.238216	0.204185	0.142929	0.139526	0.166751	0.159945	0.119107	0.068061	0.034031	0.003403	0.037434	0.098689	0.170154	0.170154	0.183766	0.166751	0.105495	0.034031	0.051046	0.088480	0.095286	0.102092	0.119107	0.119108	0.068062	0.040837	0.057852	0.054449	0.068062	0.068062	0.068062	0.044240	0.030628	0.017015	0.064659	0.102092	0.136123	0.136123	0.119107	0.071465	0.034031	0.013612	0.034031	0.068062	0.068062	0.068062	0.054449	0.034031	0.006806	0.034031	0.034031	0.034031	0.034031	0.027225	0.054449	0.068062	0.068062	0.071465	0.119107	0.081674	0.068062	0.078271	0.098689	0.051046	0.034218	0.051327	0.061592	0.034218	0.034218	0.034218	0.017109	0.000000	0.006844	0.034218	0.034218	0.041061	0.068436	0.061592	0.034218	0.034218	0.054748	0.034218	0.034218	0.034218	0.034218	0.006844	0.000000	0.010265	0.054748	0.092388	0.102653	0.102653	0.123184	0.082123	0.044483	0.061592	0.068436	0.037640	0.061592	0.068436	0.041061	0.034218	0.037640	0.041061	0.034218	0.034218	0.034218	0.030796	0.027374	0.034218	0.034218	0.034218	0.085544	0.109497	0.126606	0.150558	0.177933	0.153980	0.102653	0.112918	0.088966	0.061592	0.034218	0.034218	0.000000	0.034218	0.047905	0.102653	0.109497	0.167667	0.171089	0.181354	0.150558	0.198463	0.140293	0.102653	0.082123	0.102653	0.102653	0.102653	0.130027	0.164245	0.123184	0.126606	0.136871	0.109497	0.123184	0.136871	0.106075	0.102653	0.171089	0.284008	0.335334	0.366131	0.376396	0.352443	0.249790	0.236103	0.239525	0.239525	0.256634	0.212151	0.297695	0.352443	0.369552	0.352443	0.427722	0.362709	0.280586	0.290851	0.304538	0.212151	0.195042	0.239525	0.208729	0.212151	0.345600	0.352443	0.290851	0.376396	0.369552	0.352443	0.342178	0.369552	0.294273	0.239525	0.123184	0.068436	0.023952	0.000000	0.023952	0.082123	0.123184	0.136871	0.153980	0.181354	0.123184	0.082123	0.068436	0.065014	0.068436	0.106075	0.150558	0.205307	0.201885	0.198463	0.195042	0.188198	0.136871	0.126606	0.075279	0.041061	0.003422	0.000000	0.000000	0.000000	0.000000	0.000000	0.000000	0.000000	0.013687	0.034218	0.037640	0.068436	0.068436	0.054748	0.034218	0.044483	0.034218	0.034218	0.034218	0.044483	0.054748	0.065014	0.085544	0.136871	0.126606	0.102653	0.071857	0.065014	0.034218	0.034218	0.041061	0.068436	0.078701	0.068436	0.068436	0.061592	0.034218	0.010265	0.003422	0.034218	0.034218	0.034218	0.034218	0.030796	0.000000	0.000000	0.000000	0.000000	0.000000	0.000000	0.000000	0.000000	0.055728	0.031845	0.029191	0.026537	0.026537	0.053074	0.061036	0.076958	0.079612	0.079612	0.053074	0.045113	0.007961	0.023883	0.026537	0.045113	0.053074	0.053074	0.039806	0.053074	0.034498	0.026537	0.026537	0.015922	0.023883	0.026537	0.037152	0.053074	0.053074	0.029191	0.026537	0.015922	0.000000	0.000000	0.013269	0.026537	0.053074	0.071650	0.106149	0.092880	0.079612	0.053074	0.050421	0.029191	0.095534	0.106149	0.106149	0.092880	0.106149	0.063689	0.053074	0.053074	0.050421	0.034498	0.071650	0.116764	0.143301	0.159223	0.172492	0.130032	0.119418	0.122071	0.119418	0.108803	0.090227	0.068997	0.095534	0.114110	0.106149	0.106149	0.092880	0.079612	0.084919	0.106149	0.145955	0.159223	0.116764	0.079612	0.053074	0.026537	0.026537	0.026537	0.026537	0.079612	0.092880	0.079612	0.084919	0.130032	0.079612	0.068997	0.092880	0.127379	0.122071	0.145955	0.196375	0.244142	0.265372	0.225566	0.199029	0.140647	0.092880	0.053074	0.053074	0.053074	0.058382	0.047767	0.029191	0.079612	0.079612	0.066343	0.061036	0.098188	0.053074	0.055728	0.108803	0.124725	0.111456	0.124725	0.132686	0.130032	0.137993	0.132686	0.114110	0.106149	0.119418	0.100842	0.084919	0.108803	0.137993	0.092880	0.092880	0.116764	0.130032	0.098188	0.079612	0.076958	0.087573	0.066343	0.079612	0.092880	0.122071	0.100841	0.119418	0.106149	0.092880	0.058382	0.061036	0.047767	0.066343	0.095534	0.122071	0.106149	0.084919	0.066343	0.037152	0.015922	0.026537	0.026537	0.066343	0.090227	0.119418	0.106149	0.106149	0.082265	0.068997	0.074304	0.079612	0.095534	0.090227	0.079612	0.039806	0.053074	0.037152	0.063689	0.079612	0.074304	0.053074	0.098188	0.095534	0.079612	0.082265	0.106149	0.061036	0.026537	0.050421	0.076958	0.053074	0.068997	0.079612	0.063689	0.053074	0.053074	0.037152	0.026537	0.039806	0.026537	0.034498	0.053074	0.053074	0.047767	0.057683	0.057683	0.043262	0.028841	0.046146	0.028841	0.028841	0.054798	0.057683	0.057683	0.057683	0.057683	0.031725	0.046146	0.057683	0.057683	0.057683	0.103829	0.126902	0.086524	0.092292	0.115365	0.095176	0.066335	0.086524	0.080756	0.057683	0.031725	0.043262	0.028841	0.028841	0.028841	0.028841	0.005768	0.000000	0.000000	0.000000	0.031725	0.057683	0.057683	0.057683	0.057683	0.025957	0.000000	0.000000	0.020189	0.028841	0.028841	0.028841	0.028841	0.020189	0.028841	0.028841	0.069219	0.086524	0.074987	0.080756	0.095176	0.115365	0.115365	0.115365	0.092292	0.103829	0.046146	0.028841	0.037494	0.057683	0.037494	0.086524	0.115365	0.106713	0.086524	0.080756	0.057683	0.028841	0.069219	0.118249	0.144207	0.135554	0.158628	0.132670	0.095176	0.086524	0.109597	0.152859	0.210542	0.248035	0.233614	0.233614	0.190353	0.135554	0.112481	0.141323	0.135554	0.147091	0.175932	0.224962	0.213425	0.196121	0.207657	0.216309	0.184584	0.190353	0.193237	0.201889	0.213425	0.170164	0.173048	0.216310	0.245151	0.201889	0.201889	0.190353	0.135554	0.051914	0.063451	0.121134	0.144207	0.190353	0.213425	0.222078	0.201889	0.184584	0.161512	0.190353	0.222078	0.196121	0.173048	0.161512	0.115365	0.040378	0.049030	0.086524	0.063451	0.057683	0.057683	0.037494	0.000000	0.000000	0.000000	0.028841	0.057683	0.115365	0.173048	0.216309	0.201889	0.173048	0.115365	0.057683	0.014421	0.008652	0.028841	0.034610	0.057683	0.057683	0.049030	0.028841	0.023073	0.023073	0.028841	0.057683	0.057683	0.057683	0.034610	0.028841	0.000000	0.000000	0.000000	0.000000	0.000000	0.000000	0.000000	0.000000	0.000000	0.000000	0.000000	0.000000	0.000000	0.000000	0.000000	0.000000	0.000000	0.000000	0.000000	0.025957	0.028841	0.051914	0.069219	0.086524	0.060567	0.057683	0.046146	0.046146	0.028841	0.043262	0.057683	0.069219	0.086524	0.112481	0.089408	0.076760	0.071962	0.071962	0.055171	0.035981	0.002399	0.000000	0.023987	0.028785	0.069564	0.081557	0.127134	0.119937	0.124735	0.098349	0.088754	0.088754	0.093551	0.086355	0.086355	0.136729	0.119937	0.098349	0.095950	0.095950	0.059969	0.055171	0.071962	0.071962	0.057570	0.040779	0.043177	0.062367	0.076760	0.119937	0.119937	0.098349	0.117538	0.115140	0.076760	0.100747	0.115140	0.081557	0.119937	0.143925	0.143925	0.158317	0.160716	0.131931	0.170311	0.182305	0.225482	0.208691	0.256666	0.208691	0.179906	0.160716	0.160716	0.115140	0.139127	0.158317	0.127133	0.153520	0.278255	0.285451	0.292647	0.323831	0.347819	0.261464	0.323831	0.374205	0.345420	0.297445	0.309439	0.275856	0.304641	0.319034	0.417382	0.405388	0.446167	0.450965	0.441370	0.386198	0.419781	0.470155	0.465357	0.558908	0.640466	0.676447	0.599687	0.652460	0.666852	0.623675	0.604485	0.580497	0.491743	0.494142	0.494142	0.429376	0.402990	0.513332	0.482149	0.479750	0.470155	0.518130	0.414983	0.402990	0.390996	0.525326	0.561307	0.549314	0.659656	0.702833	0.642865	0.628472	0.662055	0.542117	0.482148	0.474952	0.395793	0.331027	0.268660	0.247071	0.213488	0.225482	0.244672	0.275856	0.271059	0.215887	0.191900	0.148722	0.153520	0.148722	0.189501	0.225482	0.275856	0.326230	0.321432	0.263862	0.218286	0.199096	0.134330	0.119937	0.160716	0.155919	0.146323	0.139127	0.196697	0.175108	0.196697	0.196697	0.175108	0.119937	0.119937	0.091152	0.081557	0.131931	0.139127	0.119937	0.129532	0.134330	0.067165	0.062367	0.071962	0.062367	0.028785	0.023987	0.026386	0.023987	0.040779	0.057570	0.083956	0.079159	0.100747	0.119937	0.115140	0.163115	0.211090	0.187102	0.167912	0.163115	0.122336	0.124735	0.129532	0.139127	0.151121	0.148722	0.129532	0.134330	0.107943	0.100747	0.081557	0.038380	0.035981	0.047975	0.035981	0.023987	0.023987	0.011994	0.038380	0.028255	0.051373	0.051373	0.064216	0.077059	0.074490	0.071922	0.125863	0.143844	0.128432	0.128432	0.107883	0.053941	0.033392	0.035961	0.066784	0.077059	0.077059	0.074490	0.123295	0.131001	0.128432	0.128432	0.105314	0.048804	0.048804	0.051373	0.064216	0.097608	0.102745	0.118157	0.143844	0.159255	0.133569	0.161824	0.146412	0.138706	0.133569	0.128432	0.092471	0.064216	0.107882	0.123295	0.128432	0.197785	0.218334	0.220903	0.210628	0.210628	0.190079	0.192648	0.190079	0.184941	0.202922	0.177236	0.143844	0.084765	0.105314	0.100176	0.077059	0.084765	0.105314	0.100176	0.102745	0.159255	0.228608	0.233746	0.259432	0.300530	0.290255	0.303098	0.290255	0.264569	0.249157	0.274843	0.233746	0.264569	0.292824	0.269706	0.323647	0.364746	0.434098	0.488040	0.534275	0.511158	0.549687	0.506020	0.511158	0.470060	0.485471	0.488040	0.467491	0.572805	0.629315	0.608766	0.611334	0.719217	0.590785	0.619040	0.637021	0.608766	0.477766	0.467491	0.410981	0.421255	0.431530	0.485471	0.482903	0.531707	0.423824	0.333922	0.328785	0.326216	0.362177	0.506021	0.688393	0.670413	0.670413	0.624178	0.536844	0.398138	0.457217	0.446942	0.403275	0.390432	0.349334	0.244020	0.197785	0.213197	0.172098	0.192648	0.205491	0.256863	0.236314	0.285118	0.246589	0.236314	0.166961	0.169530	0.174667	0.269706	0.333922	0.364745	0.341628	0.295392	0.208060	0.184941	0.161824	0.169530	0.182373	0.190079	0.148981	0.154118	0.118157	0.077059	0.097608	0.131001	0.156687	0.179804	0.179804	0.133569	0.077059	0.051373	0.051373	0.051373	0.066784	0.100176	0.095039	0.092471	0.102745	0.087333	0.051373	0.030824	0.033392	0.035961	0.051373	0.077059	0.079628	0.105314	0.092471	0.102745	0.105314	0.131001	0.102745	0.110451	0.115589	0.123295	0.138706	0.174667	0.172098	0.141275	0.110451	0.100177	0.056510	0.061647	0.077059	0.071922	0.038529	0.025686	0.015412	0.066845	0.106953	0.111409	0.089127	0.071302	0.053476	0.017825	0.046792	0.089127	0.091355	0.111409	0.104724	0.158200	0.142603	0.176026	0.176026	0.182710	0.129234	0.102496	0.066845	0.046792	0.033423	0.057933	0.089127	0.089127	0.111409	0.120322	0.077986	0.066845	0.080214	0.100268	0.115865	0.111409	0.147059	0.151516	0.122550	0.115865	0.109181	0.053476	0.044563	0.044563	0.055704	0.066845	0.080214	0.098040	0.100268	0.120322	0.111409	0.098040	0.073530	0.102496	0.073530	0.066845	0.066845	0.064617	0.035651	0.042335	0.066845	0.089127	0.089127	0.084671	0.082442	0.066845	0.044563	0.069073	0.100268	0.084671	0.120322	0.135919	0.131463	0.122550	0.124778	0.080214	0.111409	0.160429	0.144832	0.184939	0.247327	0.254012	0.216133	0.218362	0.171570	0.120322	0.098040	0.091355	0.120322	0.135919	0.164885	0.196080	0.200536	0.155972	0.200536	0.180482	0.135919	0.133691	0.171569	0.120322	0.151516	0.160429	0.133691	0.104724	0.111409	0.089127	0.106953	0.122550	0.133691	0.127006	0.118094	0.098040	0.129234	0.182710	0.209449	0.249555	0.296348	0.282978	0.249556	0.240643	0.249555	0.213905	0.238415	0.222818	0.242871	0.213905	0.198308	0.140375	0.144832	0.104724	0.082442	0.089127	0.115865	0.100268	0.109181	0.093583	0.086899	0.089127	0.100268	0.118094	0.153744	0.144832	0.138147	0.122550	0.102496	0.069073	0.057933	0.062389	0.100268	0.115865	0.133691	0.149288	0.147060	0.142603	0.111409	0.106953	0.111409	0.102496	0.077986	0.106953	0.093583	0.073530	0.057933	0.066845	0.075758	0.089127	0.089127	0.089127	0.057933	0.049020	0.057933	0.066845	0.066845	0.069073	0.057933	0.031194	0.022282	0.033423	0.042335	0.037879	0.073530	0.089127	0.077986	0.066845	0.051248	0.015597	0.002228	0.022282	0.035651	0.049020	0.073530	0.086899	0.093583	0.098040	0.084671	0.060161	0.100268	0.106953	0.089127	0.089127	0.089127	0.033423	0.000000	0.055628	0.092713	0.092713	0.092713	0.060263	0.037085	0.000000	0.000000	0.000000	0.000000	0.037085	0.050992	0.092713	0.092713	0.092713	0.055628	0.041721	0.000000	0.000000	0.000000	0.000000	0.000000	0.000000	0.000000	0.004636	0.046356	0.046356	0.055628	0.092713	0.088077	0.046356	0.111255	0.129798	0.092713	0.129798	0.139069	0.074170	0.046356	0.050992	0.055628	0.046356	0.046356	0.046356	0.041721	0.018543	0.046356	0.046356	0.097348	0.139069	0.120526	0.092713	0.092713	0.041721	0.013907	0.046356	0.078806	0.092713	0.092713	0.078806	0.069534	0.060263	0.046356	0.060263	0.092713	0.069534	0.046356	0.046356	0.050992	0.078806	0.097348	0.148340	0.185425	0.166883	0.129798	0.134433	0.083441	0.046356	0.046356	0.064899	0.046356	0.046356	0.088077	0.092713	0.050992	0.046356	0.046356	0.037085	0.046356	0.046356	0.046356	0.060263	0.060263	0.046356	0.125162	0.139069	0.171518	0.185425	0.185425	0.106619	0.129798	0.139069	0.092713	0.106620	0.148340	0.190061	0.185425	0.185425	0.208604	0.213239	0.143705	0.092713	0.092713	0.064899	0.055628	0.046356	0.046356	0.046356	0.101984	0.148340	0.213239	0.278138	0.278138	0.213239	0.129798	0.064899	0.000000	0.000000	0.013907	0.046356	0.074170	0.106620	0.139069	0.125162	0.134433	0.111255	0.078806	0.046356	0.092713	0.097348	0.092713	0.092713	0.092713	0.055628	0.069534	0.092713	0.092713	0.092713	0.083441	0.027814	0.046356	0.046356	0.046356	0.046356	0.041721	0.000000	0.037085	0.074170	0.101984	0.139069	0.139069	0.101984	0.064899	0.037085	0.000000	0.000000	0.000000	0.013907	0.046356	0.046356	0.046356	0.088077	0.125162	0.092713	0.092713	0.092713	0.050992	0.000000	0.000000	0.000000	0.037085	0.046356	0.046356	0.046356	0.046356	0.009271	0.000000	0.000000	0.000000	0.000000	0.000000	0.000000	0.000000	0.000000	0.000000	0.041721	0.046356	0.060263	0.115891	0.139069	0.097348
chr16	29731889	29732289	401_r21	0.0	.	0.000000	0.000000	0.000000	0.000000	0.034031	0.074868	0.102092	0.102092	0.136123	0.129317	0.095286	0.068062	0.078271	0.068062	0.040837	0.034031	0.061255	0.057852	0.034031	0.034031	0.034031	0.030628	0.034031	0.034031	0.064659	0.068062	0.068062	0.068062	0.068062	0.037434	0.034031	0.010209	0.000000	0.000000	0.000000	0.000000	0.000000	0.000000	0.000000	0.003403	0.034031	0.047643	0.088480	0.102092	0.098689	0.068062	0.054449	0.013612	0.000000	0.000000	0.000000	0.000000	0.000000	0.006806	0.054449	0.068062	0.068062	0.068062	0.061255	0.013612	0.000000	0.000000	0.020418	0.034031	0.034031	0.034031	0.034031	0.013612	0.000000	0.000000	0.000000	0.003403	0.044240	0.068062	0.071465	0.105495	0.153139	0.159945	0.156542	0.200782	0.180363	0.156542	0.142929	0.149735	0.102092	0.105495	0.095286	0.061255	0.040837	0.068062	0.064659	0.068062	0.068062	0.098689	0.102092	0.095286	0.108898	0.136123	0.098689	0.078271	0.095286	0.061255	0.034031	0.068062	0.125914	0.245022	0.336905	0.357324	0.398160	0.374339	0.265440	0.210991	0.245022	0.245022	0.292665	0.313083	0.326696	0.425385	0.421982	0.442400	0.435594	0.479834	0.462819	0.524074	0.452609	0.428788	0.438997	0.391354	0.302874	0.326696	0.330099	0.323293	0.313083	0.309680	0.364130	0.466222	0.435594	0.357324	0.391354	0.367533	0.258634	0.238216	0.262037	0.197379	0.149735	0.159945	0.166751	0.139526	0.224603	0.258634	0.214394	0.180363	0.170154	0.088480	0.000000	0.027225	0.074868	0.153139	0.200782	0.204185	0.176960	0.129317	0.085077	0.061255	0.197379	0.204185	0.224604	0.234813	0.265440	0.139526	0.149735	0.153139	0.102092	0.051046	0.034031	0.027225	0.034031	0.034031	0.081674	0.115704	0.136123	0.136123	0.136123	0.115704	0.088480	0.061255	0.034031	0.034031	0.006806	0.000000	0.020418	0.051046	0.068062	0.081674	0.108898	0.115704	0.098689	0.136123	0.132720	0.149735	0.167667	0.157402	0.133449	0.078701	0.061592	0.003422	0.000000	0.000000	0.000000	0.000000	0.041061	0.116340	0.171089	0.171089	0.171089	0.130027	0.085544	0.034218	0.068436	0.085544	0.102653	0.071857	0.095810	0.068436	0.051327	0.034218	0.044483	0.041061	0.058170	0.068436	0.068436	0.068436	0.068436	0.044483	0.034218	0.034218	0.044483	0.034218	0.034218	0.034218	0.034218	0.013687	0.006844	0.034218	0.041061	0.068436	0.075279	0.095810	0.068436	0.061592	0.034218	0.027374	0.000000	0.000000	0.006844	0.034218	0.034218	0.065014	0.085544	0.095810	0.099231	0.102653	0.071857	0.051327	0.054748	0.071857	0.068436	0.102653	0.102653	0.092388	0.078701	0.102653	0.085544	0.102653	0.092388	0.058170	0.044483	0.088966	0.130027	0.177933	0.205307	0.195042	0.167667	0.123184	0.106075	0.102653	0.102653	0.123184	0.184776	0.174511	0.171089	0.215572	0.229260	0.177933	0.157402	0.136871	0.092388	0.023952	0.000000	0.000000	0.017109	0.068436	0.085544	0.136871	0.153980	0.167667	0.201885	0.222416	0.184776	0.218994	0.225838	0.174511	0.136871	0.123184	0.088966	0.136871	0.136871	0.136871	0.171089	0.239525	0.232681	0.379817	0.444831	0.420878	0.400348	0.349022	0.167667	0.143715	0.256633	0.225838	0.239525	0.239525	0.239525	0.177933	0.167667	0.239525	0.277164	0.287429	0.263477	0.253212	0.205307	0.236103	0.229259	0.263477	0.307960	0.297695	0.239525	0.195042	0.143715	0.130027	0.109497	0.188198	0.205307	0.184776	0.143715	0.147136	0.085544	0.068436	0.068436	0.082123	0.065014	0.068436	0.082123	0.102653	0.147136	0.164245	0.143715	0.153980	0.136871	0.078701	0.034218	0.027374	0.000000	0.030796	0.068436	0.068436	0.068436	0.092388	0.126606	0.130027	0.157402	0.171089	0.147136	0.106075	0.075279	0.047905	0.065014	0.102653	0.102653	0.130027	0.181354	0.174511	0.136871	0.116340	0.109497	0.088966	0.068436	0.092388	0.099231	0.068436	0.010615	0.066343	0.079612	0.079612	0.087573	0.108803	0.074304	0.098188	0.106149	0.098188	0.074304	0.079612	0.061036	0.053074	0.053074	0.061036	0.045113	0.026537	0.045113	0.053074	0.037152	0.026537	0.026537	0.007961	0.000000	0.000000	0.000000	0.000000	0.000000	0.000000	0.013269	0.026537	0.026537	0.026537	0.026537	0.023883	0.026537	0.026537	0.026537	0.026537	0.015922	0.007961	0.026537	0.026537	0.026537	0.026537	0.018576	0.000000	0.000000	0.002654	0.026537	0.047767	0.053074	0.055728	0.087573	0.079612	0.058382	0.053074	0.068997	0.042460	0.039806	0.053074	0.076958	0.082265	0.079612	0.092880	0.079612	0.055728	0.031845	0.045113	0.026537	0.026537	0.042460	0.079612	0.061036	0.055728	0.079612	0.063689	0.026537	0.026537	0.026537	0.026537	0.026537	0.026537	0.076958	0.130032	0.106149	0.135340	0.183106	0.135340	0.079612	0.116764	0.103495	0.055728	0.053074	0.053074	0.047767	0.079612	0.108803	0.145955	0.183106	0.180453	0.132686	0.103495	0.066343	0.029191	0.000000	0.000000	0.000000	0.000000	0.002654	0.026537	0.039806	0.053074	0.071651	0.127379	0.106149	0.092880	0.100842	0.114110	0.058382	0.079612	0.079612	0.058382	0.026537	0.023883	0.013269	0.061036	0.106149	0.106149	0.106149	0.092880	0.045113	0.002654	0.026537	0.026537	0.026537	0.026537	0.042460	0.079612	0.079612	0.079612	0.079612	0.106149	0.079612	0.079612	0.079612	0.114110	0.114110	0.079612	0.079612	0.087573	0.071651	0.026537	0.026537	0.026537	0.018576	0.023883	0.026537	0.026537	0.026537	0.026537	0.026537	0.026537	0.026537	0.026537	0.026537	0.002654	0.000000	0.007961	0.026537	0.026537	0.050421	0.053074	0.063689	0.079612	0.092880	0.095534	0.106149	0.087573	0.053074	0.047767	0.039806	0.045113	0.061036	0.079612	0.098188	0.100841	0.114110	0.098188	0.079612	0.053074	0.031845	0.015922	0.050421	0.053074	0.066343	0.079612	0.063689	0.029191	0.034610	0.025957	0.000000	0.000000	0.000000	0.000000	0.000000	0.028841	0.074987	0.144207	0.144207	0.144207	0.115365	0.069219	0.025957	0.057683	0.074987	0.086524	0.086524	0.106713	0.086524	0.083640	0.132670	0.144207	0.098060	0.086524	0.072103	0.011537	0.000000	0.000000	0.000000	0.000000	0.049030	0.057683	0.069219	0.115365	0.115365	0.086524	0.100944	0.124018	0.103829	0.115365	0.095176	0.072103	0.037494	0.011537	0.000000	0.017305	0.057683	0.077872	0.095176	0.115365	0.098060	0.057683	0.037494	0.020189	0.017305	0.031725	0.057683	0.057683	0.057683	0.057683	0.054798	0.051914	0.057683	0.080756	0.069219	0.057683	0.051914	0.057683	0.034610	0.031725	0.057683	0.040378	0.028841	0.049030	0.080756	0.095176	0.138439	0.152859	0.152859	0.129786	0.106713	0.063451	0.049030	0.028841	0.017305	0.000000	0.000000	0.017305	0.028841	0.028841	0.034610	0.072103	0.069219	0.057683	0.063451	0.080756	0.060567	0.086524	0.086524	0.098060	0.089408	0.121134	0.086524	0.115365	0.126902	0.222078	0.178816	0.207657	0.242267	0.253804	0.178816	0.222078	0.239383	0.219194	0.199005	0.201889	0.204773	0.190353	0.173048	0.175932	0.193237	0.175932	0.141323	0.144207	0.190353	0.152859	0.138439	0.167280	0.173048	0.112481	0.121133	0.141323	0.138439	0.138439	0.155743	0.138439	0.118249	0.147091	0.121133	0.103829	0.152859	0.152859	0.095176	0.089408	0.106713	0.077871	0.069219	0.144207	0.124018	0.135554	0.115365	0.112481	0.043262	0.057683	0.037494	0.051914	0.057683	0.051914	0.057683	0.057683	0.054798	0.083640	0.115365	0.086524	0.086524	0.072103	0.060567	0.028841	0.028841	0.028841	0.043262	0.028841	0.028841	0.028841	0.028841	0.008652	0.000000	0.000000	0.000000	0.025957	0.049030	0.057683	0.057683	0.057683	0.031725	0.008652	0.000000	0.008652	0.028841	0.049030	0.080756	0.086524	0.077872	0.057683	0.049030	0.034610	0.028841	0.028841	0.095950	0.098349	0.074361	0.055171	0.083956	0.071962	0.069564	0.047975	0.064766	0.045576	0.047975	0.076760	0.095950	0.071962	0.055171	0.047975	0.033582	0.023987	0.050374	0.088754	0.095950	0.081557	0.071962	0.057570	0.055171	0.047975	0.064766	0.076760	0.083956	0.057570	0.071962	0.079159	0.067165	0.047975	0.038380	0.023987	0.000000	0.000000	0.000000	0.000000	0.000000	0.000000	0.000000	0.000000	0.011994	0.023987	0.023987	0.040779	0.047975	0.035981	0.045576	0.047975	0.038380	0.047975	0.064766	0.050374	0.057570	0.064766	0.047975	0.031184	0.023987	0.014392	0.033582	0.047975	0.069564	0.091152	0.100747	0.086355	0.100747	0.141526	0.148722	0.139127	0.119937	0.091152	0.055171	0.047975	0.047975	0.062367	0.158317	0.179906	0.208691	0.239875	0.227881	0.158317	0.163115	0.167912	0.182305	0.201495	0.189501	0.158317	0.103146	0.057570	0.067165	0.119937	0.153520	0.215887	0.215887	0.201495	0.167912	0.201495	0.189501	0.242274	0.309439	0.309439	0.242273	0.247071	0.275856	0.273457	0.386199	0.460560	0.462959	0.398192	0.371806	0.338223	0.273457	0.249470	0.273457	0.271059	0.208691	0.203893	0.194298	0.199096	0.249470	0.295046	0.371806	0.386199	0.395793	0.362211	0.331027	0.304641	0.333426	0.364610	0.309438	0.321432	0.323831	0.285451	0.247071	0.321432	0.256666	0.199096	0.170311	0.127134	0.057570	0.074361	0.071962	0.071962	0.067165	0.091152	0.151121	0.167912	0.175109	0.194299	0.177507	0.134330	0.119937	0.153520	0.141526	0.160716	0.143925	0.139127	0.112741	0.119937	0.103146	0.095950	0.076760	0.055171	0.047975	0.023987	0.009595	0.023987	0.035981	0.100747	0.136729	0.146324	0.143925	0.170311	0.115140	0.079159	0.059969	0.047975	0.009595	0.033582	0.091152	0.095950	0.110342	0.146323	0.148722	0.107943	0.119937	0.105545	0.069564	0.033582	0.016791	0.000000	0.000000	0.000000	0.000000	0.000000	0.000000	0.000000	0.133569	0.087333	0.095039	0.110451	0.113020	0.053941	0.102745	0.154118	0.197785	0.241451	0.254294	0.205491	0.136138	0.077059	0.033392	0.030824	0.051373	0.051373	0.074490	0.061647	0.071922	0.051373	0.051373	0.056510	0.074490	0.051373	0.051373	0.069353	0.087333	0.077059	0.077059	0.113020	0.110451	0.064216	0.051373	0.077059	0.066784	0.051373	0.051373	0.051373	0.025686	0.023118	0.025686	0.051373	0.051373	0.053941	0.053941	0.097608	0.077059	0.077059	0.082196	0.077059	0.030824	0.025686	0.033392	0.043667	0.025686	0.025686	0.025686	0.043667	0.025686	0.025686	0.025686	0.025686	0.012843	0.025686	0.025686	0.046235	0.051373	0.041098	0.077059	0.107882	0.118157	0.128432	0.141275	0.107882	0.123295	0.092471	0.077059	0.061647	0.046235	0.020549	0.038529	0.077059	0.089902	0.102745	0.082196	0.064216	0.043667	0.082196	0.077059	0.095039	0.148981	0.136138	0.095039	0.118157	0.151549	0.107882	0.141275	0.143844	0.115589	0.105314	0.120726	0.089902	0.077059	0.100176	0.118157	0.174667	0.236314	0.295392	0.308236	0.267137	0.200353	0.174667	0.143844	0.202922	0.328785	0.400707	0.359608	0.339059	0.259431	0.123294	0.077059	0.148981	0.213197	0.264569	0.323648	0.321079	0.359608	0.326216	0.328785	0.285118	0.246588	0.184942	0.182373	0.146412	0.128432	0.128432	0.095039	0.066784	0.087333	0.120726	0.143844	0.159255	0.164392	0.156687	0.154118	0.138706	0.115589	0.118157	0.064216	0.084765	0.102745	0.113020	0.102745	0.102745	0.051373	0.025686	0.038529	0.051373	0.051373	0.064216	0.089902	0.074490	0.051373	0.074490	0.110451	0.105314	0.128432	0.128432	0.107883	0.051373	0.033392	0.000000	0.007706	0.053941	0.077059	0.077059	0.128432	0.146412	0.100176	0.100176	0.102745	0.051373	0.025686	0.025686	0.023118	0.025686	0.025686	0.025686	0.038529	0.030824	0.025686	0.025686	0.025686	0.030824	0.025686	0.030824	0.077059	0.077059	0.040107	0.022282	0.022282	0.040107	0.028966	0.035651	0.044563	0.044563	0.026738	0.022282	0.008913	0.013369	0.044563	0.044563	0.051248	0.066845	0.053476	0.042335	0.044563	0.053476	0.066845	0.080214	0.082442	0.089127	0.093583	0.066845	0.075758	0.086899	0.111409	0.091355	0.089127	0.066845	0.033423	0.000000	0.000000	0.004456	0.026738	0.044563	0.044563	0.044563	0.040107	0.017825	0.000000	0.000000	0.000000	0.000000	0.000000	0.000000	0.000000	0.000000	0.000000	0.000000	0.000000	0.000000	0.000000	0.004456	0.042335	0.044563	0.044563	0.044563	0.040107	0.002228	0.000000	0.000000	0.000000	0.008913	0.040107	0.064617	0.066845	0.066845	0.057933	0.026738	0.002228	0.000000	0.000000	0.000000	0.000000	0.020054	0.022282	0.022282	0.022282	0.022282	0.002228	0.022282	0.022282	0.040107	0.044563	0.066845	0.044563	0.062389	0.049020	0.044563	0.022282	0.022282	0.006685	0.022282	0.022282	0.035651	0.044563	0.060161	0.066845	0.066845	0.053476	0.044563	0.026738	0.000000	0.000000	0.006685	0.022282	0.022282	0.022282	0.033423	0.037879	0.022282	0.022282	0.044563	0.062389	0.066845	0.066845	0.102496	0.089127	0.060161	0.077986	0.109181	0.086899	0.089127	0.089127	0.077986	0.046792	0.060161	0.066845	0.077986	0.066845	0.066845	0.040107	0.028966	0.033423	0.022282	0.028966	0.044563	0.037879	0.022282	0.022282	0.015597	0.002228	0.022282	0.022282	0.024510	0.044563	0.042335	0.022282	0.028966	0.042335	0.022282	0.022282	0.022282	0.015597	0.000000	0.011141	0.022282	0.022282	0.046792	0.066845	0.055704	0.044563	0.044563	0.020054	0.000000	0.000000	0.022282	0.031194	0.044563	0.049020	0.066845	0.044563	0.057933	0.044563	0.040107	0.022282	0.022282	0.000000	0.011141	0.022282	0.022282	0.022282	0.022282	0.011141	0.000000	0.000000	0.000000	0.000000	0.000000	0.000000	0.000000	0.000000	0.000000	0.000000	0.000000	0.000000	0.026738	0.139069	0.097348	0.069534	0.018543	0.000000	0.041721	0.046356	0.046356	0.046356	0.083441	0.050992	0.092713	0.106620	0.139069	0.134433	0.139069	0.092713	0.078806	0.046356	0.013907	0.000000	0.000000	0.000000	0.000000	0.032449	0.046356	0.069534	0.092713	0.092713	0.060263	0.064899	0.069534	0.046356	0.060263	0.092713	0.074170	0.046356	0.069534	0.078806	0.083441	0.092713	0.092713	0.069534	0.083441	0.055628	0.046356	0.046356	0.046356	0.046356	0.046356	0.046356	0.046356	0.046356	0.009271	0.000000	0.000000	0.013907	0.046356	0.046356	0.046356	0.046356	0.032449	0.000000	0.000000	0.046356	0.046356	0.046356	0.092713	0.092713	0.046356	0.046356	0.046356	0.000000	0.000000	0.000000	0.000000	0.000000	0.000000	0.000000	0.000000	0.000000	0.000000	0.000000	0.000000	0.000000	0.000000	0.000000	0.000000	0.000000	0.000000	0.000000	0.000000	0.000000	0.000000	0.000000	0.000000	0.013907	0.046356	0.046356	0.046356	0.046356	0.032449	0.046356	0.046356	0.046356	0.046356	0.046356	0.023178	0.046356	0.092713	0.092713	0.092713	0.069534	0.046356	0.000000	0.000000	0.000000	0.000000	0.000000	0.000000	0.009271	0.046356	0.046356	0.046356	0.046356	0.037085	0.000000	0.000000	0.000000	0.000000	0.000000	0.037085	0.046356	0.046356	0.046356	0.046356	0.009271	0.000000	0.000000	0.000000	0.000000	0.000000	0.000000	0.000000	0.000000	0.000000	0.000000	0.000000	0.041721	0.046356	0.046356	0.046356	0.046356	0.004636	0.000000	0.000000	0.000000	0.000000	0.000000	0.000000	0.000000	0.000000	0.000000	0.004636	0.046356	0.046356	0.046356	0.083441	0.092713	0.046356	0.046356	0.046356	0.004636	0.000000	0.013907	0.050992	0.092713	0.092713	0.092713	0.078806	0.041721	0.000000	0.000000	0.000000	0.000000	0.000000	0.000000	0.000000	0.000000	0.000000	0.000000	0.000000	0.000000	0.000000	0.000000	0.000000	0.000000	0.037085	0.046356	0.046356
chr2	17878472	17878872	401_r22	0.0	.	0.251828	0.234813	0.258634	0.306277	0.272246	0.313083	0.343711	0.275650	0.255231	0.296068	0.258634	0.282455	0.299471	0.241619	0.292665	0.374339	0.316486	0.316486	0.493447	0.459416	0.425385	0.408370	0.418579	0.323293	0.343711	0.326696	0.401563	0.459416	0.524074	0.544493	0.561508	0.530881	0.537687	0.513865	0.493446	0.500253	0.530881	0.462819	0.394757	0.490044	0.561509	0.598942	0.639779	0.758887	0.626167	0.513865	0.438997	0.432191	0.401564	0.544493	0.728259	0.867785	0.932444	0.932443	0.813336	0.609152	0.622764	0.609151	0.503656	0.473028	0.503656	0.306277	0.272246	0.391354	0.445803	0.483237	0.660198	0.707841	0.646585	0.615957	0.561508	0.486640	0.411773	0.333502	0.360727	0.486640	0.571718	0.643182	0.684019	0.680616	0.612554	0.483237	0.432191	0.435594	0.415176	0.466222	0.490043	0.479834	0.493447	0.544493	0.513865	0.595539	0.585330	0.602345	0.684019	0.626167	0.544493	0.595539	0.629570	0.598942	0.684019	0.663601	0.612554	0.537687	0.493446	0.387951	0.415176	0.466222	0.575121	0.476431	0.462819	0.421982	0.466222	0.534284	0.592136	0.629570	0.636376	0.534284	0.387951	0.469625	0.513865	0.609151	0.701035	0.741871	0.677213	0.588733	0.653391	0.609151	0.585330	0.677213	0.809933	0.687422	0.721453	0.690825	0.537687	0.656794	0.701034	0.667004	0.758887	0.895010	0.762290	0.718050	0.779305	0.867785	0.799724	0.847367	0.946056	0.932443	0.789514	0.843964	1.031131	1.201289	1.279558	1.517773	1.514370	1.446306	1.340812	1.282961	1.170662	1.153645	1.228513	1.160453	1.218304	1.252334	1.316991	1.310185	1.320394	1.439499	1.269349	1.323797	1.316991	1.354424	1.351021	1.439499	1.313588	1.208095	1.269349	1.051549	1.082178	1.180871	1.136631	1.163856	1.408872	1.408872	1.364633	1.456514	1.446309	1.402067	1.337409	1.282961	1.208095	1.092390	1.194481	1.402066	1.381648	1.262543	1.354424	1.174063	0.881398	0.935846	0.229259	0.174511	0.164245	0.218994	0.184776	0.157402	0.232681	0.277164	0.270320	0.260055	0.266899	0.205307	0.181354	0.208729	0.239525	0.328491	0.366131	0.379818	0.362709	0.362709	0.284008	0.290851	0.256633	0.284007	0.280586	0.349022	0.372974	0.403770	0.390083	0.379817	0.277164	0.229260	0.232681	0.184776	0.191620	0.225838	0.212151	0.208729	0.208729	0.256633	0.362709	0.479049	0.513267	0.509845	0.410613	0.273742	0.205307	0.239525	0.379817	0.489314	0.530376	0.520111	0.427722	0.301116	0.253212	0.236103	0.280586	0.314804	0.321647	0.304538	0.318225	0.232681	0.239525	0.242947	0.273742	0.325069	0.376395	0.349022	0.294273	0.328491	0.414035	0.410614	0.383239	0.410613	0.345600	0.184776	0.177932	0.318225	0.307960	0.284008	0.396926	0.362709	0.229260	0.304538	0.376396	0.307960	0.417457	0.465362	0.410613	0.437987	0.475627	0.461940	0.417457	0.424300	0.427722	0.420879	0.359287	0.342178	0.311382	0.239525	0.191620	0.188198	0.260055	0.335334	0.338756	0.362709	0.325069	0.266899	0.232681	0.273742	0.205307	0.174511	0.236103	0.239525	0.273742	0.273742	0.297695	0.256633	0.205307	0.143715	0.280586	0.407192	0.451675	0.479049	0.468784	0.393505	0.253212	0.263477	0.372974	0.455096	0.499580	0.663825	0.633029	0.533798	0.420879	0.379818	0.301116	0.376396	0.499580	0.568015	0.550906	0.533798	0.468784	0.417457	0.393504	0.465362	0.609076	0.591968	0.633029	0.660403	0.756213	0.598811	0.622764	0.561172	0.687778	0.578280	0.571437	0.591968	0.557750	0.482471	0.530376	0.646716	0.728839	0.828071	0.804118	0.875975	0.828071	0.804118	0.718574	0.677512	0.571437	0.489314	0.441409	0.475627	0.427722	0.444831	0.557750	0.574859	0.530376	0.557750	0.598811	0.674090	0.721995	0.787009	0.800696	0.763057	0.739104	0.667247	0.674091	0.650138	0.547484	0.420879	0.379817	0.335334	0.318225	0.383239	0.437988	0.629607	0.663825	0.704887	0.257411	0.286602	0.323753	0.307831	0.334368	0.384789	0.437863	0.379482	0.331715	0.275987	0.188414	0.137993	0.153916	0.225566	0.291909	0.352945	0.382136	0.424595	0.352944	0.286602	0.196375	0.180453	0.172492	0.254757	0.299870	0.342330	0.374174	0.413980	0.352944	0.419288	0.496246	0.485631	0.419288	0.451132	0.429902	0.347637	0.350291	0.435210	0.395404	0.315792	0.403365	0.451132	0.475016	0.528090	0.525437	0.467055	0.355598	0.246796	0.310485	0.374174	0.390097	0.451132	0.448478	0.408673	0.374174	0.400712	0.416634	0.456440	0.459093	0.437863	0.395404	0.398058	0.435210	0.384789	0.392751	0.379482	0.363560	0.318446	0.355598	0.413980	0.429902	0.384789	0.400712	0.384789	0.307831	0.321100	0.400712	0.403365	0.368867	0.363560	0.384789	0.382136	0.435210	0.485630	0.520129	0.520129	0.536051	0.506860	0.469708	0.427249	0.390097	0.326407	0.331715	0.344983	0.368867	0.411326	0.493592	0.440518	0.400712	0.406019	0.334369	0.257411	0.302524	0.329061	0.347637	0.360906	0.339676	0.289255	0.273333	0.257411	0.220258	0.238835	0.217605	0.228220	0.268026	0.374174	0.395404	0.429902	0.453786	0.461747	0.387443	0.366213	0.331715	0.398058	0.339676	0.318446	0.313139	0.379482	0.374174	0.403365	0.432556	0.493592	0.464401	0.512168	0.573203	0.607701	0.573203	0.562588	0.512168	0.496246	0.482977	0.448478	0.424595	0.339676	0.310485	0.371521	0.485631	0.594433	0.671391	0.663430	0.639546	0.610355	0.591779	0.528090	0.525437	0.581164	0.599740	0.509514	0.498899	0.642200	0.679352	0.639546	0.735080	0.838575	0.920841	0.862459	0.825307	0.939417	0.947377	0.870419	0.788155	0.804077	0.716504	0.711196	0.602394	0.602394	0.591779	0.475016	0.368867	0.376828	0.451132	0.514821	0.655468	0.737734	0.652815	0.589125	0.573203	0.512168	0.482977	0.591779	0.620970	0.642200	0.687313	0.628931	0.607701	0.660776	0.711197	0.700582	0.865112	0.838575	0.187468	0.199005	0.331675	0.323023	0.348980	0.340327	0.369169	0.245151	0.239383	0.199005	0.129786	0.066335	0.100945	0.164396	0.242267	0.331675	0.380705	0.409547	0.421083	0.351864	0.317254	0.441272	0.487418	0.441272	0.504723	0.527796	0.452809	0.403778	0.484534	0.449925	0.447040	0.421083	0.386473	0.271108	0.245151	0.222078	0.152859	0.190353	0.250919	0.320138	0.323022	0.380705	0.452809	0.527796	0.510491	0.510491	0.620088	0.553753	0.530680	0.571058	0.568174	0.498955	0.527796	0.475881	0.380705	0.363401	0.360516	0.340327	0.383589	0.444156	0.527796	0.547985	0.573942	0.550869	0.496071	0.484534	0.435504	0.421083	0.429735	0.475881	0.452809	0.490302	0.441272	0.392242	0.398010	0.354748	0.297065	0.271108	0.317254	0.268224	0.256688	0.297065	0.317254	0.325907	0.389358	0.472997	0.455693	0.438388	0.392242	0.398010	0.438388	0.591247	0.677771	0.674887	0.622972	0.533564	0.426851	0.346096	0.360516	0.374937	0.308602	0.259572	0.320138	0.294181	0.308602	0.409546	0.403778	0.403778	0.441272	0.467229	0.461461	0.475882	0.493187	0.501839	0.524912	0.547985	0.565290	0.487418	0.481650	0.504723	0.435504	0.403778	0.461461	0.421083	0.343212	0.398010	0.426851	0.426851	0.522028	0.553753	0.507607	0.559521	0.496071	0.438388	0.418199	0.447040	0.415315	0.545101	0.576826	0.729685	0.793136	0.796020	0.689307	0.657582	0.501839	0.510491	0.516259	0.568174	0.611436	0.568174	0.611436	0.634509	0.697960	0.741222	0.850819	0.790252	0.896965	0.925806	0.911385	0.865239	0.847935	0.816209	0.781599	0.784484	0.862356	0.954647	0.908501	0.940227	0.983490	0.925806	0.856587	0.948880	0.914270	0.761411	0.755642	0.749874	0.617204	0.556637	0.674886	0.674887	0.700844	0.706612	0.839282	0.974837	0.980605	0.922922	0.917154	0.862355	0.703728	0.706612	0.723917	0.703728	0.758526	0.839282	0.879660	0.853703	0.876776	0.891197	0.801788	0.850819	0.225482	0.254267	0.261464	0.275856	0.323831	0.316635	0.287850	0.256666	0.247071	0.244672	0.251868	0.381401	0.472554	0.467756	0.455762	0.489345	0.412585	0.338224	0.376603	0.431775	0.395794	0.371806	0.462959	0.501338	0.580497	0.628472	0.676447	0.719625	0.772397	0.746011	0.743612	0.781992	0.726821	0.746011	0.873145	0.990682	1.000276	1.172987	1.300121	1.225762	1.254546	1.364888	1.396072	1.338501	1.578378	1.671926	1.815854	1.866227	2.091708	1.995759	1.976568	1.873422	1.770276	1.643143	1.727100	1.782269	1.777472	1.736694	1.647940	1.482428	1.568780	1.734295	2.062924	2.405944	2.789745	2.787347	2.763358	2.554668	2.528279	2.257224	2.233235	2.115696	2.067722	1.693516	1.667130	1.518407	1.791864	2.300400	2.828125	3.355850	3.682080	3.785226	3.751644	3.504573	3.571737	3.878779	3.720459	3.650897	3.816410	3.317470	3.091988	3.331863	3.485381	3.571738	3.679681	3.435008	3.377439	3.168748	3.192734	3.276691	3.492579	3.619712	3.610117	3.226316	3.012829	2.614636	2.134887	1.859031	1.801460	1.715104	1.784670	1.803857	1.837441	1.899809	2.000557	2.046132	2.012551	1.784670	1.611959	1.530401	1.367288	1.220962	1.333704	1.475231	1.580775	1.705510	1.916600	2.050931	2.022146	2.050931	1.933393	1.897410	2.012548	2.158876	2.214046	2.381959	2.293203	2.357969	2.473111	2.329186	2.521086	2.734575	2.465915	2.314792	2.468313	2.175663	2.137286	2.336382	2.497096	2.360370	2.518684	2.593049	2.621833	2.569060	2.784948	2.859309	2.842518	2.892890	2.907285	2.902487	2.837721	2.976848	2.967250	3.060804	3.051209	3.283889	3.355850	3.267096	3.161552	3.034418	2.717782	2.485104	2.485104	2.511488	2.384356	2.513890	2.619432	2.569059	2.573857	2.545073	2.509091	2.449122	2.578654	2.677005	2.813733	2.722580	2.650618	2.806536	2.753762	2.804138	2.902486	2.760960	2.537878	2.218842	2.154076	2.163671	2.216444	2.146881	2.180461	1.995759	0.231177	0.251726	0.292824	0.305667	0.313373	0.390432	0.421255	0.400707	0.369883	0.303098	0.297961	0.341628	0.369883	0.493177	0.544550	0.511157	0.472628	0.462354	0.395569	0.436667	0.403275	0.439236	0.480334	0.464922	0.454648	0.521432	0.462354	0.410981	0.446942	0.475197	0.395569	0.493177	0.549687	0.562530	0.616472	0.737197	0.832237	0.940120	1.063415	1.078825	1.132766	1.045433	1.040296	1.063414	1.117355	1.441002	1.595120	1.800609	1.893081	2.029222	1.844277	1.908493	1.792905	1.756945	1.869965	1.970141	1.965004	2.024082	2.250122	2.311769	2.368278	2.468456	2.514691	2.316905	2.180770	2.049768	2.036924	2.211593	2.283512	2.368276	2.337453	2.221865	1.954727	1.880237	1.816022	1.744102	1.705571	2.193611	2.545513	2.864024	3.370043	3.886340	3.791300	3.580673	3.475358	3.359769	3.015574	2.756142	2.830632	2.697063	2.589181	2.722749	2.917966	2.987317	3.406006	3.719378	3.822123	3.914594	3.955694	3.634613	3.449672	3.221064	3.025849	3.051534	2.987320	2.709907	2.733023	2.663668	2.345161	2.024083	2.000965	1.931611	1.816023	1.813455	1.957297	2.036925	1.941885	1.839139	1.877670	1.893082	1.785199	1.641355	1.772355	1.718414	1.636217	1.572002	1.787768	1.615670	1.713278	1.795476	1.905924	1.854551	2.029219	2.113983	2.170492	2.036926	2.111416	2.298925	2.065180	2.119121	2.296356	2.319473	2.157649	2.214162	2.139670	2.152513	2.106278	2.193612	2.453042	2.522397	2.604591	2.653396	2.573769	2.358003	2.288651	2.214162	2.291220	2.381120	2.419651	2.532670	2.545515	2.463318	2.535240	2.781828	2.920533	3.069516	3.218497	3.161986	3.020711	3.082358	3.007869	2.961632	3.005301	2.977045	2.840905	2.745867	2.566063	2.417082	2.406807	2.347729	2.424787	2.689356	3.077221	3.411144	3.506183	3.292986	3.038691	2.709907	2.134532	1.846846	1.962435	1.965003	1.851982	1.890510	1.980416	1.952160	1.818591	1.777493	1.790338	1.646494	0.155972	0.133691	0.086899	0.069073	0.066845	0.057933	0.109181	0.149288	0.133691	0.133691	0.149288	0.135919	0.129234	0.184939	0.220590	0.202764	0.187167	0.227274	0.216133	0.211677	0.238415	0.276294	0.238415	0.240643	0.229502	0.211677	0.249556	0.360964	0.414441	0.450091	0.552588	0.583782	0.536990	0.508024	0.536990	0.532534	0.521393	0.548131	0.668453	0.759808	0.866760	0.951431	1.018276	0.958116	0.902411	0.813284	0.733070	0.695191	0.779861	0.911324	0.960343	0.980397	0.991537	0.978169	0.967028	1.002679	1.067297	1.214355	1.265604	1.296798	1.312395	1.472825	1.490650	1.521844	1.483966	1.586459	1.519616	1.354730	1.236637	1.232181	0.991537	0.808827	0.817740	0.811056	0.728613	0.831109	1.004907	1.365870	1.791452	2.268280	2.513382	2.560174	2.323987	1.989761	1.671132	1.541895	1.492879	1.561949	1.604285	1.566408	1.541897	1.613198	1.657764	1.613198	1.631024	1.599831	1.401523	1.136369	1.053927	0.946974	0.922465	0.971485	1.087350	1.111861	1.080665	1.051699	1.020504	0.946975	0.842250	0.806599	0.692963	0.643943	0.574869	0.637258	0.626117	0.655084	0.623889	0.565956	0.479058	0.490199	0.467917	0.490199	0.479058	0.530306	0.570413	0.557044	0.505796	0.574869	0.577097	0.581554	0.713016	0.851163	1.002680	1.091806	1.107404	1.045012	0.962571	0.822197	0.786546	0.793230	0.795458	0.902411	0.942518	0.840022	0.766492	0.762036	0.675137	0.626117	0.920236	0.971485	0.971484	0.969257	1.011591	0.880129	0.918008	0.922465	1.022731	1.067295	1.073980	1.038329	1.049468	1.042786	1.022733	1.129684	1.229951	1.345821	1.405979	1.599828	1.488423	1.383697	1.287887	1.209898	1.051698	0.946974	0.953659	1.060611	1.125227	1.073980	1.107405	1.140824	1.040559	1.027188	1.238866	1.448314	1.441627	1.450541	1.403749	1.149738	1.007135	1.087349	1.107406	1.107405	1.214355	1.158650	1.080664	1.069525	1.040556	0.955887	0.915780	0.871216	0.171518	0.180789	0.129798	0.092713	0.092713	0.060263	0.088077	0.069534	0.046356	0.055628	0.106620	0.134433	0.171518	0.278138	0.324494	0.426478	0.426478	0.412571	0.384757	0.389393	0.254960	0.217875	0.278138	0.352308	0.338401	0.431113	0.547005	0.482105	0.407935	0.468199	0.486741	0.445021	0.556275	0.658260	0.607268	0.593361	0.607268	0.597996	0.625810	0.764879	0.829778	1.084737	1.339698	1.270162	1.265526	1.362875	1.135730	0.936398	1.163543	1.246984	1.214536	1.446317	1.566840	1.427777	1.580748	1.529758	1.386054	1.478765	1.580749	1.409232	1.548299	1.552936	1.539030	1.376782	1.316519	1.423139	1.279436	1.256255	1.265526	1.423139	1.297977	1.585384	1.437045	1.348969	1.158908	1.024477	1.070833	1.311884	1.715183	1.942330	2.322451	2.229739	2.211197	2.174109	2.285366	2.322452	2.419800	2.531053	2.498604	2.433706	2.331723	2.285368	2.109211	2.164839	2.076763	2.118484	2.062854	1.997957	1.668827	1.719820	1.418504	1.344333	1.367513	1.390693	1.103281	0.927126	0.829778	0.653624	0.621174	0.537733	0.551640	0.486741	0.505284	0.449656	0.523826	0.523826	0.547005	0.477470	0.431114	0.431114	0.403300	0.477470	0.514555	0.556276	0.676802	0.783422	0.778786	0.876134	0.982754	0.922491	0.825143	0.792693	0.801964	0.978120	1.089374	1.242348	1.260892	1.163543	1.056926	0.968848	0.992026	0.992026	1.089375	1.107916	1.015206	0.917855	0.996662	0.899313	0.792693	0.811236	0.941034	0.866863	0.954940	1.052290	1.186719	1.043017	1.168179	1.186720	1.084739	1.052290	1.121824	1.080103	1.024476	1.163545	1.246984	1.265528	1.219168	1.330427	1.395326	1.464861	1.404598	1.348969	1.256255	0.968848	0.723159	0.741701	0.829778	0.750972	0.788058	1.080103	1.288706	1.265528	1.251620	1.464859	1.302612	1.033747	1.112553	1.265527	1.256256	1.284070	1.404598	1.195992	1.195994	1.186721	1.131094	1.056927	1.112553	1.098645	0.848321	0.908584
chr7	102278971	102279371	401_r23	0.0	.	0.139526	0.139526	0.166751	0.136123	0.095286	0.047643	0.030628	0.000000	0.017015	0.034031	0.034031	0.034031	0.044240	0.051046	0.034031	0.057852	0.132720	0.153139	0.170154	0.200782	0.193976	0.142929	0.142929	0.115704	0.105495	0.088480	0.071465	0.105495	0.132720	0.153139	0.224604	0.255231	0.251828	0.228007	0.187169	0.115704	0.091883	0.051046	0.068061	0.176960	0.272246	0.258634	0.248425	0.251828	0.163348	0.078271	0.136123	0.125914	0.095286	0.139526	0.159945	0.125914	0.163348	0.163348	0.119107	0.163348	0.180363	0.197379	0.343711	0.411773	0.384548	0.432191	0.421982	0.299471	0.268843	0.292665	0.282456	0.258634	0.333502	0.408370	0.442400	0.503656	0.677213	0.755483	0.803127	0.772499	0.779305	0.741871	0.646585	0.496850	0.493446	0.486640	0.408370	0.377742	0.551299	0.598942	0.510462	0.605748	0.752080	0.667004	0.636376	0.690825	0.721453	0.578524	0.530881	0.612554	0.592136	0.432191	0.524074	0.609151	0.561508	0.677213	0.789514	0.792917	0.765693	0.728259	0.602345	0.551299	0.551299	0.564911	0.602345	0.636376	0.530881	0.473028	0.364130	0.367533	0.360727	0.500253	0.592136	0.718050	0.656794	0.721453	0.724856	0.612554	0.561509	0.578524	0.490043	0.404967	0.357324	0.326696	0.333502	0.323293	0.292665	0.353920	0.428788	0.428788	0.503656	0.524074	0.503656	0.459416	0.432191	0.377742	0.398161	0.456013	0.486640	0.490043	0.462819	0.456013	0.360727	0.316486	0.326696	0.316486	0.343711	0.340308	0.330099	0.292665	0.255231	0.166751	0.159945	0.187169	0.231410	0.238216	0.238216	0.282455	0.170154	0.088480	0.068062	0.105495	0.091883	0.204185	0.238216	0.238216	0.238216	0.248425	0.166751	0.136123	0.136123	0.125914	0.068062	0.047643	0.068062	0.068062	0.057852	0.102092	0.105495	0.136123	0.183766	0.187169	0.163348	0.166751	0.136123	0.122511	0.102092	0.108898	0.091883	0.068062	0.068061	0.105495	0.105495	0.156542	0.065014	0.068436	0.068436	0.065014	0.068436	0.037640	0.034218	0.034218	0.030796	0.058170	0.102653	0.164245	0.171089	0.181354	0.147136	0.102653	0.041061	0.058170	0.034218	0.054748	0.099231	0.102653	0.078701	0.088966	0.082123	0.061592	0.068436	0.102653	0.082123	0.068436	0.061592	0.119762	0.102653	0.126606	0.246368	0.270320	0.249790	0.266899	0.249790	0.130027	0.109497	0.075279	0.071857	0.068436	0.068436	0.047905	0.034218	0.003422	0.003422	0.034218	0.051327	0.068436	0.092388	0.133449	0.164245	0.218994	0.338756	0.376396	0.376396	0.314804	0.273742	0.140293	0.078701	0.082123	0.205307	0.266899	0.376396	0.424300	0.475627	0.441409	0.434566	0.369552	0.372974	0.342178	0.345600	0.297695	0.294273	0.301116	0.311382	0.304538	0.349021	0.376396	0.400348	0.383239	0.352443	0.297695	0.294273	0.352443	0.321647	0.294273	0.318225	0.349022	0.294273	0.307960	0.352443	0.437988	0.441409	0.448253	0.561172	0.574859	0.622764	0.615920	0.615920	0.499580	0.574859	0.489314	0.509845	0.533797	0.609077	0.472205	0.444831	0.451675	0.499580	0.383240	0.396926	0.420878	0.414035	0.383239	0.437987	0.417457	0.390083	0.342178	0.260055	0.249790	0.396926	0.506423	0.503002	0.461940	0.441409	0.342178	0.232681	0.171089	0.222416	0.318225	0.294273	0.294273	0.349022	0.355865	0.263477	0.270320	0.249790	0.222416	0.174511	0.236103	0.280586	0.325069	0.342178	0.366131	0.321647	0.277164	0.284007	0.335334	0.338756	0.297695	0.246368	0.153980	0.051327	0.003422	0.030796	0.034218	0.034218	0.034218	0.068436	0.037640	0.061592	0.085544	0.123184	0.102653	0.102653	0.143715	0.153980	0.116340	0.126606	0.136871	0.071857	0.102653	0.136871	0.112918	0.106075	0.167667	0.116340	0.136871	0.147136	0.167667	0.123184	0.147136	0.102653	0.092388	0.068436	0.047905	0.013687	0.065014	0.068436	0.078701	0.112918	0.133449	0.099231	0.167667	0.188198	0.160824	0.124725	0.159223	0.169838	0.122071	0.103495	0.087573	0.074304	0.053074	0.063689	0.061036	0.068997	0.079612	0.079612	0.103495	0.108803	0.116764	0.108803	0.132686	0.124725	0.103495	0.100841	0.130032	0.143301	0.175145	0.214951	0.222912	0.204336	0.175145	0.116764	0.076958	0.047767	0.015922	0.029191	0.053074	0.053074	0.053074	0.061036	0.055728	0.058382	0.079612	0.090227	0.116764	0.100842	0.074304	0.053074	0.042460	0.021230	0.026537	0.031845	0.053074	0.066343	0.119417	0.209643	0.214951	0.275987	0.297216	0.262718	0.164530	0.177799	0.135340	0.140647	0.191067	0.236181	0.307832	0.358252	0.355598	0.363560	0.366213	0.342330	0.278641	0.331715	0.331715	0.344983	0.313139	0.371521	0.331715	0.286602	0.260065	0.246796	0.172492	0.122071	0.122071	0.132686	0.135340	0.289255	0.376828	0.390097	0.355598	0.337022	0.214951	0.217605	0.172492	0.268026	0.337022	0.331715	0.281294	0.387443	0.355598	0.363559	0.488284	0.549320	0.573203	0.559935	0.530744	0.437864	0.395404	0.334369	0.305178	0.305178	0.289255	0.294563	0.265372	0.315793	0.363559	0.331715	0.347637	0.368867	0.318446	0.236181	0.244142	0.217605	0.185760	0.214951	0.238835	0.265372	0.262718	0.246796	0.193721	0.183106	0.161877	0.159223	0.161877	0.201682	0.217605	0.233527	0.305178	0.344983	0.337022	0.313139	0.291909	0.201682	0.145955	0.199029	0.238835	0.291909	0.315792	0.323753	0.233527	0.206990	0.167184	0.161877	0.137993	0.151262	0.143301	0.127379	0.095534	0.114110	0.145955	0.143301	0.156569	0.143301	0.156569	0.127379	0.100842	0.124725	0.188414	0.180453	0.159223	0.153916	0.103495	0.111456	0.132686	0.132686	0.132686	0.151262	0.130032	0.132686	0.140647	0.159223	0.127379	0.090227	0.071650	0.084919	0.098188	0.132686	0.124725	0.114110	0.092880	0.061036	0.026537	0.018576	0.015922	0.029191	0.053074	0.068997	0.132686	0.145955	0.172492	0.159223	0.143301	0.000000	0.002884	0.046146	0.057683	0.092292	0.115365	0.141323	0.098060	0.086524	0.109597	0.175932	0.173048	0.173048	0.201889	0.164396	0.083640	0.057683	0.057683	0.028841	0.020189	0.074987	0.100944	0.118249	0.144207	0.132670	0.083640	0.103829	0.112481	0.086524	0.112481	0.100944	0.054798	0.051914	0.069219	0.060567	0.057683	0.080756	0.098060	0.132670	0.138438	0.190353	0.190353	0.167280	0.132670	0.121134	0.069219	0.046146	0.028841	0.020189	0.049030	0.057683	0.057683	0.083640	0.086524	0.066335	0.074987	0.086524	0.080756	0.080756	0.149975	0.239383	0.268224	0.320138	0.372053	0.334559	0.256688	0.305718	0.282645	0.291297	0.323023	0.377821	0.340327	0.363401	0.403778	0.400894	0.363401	0.334559	0.351864	0.285529	0.305718	0.331675	0.377821	0.334559	0.369169	0.325907	0.291297	0.250919	0.250919	0.222078	0.233614	0.213425	0.199005	0.196121	0.294181	0.317254	0.357632	0.461461	0.571058	0.504723	0.455693	0.484534	0.467229	0.400894	0.374937	0.415315	0.412431	0.380705	0.360517	0.351864	0.337443	0.302834	0.276877	0.268224	0.328791	0.294181	0.262456	0.259572	0.216310	0.155743	0.167280	0.308602	0.308602	0.369169	0.340328	0.311486	0.222078	0.210541	0.135554	0.147091	0.178816	0.138438	0.115365	0.126902	0.155743	0.178816	0.193237	0.230730	0.276876	0.245151	0.216309	0.216309	0.230730	0.173048	0.158628	0.193237	0.248035	0.230730	0.259572	0.273992	0.239383	0.204773	0.193237	0.193237	0.199005	0.161511	0.184584	0.181700	0.173048	0.155743	0.170164	0.098060	0.086524	0.066335	0.049030	0.028841	0.037494	0.043262	0.086524	0.095176	0.161512	0.178816	0.158627	0.132670	0.204773	0.230730	0.201889	0.207657	0.239383	0.196121	0.155743	0.144207	0.149975	0.118249	0.095176	0.080756	0.086524	0.095176	0.086524	0.072103	0.034610	0.028841	0.054798	0.089408	0.144207	0.144207	0.144207	0.124018	0.083640	0.054798	0.057683	0.004797	0.023987	0.023987	0.033582	0.069564	0.067165	0.047975	0.093551	0.110342	0.083956	0.095950	0.095950	0.050374	0.023987	0.019190	0.038380	0.047975	0.047975	0.047975	0.081557	0.057570	0.069564	0.071962	0.081557	0.057570	0.064766	0.093551	0.119937	0.134330	0.119937	0.139127	0.115140	0.119937	0.095950	0.143925	0.146324	0.153520	0.146324	0.167912	0.129532	0.107943	0.095950	0.107944	0.139127	0.134330	0.131931	0.119937	0.081557	0.028785	0.091152	0.129532	0.163115	0.211090	0.280654	0.268660	0.333426	0.441370	0.530123	0.635669	0.779593	0.779593	0.657257	0.669251	0.614080	0.479750	0.455762	0.714827	0.683643	0.750808	0.880341	0.923518	0.726821	0.769998	0.803581	0.803581	0.731618	0.784391	0.825170	0.734017	0.652460	0.793986	0.894734	0.856354	0.901930	0.942708	0.849157	0.714827	0.746011	0.717226	0.832366	1.002676	1.038658	0.985884	1.156196	1.077038	0.954701	0.993080	0.973892	0.834765	0.976290	1.156196	1.201773	1.237755	1.316911	1.204172	1.105824	1.115417	1.196977	1.192178	1.110621	1.024265	0.894734	0.748410	0.671650	0.695637	0.726821	0.772397	0.849157	0.769999	0.707631	0.681245	0.618877	0.530123	0.458161	0.465357	0.410186	0.371806	0.390996	0.419781	0.412585	0.426977	0.441370	0.400591	0.426977	0.436572	0.479750	0.470155	0.503737	0.537320	0.616478	0.551712	0.611681	0.662055	0.599687	0.573301	0.630871	0.590092	0.508535	0.520528	0.438971	0.359812	0.367009	0.333426	0.302242	0.249470	0.251869	0.263862	0.316635	0.328629	0.345420	0.290248	0.225482	0.158317	0.139127	0.199096	0.191900	0.165513	0.208691	0.227881	0.189501	0.237476	0.256666	0.201495	0.230280	0.211090	0.146323	0.129532	0.153520	0.095950	0.095950	0.119937	0.136728	0.211090	0.278255	0.256666	0.292647	0.295046	0.208691	0.129532	0.127133	0.069564	0.081557	0.093551	0.177507	0.189501	0.189501	0.182305	0.172710	0.107944	0.107943	0.010275	0.025686	0.025686	0.061647	0.084765	0.092471	0.102745	0.123294	0.118157	0.095039	0.077059	0.051373	0.030824	0.000000	0.000000	0.005137	0.046235	0.051373	0.051373	0.051373	0.046235	0.005137	0.023118	0.025686	0.025686	0.041098	0.051373	0.028255	0.082196	0.102745	0.105314	0.102745	0.102745	0.051373	0.077059	0.059078	0.089902	0.123294	0.172098	0.169530	0.220903	0.256863	0.246589	0.238883	0.215765	0.164392	0.089902	0.066784	0.043667	0.079628	0.187510	0.241451	0.333922	0.385295	0.457216	0.431530	0.439236	0.446942	0.559962	0.683256	0.816825	0.901590	0.837374	0.737197	0.619040	0.536844	0.554824	0.670413	0.765452	0.842511	0.924707	0.906727	0.901590	0.883609	0.883609	0.942689	1.086531	1.089101	1.037729	0.945256	0.819393	0.621609	0.590785	0.665276	0.698668	0.698668	0.770590	0.857923	0.983788	1.035158	1.119923	1.250925	1.263769	1.135334	1.243216	1.469258	1.461551	1.430727	1.415314	1.289453	1.212394	1.196983	1.286884	1.458981	1.489808	1.317709	1.271475	1.150747	0.955531	0.906727	0.796276	0.778295	0.747472	0.806550	0.793707	0.870766	0.863060	0.893884	0.824531	0.801413	0.742335	0.672981	0.639589	0.619040	0.588216	0.570236	0.490609	0.457216	0.436667	0.470060	0.508589	0.575374	0.660138	0.642158	0.575374	0.529138	0.472628	0.454648	0.585648	0.752609	0.775727	0.845080	0.875904	0.829668	0.721786	0.747472	0.760315	0.762884	0.755177	0.724354	0.639589	0.603629	0.444373	0.323647	0.308236	0.277412	0.215765	0.241451	0.254294	0.226040	0.262000	0.269706	0.279980	0.305667	0.349334	0.349334	0.354471	0.303098	0.269706	0.241451	0.226040	0.202922	0.218334	0.215765	0.177235	0.133569	0.136138	0.159255	0.156687	0.138706	0.148981	0.118157	0.084765	0.084765	0.118157	0.115589	0.133569	0.141275	0.120726	0.077059	0.084765	0.089902	0.064216	0.095039	0.174667	0.184942	0.156687	0.210628	0.200353	0.138706	0.022282	0.022282	0.042335	0.044563	0.051248	0.044563	0.057933	0.046792	0.044563	0.042335	0.071302	0.093583	0.106953	0.111409	0.104724	0.062389	0.026738	0.004456	0.028966	0.044563	0.044563	0.049020	0.100268	0.104724	0.104724	0.111409	0.106953	0.066845	0.053476	0.051248	0.055704	0.066845	0.055704	0.053476	0.044563	0.051248	0.044563	0.046792	0.049020	0.046792	0.049020	0.057933	0.064617	0.044563	0.042335	0.022282	0.008913	0.000000	0.000000	0.002228	0.042335	0.044563	0.057933	0.104724	0.202764	0.256240	0.309716	0.369877	0.421125	0.367649	0.303032	0.276294	0.249555	0.238415	0.216133	0.236187	0.251784	0.242871	0.213905	0.238415	0.254012	0.267381	0.280750	0.271837	0.278522	0.240643	0.227274	0.249556	0.280750	0.233958	0.229502	0.249556	0.287435	0.231730	0.287435	0.392159	0.427810	0.372105	0.389931	0.441179	0.369877	0.314173	0.387703	0.392159	0.396615	0.472373	0.536990	0.463460	0.436722	0.394387	0.291891	0.242871	0.354280	0.492427	0.505796	0.559272	0.528078	0.396615	0.289663	0.314173	0.278522	0.340911	0.385474	0.354280	0.285206	0.343139	0.294119	0.276294	0.287435	0.251784	0.207220	0.184939	0.127006	0.135919	0.151516	0.109181	0.142603	0.178254	0.180482	0.233959	0.262925	0.227274	0.265153	0.296348	0.233958	0.238415	0.236187	0.162657	0.153744	0.225046	0.256240	0.291891	0.389931	0.432266	0.452320	0.407756	0.383246	0.331998	0.271837	0.300804	0.323085	0.331998	0.347595	0.352052	0.269609	0.258468	0.242871	0.236187	0.211677	0.155972	0.120322	0.155972	0.155972	0.133691	0.155972	0.182710	0.162657	0.158200	0.155972	0.162657	0.158200	0.155972	0.135919	0.151516	0.171569	0.135919	0.133691	0.111409	0.106953	0.082443	0.111409	0.080214	0.082442	0.075758	0.051248	0.033423	0.044563	0.051248	0.124778	0.135919	0.173798	0.198308	0.196080	0.120322	0.133691	0.104724	0.089127	0.071302	0.080214	0.086899	0.101984	0.064899	0.046356	0.041721	0.000000	0.000000	0.032449	0.050992	0.092713	0.092713	0.092713	0.060263	0.064899	0.046356	0.046356	0.046356	0.046356	0.023178	0.041721	0.046356	0.074170	0.092713	0.092713	0.050992	0.046356	0.018543	0.032449	0.092713	0.092713	0.092713	0.092713	0.060263	0.000000	0.000000	0.000000	0.032449	0.046356	0.046356	0.060263	0.092713	0.078806	0.092713	0.092713	0.120526	0.092713	0.074170	0.046356	0.046356	0.004636	0.000000	0.000000	0.000000	0.000000	0.027814	0.078806	0.139069	0.139069	0.157611	0.208604	0.236418	0.264231	0.435749	0.551640	0.542369	0.472834	0.394028	0.301316	0.282774	0.287409	0.356943	0.361579	0.319858	0.282774	0.301316	0.282774	0.278138	0.282774	0.287409	0.208603	0.203968	0.231782	0.227146	0.185425	0.227146	0.394028	0.370850	0.361579	0.370850	0.454292	0.315223	0.431114	0.482105	0.486741	0.440385	0.477470	0.426478	0.463563	0.472834	0.611903	0.658260	0.820507	0.774150	0.769515	0.602632	0.560912	0.458927	0.477470	0.500648	0.547005	0.458927	0.361579	0.375486	0.380122	0.310587	0.361579	0.407935	0.445021	0.431114	0.496012	0.556276	0.588725	0.482106	0.551640	0.514555	0.380122	0.264231	0.338401	0.268867	0.245689	0.231782	0.250324	0.203968	0.190061	0.185425	0.217875	0.278138	0.241053	0.208604	0.305952	0.417207	0.366214	0.421843	0.454292	0.384757	0.338401	0.482105	0.440385	0.486741	0.565547	0.588725	0.440385	0.482105	0.375486	0.264231	0.236417	0.264231	0.185425	0.282774	0.375486	0.333765	0.296680	0.324494	0.245689	0.166883	0.185425	0.166883	0.139069	0.120526	0.078806	0.083441	0.157612	0.273502	0.305952	0.329130	0.287409	0.213239	0.097348	0.064899	0.046356	0.097348	0.139069	0.139069	0.162247	0.190061	0.134433	0.111255	0.139069	0.143705	0.148340	0.222511	0.213239	0.185425	0.157611	0.111255	0.023178	0.046356	0.111255	0.185425	0.190061	0.217875
chr16	86629009	86629409	401_r24	0.0	.	0.000000	0.000000	0.000000	0.003403	0.034031	0.034031	0.044240	0.068062	0.071465	0.068062	0.068062	0.057852	0.034031	0.027225	0.000000	0.020418	0.047643	0.068062	0.068062	0.068062	0.047643	0.020418	0.010209	0.068062	0.068062	0.068062	0.091883	0.139526	0.102092	0.102092	0.102092	0.078271	0.020418	0.000000	0.000000	0.017015	0.034031	0.054449	0.102092	0.122511	0.142929	0.156542	0.149735	0.102092	0.115704	0.091883	0.085077	0.102092	0.102092	0.136123	0.122511	0.098689	0.095286	0.136123	0.068062	0.068062	0.068062	0.057852	0.034031	0.034031	0.034031	0.040837	0.051046	0.068062	0.085077	0.102092	0.095286	0.068062	0.061255	0.125914	0.142929	0.187169	0.204185	0.176960	0.136123	0.170154	0.153139	0.136123	0.163348	0.173557	0.139526	0.163348	0.187170	0.268843	0.262037	0.245022	0.255231	0.279052	0.251828	0.309680	0.370936	0.411773	0.486640	0.507059	0.513865	0.496850	0.418579	0.340308	0.357324	0.296068	0.238216	0.313083	0.330099	0.279053	0.350517	0.391355	0.309680	0.248425	0.234813	0.265440	0.255231	0.262037	0.316486	0.343711	0.323293	0.306277	0.285858	0.364130	0.306277	0.228007	0.272246	0.313083	0.272246	0.289262	0.265440	0.204185	0.187170	0.132720	0.129317	0.129317	0.136123	0.108898	0.071464	0.047643	0.054449	0.068062	0.068062	0.068062	0.054449	0.047643	0.068062	0.068062	0.085077	0.136123	0.108898	0.088480	0.125914	0.153139	0.102092	0.129317	0.125914	0.136123	0.102092	0.102092	0.074868	0.057852	0.010209	0.000000	0.023822	0.034031	0.047643	0.068062	0.068062	0.044240	0.040837	0.054449	0.054449	0.068062	0.068062	0.061255	0.034031	0.034031	0.034031	0.040837	0.068062	0.068062	0.047643	0.068062	0.061255	0.034031	0.034031	0.034031	0.044240	0.098689	0.102092	0.102092	0.102092	0.074868	0.037434	0.054449	0.068062	0.074868	0.085077	0.068062	0.061255	0.068062	0.061255	0.034031	0.034031	0.020418	0.099231	0.078701	0.088966	0.068436	0.034218	0.051327	0.058170	0.034218	0.034218	0.068436	0.054748	0.068436	0.068436	0.068436	0.051327	0.065014	0.034218	0.065014	0.068436	0.051327	0.034218	0.034218	0.003422	0.034218	0.034218	0.034218	0.034218	0.034218	0.000000	0.034218	0.034218	0.034218	0.054748	0.068436	0.034218	0.034218	0.034218	0.013687	0.027374	0.034218	0.054748	0.068436	0.068436	0.051327	0.068436	0.109497	0.102653	0.106075	0.153980	0.157402	0.109497	0.102653	0.099231	0.041061	0.047905	0.047905	0.068436	0.068436	0.102653	0.068436	0.054748	0.037640	0.106075	0.102653	0.102653	0.109497	0.133449	0.102653	0.136871	0.150558	0.198463	0.171089	0.133449	0.068436	0.054748	0.010265	0.034218	0.034218	0.034218	0.034218	0.023952	0.000000	0.000000	0.030796	0.147136	0.171089	0.277164	0.307960	0.277164	0.191620	0.263477	0.167667	0.167667	0.171089	0.147136	0.106075	0.215572	0.208729	0.246368	0.325069	0.280586	0.160824	0.208728	0.232681	0.184776	0.212151	0.263477	0.260055	0.205307	0.167667	0.130027	0.095810	0.044483	0.075279	0.130027	0.198463	0.188198	0.171089	0.136871	0.147136	0.153980	0.181354	0.205307	0.201885	0.177933	0.160824	0.160824	0.136871	0.133449	0.092388	0.034218	0.000000	0.000000	0.000000	0.044483	0.068436	0.082123	0.102653	0.102653	0.058170	0.061592	0.078701	0.102653	0.102653	0.102653	0.075279	0.044483	0.000000	0.017109	0.071857	0.102653	0.102653	0.102653	0.085544	0.030796	0.000000	0.000000	0.000000	0.000000	0.000000	0.000000	0.000000	0.000000	0.000000	0.000000	0.000000	0.000000	0.000000	0.000000	0.000000	0.000000	0.027374	0.034218	0.034218	0.034218	0.034218	0.006844	0.003422	0.034218	0.034218	0.058170	0.102653	0.099231	0.068436	0.068436	0.044483	0.000000	0.034218	0.054748	0.068436	0.068436	0.068436	0.034218	0.013687	0.000000	0.000000	0.000000	0.000000	0.000000	0.000000	0.015922	0.000000	0.000000	0.000000	0.021230	0.026537	0.042460	0.053074	0.053074	0.031845	0.026537	0.010615	0.000000	0.000000	0.000000	0.000000	0.000000	0.000000	0.000000	0.000000	0.000000	0.000000	0.000000	0.000000	0.000000	0.000000	0.000000	0.002654	0.026537	0.026537	0.026537	0.026537	0.023883	0.000000	0.000000	0.000000	0.000000	0.000000	0.000000	0.026537	0.026537	0.026537	0.026537	0.026537	0.000000	0.000000	0.010615	0.026537	0.026537	0.029191	0.053074	0.042460	0.026537	0.026537	0.023883	0.000000	0.000000	0.000000	0.000000	0.013269	0.026537	0.026537	0.034498	0.053074	0.039806	0.037152	0.053074	0.045113	0.026537	0.026537	0.015922	0.000000	0.000000	0.000000	0.000000	0.000000	0.000000	0.000000	0.000000	0.000000	0.000000	0.000000	0.034498	0.053074	0.053074	0.053074	0.053074	0.018576	0.000000	0.007961	0.026537	0.026537	0.050421	0.053074	0.066343	0.053074	0.074304	0.055728	0.053074	0.031845	0.026537	0.005307	0.000000	0.002654	0.026537	0.026537	0.042460	0.053074	0.050421	0.026537	0.026537	0.010615	0.000000	0.000000	0.000000	0.000000	0.000000	0.000000	0.000000	0.013269	0.026537	0.053074	0.053074	0.053074	0.061036	0.068997	0.053074	0.053074	0.071650	0.058382	0.037152	0.026537	0.026537	0.007961	0.005307	0.026537	0.026537	0.026537	0.026537	0.021230	0.021230	0.026537	0.026537	0.026537	0.026537	0.005307	0.000000	0.000000	0.000000	0.000000	0.000000	0.000000	0.000000	0.000000	0.000000	0.000000	0.000000	0.000000	0.000000	0.000000	0.000000	0.000000	0.000000	0.000000	0.000000	0.000000	0.000000	0.000000	0.000000	0.000000	0.000000	0.000000	0.000000	0.000000	0.000000	0.000000	0.000000	0.000000	0.000000	0.000000	0.015922	0.026537	0.026537	0.026537	0.026537	0.010615	0.000000	0.000000	0.000000	0.000000	0.000000	0.000000	0.000000	0.026537	0.026537	0.026537	0.026537	0.026537	0.000000	0.000000	0.023073	0.057683	0.057683	0.057683	0.057683	0.034610	0.000000	0.000000	0.000000	0.000000	0.000000	0.000000	0.000000	0.000000	0.000000	0.000000	0.008652	0.031725	0.057683	0.057683	0.057683	0.049030	0.025957	0.000000	0.000000	0.000000	0.005768	0.034610	0.069219	0.086524	0.086524	0.080756	0.051914	0.017305	0.000000	0.000000	0.000000	0.000000	0.014421	0.043262	0.057683	0.057683	0.057683	0.043262	0.014421	0.000000	0.000000	0.000000	0.000000	0.000000	0.000000	0.028841	0.028841	0.028841	0.028841	0.028841	0.000000	0.000000	0.000000	0.000000	0.000000	0.028841	0.028841	0.028841	0.028841	0.046146	0.028841	0.037494	0.057683	0.057683	0.040378	0.028841	0.037494	0.028841	0.028841	0.028841	0.028841	0.011537	0.000000	0.000000	0.000000	0.000000	0.000000	0.000000	0.000000	0.000000	0.000000	0.008652	0.028841	0.040378	0.063451	0.115365	0.147091	0.144207	0.132670	0.121133	0.086524	0.046146	0.028841	0.028841	0.017305	0.000000	0.008652	0.034610	0.083640	0.135554	0.167280	0.164396	0.138439	0.089408	0.049030	0.063451	0.077872	0.086524	0.086524	0.100944	0.057683	0.040378	0.057683	0.069219	0.060567	0.057683	0.054798	0.080756	0.098060	0.086524	0.086524	0.109597	0.063451	0.034610	0.028841	0.028841	0.005768	0.000000	0.000000	0.000000	0.000000	0.002884	0.051914	0.057683	0.057683	0.057683	0.054798	0.005768	0.014421	0.028841	0.028841	0.028841	0.049030	0.043262	0.028841	0.034610	0.060567	0.066335	0.057683	0.057683	0.051914	0.025957	0.000000	0.000000	0.000000	0.000000	0.000000	0.000000	0.000000	0.000000	0.000000	0.000000	0.000000	0.000000	0.000000	0.000000	0.000000	0.000000	0.000000	0.000000	0.000000	0.000000	0.000000	0.000000	0.000000	0.000000	0.000000	0.000000	0.000000	0.000000	0.000000	0.000000	0.000000	0.000000	0.000000	0.000000	0.000000	0.000000	0.000000	0.000000	0.000000	0.000000	0.000000	0.000000	0.023987	0.043177	0.047975	0.047975	0.047975	0.047975	0.014392	0.000000	0.000000	0.000000	0.000000	0.000000	0.000000	0.000000	0.000000	0.000000	0.000000	0.000000	0.000000	0.000000	0.000000	0.000000	0.000000	0.000000	0.021589	0.023987	0.047975	0.047975	0.047975	0.033582	0.047975	0.023987	0.023987	0.038380	0.040779	0.023987	0.033582	0.047975	0.033582	0.023987	0.023987	0.014392	0.000000	0.000000	0.000000	0.011994	0.023987	0.043177	0.047975	0.047975	0.043177	0.047975	0.028785	0.038380	0.047975	0.040779	0.031184	0.047975	0.033582	0.023987	0.043177	0.050374	0.069564	0.071962	0.071962	0.052772	0.038380	0.002399	0.000000	0.023987	0.086355	0.117538	0.136729	0.143925	0.119937	0.076760	0.050374	0.031184	0.023987	0.023987	0.016791	0.071962	0.071962	0.086355	0.139127	0.155918	0.095950	0.136728	0.153520	0.115140	0.146324	0.187102	0.175109	0.143925	0.148722	0.093551	0.064766	0.047975	0.057570	0.062367	0.071962	0.059969	0.047975	0.052772	0.047975	0.047975	0.057570	0.119937	0.131931	0.134330	0.119937	0.110342	0.067165	0.069564	0.047975	0.081557	0.095950	0.076760	0.047975	0.047975	0.014392	0.000000	0.000000	0.023987	0.052772	0.071962	0.071962	0.071962	0.115140	0.091152	0.088754	0.112741	0.139127	0.076760	0.071962	0.055171	0.050374	0.028785	0.023987	0.023987	0.045576	0.028785	0.023987	0.040779	0.071962	0.050374	0.047975	0.047975	0.040779	0.023987	0.023987	0.023987	0.023987	0.014392	0.007196	0.047975	0.047975	0.047975	0.069564	0.064766	0.023987	0.023987	0.023987	0.002399	0.000000	0.000000	0.023987	0.023987	0.045576	0.047975	0.047975	0.023987	0.023987	0.002399	0.000000	0.000000	0.000000	0.000000	0.019190	0.023987	0.023987	0.023987	0.023987	0.004797	0.000000	0.011994	0.023987	0.023987	0.023987	0.023987	0.026386	0.023987	0.023987	0.023987	0.023987	0.009595	0.000000	0.021589	0.023987	0.023987	0.000000	0.005137	0.025686	0.025686	0.025686	0.025686	0.020549	0.000000	0.000000	0.000000	0.000000	0.000000	0.000000	0.000000	0.000000	0.005137	0.025686	0.025686	0.025686	0.025686	0.020549	0.017980	0.025686	0.025686	0.028255	0.051373	0.033392	0.025686	0.025686	0.023118	0.000000	0.000000	0.000000	0.000000	0.000000	0.000000	0.000000	0.000000	0.000000	0.000000	0.000000	0.000000	0.000000	0.000000	0.000000	0.000000	0.000000	0.023118	0.025686	0.025686	0.025686	0.041098	0.028255	0.048804	0.064216	0.077059	0.087333	0.102745	0.079628	0.064216	0.059078	0.051373	0.051373	0.051373	0.056510	0.102745	0.113020	0.115589	0.128432	0.123295	0.069353	0.041098	0.012843	0.000000	0.012843	0.028255	0.051373	0.059078	0.100176	0.115589	0.113020	0.102745	0.107882	0.079627	0.077059	0.064216	0.061647	0.069353	0.092471	0.084765	0.128432	0.120726	0.179804	0.213196	0.274843	0.259432	0.331353	0.300530	0.254294	0.179804	0.151549	0.077059	0.028255	0.028255	0.038529	0.079628	0.123295	0.148981	0.156687	0.141275	0.128432	0.123294	0.161824	0.179804	0.179804	0.169530	0.143844	0.100176	0.064216	0.102745	0.102745	0.105314	0.102745	0.089902	0.051373	0.033392	0.030824	0.051373	0.077059	0.110451	0.128432	0.131001	0.138706	0.128432	0.095039	0.092471	0.087333	0.041098	0.025686	0.025686	0.030824	0.025686	0.025686	0.025686	0.025686	0.005137	0.007706	0.025686	0.051373	0.051373	0.051373	0.043667	0.025686	0.025686	0.025686	0.025686	0.061647	0.107882	0.102745	0.102745	0.102745	0.066784	0.046235	0.025686	0.035961	0.051373	0.051373	0.025686	0.025686	0.015412	0.000000	0.000000	0.000000	0.000000	0.005137	0.025686	0.025686	0.025686	0.025686	0.020549	0.017980	0.038529	0.077059	0.102745	0.102745	0.084765	0.064216	0.035961	0.025686	0.025686	0.025686	0.048804	0.041098	0.025686	0.038529	0.051373	0.028255	0.025686	0.025686	0.012843	0.044563	0.044563	0.037879	0.051248	0.060161	0.044563	0.044563	0.037879	0.015597	0.000000	0.000000	0.000000	0.017825	0.037879	0.044563	0.044563	0.044563	0.026738	0.006685	0.000000	0.000000	0.020054	0.022282	0.022282	0.031194	0.044563	0.042335	0.044563	0.044563	0.049020	0.066845	0.049020	0.044563	0.044563	0.031194	0.013369	0.022282	0.022282	0.022282	0.022282	0.008913	0.000000	0.000000	0.000000	0.000000	0.000000	0.000000	0.000000	0.000000	0.000000	0.000000	0.000000	0.000000	0.000000	0.000000	0.000000	0.000000	0.000000	0.000000	0.006685	0.022282	0.035651	0.044563	0.044563	0.037879	0.035651	0.031194	0.022282	0.022282	0.022282	0.008913	0.000000	0.000000	0.020054	0.022282	0.022282	0.022282	0.022282	0.002228	0.000000	0.000000	0.000000	0.000000	0.000000	0.000000	0.000000	0.000000	0.000000	0.000000	0.000000	0.000000	0.002228	0.022282	0.022282	0.022282	0.022282	0.020054	0.000000	0.000000	0.000000	0.000000	0.000000	0.000000	0.013369	0.037879	0.044563	0.044563	0.044563	0.031194	0.006685	0.000000	0.000000	0.000000	0.000000	0.000000	0.000000	0.000000	0.000000	0.000000	0.000000	0.000000	0.000000	0.000000	0.000000	0.000000	0.000000	0.000000	0.000000	0.000000	0.000000	0.000000	0.000000	0.000000	0.000000	0.000000	0.000000	0.000000	0.000000	0.000000	0.000000	0.000000	0.000000	0.000000	0.000000	0.000000	0.000000	0.000000	0.000000	0.000000	0.000000	0.000000	0.000000	0.000000	0.000000	0.000000	0.000000	0.000000	0.000000	0.000000	0.000000	0.000000	0.000000	0.000000	0.000000	0.000000	0.000000	0.000000	0.000000	0.000000	0.000000	0.000000	0.000000	0.000000	0.000000	0.000000	0.000000	0.000000	0.000000	0.000000	0.000000	0.000000	0.000000	0.000000	0.000000	0.000000	0.000000	0.000000	0.000000	0.000000	0.000000	0.000000	0.000000	0.000000	0.000000	0.000000	0.000000	0.000000	0.000000	0.000000	0.000000	0.000000	0.000000	0.000000	0.000000	0.000000	0.000000	0.000000	0.000000	0.000000	0.000000	0.000000	0.000000	0.000000	0.000000	0.000000	0.000000	0.000000	0.000000	0.000000	0.000000	0.000000	0.000000	0.000000	0.000000	0.000000	0.000000	0.000000	0.000000	0.000000	0.000000	0.000000	0.000000	0.000000	0.000000	0.000000	0.000000	0.000000	0.000000	0.000000	0.046356	0.046356	0.046356	0.046356	0.046356	0.000000	0.000000	0.000000	0.000000	0.000000	0.000000	0.000000	0.000000	0.000000	0.009271	0.046356	0.046356	0.046356	0.046356	0.037085	0.000000	0.000000	0.000000	0.000000	0.000000	0.000000	0.000000	0.000000	0.000000	0.000000	0.000000	0.000000	0.000000	0.032449	0.046356	0.046356	0.046356	0.046356	0.013907	0.000000	0.000000	0.000000	0.000000	0.000000	0.000000	0.000000	0.000000	0.000000	0.000000	0.000000	0.000000	0.000000	0.000000	0.000000	0.000000	0.000000	0.000000	0.000000	0.000000	0.000000	0.000000	0.000000	0.000000	0.000000	0.000000	0.000000	0.000000	0.000000	0.000000	0.000000	0.000000	0.000000	0.000000	0.000000	0.013907	0.046356	0.046356	0.046356	0.046356	0.032449	0.000000	0.000000	0.000000	0.000000	0.000000	0.000000	0.000000	0.000000	0.000000	0.000000	0.000000	0.000000	0.000000	0.037085	0.046356	0.046356	0.046356	0.046356	0.009271	0.000000	0.000000	0.000000	0.000000	0.000000	0.000000	0.000000	0.000000	0.000000	0.000000	0.013907	0.046356	0.046356	0.046356	0.046356	0.032449	0.000000	0.000000	0.000000	0.000000	0.000000	0.000000	0.018543	0.046356	0.046356	0.046356	0.074170	0.074170	0.046356	0.046356	0.046356	0.018543	0.000000	0.000000	0.000000	0.000000	0.000000	0.000000	0.000000	0.000000	0.000000	0.000000	0.000000	0.000000	0.000000	0.000000	0.000000	0.000000	0.000000	0.000000	0.000000	0.000000	0.000000	0.000000	0.000000	0.009271	0.046356	0.046356	0.046356	0.046356	0.037085	0.000000
chr19	2698711	2699111	401_r25	0.0	.	0.074868	0.095286	0.105495	0.129317	0.102092	0.102092	0.074868	0.054449	0.000000	0.000000	0.003403	0.061255	0.112302	0.187169	0.224604	0.255231	0.210991	0.197379	0.153139	0.115704	0.115704	0.129317	0.098689	0.068062	0.068062	0.034031	0.037434	0.091883	0.221200	0.238216	0.265440	0.292665	0.248425	0.122511	0.200782	0.207588	0.153139	0.180363	0.200782	0.156542	0.156542	0.207588	0.207588	0.238216	0.214394	0.183766	0.149735	0.197379	0.204185	0.214394	0.204185	0.200782	0.187169	0.170154	0.153139	0.210991	0.224604	0.163348	0.183766	0.251828	0.231410	0.238216	0.238216	0.190573	0.105495	0.088480	0.081674	0.159945	0.231409	0.316486	0.319889	0.296068	0.231409	0.159945	0.115704	0.102092	0.163348	0.170154	0.238216	0.302874	0.343711	0.357324	0.340308	0.285859	0.251828	0.279052	0.245022	0.245022	0.309680	0.387951	0.435594	0.469625	0.524074	0.524074	0.500253	0.428788	0.462819	0.500253	0.527478	0.503656	0.585330	0.544493	0.493446	0.483237	0.520671	0.432191	0.452610	0.479834	0.510462	0.554702	0.575121	0.568315	0.479834	0.357324	0.245022	0.251828	0.268843	0.357324	0.353920	0.313083	0.336905	0.275649	0.231410	0.228007	0.241619	0.170154	0.176960	0.156542	0.166751	0.234813	0.404966	0.435594	0.408370	0.432191	0.438997	0.319890	0.238216	0.272246	0.279052	0.265440	0.285858	0.387951	0.401564	0.408370	0.336905	0.309680	0.241619	0.214394	0.210991	0.187169	0.156542	0.176960	0.166751	0.136123	0.163348	0.139526	0.105495	0.102092	0.108898	0.142929	0.197379	0.224604	0.251828	0.245022	0.228007	0.207588	0.156542	0.183766	0.190573	0.173557	0.258634	0.391354	0.347114	0.319889	0.343711	0.221200	0.085077	0.068062	0.054449	0.037434	0.068062	0.068062	0.088480	0.102092	0.068061	0.034031	0.071464	0.149735	0.193976	0.285858	0.306277	0.299471	0.289262	0.333502	0.296068	0.306277	0.292665	0.275649	0.187169	0.204185	0.112918	0.099231	0.061592	0.034218	0.034218	0.047905	0.099231	0.112918	0.136871	0.136871	0.102653	0.058170	0.058170	0.071857	0.102653	0.102653	0.102653	0.102653	0.095810	0.102653	0.102653	0.082123	0.068436	0.051327	0.068436	0.116340	0.136871	0.153980	0.157402	0.136871	0.106075	0.143715	0.153980	0.164245	0.171089	0.153980	0.095810	0.109497	0.143715	0.102653	0.102653	0.102653	0.061592	0.000000	0.030796	0.082123	0.160824	0.174511	0.280586	0.277164	0.225838	0.188198	0.201885	0.095810	0.068436	0.068436	0.075279	0.085544	0.136871	0.181354	0.284007	0.318225	0.390083	0.427722	0.444831	0.393505	0.376396	0.290851	0.270320	0.325069	0.307960	0.338756	0.369552	0.393505	0.314804	0.290851	0.249790	0.270320	0.284007	0.294273	0.383239	0.465362	0.410613	0.379818	0.396926	0.345600	0.297695	0.355865	0.366130	0.335334	0.318225	0.232681	0.188198	0.140293	0.181354	0.222416	0.318225	0.451675	0.479049	0.496158	0.441409	0.458518	0.355865	0.379817	0.372974	0.414035	0.352443	0.331913	0.376396	0.318225	0.314804	0.273742	0.311382	0.311382	0.311382	0.331913	0.407191	0.331913	0.229259	0.225838	0.160824	0.215572	0.270320	0.256634	0.284007	0.266899	0.184776	0.136871	0.160824	0.177933	0.239525	0.205307	0.284008	0.301116	0.266899	0.232681	0.297695	0.229259	0.218994	0.260055	0.277164	0.260055	0.263477	0.266899	0.239525	0.208729	0.191620	0.215572	0.239525	0.218994	0.236103	0.225838	0.256633	0.222416	0.260055	0.284008	0.311382	0.290851	0.273742	0.246368	0.263477	0.208729	0.167667	0.205307	0.232681	0.174511	0.195042	0.174511	0.112919	0.082123	0.078701	0.078701	0.068436	0.078701	0.068436	0.075279	0.068436	0.092388	0.116340	0.102653	0.085544	0.068436	0.044483	0.000000	0.023952	0.034218	0.061592	0.068436	0.075279	0.092388	0.106075	0.109497	0.102653	0.095810	0.088966	0.078701	0.068436	0.068436	0.130027	0.130027	0.063689	0.103495	0.106149	0.098188	0.079612	0.084919	0.047767	0.082265	0.122071	0.132686	0.116764	0.106149	0.050421	0.037152	0.026537	0.034498	0.053074	0.095534	0.132686	0.140647	0.156569	0.159223	0.116764	0.053074	0.071650	0.047767	0.026537	0.026537	0.026537	0.000000	0.000000	0.045113	0.103495	0.130032	0.159223	0.156569	0.132686	0.082265	0.058382	0.026537	0.034498	0.037152	0.130032	0.193721	0.214951	0.230874	0.209643	0.108803	0.045113	0.066343	0.124725	0.185760	0.196375	0.212297	0.169838	0.087573	0.026537	0.039806	0.061036	0.108803	0.137993	0.177799	0.177799	0.151262	0.103495	0.076958	0.076958	0.084919	0.095534	0.153916	0.159223	0.143301	0.135340	0.122071	0.122071	0.164530	0.196375	0.201682	0.273333	0.252103	0.230874	0.204336	0.212297	0.145955	0.108803	0.151262	0.180453	0.153916	0.185760	0.249450	0.249450	0.273333	0.321100	0.342330	0.307831	0.260065	0.206990	0.172492	0.108803	0.119418	0.161877	0.132686	0.122071	0.172492	0.183106	0.172492	0.238835	0.278641	0.265372	0.246796	0.209644	0.169838	0.143301	0.169838	0.180453	0.201682	0.212297	0.246796	0.233527	0.199029	0.159223	0.145955	0.095534	0.058382	0.053074	0.053074	0.047767	0.047767	0.026537	0.034498	0.053074	0.047767	0.103495	0.132686	0.148608	0.137993	0.145955	0.084919	0.100842	0.098188	0.151262	0.140647	0.161877	0.143301	0.143301	0.127379	0.140647	0.124725	0.114110	0.106149	0.082265	0.092880	0.106149	0.103495	0.127379	0.137993	0.130032	0.127379	0.206990	0.220258	0.217605	0.214951	0.228220	0.161877	0.132686	0.130032	0.137993	0.130032	0.135340	0.143301	0.172492	0.156569	0.196375	0.199029	0.172492	0.119418	0.100842	0.034498	0.002654	0.000000	0.000000	0.002654	0.026537	0.055728	0.095534	0.106149	0.122071	0.164530	0.212298	0.196375	0.185760	0.167184	0.148608	0.137993	0.230874	0.254757	0.265372	0.236181	0.204336	0.106149	0.086524	0.086524	0.074987	0.043262	0.066335	0.089408	0.152859	0.173048	0.158627	0.141323	0.141323	0.077871	0.057683	0.057683	0.051914	0.043262	0.092292	0.115365	0.115365	0.112481	0.100944	0.060567	0.112481	0.170164	0.152859	0.144207	0.161512	0.118249	0.060567	0.077872	0.115365	0.089408	0.069219	0.086524	0.080756	0.057683	0.057683	0.098060	0.129786	0.147091	0.173048	0.173048	0.121134	0.072103	0.046146	0.028841	0.028841	0.049030	0.083640	0.109597	0.086524	0.118249	0.152859	0.175932	0.147091	0.173048	0.147091	0.155743	0.132670	0.199005	0.173048	0.173048	0.135554	0.126902	0.057683	0.080756	0.106713	0.083640	0.080756	0.086524	0.063451	0.034610	0.057683	0.054798	0.103829	0.118249	0.147091	0.144207	0.155743	0.144207	0.173048	0.196121	0.173048	0.161512	0.184584	0.213425	0.178816	0.265340	0.268224	0.216309	0.187469	0.167280	0.135554	0.144207	0.155743	0.118249	0.190353	0.227846	0.250919	0.233614	0.227846	0.178816	0.109597	0.069219	0.089408	0.152859	0.193237	0.224962	0.227846	0.227846	0.227846	0.201889	0.161512	0.190353	0.256688	0.230730	0.224962	0.248035	0.213426	0.129786	0.167280	0.161512	0.155743	0.170164	0.196121	0.144207	0.126902	0.124018	0.098060	0.080756	0.057683	0.066335	0.077872	0.072103	0.112481	0.115365	0.109597	0.103829	0.141323	0.118249	0.115365	0.144207	0.170164	0.144207	0.129786	0.164396	0.138438	0.109597	0.098060	0.129786	0.095176	0.083640	0.092292	0.103829	0.057683	0.063451	0.124018	0.132670	0.161512	0.222078	0.250919	0.190353	0.187468	0.184584	0.126902	0.118249	0.115365	0.077871	0.028841	0.040378	0.028841	0.028841	0.046146	0.092292	0.100944	0.124018	0.170164	0.167280	0.138438	0.115365	0.106713	0.066335	0.074987	0.098060	0.118249	0.138439	0.138439	0.115365	0.074987	0.083640	0.092292	0.086524	0.106713	0.147091	0.149975	0.144207	0.144207	0.129786	0.193237	0.219194	0.167912	0.199096	0.187102	0.189501	0.177507	0.148722	0.139127	0.134330	0.131931	0.139127	0.172710	0.148722	0.139127	0.139127	0.136728	0.167912	0.196697	0.201495	0.194298	0.220685	0.158317	0.175109	0.167912	0.134330	0.079159	0.110342	0.083956	0.095950	0.134330	0.184703	0.196697	0.203893	0.235077	0.232679	0.211090	0.196697	0.227881	0.172710	0.136729	0.107943	0.093551	0.098349	0.151121	0.199096	0.259065	0.319033	0.307040	0.352616	0.383800	0.350217	0.326230	0.395793	0.345420	0.290249	0.316635	0.371806	0.287850	0.362211	0.405388	0.395793	0.352616	0.321432	0.287850	0.295046	0.343021	0.311837	0.362211	0.326230	0.376603	0.410186	0.510933	0.525326	0.515731	0.400591	0.326230	0.261463	0.259065	0.266261	0.359812	0.381401	0.410186	0.379002	0.390996	0.383800	0.510934	0.534921	0.597288	0.602086	0.585295	0.554111	0.611681	0.611681	0.688441	0.774796	0.702833	0.611681	0.609282	0.621276	0.575700	0.611681	0.635668	0.712428	0.762802	0.844360	0.808378	0.779593	0.712429	0.652460	0.590092	0.630871	0.683644	0.724422	0.755606	0.714827	0.652460	0.662055	0.702833	0.587694	0.585295	0.630871	0.575700	0.582896	0.671650	0.606884	0.585295	0.640466	0.544516	0.462958	0.518130	0.510933	0.467756	0.446167	0.453363	0.484547	0.520528	0.554111	0.621276	0.650061	0.633270	0.654858	0.666852	0.611681	0.633270	0.630871	0.623675	0.556510	0.530123	0.534921	0.489345	0.436572	0.431775	0.410186	0.347819	0.357414	0.410186	0.441370	0.467756	0.484547	0.510933	0.465357	0.453363	0.448566	0.412585	0.340622	0.283052	0.220685	0.227881	0.244672	0.328628	0.393395	0.386199	0.347818	0.331027	0.256666	0.223083	0.280654	0.280654	0.314236	0.323831	0.326230	0.307040	0.355015	0.350217	0.395794	0.410186	0.362211	0.299843	0.331027	0.280654	0.230280	0.261464	0.321432	0.280654	0.266261	0.261464	0.247071	0.194299	0.158317	0.153520	0.182305	0.277412	0.192648	0.159255	0.200354	0.136138	0.113020	0.128432	0.097608	0.120726	0.133569	0.143844	0.128432	0.113020	0.066784	0.097608	0.097608	0.102745	0.105314	0.105314	0.102745	0.123295	0.128432	0.125863	0.092471	0.079627	0.084765	0.128432	0.138706	0.208059	0.202922	0.159255	0.159255	0.210628	0.184941	0.179804	0.190079	0.192648	0.195216	0.202922	0.231177	0.241451	0.200353	0.172098	0.205491	0.228608	0.246589	0.315942	0.364745	0.341628	0.310804	0.297961	0.254294	0.210628	0.205491	0.254294	0.226040	0.228608	0.282549	0.251726	0.236314	0.305667	0.303098	0.272275	0.308236	0.277412	0.233746	0.205491	0.249157	0.285118	0.344196	0.385295	0.444373	0.385295	0.390432	0.313373	0.308236	0.290255	0.354471	0.333922	0.385295	0.452079	0.467491	0.498314	0.634452	0.690962	0.680687	0.683256	0.601060	0.521432	0.583080	0.562530	0.570236	0.655001	0.642158	0.580511	0.637021	0.724354	0.744903	0.778295	0.798844	0.850217	0.829668	0.788570	0.852786	0.986354	0.881041	0.786001	0.778295	0.716648	0.570236	0.554825	0.737197	0.791138	0.734628	0.778295	0.839942	0.742335	0.667844	0.619040	0.557393	0.521432	0.490609	0.557393	0.601060	0.588217	0.565099	0.583079	0.482903	0.506020	0.621609	0.608766	0.585648	0.649864	0.580511	0.464922	0.485471	0.480334	0.475197	0.503452	0.480334	0.485471	0.452079	0.426393	0.395569	0.467491	0.464922	0.524001	0.529138	0.547119	0.472628	0.488040	0.500883	0.462354	0.413550	0.444373	0.398138	0.385295	0.405844	0.428961	0.418687	0.454648	0.410981	0.375020	0.310805	0.339059	0.300530	0.295392	0.393000	0.408412	0.351902	0.303098	0.279981	0.202922	0.231177	0.231177	0.251726	0.213197	0.174667	0.161824	0.143844	0.151549	0.179804	0.177236	0.220902	0.251726	0.244020	0.277412	0.308236	0.267137	0.295393	0.339059	0.287687	0.282549	0.282549	0.254294	0.244020	0.256863	0.264569	0.267138	0.269706	0.077986	0.086899	0.049020	0.073530	0.102496	0.127006	0.111409	0.111409	0.082442	0.033423	0.002228	0.000000	0.011141	0.040107	0.091355	0.133691	0.142603	0.153744	0.138147	0.104724	0.089127	0.102496	0.102496	0.098040	0.106953	0.111409	0.089127	0.082442	0.086899	0.098040	0.086899	0.104724	0.095812	0.093583	0.077986	0.091355	0.075758	0.093583	0.127006	0.153744	0.149288	0.153744	0.144832	0.140375	0.124778	0.111409	0.138147	0.209449	0.222818	0.200536	0.198308	0.187167	0.158200	0.120322	0.118094	0.147060	0.167113	0.131463	0.155972	0.158200	0.135919	0.115865	0.131463	0.104724	0.115865	0.158200	0.196080	0.178254	0.180482	0.164885	0.164885	0.111409	0.111409	0.093583	0.095812	0.118093	0.191623	0.202764	0.251784	0.282978	0.220589	0.187167	0.211677	0.233958	0.200536	0.184939	0.160429	0.151516	0.115865	0.149288	0.196080	0.227274	0.240643	0.285207	0.274066	0.251784	0.256240	0.242871	0.213905	0.269609	0.314173	0.296347	0.323086	0.336454	0.296348	0.289663	0.296348	0.254012	0.245099	0.291891	0.274066	0.254012	0.222818	0.227274	0.245100	0.204992	0.178254	0.184939	0.140375	0.035651	0.044563	0.053476	0.064617	0.080214	0.109181	0.129234	0.184939	0.200536	0.191623	0.213905	0.222818	0.193851	0.193851	0.191623	0.176026	0.176026	0.182710	0.184939	0.153744	0.122550	0.073530	0.028966	0.020054	0.044564	0.089127	0.106953	0.151516	0.169341	0.155972	0.147060	0.213905	0.182710	0.162657	0.178254	0.162657	0.104724	0.124778	0.158200	0.227274	0.278522	0.265153	0.231730	0.180482	0.106953	0.075758	0.066845	0.066845	0.066845	0.082443	0.089127	0.111409	0.153744	0.182710	0.162657	0.115865	0.106953	0.069073	0.053476	0.082442	0.111409	0.093583	0.129235	0.129235	0.111409	0.089127	0.111409	0.091355	0.111409	0.113637	0.135919	0.155972	0.169341	0.173798	0.204992	0.207221	0.218362	0.189395	0.155972	0.133691	0.155972	0.046356	0.083441	0.106620	0.092713	0.092713	0.092713	0.055628	0.000000	0.000000	0.023178	0.046356	0.069534	0.092713	0.139069	0.115891	0.092713	0.069534	0.088077	0.046356	0.046356	0.074170	0.092713	0.050992	0.046356	0.092713	0.064899	0.046356	0.046356	0.046356	0.004636	0.092713	0.092713	0.134433	0.180789	0.180789	0.092713	0.092713	0.050992	0.004636	0.000000	0.000000	0.037085	0.055628	0.139069	0.139069	0.139069	0.101984	0.083441	0.000000	0.018543	0.046356	0.046356	0.050992	0.115891	0.120526	0.092713	0.111255	0.134433	0.078806	0.180789	0.185425	0.166883	0.180789	0.176154	0.148340	0.254960	0.278138	0.287409	0.324494	0.227146	0.115891	0.092713	0.050992	0.078806	0.092713	0.134433	0.162247	0.176154	0.106620	0.120526	0.115891	0.115891	0.092713	0.106620	0.111255	0.088077	0.097348	0.259595	0.264231	0.296680	0.380121	0.366214	0.236418	0.254960	0.319858	0.254960	0.278138	0.264231	0.254960	0.157611	0.152976	0.162247	0.190061	0.185425	0.259596	0.361579	0.375486	0.435749	0.417207	0.361579	0.273502	0.245689	0.213239	0.347672	0.412571	0.407935	0.421842	0.347672	0.208604	0.125162	0.101984	0.143705	0.222511	0.227146	0.199332	0.222510	0.231782	0.203968	0.250324	0.278138	0.236417	0.139069	0.125162	0.074170	0.111255	0.157611	0.227146	0.190061	0.194696	0.180790	0.166883	0.203968	0.278138	0.352308	0.361579	0.370850	0.310587	0.268867	0.208603	0.180789	0.176154	0.157612	0.194696	0.171518	0.139069	0.101984	0.074170	0.000000	0.000000	0.000000	0.027814	0.064899	0.120526	0.139069	0.176154	0.222511	0.227146	0.203968	0.185425	0.199332	0.166883	0.143705	0.139069	0.139069	0.143705	0.139069	0.120526	0.092713	0.092713	0.037085	0.037085	0.046356	0.046356	0.046356	0.046356	0.023178	0.092713	0.097348	0.185425	0.236418	0.264231	0.185425	0.264231	0.185425	0.180790	0.185425	0.185425	0.152976	0.213239	0.259596
chr2	18209425	18209825	401_r26	0.0	.	0.248425	0.313083	0.319889	0.272246	0.275649	0.214394	0.136123	0.102092	0.081674	0.057852	0.071465	0.088480	0.112301	0.146332	0.146332	0.142929	0.136123	0.163348	0.159945	0.136123	0.105495	0.081674	0.064658	0.068062	0.068062	0.085077	0.159945	0.200782	0.197379	0.204185	0.207588	0.146332	0.071465	0.064659	0.085077	0.102092	0.102092	0.102092	0.081674	0.153139	0.149735	0.183766	0.238216	0.316486	0.248425	0.343711	0.367533	0.377742	0.438997	0.500253	0.452610	0.452609	0.404967	0.262037	0.170154	0.122511	0.085077	0.125914	0.163348	0.183766	0.217797	0.214394	0.183766	0.221200	0.306277	0.333502	0.330099	0.326696	0.275650	0.234813	0.163348	0.136123	0.163348	0.156542	0.112301	0.166751	0.387951	0.558105	0.701035	0.694228	0.673810	0.530881	0.394757	0.282456	0.343711	0.367533	0.466222	0.517268	0.571718	0.632973	0.667004	0.602345	0.646585	0.711244	0.714647	0.701035	0.752080	0.803127	0.775902	0.735065	0.738468	0.728259	0.782708	0.843964	0.946056	0.908622	0.973280	0.830351	0.748677	0.711243	0.728259	0.578524	0.564912	0.476431	0.381145	0.381145	0.323293	0.238216	0.231410	0.272246	0.360727	0.473028	0.571718	0.629570	0.690825	0.622764	0.629570	0.588733	0.578524	0.466222	0.418579	0.333502	0.289262	0.306277	0.299471	0.241619	0.197379	0.159945	0.166751	0.136123	0.180363	0.241619	0.313083	0.326696	0.309680	0.309680	0.268843	0.224603	0.149735	0.217797	0.190573	0.170154	0.132720	0.146332	0.085077	0.068062	0.068062	0.057852	0.020418	0.034031	0.034031	0.102092	0.139526	0.173557	0.170154	0.197379	0.176960	0.210991	0.193976	0.241619	0.302874	0.296068	0.265440	0.262037	0.258634	0.262037	0.241619	0.210991	0.214394	0.204185	0.122511	0.108898	0.125914	0.183766	0.214394	0.204185	0.197379	0.170154	0.078271	0.040837	0.102092	0.268843	0.316486	0.340308	0.336905	0.330099	0.251828	0.228007	0.221200	0.309680	0.136871	0.085544	0.041061	0.061592	0.068436	0.068436	0.044483	0.034218	0.013687	0.034218	0.034218	0.068435	0.130027	0.130027	0.102653	0.119762	0.133449	0.140293	0.143715	0.174511	0.188198	0.157402	0.140293	0.130027	0.099231	0.068436	0.085544	0.058170	0.068436	0.068436	0.068436	0.034218	0.027374	0.051327	0.075279	0.112918	0.218994	0.256633	0.246368	0.232681	0.212151	0.143715	0.106075	0.126606	0.164245	0.153980	0.116340	0.153980	0.188198	0.177933	0.171089	0.177933	0.150558	0.071857	0.065014	0.143715	0.195042	0.205307	0.205307	0.198463	0.130027	0.119762	0.177933	0.208729	0.229260	0.239525	0.215572	0.136871	0.150558	0.123184	0.164245	0.181354	0.174511	0.184776	0.171089	0.116340	0.126606	0.167667	0.150558	0.273742	0.342178	0.338756	0.342178	0.362709	0.307960	0.239525	0.253212	0.270321	0.325069	0.335334	0.407191	0.503002	0.537219	0.540641	0.591968	0.602233	0.612498	0.718574	0.721995	0.677512	0.605655	0.520110	0.417457	0.331912	0.284007	0.383239	0.403770	0.396926	0.390083	0.441409	0.444831	0.410613	0.383239	0.506423	0.496158	0.424300	0.386661	0.342178	0.242947	0.222416	0.242947	0.277164	0.349022	0.376396	0.338756	0.290851	0.304538	0.222416	0.167667	0.171089	0.198463	0.188198	0.208729	0.225838	0.277164	0.277164	0.236103	0.218994	0.177933	0.123184	0.171089	0.160824	0.164245	0.222416	0.215572	0.130027	0.136871	0.109497	0.051327	0.034218	0.061592	0.123184	0.136871	0.136871	0.136871	0.099231	0.013687	0.000000	0.023952	0.058170	0.068436	0.075279	0.143715	0.215572	0.222416	0.314804	0.349022	0.349022	0.273742	0.232681	0.157402	0.177933	0.174511	0.171089	0.171089	0.143715	0.082123	0.027374	0.068436	0.109497	0.136871	0.136871	0.126606	0.068436	0.027374	0.000000	0.000000	0.044483	0.123184	0.171089	0.195042	0.253212	0.229260	0.188198	0.181354	0.181354	0.123184	0.123184	0.164245	0.150558	0.212297	0.191067	0.148608	0.092880	0.045113	0.063689	0.066343	0.124725	0.212297	0.244142	0.254757	0.268026	0.220259	0.185760	0.217605	0.222912	0.225566	0.212297	0.193721	0.164530	0.122071	0.137993	0.185760	0.151262	0.124725	0.132686	0.082265	0.061036	0.092880	0.087573	0.156569	0.209644	0.244142	0.278641	0.291909	0.228220	0.204336	0.169838	0.119418	0.119418	0.185760	0.212297	0.233527	0.225566	0.222912	0.193721	0.161877	0.137993	0.145955	0.161877	0.156569	0.143301	0.140647	0.145955	0.106149	0.061036	0.063689	0.084919	0.106149	0.106149	0.108803	0.140647	0.140647	0.185760	0.254757	0.262718	0.209644	0.188414	0.161877	0.132686	0.177799	0.249450	0.273333	0.236181	0.222912	0.191067	0.122071	0.100842	0.079612	0.055728	0.108803	0.132686	0.124725	0.161877	0.209643	0.145955	0.156569	0.143301	0.137993	0.172492	0.172492	0.161877	0.209643	0.236181	0.214951	0.212297	0.196375	0.161877	0.100841	0.037152	0.026537	0.015922	0.005307	0.037152	0.092880	0.119418	0.151262	0.153916	0.153916	0.164530	0.222912	0.209643	0.220258	0.230874	0.193721	0.108803	0.108803	0.143301	0.169838	0.201682	0.212297	0.244142	0.246796	0.228220	0.169838	0.159223	0.124725	0.082265	0.055728	0.068997	0.079612	0.092880	0.103495	0.132686	0.169838	0.161877	0.156569	0.145955	0.106149	0.053074	0.084919	0.167184	0.199029	0.193721	0.233527	0.236181	0.177799	0.132686	0.124725	0.084919	0.047767	0.013269	0.026537	0.026537	0.026537	0.026537	0.013269	0.000000	0.007961	0.045113	0.074304	0.095534	0.106149	0.108803	0.087573	0.058382	0.045113	0.058382	0.087573	0.079612	0.098188	0.119418	0.119418	0.087573	0.095534	0.140647	0.111456	0.087573	0.079612	0.079612	0.026537	0.026537	0.034498	0.114110	0.169838	0.159223	0.159223	0.159223	0.098188	0.026537	0.045113	0.053074	0.063689	0.079612	0.079612	0.063689	0.098188	0.124725	0.132686	0.132686	0.051914	0.028841	0.011537	0.000000	0.000000	0.000000	0.008652	0.028841	0.051914	0.086524	0.086524	0.152859	0.144207	0.121134	0.086524	0.098060	0.060567	0.069219	0.086524	0.115365	0.155743	0.129786	0.132670	0.115365	0.086524	0.034610	0.046146	0.028841	0.051914	0.057683	0.083640	0.063451	0.057683	0.037494	0.074987	0.074987	0.115365	0.115365	0.112481	0.069219	0.049030	0.028841	0.028841	0.046146	0.057683	0.080756	0.089408	0.175932	0.184584	0.173048	0.158628	0.173048	0.121133	0.115365	0.129786	0.178816	0.144207	0.161512	0.201889	0.253803	0.250919	0.288413	0.325907	0.317254	0.265340	0.236498	0.199005	0.138439	0.115365	0.126902	0.184584	0.201889	0.196121	0.173048	0.155743	0.112481	0.086524	0.144207	0.199005	0.230730	0.311486	0.340328	0.268224	0.236498	0.239383	0.152859	0.187469	0.259572	0.302834	0.323022	0.317254	0.271108	0.236498	0.262456	0.256688	0.250919	0.308602	0.337443	0.245151	0.276877	0.297065	0.253803	0.224962	0.314370	0.279761	0.259572	0.253804	0.236499	0.173048	0.144207	0.129786	0.124018	0.138439	0.152859	0.164396	0.158628	0.158628	0.224962	0.219194	0.207657	0.250919	0.265340	0.164396	0.149975	0.161512	0.178816	0.173048	0.175932	0.167280	0.129786	0.106713	0.115365	0.126902	0.129786	0.144207	0.109597	0.086524	0.072103	0.112481	0.118249	0.144207	0.184584	0.196121	0.161512	0.141323	0.106713	0.083640	0.135554	0.144207	0.155743	0.196121	0.193237	0.149975	0.115365	0.103829	0.060567	0.028841	0.014421	0.028841	0.028841	0.057683	0.074987	0.112481	0.138439	0.173048	0.144207	0.126902	0.074987	0.092292	0.086524	0.103829	0.144207	0.144207	0.109597	0.109597	0.098060	0.086524	0.100944	0.098060	0.092292	0.086524	0.077872	0.072103	0.057683	0.083640	0.126902	0.124018	0.175932	0.204773	0.175932	0.144207	0.164396	0.112481	0.106713	0.109597	0.141323	0.175932	0.187468	0.199005	0.190353	0.071962	0.052772	0.031184	0.023987	0.035981	0.069564	0.057570	0.083956	0.095950	0.083956	0.059969	0.071962	0.035981	0.023987	0.023987	0.023987	0.023987	0.023987	0.023987	0.031184	0.038380	0.023987	0.050374	0.071962	0.083956	0.095950	0.095950	0.069564	0.067165	0.095950	0.110342	0.119937	0.119937	0.100747	0.057570	0.033582	0.045576	0.047975	0.091152	0.091152	0.071962	0.050374	0.129532	0.100747	0.129532	0.167912	0.167912	0.086355	0.074361	0.062367	0.043177	0.047975	0.069564	0.093551	0.088754	0.076760	0.134330	0.141526	0.141526	0.225482	0.239875	0.208691	0.254267	0.242274	0.146323	0.182305	0.191900	0.177507	0.196697	0.218286	0.249470	0.227881	0.218286	0.237476	0.340622	0.319033	0.331027	0.290249	0.237476	0.122336	0.081557	0.151121	0.213488	0.278255	0.350217	0.417382	0.400591	0.383800	0.426977	0.424579	0.357413	0.316635	0.367008	0.311837	0.407787	0.443769	0.460560	0.462959	0.542117	0.448566	0.477351	0.527725	0.496541	0.426977	0.462958	0.484547	0.474952	0.467756	0.472553	0.431775	0.407787	0.386199	0.379002	0.386198	0.465357	0.410186	0.388597	0.390996	0.338223	0.201495	0.175109	0.177507	0.165514	0.232679	0.273457	0.311837	0.319033	0.278255	0.251868	0.232679	0.194299	0.163115	0.165513	0.122336	0.076760	0.107943	0.081557	0.093551	0.119937	0.119937	0.081557	0.105545	0.093551	0.086355	0.146324	0.194298	0.201495	0.223083	0.239875	0.206292	0.177507	0.148722	0.127133	0.081557	0.055171	0.035981	0.023987	0.014392	0.079159	0.139127	0.158317	0.167912	0.163115	0.100747	0.064766	0.057570	0.062367	0.071962	0.059969	0.035981	0.023987	0.009595	0.000000	0.043177	0.071962	0.071962	0.091152	0.119937	0.076760	0.047975	0.047975	0.045576	0.023987	0.023987	0.035981	0.064766	0.059969	0.083956	0.095950	0.083956	0.055171	0.064766	0.071962	0.071962	0.071962	0.071962	0.076760	0.083956	0.071962	0.071962	0.025686	0.025686	0.015412	0.025686	0.038529	0.053941	0.077059	0.071922	0.051373	0.038529	0.023118	0.000000	0.002569	0.025686	0.025686	0.025686	0.048804	0.100176	0.105314	0.128432	0.146412	0.156686	0.102745	0.074490	0.056510	0.059078	0.025686	0.025686	0.025686	0.043667	0.035961	0.051373	0.079627	0.102745	0.097608	0.092471	0.079628	0.074490	0.051373	0.053941	0.051373	0.048804	0.035961	0.102745	0.092471	0.102745	0.102745	0.092471	0.025686	0.038529	0.025686	0.025686	0.025686	0.074490	0.079628	0.107883	0.146412	0.154118	0.128431	0.115588	0.174667	0.190079	0.241451	0.256863	0.254294	0.220902	0.205490	0.179804	0.156687	0.164393	0.195216	0.256863	0.297961	0.341628	0.382726	0.364746	0.349334	0.351903	0.413550	0.393001	0.393001	0.400706	0.457216	0.416118	0.475197	0.511157	0.490609	0.426393	0.444373	0.428961	0.441804	0.470059	0.480334	0.480334	0.485471	0.459785	0.531707	0.508589	0.485471	0.470060	0.516295	0.436667	0.462354	0.472628	0.526570	0.524001	0.475197	0.539413	0.575374	0.559962	0.534275	0.598491	0.603629	0.619040	0.624177	0.539413	0.475197	0.385295	0.272275	0.154118	0.133569	0.164392	0.138706	0.141275	0.174667	0.264569	0.272275	0.313373	0.369883	0.380157	0.313373	0.272275	0.213197	0.156687	0.113020	0.097608	0.107882	0.128432	0.133569	0.202922	0.218334	0.179804	0.200354	0.174667	0.118157	0.123295	0.115589	0.069353	0.110451	0.123295	0.110451	0.128432	0.115589	0.069353	0.043667	0.023118	0.000000	0.010275	0.025686	0.061647	0.077059	0.077059	0.092471	0.123295	0.118157	0.105314	0.128432	0.102745	0.056510	0.025686	0.023118	0.023118	0.041098	0.051373	0.051373	0.071922	0.053941	0.035961	0.025686	0.025686	0.005137	0.005137	0.025686	0.025686	0.025686	0.025686	0.020549	0.010275	0.025686	0.025686	0.025686	0.025686	0.028255	0.051373	0.051373	0.056510	0.077059	0.064216	0.025686	0.048804	0.022282	0.022282	0.015597	0.022282	0.033423	0.044563	0.055704	0.066845	0.064617	0.060161	0.066845	0.057933	0.066845	0.057933	0.062389	0.044563	0.042335	0.022282	0.011141	0.000000	0.000000	0.000000	0.000000	0.000000	0.026738	0.044563	0.044563	0.044563	0.060161	0.040107	0.044563	0.044563	0.049020	0.060161	0.066845	0.064617	0.066845	0.075758	0.057933	0.049020	0.046792	0.044563	0.051248	0.044563	0.046792	0.051248	0.122550	0.113637	0.115865	0.153744	0.149288	0.098040	0.111409	0.106953	0.069073	0.066845	0.064617	0.044563	0.044563	0.042335	0.055704	0.066845	0.077986	0.089127	0.084671	0.091355	0.071302	0.066845	0.066845	0.066845	0.031194	0.024510	0.040107	0.089127	0.113637	0.149288	0.198308	0.193851	0.133691	0.109181	0.080214	0.066845	0.062389	0.093583	0.138147	0.204992	0.182710	0.184939	0.173798	0.153744	0.106953	0.129235	0.109181	0.109181	0.142603	0.127006	0.089127	0.115865	0.113637	0.077986	0.080214	0.111409	0.122550	0.142603	0.171569	0.233958	0.233958	0.207221	0.193851	0.176026	0.109181	0.100268	0.120322	0.113637	0.135919	0.176026	0.176026	0.151516	0.151516	0.118093	0.093583	0.131463	0.140375	0.133691	0.111409	0.106953	0.071302	0.073530	0.106953	0.129235	0.113637	0.089127	0.093583	0.049020	0.060161	0.089127	0.089127	0.066845	0.082442	0.055704	0.022282	0.022282	0.035651	0.028966	0.022282	0.033423	0.049020	0.066845	0.069073	0.089127	0.089127	0.104724	0.098040	0.086899	0.066845	0.055704	0.024510	0.002228	0.022282	0.022282	0.040107	0.055704	0.064617	0.049020	0.066845	0.060161	0.069073	0.086899	0.102496	0.093583	0.102496	0.098040	0.069073	0.049020	0.040107	0.020054	0.000000	0.020054	0.022282	0.026738	0.060161	0.073530	0.069073	0.066845	0.084671	0.051248	0.037879	0.037879	0.053476	0.049020	0.066845	0.066845	0.051248	0.035651	0.017825	0.000000	0.000000	0.000000	0.000000	0.000000	0.000000	0.023178	0.046356	0.046356	0.046356	0.046356	0.023178	0.000000	0.037085	0.046356	0.046356	0.046356	0.046356	0.074170	0.092713	0.092713	0.092713	0.092713	0.027814	0.000000	0.000000	0.013907	0.046356	0.046356	0.046356	0.046356	0.064899	0.046356	0.046356	0.046356	0.046356	0.013907	0.000000	0.000000	0.000000	0.000000	0.013907	0.046356	0.046356	0.046356	0.088077	0.078806	0.046356	0.064899	0.092713	0.060263	0.092713	0.092713	0.074170	0.046356	0.060263	0.046356	0.046356	0.046356	0.046356	0.023178	0.000000	0.004636	0.046356	0.046356	0.046356	0.046356	0.041721	0.000000	0.000000	0.000000	0.000000	0.041721	0.046356	0.046356	0.125162	0.139069	0.097348	0.092713	0.092713	0.013907	0.041721	0.088077	0.097348	0.157611	0.185425	0.143705	0.097348	0.088077	0.046356	0.092713	0.092713	0.125162	0.139069	0.120526	0.046356	0.046356	0.018543	0.050992	0.092713	0.092713	0.092713	0.101984	0.088077	0.097348	0.139069	0.152976	0.171518	0.139069	0.111255	0.106619	0.171518	0.139069	0.176154	0.162247	0.125162	0.092713	0.092713	0.055628	0.046356	0.046356	0.000000	0.023178	0.055628	0.092713	0.106620	0.139069	0.115891	0.083441	0.046356	0.032449	0.000000	0.027814	0.046356	0.046356	0.046356	0.092713	0.088077	0.092713	0.092713	0.092713	0.046356	0.023178	0.000000	0.000000	0.018543	0.046356	0.088077	0.092713	0.092713	0.074170	0.046356	0.046356	0.046356	0.046356	0.046356	0.046356	0.041721	0.046356	0.046356	0.046356	0.046356	0.013907	0.046356	0.046356	0.046356	0.046356	0.046356	0.088077	0.092713	0.092713	0.120526	0.134433	0.050992	0.046356	0.046356	0.060263	0.046356	0.046356	0.046356	0.064899	0.069534	0.106620	0.139069	0.139069	0.162247	0.120526	0.078806	0.046356	0.046356	0.004636	0.000000	0.000000	0.000000	0.000000	0.000000	0.027814	0.092713	0.092713	0.092713	0.129798	0.111255	0.046356	0.046356	0.046356
[truncated: 12,143,056 more chars]
