# Supplementary material for: Interferon regulatory factor 4 mediates nonenzymatic IRE1 dependency in multiple myeloma cells
Source: PLoS Biol. 2025 Apr 11;23(4):e3003096. doi: 10.1371/journal.pbio.3003096 (PMC12052183; doi:10.1371/journal.pbio.3003096)
Supplement: S1 Table — Chronos gene effect values derived from Depmap were “corrected” as described in Methods to reveal MM-specific dependencies. Subsequently, nonenzymatic-IRE1 co-dependencies were obtained by filtering for those genes with corrected score ≤ −0.25 in all four cell lines (AMO1, KMS27, L363, JJN3). (XLSX) [file pbio.3003096.s011.xlsx]

## Sheet: Table 1
Supplemental table 1: List of 131 genes comprising nonenzymatic IRE1 co-dependencies and their corrected scores
AMO1		KMS27		L363		JJN3
Gene	Corrected Gene Effect	Gene	Corrected Gene Effect	Gene	Corrected Gene Effect	Gene	Corrected Gene Effect
MARCHF5 (54708)	-1.75528	IRF4 (3662)	-1.47195	IRF4 (3662)	-2.05229	IRF4 (3662)	-1.67092
IRF4 (3662)	-1.75294	NFKB1 (4790)	-1.26074	MEF2C (4208)	-2.05195	ATP1B3 (483)	-1.41123
CCND2 (894)	-1.40171	IKBKB (3551)	-1.04897	POU2AF1 (5450)	-1.681	NFKB1 (4790)	-1.28922
DPM2 (8818)	-1.26594	ATP1B3 (483)	-1.02579	CDK6 (1021)	-1.52148	NFKB2 (4791)	-1.28161
PRDM1 (639)	-1.20792	PRDM1 (639)	-1.0126	CCND2 (894)	-1.51395	ATP6AP1 (537)	-1.18362
NFKB1 (4790)	-1.15418	KCNJ12 (3768)	-0.987614	NMNAT1 (64802)	-1.4144	CCND2 (894)	-1.18296
FURIN (5045)	-1.14688	BAHCC1 (57597)	-0.977867	IPMK (253430)	-1.36984	POU2AF1 (5450)	-1.11899
POU2AF1 (5450)	-1.09602	IKZF3 (22806)	-0.951093	FURIN (5045)	-1.29064	RELB (5971)	-1.04906
HERPUD1 (9709)	-1.09006	BCL2 (596)	-0.936736	PRDM1 (639)	-1.26017	KCNJ12 (3768)	-0.987614
PAXIP1 (22976)	-1.0878	FURIN (5045)	-0.925932	CBFB (865)	-1.22373	BAHCC1 (57597)	-0.977867
NMNAT1 (64802)	-1.07895	EP300 (2033)	-0.92228	IPPK (64768)	-1.16395	RELA (5970)	-0.974832
ADSL (158)	-1.04938	RELA (5970)	-0.918247	ARID1A (8289)	-1.12466	NMNAT1 (64802)	-0.940235
SPC24 (147841)	-1.03236	CPD (1362)	-0.913216	GMPPB (29925)	-1.09016	CDAN1 (146059)	-0.915104
IPPK (64768)	-1.00214	IQCM (285423)	-0.910963	MCL1 (4170)	-1.05011	IQCM (285423)	-0.910963
KCNJ12 (3768)	-0.987614	RELB (5971)	-0.908239	ALG9 (79796)	-1.04342	CAD (790)	-0.793888
BAHCC1 (57597)	-0.977867	PFN1 (5216)	-0.884357	PAXIP1 (22976)	-1.03598	BCL2 (596)	-0.788578
AP2M1 (1173)	-0.971331	POU2AF1 (5450)	-0.876377	PIM2 (11040)	-1.03467	SDHC (6391)	-0.78043
IQCM (285423)	-0.910963	IPPK (64768)	-0.864897	ITPK1 (3705)	-0.970837	SPC24 (147841)	-0.771494
MCL1 (4170)	-0.882268	MARCHF5 (54708)	-0.834286	STAG2 (10735)	-0.942026	NAMPT (10135)	-0.770871
DPM1 (8813)	-0.865173	DMXL1 (1657)	-0.803301	DPM2 (8818)	-0.938052	STAG2 (10735)	-0.763946
ALG3 (10195)	-0.853539	LSM12 (124801)	-0.75647	CARM1 (10498)	-0.925931	PABPN1 (8106)	-0.757727
CBFB (865)	-0.797174	GMPS (8833)	-0.750732	DPM1 (8813)	-0.923156	ITPK1 (3705)	-0.754714
DHFR (1719)	-0.795909	CHUK (1147)	-0.74629	SUPT7L (9913)	-0.913139	CHUK (1147)	-0.749118
TFRC (7037)	-0.786552	NMNAT1 (64802)	-0.742621	LSM12 (124801)	-0.838905	EP300 (2033)	-0.745165
FAF2 (23197)	-0.778911	TFRC (7037)	-0.715922	NFKB2 (4791)	-0.837139	MYC (4609)	-0.741444
GMPS (8833)	-0.77079	ATP2C1 (27032)	-0.707331	MED24 (9862)	-0.828701	PAICS (10606)	-0.735154
SDHB (6390)	-0.765231	COP1 (64326)	-0.705636	CDAN1 (146059)	-0.798045	GMPS (8833)	-0.732373
MYC (4609)	-0.761703	PPP1R9B (84687)	-0.704102	ARHGAP45 (23526)	-0.788425	STRAP (11171)	-0.728025
IGF1R (3480)	-0.760025	MTHFD1 (4522)	-0.70216	PGD (5226)	-0.784323	DHFR (1719)	-0.710257
NELFB (25920)	-0.759672	SDHB (6390)	-0.683235	ATIC (471)	-0.778175	PPP1R9B (84687)	-0.704102
STAG2 (10735)	-0.755196	SUPT4H1 (6827)	-0.636392	RELB (5971)	-0.777442	ARID1A (8289)	-0.682481
TAF5L (27097)	-0.750595	OSTC (58505)	-0.634791	STRAP (11171)	-0.77599	ACSL4 (2182)	-0.6766
IKBKB (3551)	-0.72132	ALG9 (79796)	-0.632412	TFRC (7037)	-0.764376	THAP11 (57215)	-0.662182
ATP1B3 (483)	-0.717253	RPS4X (6191)	-0.616005	ADSL (158)	-0.762209	CTPS1 (1503)	-0.650521
PPP1R9B (84687)	-0.704102	LIAS (11019)	-0.594227	PABPN1 (8106)	-0.744942	ADSL (158)	-0.642502
ACSL4 (2182)	-0.693516	PAICS (10606)	-0.593268	EP300 (2033)	-0.743255	MARCHF5 (54708)	-0.630366
ARHGAP45 (23526)	-0.676952	FAM50A (9130)	-0.581452	DHFR (1719)	-0.738287	CBFB (865)	-0.624253
IPMK (253430)	-0.671118	NAMPT (10135)	-0.580862	TADA2B (93624)	-0.735884	NELFB (25920)	-0.614216
GMPPB (29925)	-0.664423	PPP2R3C (55012)	-0.571244	PPP2R3C (55012)	-0.734707	PAXIP1 (22976)	-0.610338
CAD (790)	-0.653623	CTPS1 (1503)	-0.562798	NAMPT (10135)	-0.726059	PGD (5226)	-0.607695
MEF2C (4208)	-0.651875	ARID1A (8289)	-0.55436	SPC24 (147841)	-0.722394	LIPT1 (51601)	-0.604616
SUPT4H1 (6827)	-0.633711	ATP6AP1 (537)	-0.554217	CAD (790)	-0.720308	ADSS2 (159)	-0.570738
SDHC (6391)	-0.626221	HERPUD1 (9709)	-0.552789	PMM2 (5373)	-0.714941	MCL1 (4170)	-0.564146
NFKB2 (4791)	-0.604484	FAF2 (23197)	-0.549989	TADA1 (117143)	-0.705854	LSM12 (124801)	-0.561602
TADA2B (93624)	-0.595805	ERFE (151176)	-0.549422	ATP1B3 (483)	-0.694938	CDK6 (1021)	-0.557986
CHUK (1147)	-0.595651	GABRR3 (200959)	-0.539934	CHUK (1147)	-0.692798	ERFE (151176)	-0.549422
RELB (5971)	-0.591026	LIPT1 (51601)	-0.539591	RELA (5970)	-0.678708	PFN1 (5216)	-0.549328
ATP6AP1 (537)	-0.587886	ITPK1 (3705)	-0.525402	RPS4X (6191)	-0.676998	GABRR3 (200959)	-0.539934
ATP2C1 (27032)	-0.586092	APOL4 (80832)	-0.522647	CPD (1362)	-0.665815	IKBKB (3551)	-0.531635
DHODH (1723)	-0.569176	RPS4Y2 (140032)	-0.520184	DUT (1854)	-0.643937	SNAPC1 (6617)	-0.529089
RPS4X (6191)	-0.556963	ADSS2 (159)	-0.517962	GCLC (2729)	-0.640896	APOL4 (80832)	-0.522647
ERFE (151176)	-0.549422	ALG3 (10195)	-0.50109	SDHB (6390)	-0.634306	RPS4Y2 (140032)	-0.520184
NAMPT (10135)	-0.541486	ARHGAP45 (23526)	-0.499751	RAB6A (5870)	-0.630958	FURIN (5045)	-0.495452
PIM2 (11040)	-0.540728	CAD (790)	-0.49915	NFKB1 (4790)	-0.627911	DUT (1854)	-0.488857
GABRR3 (200959)	-0.539934	SUPT20H (55578)	-0.493608	NELFB (25920)	-0.627325	PTMA (5757)	-0.487016
CDK7 (1022)	-0.5248	MYC (4609)	-0.491811	DHODH (1723)	-0.622641	FAM50A (9130)	-0.485685
APOL4 (80832)	-0.522647	DHFR (1719)	-0.491803	AHCY (191)	-0.601118	MED23 (9439)	-0.479054
RPS4Y2 (140032)	-0.520184	SUPT7L (9913)	-0.490942	ACSL4 (2182)	-0.598906	DMXL1 (1657)	-0.469408
CDAN1 (146059)	-0.515099	MED24 (9862)	-0.479652	PFN1 (5216)	-0.598235	GMPPB (29925)	-0.467574
MTHFD1 (4522)	-0.500113	DPM2 (8818)	-0.478158	MYC (4609)	-0.587201	TFRC (7037)	-0.466593
DMXL1 (1657)	-0.495818	AP2M1 (1173)	-0.47393	MARCHF5 (54708)	-0.579742	DUXB (100033411)	-0.45828
AHCY (191)	-0.493371	RAB6A (5870)	-0.473483	TAF5L (27097)	-0.575525	CDC14C (168448)	-0.452089
EP300 (2033)	-0.484523	ARFRP1 (10139)	-0.472822	MTHFD1 (4522)	-0.571073	LIAS (11019)	-0.437331
PAICS (10606)	-0.47347	PABPN1 (8106)	-0.469697	IKZF3 (22806)	-0.539548	IKZF3 (22806)	-0.43721
MNAT1 (4331)	-0.468773	MED23 (9439)	-0.461312	COP1 (64326)	-0.514629	GTF2H4 (2968)	-0.426585
SNAPC1 (6617)	-0.468689	CARM1 (10498)	-0.45934	FAF2 (23197)	-0.510697	SMG7 (9887)	-0.41969
THAP11 (57215)	-0.464859	DUXB (100033411)	-0.45828	PAICS (10606)	-0.50851	MTHFD1 (4522)	-0.414041
PTMA (5757)	-0.458625	POLE2 (5427)	-0.45334	ATP2C1 (27032)	-0.501528	PMM2 (5373)	-0.406347
DUXB (100033411)	-0.45828	CDC14C (168448)	-0.452089	ALG3 (10195)	-0.49736	PIM2 (11040)	-0.405932
PPP2R3C (55012)	-0.457146	AHCY (191)	-0.451436	PPCDC (60490)	-0.49455	INPP5D (3635)	-0.404431
PFN1 (5216)	-0.454077	MEF2C (4208)	-0.450949	AP2M1 (1173)	-0.48503	RAB6A (5870)	-0.404118
CDC14C (168448)	-0.452089	PAXIP1 (22976)	-0.449277	IKBKB (3551)	-0.48352	SMG5 (23381)	-0.396829
MED23 (9439)	-0.448047	TADA1 (117143)	-0.449092	TARS1 (6897)	-0.481125	DHODH (1723)	-0.393327
STRAP (11171)	-0.446127	CDAN1 (146059)	-0.441701	SMG7 (9887)	-0.479857	PDRG1 (81572)	-0.390955
MYH9 (4627)	-0.42764	PTMA (5757)	-0.439105	PDRG1 (81572)	-0.468663	DLST (1743)	-0.36172
DUT (1854)	-0.427267	ATIC (471)	-0.433871	IGF1R (3480)	-0.468222	PRDM1 (639)	-0.352772
OGDH (4967)	-0.425533	EPC1 (80314)	-0.417793	DNM2 (1785)	-0.447427	GCLC (2729)	-0.352134
CDK6 (1021)	-0.416449	SNAP23 (8773)	-0.415035	FAM50A (9130)	-0.438245	NLRP2B (286430)	-0.33845
FAM50A (9130)	-0.41305	MYH9 (4627)	-0.411184	GTF2H5 (404672)	-0.428873	CARM1 (10498)	-0.327709
GTF2H5 (404672)	-0.411854	INPP5D (3635)	-0.404431	EZH2 (2146)	-0.424004	SNAP23 (8773)	-0.324523
ALG9 (79796)	-0.410797	MCL1 (4170)	-0.393391	DLST (1743)	-0.418261	MED24 (9862)	-0.319243
MMGT1 (93380)	-0.407288	GTF2H5 (404672)	-0.392016	CNBP (7555)	-0.408261	POLE2 (5427)	-0.314501
COP1 (64326)	-0.40492	ADSL (158)	-0.390898	MNAT1 (4331)	-0.399328	RPL23 (9349)	-0.310705
INPP5D (3635)	-0.404431	SMG7 (9887)	-0.38887	GMPS (8833)	-0.396357	CAB39 (51719)	-0.309359
ADSS2 (159)	-0.400677	SMG5 (23381)	-0.386419	OGDH (4967)	-0.395988	RAD51D (5892)	-0.30745
RAB6A (5870)	-0.400213	TARS1 (6897)	-0.382463	POLE2 (5427)	-0.392434	CNBP (7555)	-0.304906
EPC1 (80314)	-0.380925	TADA2B (93624)	-0.379665	MMGT1 (93380)	-0.391989	MMGT1 (93380)	-0.304171
GPX4 (2879)	-0.380092	PPCS (79717)	-0.371508	SBDS (51119)	-0.390623	CDK7 (1022)	-0.296004
ARFRP1 (10139)	-0.379203	CAB39 (51719)	-0.357499	KCNJ12 (3768)	-0.388332	LDB1 (8861)	-0.292403
DLST (1743)	-0.377507	CBFB (865)	-0.354672	ARFRP1 (10139)	-0.384334	CFL1 (1072)	-0.29214
ITPK1 (3705)	-0.366798	RAD51D (5892)	-0.352231	DUXB (100033411)	-0.374128	MNAT1 (4331)	-0.290999
SUPT7L (9913)	-0.365373	CNBP (7555)	-0.348727	RPL23 (9349)	-0.363273	DNM2 (1785)	-0.28209
PMM2 (5373)	-0.357717	STAG2 (10735)	-0.348458	GPX4 (2879)	-0.362485	SBDS (51119)	-0.281843
CAB39 (51719)	-0.351177	OGDH (4967)	-0.348457	CFL1 (1072)	-0.362254	GPX4 (2879)	-0.27469
IKZF3 (22806)	-0.350082	PIM2 (11040)	-0.345773	CDK7 (1022)	-0.356892	FAF2 (23197)	-0.26968
ARID1A (8289)	-0.342398	NLRP2B (286430)	-0.33845	EPC1 (80314)	-0.334674	SUPT4H1 (6827)	-0.2683
LIPT1 (51601)	-0.338592	DPM1 (8813)	-0.336244	THAP11 (57215)	-0.334147	TARS1 (6897)	-0.264068
NLRP2B (286430)	-0.33845	EZH2 (2146)	-0.33457	SNAP23 (8773)	-0.318134	EPC1 (80314)	-0.263801
TADA1 (117143)	-0.33262	SNAPC1 (6617)	-0.326701	CTPS1 (1503)	-0.317155	EZH2 (2146)	-0.259127
ATIC (471)	-0.317009	PGD (5226)	-0.323983	GTF2H4 (2968)	-0.315345	PPCDC (60490)	-0.254155
PPCS (79717)	-0.311243	GTF2H4 (2968)	-0.321336	LDB1 (8861)	-0.304954	SLC35G3 (146861)	-0.251807
SBDS (51119)	-0.284904	PDRG1 (81572)	-0.311617	SMG5 (23381)	-0.304852	IGF1R (3480)	-0.250936
CPD (1362)	-0.280141	DNM2 (1785)	-0.310068	SDHC (6391)	-0.300348	IPPK (64768)	-0.243791
LIAS (11019)	-0.275924	TAF5L (27097)	-0.298032	DMXL1 (1657)	-0.297172	AHCY (191)	-0.214184
POLE2 (5427)	-0.272789	IPMK (253430)	-0.294443	RAD51D (5892)	-0.295708	ATP2C1 (27032)	-0.202823
SMG7 (9887)	-0.272349	SLC35G3 (146861)	-0.283615	CAB39 (51719)	-0.286666	DPM2 (8818)	-0.202685
CFL1 (1072)	-0.265253	SBDS (51119)	-0.282877	PPCS (79717)	-0.281453	ATIC (471)	-0.202402
PPCDC (60490)	-0.262176	RPL23 (9349)	-0.277575	MED23 (9439)	-0.273961	MYH9 (4627)	-0.197001
OSTC (58505)	-0.256483	IGF1R (3480)	-0.254227	OSTC (58505)	-0.270317	IPMK (253430)	-0.194716
LDB1 (8861)	-0.254442	CDK7 (1022)	-0.231215	HERPUD1 (9709)	-0.262085	ALG9 (79796)	-0.186083
GCLC (2729)	-0.251147	SDHC (6391)	-0.226798	SLC35G3 (146861)	-0.260345	SDHB (6390)	-0.172693
CARM1 (10498)	-0.250782	DLST (1743)	-0.214928	MYH9 (4627)	-0.25613	PPCS (79717)	-0.162368
SUPT20H (55578)	-0.250093	STRAP (11171)	-0.2089	SUPT20H (55578)	-0.255666	OGDH (4967)	-0.140667
MED24 (9862)	-0.222812	DHODH (1723)	-0.203784	BCL2 (596)	-0.250908	SUPT7L (9913)	-0.128881
SNAP23 (8773)	-0.219381	GCLC (2729)	-0.188925	NLRP2B (286430)	-0.248468	AP2M1 (1173)	-0.086784
BCL2 (596)	-0.200611	PPCDC (60490)	-0.186062	INPP5D (3635)	-0.22608	DPM1 (8813)	-0.0850317
PDRG1 (81572)	-0.198612	MNAT1 (4331)	-0.184585	SUPT4H1 (6827)	-0.183158	ALG3 (10195)	-0.0791337
LSM12 (124801)	-0.183446	MMGT1 (93380)	-0.181764	GABRR3 (200959)	-0.174256	GTF2H5 (404672)	-0.0604596
DNM2 (1785)	-0.176407	CFL1 (1072)	-0.16091	APOL4 (80832)	-0.167017	ARFRP1 (10139)	-0.0487021
CTPS1 (1503)	-0.146829	THAP11 (57215)	-0.0279663	LIPT1 (51601)	-0.156993	HERPUD1 (9709)	0.0140139
RAD51D (5892)	-0.144241	DUT (1854)	-0.00372563	ERFE (151176)	-0.110769	ARHGAP45 (23526)	0.0211571
CNBP (7555)	-0.0471661	NFKB2 (4791)	0.0125452	PTMA (5757)	-0.0404726	CPD (1362)	0.0371931
EZH2 (2146)	-0.0436644	GPX4 (2879)	0.0389103	PPP1R9B (84687)	-3.29924e-09	PPP2R3C (55012)	0.0391384
PABPN1 (8106)	0.0244193	NELFB (25920)	0.0690223	ADSS2 (159)	0.0207955	COP1 (64326)	0.0563295
RELA (5970)	0.0493476	CCND2 (894)	0.0701474	LIAS (11019)	0.05415	OSTC (58505)	0.0634835
PGD (5226)	0.084193	PMM2 (5373)	0.0726742	ATP6AP1 (537)	0.111901	MEF2C (4208)	0.104329
SLC35G3 (146861)	0.0881494	ACSL4 (2182)	0.0972974	BAHCC1 (57597)	0.212707	TADA2B (93624)	0.106959
GTF2H4 (2968)	0.11531	CDK6 (1021)	0.161832	RPS4Y2 (140032)	0.225629	TAF5L (27097)	0.126188
RPL23 (9349)	0.171382	GMPPB (29925)	0.178338	CDC14C (168448)	0.226188	TADA1 (117143)	0.145799
SMG5 (23381)	0.355386	LDB1 (8861)	0.24864	SNAPC1 (6617)	0.428564	SUPT20H (55578)	0.244682
TARS1 (6897)	0.430309	SPC24 (147841)	1.31755	IQCM (285423)	0.499578	RPS4X (6191)	0.540239
