# Supplementary material for: Interferon regulatory factor 4 mediates nonenzymatic IRE1 dependency in multiple myeloma cells
Source: PLoS Biol. 2025 Apr 11;23(4):e3003096. doi: 10.1371/journal.pbio.3003096 (PMC12052183; doi:10.1371/journal.pbio.3003096)
Supplement: S2 Table — Data referring to the transcriptomics GSEA analysis of Fig 4. Provided are lists of all the core enrichment genes (leading edge) that were identified in each gene set. These genes were further used for overlap analysis, depicted with the Venn Diagrams in Figs 4B, S4D, and S4G. (XLSX) [file pbio.3003096.s012.xlsx]

## Sheet: Table 2
Supplemetal table 2: Leading Edge analyses and overlap
AMO1 shIRE1 (24h Dox) GSEA							AMO1 shIRF4 (24h Dox) GSEA							KMS27 shIRF4 (30h Dox) GSEA
SYMBOL	TITLE	RANK IN GENE LIST	RANK METRIC SCORE	RUNNING ES	CORE ENRICHMENT		SYMBOL	TITLE	RANK IN GENE LIST	RANK METRIC SCORE	RUNNING ES	CORE ENRICHMENT		SYMBOL	TITLE	RANK IN GENE LIST	RANK METRIC SCORE	RUNNING ES	CORE ENRICHMENT
E2F Targets							E2F Targets							E2F Targets
NUP205	nucleoporin 205 [Source:HGNC Symbol;Acc:HGNC:18658]	10659	-0.146542	-0.770031	Yes		GSPT1	G1 to S phase transition 1 [Source:HGNC Symbol;Acc:HGNC:4621]	12298	-0.12008	-0.729731	Yes		ZW10	zw10 kinetochore protein [Source:HGNC Symbol;Acc:HGNC:13194]	10274	-0.141985	-0.594984	Yes
CSE1L	chromosome segregation 1 like [Source:HGNC Symbol;Acc:HGNC:2431]	10675	-0.148124	-0.769257	Yes		RBBP7	RB binding protein 7, chromatin remodeling factor [Source:HGNC Symbol;Acc:HGNC:9890]	12308	-0.120756	-0.727921	Yes		GSPT1	G1 to S phase transition 1 [Source:HGNC Symbol;Acc:HGNC:4621]	10305	-0.143767	-0.594351	Yes
CTCF	CCCTC-binding factor [Source:HGNC Symbol;Acc:HGNC:13723]	10680	-0.148371	-0.767607	Yes		XRCC6	X-ray repair cross complementing 6 [Source:HGNC Symbol;Acc:HGNC:4055]	12313	-0.120918	-0.725773	Yes		NUP153	nucleoporin 153 [Source:HGNC Symbol;Acc:HGNC:8062]	10306	-0.143804	-0.591519	Yes
ANP32E	acidic nuclear phosphoprotein 32 family member E [Source:HGNC Symbol;Acc:HGNC:16673]	10700	-0.151307	-0.767108	Yes		PAICS	phosphoribosylaminoimidazole carboxylase and phosphoribosylaminoimidazolesuccinocarboxamide synthase [Source:HGNC Symbol;Acc:HGNC:8587]	12323	-0.121596	-0.723947	Yes		DNMT1	DNA methyltransferase 1 [Source:HGNC Symbol;Acc:HGNC:2976]	10312	-0.144105	-0.589048	Yes
PRKDC	protein kinase, DNA-activated, catalytic subunit [Source:HGNC Symbol;Acc:HGNC:9413]	10743	-0.155693	-0.768378	Yes		NOLC1	nucleolar and coiled-body phosphoprotein 1 [Source:HGNC Symbol;Acc:HGNC:15608]	12378	-0.124501	-0.725071	Yes		TFRC	transferrin receptor [Source:HGNC Symbol;Acc:HGNC:11763]	10319	-0.14437	-0.586644	Yes
PSIP1	PC4 and SFRS1 interacting protein 1 [Source:HGNC Symbol;Acc:HGNC:9527]	10768	-0.157857	-0.768189	Yes		NUP205	nucleoporin 205 [Source:HGNC Symbol;Acc:HGNC:18658]	12387	-0.125245	-0.723104	Yes		POLE4	DNA polymerase epsilon 4, accessory subunit [Source:HGNC Symbol;Acc:HGNC:18755]	10413	-0.150145	-0.590503	Yes
DCTPP1	dCTP pyrophosphatase 1 [Source:HGNC Symbol;Acc:HGNC:28777]	10787	-0.159525	-0.767503	Yes		PDS5B	PDS5 cohesin associated factor B [Source:HGNC Symbol;Acc:HGNC:20418]	12391	-0.125627	-0.720796	Yes		SRSF1	serine and arginine rich splicing factor 1 [Source:HGNC Symbol;Acc:HGNC:10780]	10436	-0.151027	-0.589142	Yes
HNRNPD	heterogeneous nuclear ribonucleoprotein D [Source:HGNC Symbol;Acc:HGNC:5036]	10813	-0.162157	-0.767337	Yes		RPA2	replication protein A2 [Source:HGNC Symbol;Acc:HGNC:10290]	12467	-0.130826	-0.723198	Yes		H2AZ1	H2A.Z variant histone 1 [Source:HGNC Symbol;Acc:HGNC:4741]	10498	-0.154353	-0.590573	Yes
CDC25B	cell division cycle 25B [Source:HGNC Symbol;Acc:HGNC:1726]	10831	-0.164251	-0.766508	Yes		NUDT21	nudix hydrolase 21 [Source:HGNC Symbol;Acc:HGNC:13870]	12470	-0.130887	-0.720717	Yes		HNRNPD	heterogeneous nuclear ribonucleoprotein D [Source:HGNC Symbol;Acc:HGNC:5036]	10501	-0.154582	-0.587675	Yes
RPA3	replication protein A3 [Source:HGNC Symbol;Acc:HGNC:10291]	10834	-0.16441	-0.764486	Yes		BARD1	BRCA1 associated RING domain 1 [Source:HGNC Symbol;Acc:HGNC:952]	12478	-0.131511	-0.718559	Yes		SPC24	SPC24 component of NDC80 kinetochore complex [Source:HGNC Symbol;Acc:HGNC:26913]	10515	-0.155544	-0.585565	Yes
PDS5B	PDS5 cohesin associated factor B [Source:HGNC Symbol;Acc:HGNC:20418]	10871	-0.167616	-0.765121	Yes		HNRNPD	heterogeneous nuclear ribonucleoprotein D [Source:HGNC Symbol;Acc:HGNC:5036]	12487	-0.132221	-0.716453	Yes		RFC1	replication factor C subunit 1 [Source:HGNC Symbol;Acc:HGNC:9969]	10525	-0.156356	-0.583145	Yes
SNRPB	small nuclear ribonucleoprotein polypeptides B and B1 [Source:HGNC Symbol;Acc:HGNC:11153]	10902	-0.17119	-0.765232	Yes		POLD2	DNA polymerase delta 2, accessory subunit [Source:HGNC Symbol;Acc:HGNC:9176]	12490	-0.132428	-0.713942	Yes		NUP107	nucleoporin 107 [Source:HGNC Symbol;Acc:HGNC:29914]	10580	-0.159645	-0.583959	Yes
TRA2B	transformer 2 beta homolog [Source:HGNC Symbol;Acc:HGNC:10781]	10940	-0.175255	-0.765845	Yes		ZW10	zw10 kinetochore protein [Source:HGNC Symbol;Acc:HGNC:13194]	12529	-0.135432	-0.713778	Yes		STAG1	stromal antigen 1 [Source:HGNC Symbol;Acc:HGNC:11354]	10601	-0.16135	-0.582247	Yes
RPA2	replication protein A2 [Source:HGNC Symbol;Acc:HGNC:10290]	10996	-0.185749	-0.767748	Yes		NOP56	NOP56 ribonucleoprotein [Source:HGNC Symbol;Acc:HGNC:15911]	12581	-0.138996	-0.714412	Yes		CCP110	centriolar coiled-coil protein 110 [Source:HGNC Symbol;Acc:HGNC:24342]	10611	-0.161856	-0.579719	Yes
SSRP1	structure specific recognition protein 1 [Source:HGNC Symbol;Acc:HGNC:11327]	10999	-0.186243	-0.765437	Yes		CDK4	cyclin dependent kinase 4 [Source:HGNC Symbol;Acc:HGNC:1773]	12618	-0.141778	-0.713987	Yes		XPO1	exportin 1 [Source:HGNC Symbol;Acc:HGNC:12825]	10622	-0.162545	-0.577251	Yes
SMC1A	structural maintenance of chromosomes 1A [Source:HGNC Symbol;Acc:HGNC:11111]	11033	-0.189818	-0.765539	Yes		LBR	lamin B receptor [Source:HGNC Symbol;Acc:HGNC:6518]	12670	-0.146858	-0.714464	Yes		NAA38	N-alpha-acetyltransferase 38, NatC auxiliary subunit [Source:HGNC Symbol;Acc:HGNC:28212]	10742	-0.170812	-0.582609	Yes
GSPT1	G1 to S phase transition 1 [Source:HGNC Symbol;Acc:HGNC:4621]	11051	-0.193559	-0.764321	Yes		MYC	MYC proto-oncogene, bHLH transcription factor [Source:HGNC Symbol;Acc:HGNC:7553]	12678	-0.14748	-0.711987	Yes		HMGA1	high mobility group AT-hook 1 [Source:HGNC Symbol;Acc:HGNC:5010]	10751	-0.1717	-0.579814	Yes
MSH2	mutS homolog 2 [Source:HGNC Symbol;Acc:HGNC:7325]	11052	-0.193681	-0.761752	Yes		NCAPD2	non-SMC condensin I complex subunit D2 [Source:HGNC Symbol;Acc:HGNC:24305]	12698	-0.14957	-0.71027	Yes		CDK4	cyclin dependent kinase 4 [Source:HGNC Symbol;Acc:HGNC:1773]	10765	-0.172446	-0.57737	Yes
NOLC1	nucleolar and coiled-body phosphoprotein 1 [Source:HGNC Symbol;Acc:HGNC:15608]	11078	-0.198265	-0.761107	Yes		PRPS1	phosphoribosyl pyrophosphate synthetase 1 [Source:HGNC Symbol;Acc:HGNC:9462]	12755	-0.153569	-0.710947	Yes		SYNCRIP	synaptotagmin binding cytoplasmic RNA interacting protein [Source:HGNC Symbol;Acc:HGNC:16918]	10769	-0.17267	-0.57419	Yes
EXOSC8	exosome component 8 [Source:HGNC Symbol;Acc:HGNC:17035]	11122	-0.20415	-0.761814	Yes		PNN	pinin, desmosome associated protein [Source:HGNC Symbol;Acc:HGNC:9162]	12907	-0.167151	-0.717706	Yes		PRKDC	protein kinase, DNA-activated, catalytic subunit [Source:HGNC Symbol;Acc:HGNC:9413]	10775	-0.173073	-0.571148	Yes
PNN	pinin, desmosome associated protein [Source:HGNC Symbol;Acc:HGNC:9162]	11131	-0.205615	-0.759721	Yes		TMPO	thymopoietin [Source:HGNC Symbol;Acc:HGNC:11875]	12916	-0.167947	-0.714886	Yes		EIF2S1	eukaryotic translation initiation factor 2 subunit alpha [Source:HGNC Symbol;Acc:HGNC:3265]	10786	-0.173465	-0.568464	Yes
MRE11	MRE11 homolog, double strand break repair nuclease [Source:HGNC Symbol;Acc:HGNC:7230]	11137	-0.206632	-0.757377	Yes		SSRP1	structure specific recognition protein 1 [Source:HGNC Symbol;Acc:HGNC:11327]	12937	-0.170651	-0.712815	Yes		SNRPB	small nuclear ribonucleoprotein polypeptides B and B1 [Source:HGNC Symbol;Acc:HGNC:11153]	10819	-0.174958	-0.567364	Yes
LYAR	Ly1 antibody reactive [Source:HGNC Symbol;Acc:HGNC:26021]	11144	-0.208367	-0.75509	Yes		HMGA1	high mobility group AT-hook 1 [Source:HGNC Symbol;Acc:HGNC:5010]	12960	-0.172628	-0.710839	Yes		DDX39A	DExD-box helicase 39A [Source:HGNC Symbol;Acc:HGNC:17821]	10859	-0.178802	-0.566701	Yes
STMN1	stathmin 1 [Source:HGNC Symbol;Acc:HGNC:6510]	11158	-0.209818	-0.753339	Yes		CTPS1	CTP synthase 1 [Source:HGNC Symbol;Acc:HGNC:2519]	12985	-0.174954	-0.708949	Yes		MLH1	mutL homolog 1 [Source:HGNC Symbol;Acc:HGNC:7127]	10898	-0.181777	-0.565906	Yes
UNG	uracil DNA glycosylase [Source:HGNC Symbol;Acc:HGNC:12572]	11199	-0.216182	-0.753647	Yes		PSIP1	PC4 and SFRS1 interacting protein 1 [Source:HGNC Symbol;Acc:HGNC:9527]	13012	-0.176705	-0.707158	Yes		RAN	RAN, member RAS oncogene family [Source:HGNC Symbol;Acc:HGNC:9846]	10913	-0.183044	-0.563328	Yes
HUS1	HUS1 checkpoint clamp component [Source:HGNC Symbol;Acc:HGNC:5309]	11211	-0.218527	-0.751622	Yes		AURKA	aurora kinase A [Source:HGNC Symbol;Acc:HGNC:11393]	13054	-0.181681	-0.706271	Yes		RPA1	replication protein A1 [Source:HGNC Symbol;Acc:HGNC:10289]	10970	-0.18809	-0.563728	Yes
NUP107	nucleoporin 107 [Source:HGNC Symbol;Acc:HGNC:29914]	11258	-0.226514	-0.75227	Yes		SMC1A	structural maintenance of chromosomes 1A [Source:HGNC Symbol;Acc:HGNC:11111]	13055	-0.181683	-0.702642	Yes		PSIP1	PC4 and SRSF1 interacting protein 1 [Source:HGNC Symbol;Acc:HGNC:9527]	10974	-0.188259	-0.56024	Yes
SMC3	structural maintenance of chromosomes 3 [Source:HGNC Symbol;Acc:HGNC:2468]	11271	-0.228287	-0.750194	Yes		PA2G4	proliferation-associated 2G4 [Source:HGNC Symbol;Acc:HGNC:8550]	13066	-0.182777	-0.699661	Yes		NUDT21	nudix hydrolase 21 [Source:HGNC Symbol;Acc:HGNC:13870]	10992	-0.189586	-0.557753	Yes
DNMT1	DNA methyltransferase 1 [Source:HGNC Symbol;Acc:HGNC:2976]	11280	-0.23037	-0.747774	Yes		SHMT1	serine hydroxymethyltransferase 1 [Source:HGNC Symbol;Acc:HGNC:10850]	13087	-0.184374	-0.697315	Yes		MELK	maternal embryonic leucine zipper kinase [Source:HGNC Symbol;Acc:HGNC:16870]	11070	-0.196225	-0.559532	Yes
NUDT21	nudix hydrolase 21 [Source:HGNC Symbol;Acc:HGNC:13870]	11308	-0.235968	-0.746788	Yes		NUP107	nucleoporin 107 [Source:HGNC Symbol;Acc:HGNC:29914]	13089	-0.184836	-0.693691	Yes		ESPL1	extra spindle pole bodies like 1, separase [Source:HGNC Symbol;Acc:HGNC:16856]	11115	-0.199283	-0.558832	Yes
BARD1	BRCA1 associated RING domain 1 [Source:HGNC Symbol;Acc:HGNC:952]	11311	-0.236493	-0.743809	Yes		TUBB	tubulin beta class I [Source:HGNC Symbol;Acc:HGNC:20778]	13112	-0.187695	-0.691413	Yes		UBR7	ubiquitin protein ligase E3 component n-recognin 7 [Source:HGNC Symbol;Acc:HGNC:20344]	11127	-0.200056	-0.555698	Yes
POLD1	DNA polymerase delta 1, catalytic subunit [Source:HGNC Symbol;Acc:HGNC:9175]	11332	-0.241307	-0.742197	Yes		CSE1L	chromosome segregation 1 like [Source:HGNC Symbol;Acc:HGNC:2431]	13122	-0.188706	-0.688246	Yes		RBBP7	RB binding protein 7, chromatin remodeling factor [Source:HGNC Symbol;Acc:HGNC:9890]	11157	-0.202945	-0.553827	Yes
RAD1	RAD1 checkpoint DNA exonuclease [Source:HGNC Symbol;Acc:HGNC:9806]	11401	-0.255347	-0.744209	Yes		DNMT1	DNA methyltransferase 1 [Source:HGNC Symbol;Acc:HGNC:2976]	13127	-0.189139	-0.684735	Yes		SMC1A	structural maintenance of chromosomes 1A [Source:HGNC Symbol;Acc:HGNC:11111]	11275	-0.212731	-0.558213	Yes
H2AZ1	H2A.Z variant histone 1 [Source:HGNC Symbol;Acc:HGNC:4741]	11413	-0.257356	-0.741668	Yes		LMNB1	lamin B1 [Source:HGNC Symbol;Acc:HGNC:6637]	13136	-0.18994	-0.681477	Yes		PHF5A	PHD finger protein 5A [Source:HGNC Symbol;Acc:HGNC:18000]	11286	-0.213692	-0.554737	Yes
DDX39A	DExD-box helicase 39A [Source:HGNC Symbol;Acc:HGNC:17821]	11457	-0.265136	-0.741566	Yes		SNRPB	small nuclear ribonucleoprotein polypeptides B and B1 [Source:HGNC Symbol;Acc:HGNC:11153]	13166	-0.193676	-0.679548	Yes		MRE11	MRE11 homolog, double strand break repair nuclease [Source:HGNC Symbol;Acc:HGNC:7230]	11296	-0.215007	-0.551163	Yes
PA2G4	proliferation-associated 2G4 [Source:HGNC Symbol;Acc:HGNC:8550]	11497	-0.276991	-0.740988	Yes		SMC4	structural maintenance of chromosomes 4 [Source:HGNC Symbol;Acc:HGNC:14013]	13228	-0.203549	-0.679561	Yes		AK2	adenylate kinase 2 [Source:HGNC Symbol;Acc:HGNC:362]	11305	-0.215562	-0.547504	Yes
PHF5A	PHD finger protein 5A [Source:HGNC Symbol;Acc:HGNC:18000]	11511	-0.280006	-0.738306	Yes		DCTPP1	dCTP pyrophosphatase 1 [Source:HGNC Symbol;Acc:HGNC:28777]	13234	-0.204806	-0.675805	Yes		POP7	POP7 homolog, ribonuclease P/MRP subunit [Source:HGNC Symbol;Acc:HGNC:19949]	11494	-0.228714	-0.556778	Yes
POP7	POP7 homolog, ribonuclease P/MRP subunit [Source:HGNC Symbol;Acc:HGNC:19949]	11554	-0.292431	-0.737762	Yes		CCNE1	cyclin E1 [Source:HGNC Symbol;Acc:HGNC:1589]	13236	-0.205027	-0.671777	Yes		CHEK2	checkpoint kinase 2 [Source:HGNC Symbol;Acc:HGNC:16627]	11512	-0.229874	-0.553497	Yes
EZH2	enhancer of zeste 2 polycomb repressive complex 2 subunit [Source:HGNC Symbol;Acc:HGNC:3527]	11556	-0.293264	-0.733951	Yes		CENPE	centromere protein E [Source:HGNC Symbol;Acc:HGNC:1856]	13266	-0.209207	-0.669538	Yes		NUP205	nucleoporin 205 [Source:HGNC Symbol;Acc:HGNC:18658]	11535	-0.232437	-0.550532	Yes
ORC6	origin recognition complex subunit 6 [Source:HGNC Symbol;Acc:HGNC:17151]	11566	-0.296075	-0.730738	Yes		MSH2	mutS homolog 2 [Source:HGNC Symbol;Acc:HGNC:7325]	13273	-0.209675	-0.665751	Yes		SMC6	structural maintenance of chromosomes 6 [Source:HGNC Symbol;Acc:HGNC:20466]	11538	-0.232841	-0.546093	Yes
TIMELESS	timeless circadian regulator [Source:HGNC Symbol;Acc:HGNC:11813]	11575	-0.298135	-0.727419	Yes		DDX39A	DExD-box helicase 39A [Source:HGNC Symbol;Acc:HGNC:17821]	13274	-0.20978	-0.661561	Yes		PLK4	polo like kinase 4 [Source:HGNC Symbol;Acc:HGNC:11397]	11640	-0.244835	-0.548674	Yes
TMPO	thymopoietin [Source:HGNC Symbol;Acc:HGNC:11875]	11584	-0.302713	-0.724039	Yes		BRMS1L	BRMS1 like transcriptional repressor [Source:HGNC Symbol;Acc:HGNC:20512]	13314	-0.216023	-0.659854	Yes		ASF1B	anti-silencing function 1B histone chaperone [Source:HGNC Symbol;Acc:HGNC:20996]	11649	-0.245816	-0.544419	Yes
NCAPD2	non-SMC condensin I complex subunit D2 [Source:HGNC Symbol;Acc:HGNC:24305]	11587	-0.304544	-0.720158	Yes		UBR7	ubiquitin protein ligase E3 component n-recognin 7 [Source:HGNC Symbol;Acc:HGNC:20344]	13334	-0.218518	-0.65676	Yes		EXOSC8	exosome component 8 [Source:HGNC Symbol;Acc:HGNC:17035]	11701	-0.252284	-0.543189	Yes
SMC4	structural maintenance of chromosomes 4 [Source:HGNC Symbol;Acc:HGNC:14013]	11588	-0.30514	-0.71611	Yes		RAD51C	RAD51 paralog C [Source:HGNC Symbol;Acc:HGNC:9820]	13339	-0.219267	-0.652648	Yes		RRM2	ribonucleotide reductase regulatory subunit M2 [Source:HGNC Symbol;Acc:HGNC:10452]	11719	-0.253605	-0.53944	Yes
MCM6	minichromosome maintenance complex component 6 [Source:HGNC Symbol;Acc:HGNC:6949]	11602	-0.30986	-0.713032	Yes		SMC3	structural maintenance of chromosomes 3 [Source:HGNC Symbol;Acc:HGNC:2468]	13346	-0.220052	-0.648655	Yes		SPC25	SPC25 component of NDC80 kinetochore complex [Source:HGNC Symbol;Acc:HGNC:24031]	11777	-0.26012	-0.538495	Yes
KPNA2	karyopherin subunit alpha 2 [Source:HGNC Symbol;Acc:HGNC:6395]	11606	-0.310459	-0.709152	Yes		RPA3	replication protein A3 [Source:HGNC Symbol;Acc:HGNC:10291]	13372	-0.220933	-0.645914	Yes		BARD1	BRCA1 associated RING domain 1 [Source:HGNC Symbol;Acc:HGNC:952]	11831	-0.266932	-0.537123	Yes
RAD51C	RAD51 paralog C [Source:HGNC Symbol;Acc:HGNC:9820]	11614	-0.313266	-0.705552	Yes		STAG1	stromal antigen 1 [Source:HGNC Symbol;Acc:HGNC:11354]	13377	-0.221454	-0.641758	Yes		CSE1L	chromosome segregation 1 like [Source:HGNC Symbol;Acc:HGNC:2431]	11861	-0.270668	-0.533918	Yes
KIF22	kinesin family member 22 [Source:HGNC Symbol;Acc:HGNC:6391]	11618	-0.314841	-0.701614	Yes		HMMR	hyaluronan mediated motility receptor [Source:HGNC Symbol;Acc:HGNC:5012]	13380	-0.222857	-0.637441	Yes		SUV39H1	SUV39H1 histone lysine methyltransferase [Source:HGNC Symbol;Acc:HGNC:11479]	11892	-0.275452	-0.530692	Yes
PAICS	phosphoribosylaminoimidazole carboxylase and phosphoribosylaminoimidazolesuccinocarboxamide synthase [Source:HGNC Symbol;Acc:HGNC:8587]	11629	-0.3173	-0.698199	Yes		TIMELESS	timeless circadian regulator [Source:HGNC Symbol;Acc:HGNC:11813]	13414	-0.228762	-0.635078	Yes		NOLC1	nucleolar and coiled-body phosphoprotein 1 [Source:HGNC Symbol;Acc:HGNC:15608]	11912	-0.277894	-0.526612	Yes
LBR	lamin B receptor [Source:HGNC Symbol;Acc:HGNC:6518]	11666	-0.329537	-0.696687	Yes		STMN1	stathmin 1 [Source:HGNC Symbol;Acc:HGNC:6510]	13453	-0.233619	-0.632953	Yes		DIAPH3	diaphanous related formin 3 [Source:HGNC Symbol;Acc:HGNC:15480]	11916	-0.278138	-0.521354	Yes
UBE2T	ubiquitin conjugating enzyme E2 T [Source:HGNC Symbol;Acc:HGNC:25009]	11701	-0.34382	-0.694826	Yes		RACGAP1	Rac GTPase activating protein 1 [Source:HGNC Symbol;Acc:HGNC:9804]	13459	-0.234163	-0.628611	Yes		USP1	ubiquitin specific peptidase 1 [Source:HGNC Symbol;Acc:HGNC:12607]	11932	-0.279976	-0.51694	Yes
TUBB	tubulin beta class I [Source:HGNC Symbol;Acc:HGNC:20778]	11713	-0.348964	-0.69107	Yes		KPNA2	karyopherin subunit alpha 2 [Source:HGNC Symbol;Acc:HGNC:6395]	13461	-0.234268	-0.623998	Yes		NME1	NME/NM23 nucleoside diphosphate kinase 1 [Source:HGNC Symbol;Acc:HGNC:7849]	11996	-0.289432	-0.515857	Yes
HMMR	hyaluronan mediated motility receptor [Source:HGNC Symbol;Acc:HGNC:5012]	11733	-0.35604	-0.687856	Yes		KIF4A	kinesin family member 4A [Source:HGNC Symbol;Acc:HGNC:13339]	13463	-0.234409	-0.619383	Yes		TUBG1	tubulin gamma 1 [Source:HGNC Symbol;Acc:HGNC:12417]	12047	-0.298314	-0.513647	Yes
TUBG1	tubulin gamma 1 [Source:HGNC Symbol;Acc:HGNC:12417]	11741	-0.35969	-0.68364	Yes		USP1	ubiquitin specific peptidase 1 [Source:HGNC Symbol;Acc:HGNC:12607]	13471	-0.235605	-0.615146	Yes		NOP56	NOP56 ribonucleoprotein [Source:HGNC Symbol;Acc:HGNC:15911]	12079	-0.304109	-0.50993	Yes
MCM3	minichromosome maintenance complex component 3 [Source:HGNC Symbol;Acc:HGNC:6945]	11745	-0.360582	-0.679095	Yes		PHF5A	PHD finger protein 5A [Source:HGNC Symbol;Acc:HGNC:18000]	13496	-0.239303	-0.611971	Yes		POLE	DNA polymerase epsilon, catalytic subunit [Source:HGNC Symbol;Acc:HGNC:9177]	12129	-0.31181	-0.50738	Yes
MCM2	minichromosome maintenance complex component 2 [Source:HGNC Symbol;Acc:HGNC:6944]	11751	-0.36161	-0.674696	Yes		H2AZ1	H2A.Z variant histone 1 [Source:HGNC Symbol;Acc:HGNC:4741]	13526	-0.245177	-0.609013	Yes		PRPS1	phosphoribosyl pyrophosphate synthetase 1 [Source:HGNC Symbol;Acc:HGNC:9462]	12169	-0.318172	-0.503973	Yes
NASP	nuclear autoantigenic sperm protein [Source:HGNC Symbol;Acc:HGNC:7644]	11761	-0.363188	-0.670593	Yes		HMGB2	high mobility group box 2 [Source:HGNC Symbol;Acc:HGNC:5000]	13578	-0.253663	-0.607357	Yes		UBE2T	ubiquitin conjugating enzyme E2 T [Source:HGNC Symbol;Acc:HGNC:25009]	12200	-0.3218	-0.499834	Yes
HMGB2	high mobility group box 2 [Source:HGNC Symbol;Acc:HGNC:5000]	11785	-0.372515	-0.667478	Yes		POLD1	DNA polymerase delta 1, catalytic subunit [Source:HGNC Symbol;Acc:HGNC:9175]	13588	-0.255446	-0.602857	Yes		ATAD2	ATPase family AAA domain containing 2 [Source:HGNC Symbol;Acc:HGNC:30123]	12225	-0.325595	-0.495181	Yes
STAG1	stromal antigen 1 [Source:HGNC Symbol;Acc:HGNC:11354]	11791	-0.375176	-0.662898	Yes		RAD1	RAD1 checkpoint DNA exonuclease [Source:HGNC Symbol;Acc:HGNC:9806]	13640	-0.266794	-0.600939	Yes		PA2G4	proliferation-associated 2G4 [Source:HGNC Symbol;Acc:HGNC:8550]	12252	-0.329911	-0.490589	Yes
WDR90	WD repeat domain 90 [Source:HGNC Symbol;Acc:HGNC:26960]	11792	-0.375193	-0.657921	Yes		PRIM2	DNA primase subunit 2 [Source:HGNC Symbol;Acc:HGNC:9370]	13674	-0.274074	-0.597671	Yes		RAD51AP1	RAD51 associated protein 1 [Source:HGNC Symbol;Acc:HGNC:16956]	12260	-0.330923	-0.484585	Yes
TIPIN	TIMELESS interacting protein [Source:HGNC Symbol;Acc:HGNC:30750]	11810	-0.384408	-0.654172	Yes		SPAG5	sperm associated antigen 5 [Source:HGNC Symbol;Acc:HGNC:13452]	13675	-0.274457	-0.59219	Yes		POLD3	DNA polymerase delta 3, accessory subunit [Source:HGNC Symbol;Acc:HGNC:20932]	12303	-0.337816	-0.481011	Yes
TOP2A	DNA topoisomerase II alpha [Source:HGNC Symbol;Acc:HGNC:11989]	11820	-0.387295	-0.649749	Yes		H2AX	H2A.X variant histone [Source:HGNC Symbol;Acc:HGNC:4739]	13692	-0.278767	-0.587692	Yes		TRIP13	thyroid hormone receptor interactor 13 [Source:HGNC Symbol;Acc:HGNC:12307]	12328	-0.342222	-0.47603	Yes
MCM7	minichromosome maintenance complex component 7 [Source:HGNC Symbol;Acc:HGNC:6950]	11833	-0.390961	-0.645516	Yes		POP7	POP7 homolog, ribonuclease P/MRP subunit [Source:HGNC Symbol;Acc:HGNC:19949]	13701	-0.280246	-0.582629	Yes		MSH2	mutS homolog 2 [Source:HGNC Symbol;Acc:HGNC:7325]	12329	-0.34234	-0.469288	Yes
USP1	ubiquitin specific peptidase 1 [Source:HGNC Symbol;Acc:HGNC:12607]	11859	-0.401766	-0.642171	Yes		WEE1	WEE1 G2 checkpoint kinase [Source:HGNC Symbol;Acc:HGNC:12761]	13720	-0.28245	-0.578192	Yes		MYBL2	MYB proto-oncogene like 2 [Source:HGNC Symbol;Acc:HGNC:7548]	12374	-0.351761	-0.465586	Yes
SLBP	stem-loop binding protein [Source:HGNC Symbol;Acc:HGNC:10904]	11860	-0.402169	-0.636837	Yes		MKI67	marker of proliferation Ki-67 [Source:HGNC Symbol;Acc:HGNC:7107]	13732	-0.284569	-0.573244	Yes		BRCA1	BRCA1 DNA repair associated [Source:HGNC Symbol;Acc:HGNC:1100]	12389	-0.35602	-0.4596	Yes
RANBP1	RAN binding protein 1 [Source:HGNC Symbol;Acc:HGNC:9847]	11866	-0.404339	-0.63187	Yes		BRCA1	BRCA1 DNA repair associated [Source:HGNC Symbol;Acc:HGNC:1100]	13739	-0.286235	-0.567928	Yes		MAD2L1	mitotic arrest deficient 2 like 1 [Source:HGNC Symbol;Acc:HGNC:6763]	12447	-0.365414	-0.456582	Yes
H2AX	H2A.X variant histone [Source:HGNC Symbol;Acc:HGNC:4739]	11870	-0.406176	-0.62672	Yes		MCM3	minichromosome maintenance complex component 3 [Source:HGNC Symbol;Acc:HGNC:6945]	13780	-0.293175	-0.564747	Yes		MCM7	minichromosome maintenance complex component 7 [Source:HGNC Symbol;Acc:HGNC:6950]	12459	-0.367501	-0.45015	Yes
CENPE	centromere protein E [Source:HGNC Symbol;Acc:HGNC:1856]	11887	-0.416932	-0.62246	Yes		ORC6	origin recognition complex subunit 6 [Source:HGNC Symbol;Acc:HGNC:17151]	13796	-0.294577	-0.559866	Yes		RNASEH2A	ribonuclease H2 subunit A [Source:HGNC Symbol;Acc:HGNC:18518]	12464	-0.369414	-0.443168	Yes
RACGAP1	Rac GTPase activating protein 1 [Source:HGNC Symbol;Acc:HGNC:9804]	11897	-0.422469	-0.617571	Yes		LIG1	DNA ligase 1 [Source:HGNC Symbol;Acc:HGNC:6598]	13798	-0.294663	-0.554048	Yes		PAICS	phosphoribosylaminoimidazole carboxylase and phosphoribosylaminoimidazolesuccinocarboxamide synthase [Source:HGNC Symbol;Acc:HGNC:8587]	12465	-0.369573	-0.43589	Yes
ATAD2	ATPase family AAA domain containing 2 [Source:HGNC Symbol;Acc:HGNC:30123]	11914	-0.428772	-0.613154	Yes		POLA2	DNA polymerase alpha 2, accessory subunit [Source:HGNC Symbol;Acc:HGNC:30073]	13832	-0.301941	-0.550224	Yes		DCTPP1	dCTP pyrophosphatase 1 [Source:HGNC Symbol;Acc:HGNC:28777]	12473	-0.371803	-0.429081	Yes
PCNA	proliferating cell nuclear antigen [Source:HGNC Symbol;Acc:HGNC:8729]	11918	-0.430321	-0.607684	Yes		CIT	citron rho-interacting serine/threonine kinase [Source:HGNC Symbol;Acc:HGNC:1985]	13837	-0.302317	-0.544453	Yes		BRCA2	BRCA2 DNA repair associated [Source:HGNC Symbol;Acc:HGNC:1101]	12491	-0.37558	-0.42293	Yes
RNASEH2A	ribonuclease H2 subunit A [Source:HGNC Symbol;Acc:HGNC:18518]	11961	-0.445986	-0.605103	Yes		UNG	uracil DNA glycosylase [Source:HGNC Symbol;Acc:HGNC:12572]	13841	-0.303092	-0.5386	Yes		POLD2	DNA polymerase delta 2, accessory subunit [Source:HGNC Symbol;Acc:HGNC:9176]	12534	-0.386335	-0.4184	Yes
PTTG1	PTTG1 regulator of sister chromatid separation, securin [Source:HGNC Symbol;Acc:HGNC:9690]	11963	-0.447207	-0.59925	Yes		LYAR	Ly1 antibody reactive [Source:HGNC Symbol;Acc:HGNC:26021]	13851	-0.304644	-0.533118	Yes		PRDX4	peroxiredoxin 4 [Source:HGNC Symbol;Acc:HGNC:17169]	12544	-0.387746	-0.411424	Yes
AURKA	aurora kinase A [Source:HGNC Symbol;Acc:HGNC:11393]	11986	-0.456915	-0.594936	Yes		BRCA2	BRCA2 DNA repair associated [Source:HGNC Symbol;Acc:HGNC:1101]	13879	-0.309474	-0.528742	Yes		RPA2	replication protein A2 [Source:HGNC Symbol;Acc:HGNC:10290]	12550	-0.389689	-0.404116	Yes
MKI67	marker of proliferation Ki-67 [Source:HGNC Symbol;Acc:HGNC:7107]	11988	-0.457313	-0.588949	Yes		DUT	deoxyuridine triphosphatase [Source:HGNC Symbol;Acc:HGNC:3078]	13882	-0.309964	-0.522685	Yes		E2F8	E2F transcription factor 8 [Source:HGNC Symbol;Acc:HGNC:24727]	12553	-0.390033	-0.396581	Yes
UBR7	ubiquitin protein ligase E3 component n-recognin 7 [Source:HGNC Symbol;Acc:HGNC:20344]	11993	-0.460294	-0.583161	Yes		POLE	DNA polymerase epsilon, catalytic subunit [Source:HGNC Symbol;Acc:HGNC:9177]	13885	-0.310218	-0.516623	Yes		TIMELESS	timeless circadian regulator [Source:HGNC Symbol;Acc:HGNC:11813]	12565	-0.393339	-0.389641	Yes
CDKN3	cyclin dependent kinase inhibitor 3 [Source:HGNC Symbol;Acc:HGNC:1791]	12004	-0.465293	-0.577783	Yes		KIF22	kinesin family member 22 [Source:HGNC Symbol;Acc:HGNC:6391]	13897	-0.312652	-0.511114	Yes		RANBP1	RAN binding protein 1 [Source:HGNC Symbol;Acc:HGNC:9847]	12568	-0.395222	-0.382004	Yes
DUT	deoxyuridine triphosphatase [Source:HGNC Symbol;Acc:HGNC:3078]	12014	-0.468515	-0.572283	Yes		CDK1	cyclin dependent kinase 1 [Source:HGNC Symbol;Acc:HGNC:1722]	13899	-0.312805	-0.504933	Yes		SHMT1	serine hydroxymethyltransferase 1 [Source:HGNC Symbol;Acc:HGNC:10850]	12633	-0.411047	-0.3786	Yes
MXD3	MAX dimerization protein 3 [Source:HGNC Symbol;Acc:HGNC:14008]	12016	-0.468873	-0.566142	Yes		WDR90	WD repeat domain 90 [Source:HGNC Symbol;Acc:HGNC:26960]	13907	-0.315033	-0.499109	Yes		LIG1	DNA ligase 1 [Source:HGNC Symbol;Acc:HGNC:6598]	12667	-0.418856	-0.37277	Yes
RFC2	replication factor C subunit 2 [Source:HGNC Symbol;Acc:HGNC:9970]	12023	-0.47367	-0.560335	Yes		EZH2	enhancer of zeste 2 polycomb repressive complex 2 subunit [Source:HGNC Symbol;Acc:HGNC:3527]	13908	-0.315931	-0.492799	Yes		NASP	nuclear autoantigenic sperm protein [Source:HGNC Symbol;Acc:HGNC:7644]	12724	-0.437402	-0.36826	Yes
LIG1	DNA ligase 1 [Source:HGNC Symbol;Acc:HGNC:6598]	12025	-0.474643	-0.554119	Yes		MCM2	minichromosome maintenance complex component 2 [Source:HGNC Symbol;Acc:HGNC:6944]	13918	-0.318579	-0.487038	Yes		CTPS1	CTP synthase 1 [Source:HGNC Symbol;Acc:HGNC:2519]	12732	-0.440078	-0.360106	Yes
MYBL2	MYB proto-oncogene like 2 [Source:HGNC Symbol;Acc:HGNC:7548]	12037	-0.483662	-0.548577	Yes		CCNB2	cyclin B2 [Source:HGNC Symbol;Acc:HGNC:1580]	13933	-0.322024	-0.481542	Yes		TCF19	transcription factor 19 [Source:HGNC Symbol;Acc:HGNC:11629]	12779	-0.453407	-0.354548	Yes
GINS3	GINS complex subunit 3 [Source:HGNC Symbol;Acc:HGNC:25851]	12046	-0.487459	-0.542746	Yes		MCM4	minichromosome maintenance complex component 4 [Source:HGNC Symbol;Acc:HGNC:6947]	13934	-0.322099	-0.475109	Yes		MCM3	minichromosome maintenance complex component 3 [Source:HGNC Symbol;Acc:HGNC:6945]	12780	-0.454335	-0.345601	Yes
CHEK2	checkpoint kinase 2 [Source:HGNC Symbol;Acc:HGNC:16627]	12051	-0.489895	-0.536565	Yes		MCM7	minichromosome maintenance complex component 7 [Source:HGNC Symbol;Acc:HGNC:6950]	13943	-0.324826	-0.469156	Yes		GINS1	GINS complex subunit 1 [Source:HGNC Symbol;Acc:HGNC:28980]	12801	-0.461578	-0.337977	Yes
CHEK1	checkpoint kinase 1 [Source:HGNC Symbol;Acc:HGNC:1925]	12053	-0.492591	-0.53011	Yes		PCNA	proliferating cell nuclear antigen [Source:HGNC Symbol;Acc:HGNC:8729]	13951	-0.32611	-0.463111	Yes		DUT	deoxyuridine triphosphatase [Source:HGNC Symbol;Acc:HGNC:3078]	12806	-0.462874	-0.329154	Yes
MCM5	minichromosome maintenance complex component 5 [Source:HGNC Symbol;Acc:HGNC:6948]	12054	-0.493469	-0.523564	Yes		PTTG1	PTTG1 regulator of sister chromatid separation, securin [Source:HGNC Symbol;Acc:HGNC:9690]	13961	-0.328279	-0.457156	Yes		DONSON	DNA replication fork stabilization factor DONSON [Source:HGNC Symbol;Acc:HGNC:2993]	12811	-0.46471	-0.320295	Yes
HELLS	helicase, lymphoid specific [Source:HGNC Symbol;Acc:HGNC:4861]	12072	-0.50136	-0.518263	Yes		ATAD2	ATPase family AAA domain containing 2 [Source:HGNC Symbol;Acc:HGNC:30123]	13964	-0.32874	-0.450724	Yes		RAD1	RAD1 checkpoint DNA exonuclease [Source:HGNC Symbol;Acc:HGNC:9806]	12825	-0.46984	-0.311995	Yes
POLA2	DNA polymerase alpha 2, accessory subunit [Source:HGNC Symbol;Acc:HGNC:30073]	12088	-0.510559	-0.512682	Yes		CKS2	CDC28 protein kinase regulatory subunit 2 [Source:HGNC Symbol;Acc:HGNC:2000]	13967	-0.329259	-0.444281	Yes		MCM6	minichromosome maintenance complex component 6 [Source:HGNC Symbol;Acc:HGNC:6949]	12831	-0.473107	-0.303044	Yes
CDC25A	cell division cycle 25A [Source:HGNC Symbol;Acc:HGNC:1725]	12104	-0.520659	-0.506967	Yes		MCM5	minichromosome maintenance complex component 5 [Source:HGNC Symbol;Acc:HGNC:6948]	13982	-0.332737	-0.438572	Yes		RAD51C	RAD51 paralog C [Source:HGNC Symbol;Acc:HGNC:9820]	12835	-0.475359	-0.293903	Yes
BRCA2	BRCA2 DNA repair associated [Source:HGNC Symbol;Acc:HGNC:1101]	12110	-0.523956	-0.500413	Yes		NASP	nuclear autoantigenic sperm protein [Source:HGNC Symbol;Acc:HGNC:7644]	14003	-0.335924	-0.4332	Yes		POLD1	DNA polymerase delta 1, catalytic subunit [Source:HGNC Symbol;Acc:HGNC:9175]	12844	-0.478832	-0.285059	Yes
CCNB2	cyclin B2 [Source:HGNC Symbol;Acc:HGNC:1580]	12113	-0.525101	-0.493607	Yes		RFC2	replication factor C subunit 2 [Source:HGNC Symbol;Acc:HGNC:9970]	14015	-0.339654	-0.427151	Yes		DSCC1	DNA replication and sister chromatid cohesion 1 [Source:HGNC Symbol;Acc:HGNC:24453]	12850	-0.479733	-0.275978	Yes
POLD3	DNA polymerase delta 3, accessory subunit [Source:HGNC Symbol;Acc:HGNC:20932]	12115	-0.526119	-0.486707	Yes		RNASEH2A	ribonuclease H2 subunit A [Source:HGNC Symbol;Acc:HGNC:18518]	14037	-0.345565	-0.421654	Yes		RFC2	replication factor C subunit 2 [Source:HGNC Symbol;Acc:HGNC:9970]	12884	-0.493497	-0.268678	Yes
MMS22L	MMS22 like, DNA repair protein [Source:HGNC Symbol;Acc:HGNC:21475]	12130	-0.533562	-0.480741	Yes		EXOSC8	exosome component 8 [Source:HGNC Symbol;Acc:HGNC:17035]	14040	-0.346126	-0.414874	Yes		SLBP	stem-loop binding protein [Source:HGNC Symbol;Acc:HGNC:10904]	12896	-0.498046	-0.259675	Yes
DLGAP5	DLG associated protein 5 [Source:HGNC Symbol;Acc:HGNC:16864]	12137	-0.535706	-0.474111	Yes		RRM2	ribonucleotide reductase regulatory subunit M2 [Source:HGNC Symbol;Acc:HGNC:10452]	14046	-0.347252	-0.408273	Yes		RPA3	replication protein A3 [Source:HGNC Symbol;Acc:HGNC:10291]	12898	-0.498321	-0.249935	Yes
DEK	DEK proto-oncogene [Source:HGNC Symbol;Acc:HGNC:2768]	12140	-0.536775	-0.46715	Yes		DIAPH3	diaphanous related formin 3 [Source:HGNC Symbol;Acc:HGNC:15480]	14070	-0.353146	-0.402758	Yes		PRIM2	DNA primase subunit 2 [Source:HGNC Symbol;Acc:HGNC:9370]	12912	-0.502832	-0.240985	Yes
POLE	DNA polymerase epsilon, catalytic subunit [Source:HGNC Symbol;Acc:HGNC:9177]	12148	-0.541088	-0.460528	Yes		TCF19	transcription factor 19 [Source:HGNC Symbol;Acc:HGNC:11629]	14085	-0.356225	-0.396579	Yes		MCM4	minichromosome maintenance complex component 4 [Source:HGNC Symbol;Acc:HGNC:6947]	12952	-0.518673	-0.233629	Yes
BRCA1	BRCA1 DNA repair associated [Source:HGNC Symbol;Acc:HGNC:1100]	12149	-0.542106	-0.453337	Yes		GINS4	GINS complex subunit 4 [Source:HGNC Symbol;Acc:HGNC:28226]	14092	-0.357986	-0.38983	Yes		LYAR	Ly1 antibody reactive [Source:HGNC Symbol;Acc:HGNC:26021]	12961	-0.522905	-0.223917	Yes
CIT	citron rho-interacting serine/threonine kinase [Source:HGNC Symbol;Acc:HGNC:1985]	12151	-0.542423	-0.446221	Yes		DLGAP5	DLG associated protein 5 [Source:HGNC Symbol;Acc:HGNC:16864]	14105	-0.360879	-0.383425	Yes		GINS4	GINS complex subunit 4 [Source:HGNC Symbol;Acc:HGNC:28226]	12966	-0.524846	-0.213874	Yes
WEE1	WEE1 G2 checkpoint kinase [Source:HGNC Symbol;Acc:HGNC:12761]	12159	-0.547682	-0.439512	Yes		MYBL2	MYB proto-oncogene like 2 [Source:HGNC Symbol;Acc:HGNC:7548]	14121	-0.364929	-0.377139	Yes		TK1	thymidine kinase 1 [Source:HGNC Symbol;Acc:HGNC:11830]	12976	-0.528373	-0.204128	Yes
PRIM2	DNA primase subunit 2 [Source:HGNC Symbol;Acc:HGNC:9370]	12160	-0.547963	-0.432244	Yes		HELLS	helicase, lymphoid specific [Source:HGNC Symbol;Acc:HGNC:4861]	14129	-0.367932	-0.370259	Yes		POLA2	DNA polymerase alpha 2, accessory subunit [Source:HGNC Symbol;Acc:HGNC:30073]	12996	-0.536814	-0.194949	Yes
LMNB1	lamin B1 [Source:HGNC Symbol;Acc:HGNC:6637]	12161	-0.548581	-0.424967	Yes		SLBP	stem-loop binding protein [Source:HGNC Symbol;Acc:HGNC:10904]	14133	-0.368302	-0.363103	Yes		MCM2	minichromosome maintenance complex component 2 [Source:HGNC Symbol;Acc:HGNC:6944]	13027	-0.549111	-0.186334	Yes
KIF2C	kinesin family member 2C [Source:HGNC Symbol;Acc:HGNC:6393]	12163	-0.549563	-0.417756	Yes		BUB1B	BUB1 mitotic checkpoint serine/threonine kinase B [Source:HGNC Symbol;Acc:HGNC:1149]	14137	-0.369717	-0.35592	Yes		PCNA	proliferating cell nuclear antigen [Source:HGNC Symbol;Acc:HGNC:8729]	13069	-0.574021	-0.178034	Yes
SPAG5	sperm associated antigen 5 [Source:HGNC Symbol;Acc:HGNC:13452]	12166	-0.551538	-0.410599	Yes		PLK1	polo like kinase 1 [Source:HGNC Symbol;Acc:HGNC:9077]	14142	-0.371098	-0.348775	Yes		DCLRE1B	DNA cross-link repair 1B [Source:HGNC Symbol;Acc:HGNC:17641]	13100	-0.590568	-0.168602	Yes
E2F8	E2F transcription factor 8 [Source:HGNC Symbol;Acc:HGNC:24727]	12169	-0.554228	-0.403406	Yes		MCM6	minichromosome maintenance complex component 6 [Source:HGNC Symbol;Acc:HGNC:6949]	14158	-0.375715	-0.342274	Yes		CDC25A	cell division cycle 25A [Source:HGNC Symbol;Acc:HGNC:1725]	13103	-0.590857	-0.157113	Yes
BUB1B	BUB1 mitotic checkpoint serine/threonine kinase B [Source:HGNC Symbol;Acc:HGNC:1149]	12173	-0.556071	-0.396268	Yes		CDCA8	cell division cycle associated 8 [Source:HGNC Symbol;Acc:HGNC:14629]	14167	-0.379068	-0.335238	Yes		MMS22L	MMS22 like, DNA repair protein [Source:HGNC Symbol;Acc:HGNC:21475]	13132	-0.604569	-0.147259	Yes
ESPL1	extra spindle pole bodies like 1, separase [Source:HGNC Symbol;Acc:HGNC:16856]	12175	-0.556658	-0.388963	Yes		ASF1B	anti-silencing function 1B histone chaperone [Source:HGNC Symbol;Acc:HGNC:20996]	14177	-0.381591	-0.328218	Yes		CHEK1	checkpoint kinase 1 [Source:HGNC Symbol;Acc:HGNC:1925]	13156	-0.620876	-0.136717	Yes
TK1	thymidine kinase 1 [Source:HGNC Symbol;Acc:HGNC:11830]	12193	-0.570169	-0.38275	Yes		UBE2T	ubiquitin conjugating enzyme E2 T [Source:HGNC Symbol;Acc:HGNC:25009]	14178	-0.381594	-0.320597	Yes		WDR90	WD repeat domain 90 [Source:HGNC Symbol;Acc:HGNC:26960]	13173	-0.634801	-0.125388	Yes
GINS1	GINS complex subunit 1 [Source:HGNC Symbol;Acc:HGNC:28980]	12197	-0.57242	-0.375395	Yes		SPC24	SPC24 component of NDC80 kinetochore complex [Source:HGNC Symbol;Acc:HGNC:26913]	14181	-0.382222	-0.313097	Yes		RFC3	replication factor C subunit 3 [Source:HGNC Symbol;Acc:HGNC:9971]	13191	-0.645333	-0.113925	Yes
MCM4	minichromosome maintenance complex component 4 [Source:HGNC Symbol;Acc:HGNC:6947]	12218	-0.58549	-0.369217	Yes		TACC3	transforming acidic coiled-coil containing protein 3 [Source:HGNC Symbol;Acc:HGNC:11524]	14188	-0.384106	-0.305826	Yes		MCM5	minichromosome maintenance complex component 5 [Source:HGNC Symbol;Acc:HGNC:6948]	13230	-0.67053	-0.103505	Yes
DONSON	DNA replication fork stabilization factor DONSON [Source:HGNC Symbol;Acc:HGNC:2993]	12229	-0.598114	-0.362077	Yes		BIRC5	baculoviral IAP repeat containing 5 [Source:HGNC Symbol;Acc:HGNC:593]	14215	-0.390322	-0.299769	Yes		TIPIN	TIMELESS interacting protein [Source:HGNC Symbol;Acc:HGNC:30750]	13244	-0.683213	-0.0910025	Yes
TRIP13	thyroid hormone receptor interactor 13 [Source:HGNC Symbol;Acc:HGNC:12307]	12233	-0.600531	-0.354349	Yes		TIPIN	TIMELESS interacting protein [Source:HGNC Symbol;Acc:HGNC:30750]	14238	-0.399627	-0.293258	Yes		CENPM	centromere protein M [Source:HGNC Symbol;Acc:HGNC:18352]	13306	-0.724003	-0.081215	Yes
MELK	maternal embryonic leucine zipper kinase [Source:HGNC Symbol;Acc:HGNC:16870]	12252	-0.613301	-0.347643	Yes		RANBP1	RAN binding protein 1 [Source:HGNC Symbol;Acc:HGNC:9847]	14252	-0.404184	-0.286055	Yes		CKS1B	CDC28 protein kinase regulatory subunit 1B [Source:HGNC Symbol;Acc:HGNC:19083]	13319	-0.730044	-0.0677173	Yes
CKS2	CDC28 protein kinase regulatory subunit 2 [Source:HGNC Symbol;Acc:HGNC:2000]	12256	-0.615423	-0.339717	Yes		DEPDC1	DEP domain containing 1 [Source:HGNC Symbol;Acc:HGNC:22949]	14260	-0.406283	-0.278408	Yes		CCNE1	cyclin E1 [Source:HGNC Symbol;Acc:HGNC:1589]	13430	-0.832872	-0.0593771	Yes
ASF1B	anti-silencing function 1B histone chaperone [Source:HGNC Symbol;Acc:HGNC:20996]	12257	-0.617603	-0.331525	Yes		MMS22L	MMS22 like, DNA repair protein [Source:HGNC Symbol;Acc:HGNC:21475]	14271	-0.410525	-0.270877	Yes		PSMC3IP	PSMC3 interacting protein [Source:HGNC Symbol;Acc:HGNC:17928]	13440	-0.838551	-0.0435225	Yes
PLK1	polo like kinase 1 [Source:HGNC Symbol;Acc:HGNC:9077]	12262	-0.619942	-0.323619	Yes		TUBG1	tubulin gamma 1 [Source:HGNC Symbol;Acc:HGNC:12417]	14274	-0.410955	-0.262803	Yes		HELLS	helicase, lymphoid specific [Source:HGNC Symbol;Acc:HGNC:4861]	13457	-0.852513	-0.027906	Yes
BIRC5	baculoviral IAP repeat containing 5 [Source:HGNC Symbol;Acc:HGNC:593]	12268	-0.624863	-0.315727	Yes		RFC3	replication factor C subunit 3 [Source:HGNC Symbol;Acc:HGNC:9971]	14275	-0.411346	-0.254588	Yes		GINS3	GINS complex subunit 3 [Source:HGNC Symbol;Acc:HGNC:25851]	13464	-0.865113	-0.0113084	Yes
MAD2L1	mitotic arrest deficient 2 like 1 [Source:HGNC Symbol;Acc:HGNC:6763]	12269	-0.625404	-0.307431	Yes		UBE2S	ubiquitin conjugating enzyme E2 S [Source:HGNC Symbol;Acc:HGNC:17895]	14286	-0.41491	-0.246969	Yes		UNG	uracil DNA glycosylase [Source:HGNC Symbol;Acc:HGNC:12572]	13516	-0.936134	0.00338965	Yes
CDCA3	cell division cycle associated 3 [Source:HGNC Symbol;Acc:HGNC:14624]	12287	-0.642031	-0.300265	Yes		SUV39H1	SUV39H1 histone lysine methyltransferase [Source:HGNC Symbol;Acc:HGNC:11479]	14295	-0.417641	-0.239163	Yes		MYC	MYC proto-oncogene, bHLH transcription factor [Source:HGNC Symbol;Acc:HGNC:7553]	13582	-1.04113	0.0191293	Yes
RRM2	ribonucleotide reductase regulatory subunit M2 [Source:HGNC Symbol;Acc:HGNC:10452]	12298	-0.65236	-0.292405	Yes		TK1	thymidine kinase 1 [Source:HGNC Symbol;Acc:HGNC:11830]	14296	-0.417706	-0.23082	Yes
DIAPH3	diaphanous related formin 3 [Source:HGNC Symbol;Acc:HGNC:15480]	12307	-0.659108	-0.284297	Yes		MAD2L1	mitotic arrest deficient 2 like 1 [Source:HGNC Symbol;Acc:HGNC:6763]	14300	-0.419852	-0.222635	Yes
TACC3	transforming acidic coiled-coil containing protein 3 [Source:HGNC Symbol;Acc:HGNC:11524]	12311	-0.662281	-0.27575	Yes		CDC20	cell division cycle 20 [Source:HGNC Symbol;Acc:HGNC:1723]	14306	-0.422382	-0.214533	Yes
CDCA8	cell division cycle associated 8 [Source:HGNC Symbol;Acc:HGNC:14629]	12318	-0.670424	-0.267334	Yes		RAD51AP1	RAD51 associated protein 1 [Source:HGNC Symbol;Acc:HGNC:16956]	14311	-0.42609	-0.20629	Yes
HMGB3	high mobility group box 3 [Source:HGNC Symbol;Acc:HGNC:5004]	12323	-0.674385	-0.258706	Yes		CDC25A	cell division cycle 25A [Source:HGNC Symbol;Acc:HGNC:1725]	14317	-0.428229	-0.198072	Yes
CDC20	cell division cycle 20 [Source:HGNC Symbol;Acc:HGNC:1723]	12352	-0.691271	-0.251759	Yes		HMGB3	high mobility group box 3 [Source:HGNC Symbol;Acc:HGNC:5004]	14321	-0.429814	-0.189688	Yes
AURKB	aurora kinase B [Source:HGNC Symbol;Acc:HGNC:11390]	12356	-0.693312	-0.242801	Yes		TRIP13	thyroid hormone receptor interactor 13 [Source:HGNC Symbol;Acc:HGNC:12307]	14334	-0.434402	-0.181814	Yes
PLK4	polo like kinase 4 [Source:HGNC Symbol;Acc:HGNC:11397]	12362	-0.703578	-0.233865	Yes		GINS1	GINS complex subunit 1 [Source:HGNC Symbol;Acc:HGNC:28980]	14352	-0.441745	-0.174128	Yes
CDK1	cyclin dependent kinase 1 [Source:HGNC Symbol;Acc:HGNC:1722]	12383	-0.737717	-0.225667	Yes		POLD3	DNA polymerase delta 3, accessory subunit [Source:HGNC Symbol;Acc:HGNC:20932]	14355	-0.442991	-0.165414	Yes
KIF18B	kinesin family member 18B [Source:HGNC Symbol;Acc:HGNC:27102]	12386	-0.739487	-0.216017	Yes		KIF2C	kinesin family member 2C [Source:HGNC Symbol;Acc:HGNC:6393]	14367	-0.447715	-0.157207	Yes
RFC3	replication factor C subunit 3 [Source:HGNC Symbol;Acc:HGNC:9971]	12413	-0.763262	-0.207957	Yes		PLK4	polo like kinase 4 [Source:HGNC Symbol;Acc:HGNC:11397]	14394	-0.455005	-0.149858	Yes
TCF19	transcription factor 19 [Source:HGNC Symbol;Acc:HGNC:11629]	12415	-0.765651	-0.19788	Yes		CDCA3	cell division cycle associated 3 [Source:HGNC Symbol;Acc:HGNC:14624]	14395	-0.455039	-0.14077	Yes
RAD51AP1	RAD51 associated protein 1 [Source:HGNC Symbol;Acc:HGNC:16956]	12419	-0.769559	-0.18791	Yes		KIF18B	kinesin family member 18B [Source:HGNC Symbol;Acc:HGNC:27102]	14398	-0.455743	-0.131801	Yes
GINS4	GINS complex subunit 4 [Source:HGNC Symbol;Acc:HGNC:28226]	12447	-0.797735	-0.179472	Yes		ESPL1	extra spindle pole bodies like 1, separase [Source:HGNC Symbol;Acc:HGNC:16856]	14399	-0.455874	-0.122696	Yes
KIF4A	kinesin family member 4A [Source:HGNC Symbol;Acc:HGNC:13339]	12457	-0.818984	-0.169322	Yes		DONSON	DNA replication fork stabilization factor DONSON [Source:HGNC Symbol;Acc:HGNC:2993]	14429	-0.473537	-0.115177	Yes
SUV39H1	SUV39H1 histone lysine methyltransferase [Source:HGNC Symbol;Acc:HGNC:11479]	12463	-0.836587	-0.158622	Yes		CDKN3	cyclin dependent kinase inhibitor 3 [Source:HGNC Symbol;Acc:HGNC:1791]	14439	-0.477047	-0.106251	Yes
DEPDC1	DEP domain containing 1 [Source:HGNC Symbol;Acc:HGNC:22949]	12464	-0.836971	-0.14752	Yes		MELK	maternal embryonic leucine zipper kinase [Source:HGNC Symbol;Acc:HGNC:16870]	14485	-0.495185	-0.0993696	Yes
SPC24	SPC24 component of NDC80 kinetochore complex [Source:HGNC Symbol;Acc:HGNC:26913]	12473	-0.848955	-0.136894	Yes		AURKB	aurora kinase B [Source:HGNC Symbol;Acc:HGNC:11390]	14509	-0.506621	-0.0907889	Yes
DCLRE1B	DNA cross-link repair 1B [Source:HGNC Symbol;Acc:HGNC:17641]	12490	-0.877736	-0.126521	Yes		CHEK1	checkpoint kinase 1 [Source:HGNC Symbol;Acc:HGNC:1925]	14516	-0.509275	-0.0810185	Yes
CENPM	centromere protein M [Source:HGNC Symbol;Acc:HGNC:18352]	12514	-0.922242	-0.116114	Yes		E2F8	E2F transcription factor 8 [Source:HGNC Symbol;Acc:HGNC:24727]	14524	-0.513476	-0.071231	Yes
UBE2S	ubiquitin conjugating enzyme E2 S [Source:HGNC Symbol;Acc:HGNC:17895]	12611	-1.15477	-0.108419	Yes		GINS3	GINS complex subunit 3 [Source:HGNC Symbol;Acc:HGNC:25851]	14570	-0.533138	-0.0635918	Yes
DSCC1	DNA replication and sister chromatid cohesion 1 [Source:HGNC Symbol;Acc:HGNC:24453]	12616	-1.16175	-0.0933257	Yes		SPC25	SPC25 component of NDC80 kinetochore complex [Source:HGNC Symbol;Acc:HGNC:24031]	14571	-0.533707	-0.0529321	Yes
SPC25	SPC25 component of NDC80 kinetochore complex [Source:HGNC Symbol;Acc:HGNC:24031]	12637	-1.22091	-0.0787185	Yes		DSCC1	DNA replication and sister chromatid cohesion 1 [Source:HGNC Symbol;Acc:HGNC:24453]	14601	-0.54834	-0.0439194	Yes
DCK	deoxycytidine kinase [Source:HGNC Symbol;Acc:HGNC:2704]	12660	-1.34019	-0.0626878	Yes		CENPM	centromere protein M [Source:HGNC Symbol;Acc:HGNC:18352]	14715	-0.620815	-0.039076	Yes
PSMC3IP	PSMC3 interacting protein [Source:HGNC Symbol;Acc:HGNC:17928]	12719	-1.75819	-0.0439709	Yes		PSMC3IP	PSMC3 interacting protein [Source:HGNC Symbol;Acc:HGNC:17928]	14951	-0.910357	-0.0366074	Yes
CKS1B	CDC28 protein kinase regulatory subunit 1B [Source:HGNC Symbol;Acc:HGNC:19083]	12789	-3.7518	3.1773694E-4	Yes		DCLRE1B	DNA cross-link repair 1B [Source:HGNC Symbol;Acc:HGNC:17641]	15030	-1.0965	-0.0199229	Yes
							CKS1B	CDC28 protein kinase regulatory subunit 1B [Source:HGNC Symbol;Acc:HGNC:19083]	15091	-1.4093	0.00421273	Yes
G2M CHECKPOINT (HM)							G2M CHECKPOINT (HM)							G2M CHECKPOINT (HM)
HNRNPD	heterogeneous nuclear ribonucleoprotein D [Source:HGNC Symbol;Acc:HGNC:5036]	10813	-0.162157	-0.737089	Yes		SQLE	squalene epoxidase [Source:HGNC Symbol;Acc:HGNC:11279]	12230	-0.116363	-0.587119	Yes		SRSF1	serine and arginine rich splicing factor 1 [Source:HGNC Symbol;Acc:HGNC:10780]	10436	-0.151027	-0.43568	Yes
NCL	nucleolin [Source:HGNC Symbol;Acc:HGNC:7667]	10825	-0.164042	-0.735566	Yes		ODF2	outer dense fiber of sperm tails 2 [Source:HGNC Symbol;Acc:HGNC:8114]	12263	-0.11783	-0.586768	Yes		HSPA8	heat shock protein family A (Hsp70) member 8 [Source:HGNC Symbol;Acc:HGNC:5241]	10437	-0.151095	-0.43154	Yes
CDC25B	cell division cycle 25B [Source:HGNC Symbol;Acc:HGNC:1726]	10831	-0.164251	-0.733564	Yes		NCL	nucleolin [Source:HGNC Symbol;Acc:HGNC:7667]	12276	-0.118575	-0.585064	Yes		H2AZ1	H2A.Z variant histone 1 [Source:HGNC Symbol;Acc:HGNC:4741]	10498	-0.154353	-0.431708	Yes
SNRPD1	small nuclear ribonucleoprotein D1 polypeptide [Source:HGNC Symbol;Acc:HGNC:11158]	10860	-0.166571	-0.733353	Yes		E2F3	E2F transcription factor 3 [Source:HGNC Symbol;Acc:HGNC:3115]	12281	-0.119101	-0.582813	Yes		HNRNPD	heterogeneous nuclear ribonucleoprotein D [Source:HGNC Symbol;Acc:HGNC:5036]	10501	-0.154582	-0.427618	Yes
PDS5B	PDS5 cohesin associated factor B [Source:HGNC Symbol;Acc:HGNC:20418]	10871	-0.167616	-0.731699	Yes		GSPT1	G1 to S phase transition 1 [Source:HGNC Symbol;Acc:HGNC:4621]	12298	-0.12008	-0.581345	Yes		E2F4	E2F transcription factor 4 [Source:HGNC Symbol;Acc:HGNC:3118]	10504	-0.154679	-0.423527	Yes
MEIS2	Meis homeobox 2 [Source:HGNC Symbol;Acc:HGNC:7001]	10939	-0.175205	-0.734457	Yes		DKC1	dyskerin pseudouridine synthase 1 [Source:HGNC Symbol;Acc:HGNC:2890]	12322	-0.121534	-0.580313	Yes		NUP50	nucleoporin 50 [Source:HGNC Symbol;Acc:HGNC:8065]	10535	-0.157239	-0.421417	Yes
TRA2B	transformer 2 beta homolog [Source:HGNC Symbol;Acc:HGNC:10781]	10940	-0.175255	-0.731897	Yes		SLC7A1	solute carrier family 7 member 1 [Source:HGNC Symbol;Acc:HGNC:11057]	12348	-0.123041	-0.579384	Yes		STAG1	stromal antigen 1 [Source:HGNC Symbol;Acc:HGNC:11354]	10601	-0.16135	-0.421759	Yes
NUMA1	nuclear mitotic apparatus protein 1 [Source:HGNC Symbol;Acc:HGNC:8059]	10942	-0.175428	-0.729415	Yes		NOLC1	nucleolar and coiled-body phosphoprotein 1 [Source:HGNC Symbol;Acc:HGNC:15608]	12378	-0.124501	-0.578691	Yes		XPO1	exportin 1 [Source:HGNC Symbol;Acc:HGNC:12825]	10622	-0.162545	-0.41877	Yes
H2AZ2	H2A.Z variant histone 2 [Source:HGNC Symbol;Acc:HGNC:20664]	10962	-0.179458	-0.728302	Yes		PDS5B	PDS5 cohesin associated factor B [Source:HGNC Symbol;Acc:HGNC:20418]	12391	-0.125627	-0.576838	Yes		DTYMK	deoxythymidylate kinase [Source:HGNC Symbol;Acc:HGNC:3061]	10733	-0.170022	-0.422172	Yes
KIF5B	kinesin family member 5B [Source:HGNC Symbol;Acc:HGNC:6324]	10970	-0.181544	-0.726205	Yes		RPA2	replication protein A2 [Source:HGNC Symbol;Acc:HGNC:10290]	12467	-0.130826	-0.579087	Yes		DBF4	DBF4 zinc finger [Source:HGNC Symbol;Acc:HGNC:17364]	10749	-0.171675	-0.418567	Yes
SRSF10	serine and arginine rich splicing factor 10 [Source:HGNC Symbol;Acc:HGNC:16713]	10988	-0.184579	-0.724859	Yes		BARD1	BRCA1 associated RING domain 1 [Source:HGNC Symbol;Acc:HGNC:952]	12478	-0.131511	-0.576975	Yes		HMGA1	high mobility group AT-hook 1 [Source:HGNC Symbol;Acc:HGNC:5010]	10751	-0.1717	-0.413936	Yes
RPA2	replication protein A2 [Source:HGNC Symbol;Acc:HGNC:10290]	10996	-0.185749	-0.722701	Yes		HNRNPD	heterogeneous nuclear ribonucleoprotein D [Source:HGNC Symbol;Acc:HGNC:5036]	12487	-0.132221	-0.574715	Yes		CDK4	cyclin dependent kinase 4 [Source:HGNC Symbol;Acc:HGNC:1773]	10765	-0.172446	-0.410163	Yes
BUB3	BUB3 mitotic checkpoint protein [Source:HGNC Symbol;Acc:HGNC:1151]	11015	-0.187428	-0.721393	Yes		HIRA	histone cell cycle regulator [Source:HGNC Symbol;Acc:HGNC:4916]	12561	-0.137423	-0.576691	Yes		SYNCRIP	synaptotagmin binding cytoplasmic RNA interacting protein [Source:HGNC Symbol;Acc:HGNC:16918]	10769	-0.17267	-0.405652	Yes
SMC1A	structural maintenance of chromosomes 1A [Source:HGNC Symbol;Acc:HGNC:11111]	11033	-0.189818	-0.71997	Yes		CDK4	cyclin dependent kinase 4 [Source:HGNC Symbol;Acc:HGNC:1773]	12618	-0.141778	-0.577438	Yes		LIG3	DNA ligase 3 [Source:HGNC Symbol;Acc:HGNC:6600]	10781	-0.173226	-0.401712	Yes
RBM14	RNA binding motif protein 14 [Source:HGNC Symbol;Acc:HGNC:14219]	11037	-0.191135	-0.717416	Yes		CBX1	chromobox 1 [Source:HGNC Symbol;Acc:HGNC:1551]	12630	-0.142808	-0.575155	Yes		DDX39A	DExD-box helicase 39A [Source:HGNC Symbol;Acc:HGNC:17821]	10859	-0.178802	-0.402455	Yes
GSPT1	G1 to S phase transition 1 [Source:HGNC Symbol;Acc:HGNC:4621]	11051	-0.193559	-0.715621	Yes		LIG3	DNA ligase 3 [Source:HGNC Symbol;Acc:HGNC:6600]	12632	-0.143002	-0.572198	Yes		CDC27	cell division cycle 27 [Source:HGNC Symbol;Acc:HGNC:1728]	10944	-0.185785	-0.403519	Yes
NUP50	nucleoporin 50 [Source:HGNC Symbol;Acc:HGNC:8065]	11056	-0.194191	-0.713102	Yes		LBR	lamin B receptor [Source:HGNC Symbol;Acc:HGNC:6518]	12670	-0.146858	-0.571568	Yes		SMC2	structural maintenance of chromosomes 2 [Source:HGNC Symbol;Acc:HGNC:14011]	11054	-0.194621	-0.406174	Yes
SLC7A5	solute carrier family 7 member 5 [Source:HGNC Symbol;Acc:HGNC:11063]	11065	-0.195959	-0.710875	Yes		MYC	MYC proto-oncogene, bHLH transcription factor [Source:HGNC Symbol;Acc:HGNC:7553]	12678	-0.14748	-0.568918	Yes		NCL	nucleolin [Source:HGNC Symbol;Acc:HGNC:7667]	11085	-0.197598	-0.402958	Yes
NOLC1	nucleolar and coiled-body phosphoprotein 1 [Source:HGNC Symbol;Acc:HGNC:15608]	11078	-0.198265	-0.708931	Yes		TFDP1	transcription factor Dp-1 [Source:HGNC Symbol;Acc:HGNC:11749]	12694	-0.149263	-0.566766	Yes		PRMT5	protein arginine methyltransferase 5 [Source:HGNC Symbol;Acc:HGNC:10894]	11105	-0.198786	-0.398903	Yes
TFDP1	transcription factor Dp-1 [Source:HGNC Symbol;Acc:HGNC:11749]	11098	-0.200858	-0.707506	Yes		RBM14	RNA binding motif protein 14 [Source:HGNC Symbol;Acc:HGNC:14219]	12712	-0.150833	-0.564714	Yes		ESPL1	extra spindle pole bodies like 1, separase [Source:HGNC Symbol;Acc:HGNC:16856]	11115	-0.199283	-0.394102	Yes
CBX1	chromobox 1 [Source:HGNC Symbol;Acc:HGNC:1551]	11099	-0.200883	-0.704571	Yes		SNRPD1	small nuclear ribonucleoprotein D1 polypeptide [Source:HGNC Symbol;Acc:HGNC:11158]	12730	-0.152062	-0.562636	Yes		MNAT1	MNAT1 component of CDK activating kinase [Source:HGNC Symbol;Acc:HGNC:7181]	11144	-0.20155	-0.390631	Yes
CASP8AP2	caspase 8 associated protein 2 [Source:HGNC Symbol;Acc:HGNC:1510]	11134	-0.205928	-0.704262	Yes		BUB3	BUB3 mitotic checkpoint protein [Source:HGNC Symbol;Acc:HGNC:1151]	12802	-0.157942	-0.564044	Yes		MAP3K20	mitogen-activated protein kinase kinase kinase 20 [Source:HGNC Symbol;Acc:HGNC:17797]	11202	-0.206666	-0.389145	Yes
STMN1	stathmin 1 [Source:HGNC Symbol;Acc:HGNC:6510]	11158	-0.209818	-0.703023	Yes		TMPO	thymopoietin [Source:HGNC Symbol;Acc:HGNC:11875]	12916	-0.167947	-0.568049	Yes		MEIS2	Meis homeobox 2 [Source:HGNC Symbol;Acc:HGNC:7001]	11220	-0.208539	-0.384677	Yes
HUS1	HUS1 checkpoint clamp component [Source:HGNC Symbol;Acc:HGNC:5309]	11211	-0.218527	-0.703959	Yes		HMGA1	high mobility group AT-hook 1 [Source:HGNC Symbol;Acc:HGNC:5010]	12960	-0.172628	-0.567275	Yes		SMC1A	structural maintenance of chromosomes 1A [Source:HGNC Symbol;Acc:HGNC:11111]	11275	-0.212731	-0.382805	Yes
E2F3	E2F transcription factor 3 [Source:HGNC Symbol;Acc:HGNC:3115]	11223	-0.220534	-0.701611	Yes		AURKA	aurora kinase A [Source:HGNC Symbol;Acc:HGNC:11393]	13054	-0.181681	-0.569653	Yes		TFDP1	transcription factor Dp-1 [Source:HGNC Symbol;Acc:HGNC:11749]	11497	-0.228841	-0.392729	Yes
BARD1	BRCA1 associated RING domain 1 [Source:HGNC Symbol;Acc:HGNC:952]	11311	-0.236493	-0.705062	Yes		SMC1A	structural maintenance of chromosomes 1A [Source:HGNC Symbol;Acc:HGNC:11111]	13055	-0.181683	-0.565812	Yes		NSD2	nuclear receptor binding SET domain protein 2 [Source:HGNC Symbol;Acc:HGNC:12766]	11612	-0.240635	-0.394489	Yes
ODF2	outer dense fiber of sperm tails 2 [Source:HGNC Symbol;Acc:HGNC:8114]	11373	-0.249201	-0.706264	Yes		NUP50	nucleoporin 50 [Source:HGNC Symbol;Acc:HGNC:8065]	13060	-0.181998	-0.562232	Yes		PLK4	polo like kinase 4 [Source:HGNC Symbol;Acc:HGNC:11397]	11640	-0.244835	-0.389759	Yes
KMT5A	lysine methyltransferase 5A [Source:HGNC Symbol;Acc:HGNC:29489]	11406	-0.256288	-0.70506	Yes		LMNB1	lamin B1 [Source:HGNC Symbol;Acc:HGNC:6637]	13136	-0.18994	-0.563231	Yes		FANCC	FA complementation group C [Source:HGNC Symbol;Acc:HGNC:3584]	11743	-0.256514	-0.390204	Yes
H2AZ1	H2A.Z variant histone 1 [Source:HGNC Symbol;Acc:HGNC:4741]	11413	-0.257356	-0.701778	Yes		SMC4	structural maintenance of chromosomes 4 [Source:HGNC Symbol;Acc:HGNC:14013]	13228	-0.203549	-0.565013	Yes		BARD1	BRCA1 associated RING domain 1 [Source:HGNC Symbol;Acc:HGNC:952]	11831	-0.266932	-0.389265	Yes
DDX39A	DExD-box helicase 39A [Source:HGNC Symbol;Acc:HGNC:17821]	11457	-0.265136	-0.701318	Yes		KMT5A	lysine methyltransferase 5A [Source:HGNC Symbol;Acc:HGNC:29489]	13235	-0.204842	-0.561084	Yes		PURA	purine rich element binding protein A [Source:HGNC Symbol;Acc:HGNC:9701]	11842	-0.268634	-0.382638	Yes
CCND1	cyclin D1 [Source:HGNC Symbol;Acc:HGNC:1582]	11537	-0.287218	-0.703393	Yes		INCENP	inner centromere protein [Source:HGNC Symbol;Acc:HGNC:6058]	13238	-0.205188	-0.55688	Yes		SUV39H1	SUV39H1 histone lysine methyltransferase [Source:HGNC Symbol;Acc:HGNC:11479]	11892	-0.275452	-0.378681	Yes
FANCC	FA complementation group C [Source:HGNC Symbol;Acc:HGNC:3584]	11549	-0.291554	-0.700008	Yes		CASP8AP2	caspase 8 associated protein 2 [Source:HGNC Symbol;Acc:HGNC:1510]	13262	-0.208159	-0.554017	Yes		ODC1	ornithine decarboxylase 1 [Source:HGNC Symbol;Acc:HGNC:8109]	11897	-0.276499	-0.371398	Yes
EZH2	enhancer of zeste 2 polycomb repressive complex 2 subunit [Source:HGNC Symbol;Acc:HGNC:3527]	11556	-0.293264	-0.696201	Yes		CENPE	centromere protein E [Source:HGNC Symbol;Acc:HGNC:1856]	13266	-0.209207	-0.549795	Yes		RBM14	RNA binding motif protein 14 [Source:HGNC Symbol;Acc:HGNC:14219]	11907	-0.277499	-0.364453	Yes
ORC6	origin recognition complex subunit 6 [Source:HGNC Symbol;Acc:HGNC:17151]	11566	-0.296075	-0.692591	Yes		DDX39A	DExD-box helicase 39A [Source:HGNC Symbol;Acc:HGNC:17821]	13274	-0.20978	-0.545828	Yes		NOLC1	nucleolar and coiled-body phosphoprotein 1 [Source:HGNC Symbol;Acc:HGNC:15608]	11912	-0.277894	-0.357132	Yes
TMPO	thymopoietin [Source:HGNC Symbol;Acc:HGNC:11875]	11584	-0.302713	-0.689519	Yes		BUB1	BUB1 mitotic checkpoint serine/threonine kinase [Source:HGNC Symbol;Acc:HGNC:1148]	13333	-0.218372	-0.54509	Yes		ORC5	origin recognition complex subunit 5 [Source:HGNC Symbol;Acc:HGNC:8491]	11964	-0.28369	-0.353096	Yes
SMC4	structural maintenance of chromosomes 4 [Source:HGNC Symbol;Acc:HGNC:14013]	11588	-0.30514	-0.6853	Yes		STAG1	stromal antigen 1 [Source:HGNC Symbol;Acc:HGNC:11354]	13377	-0.221454	-0.543284	Yes		TRAIP	TRAF interacting protein [Source:HGNC Symbol;Acc:HGNC:30764]	11990	-0.287895	-0.34704	Yes
MCM6	minichromosome maintenance complex component 6 [Source:HGNC Symbol;Acc:HGNC:6949]	11602	-0.30986	-0.681806	Yes		HMMR	hyaluronan mediated motility receptor [Source:HGNC Symbol;Acc:HGNC:5012]	13380	-0.222857	-0.538706	Yes		WRN	WRN RecQ like helicase [Source:HGNC Symbol;Acc:HGNC:12791]	12006	-0.291124	-0.340162	Yes
KPNA2	karyopherin subunit alpha 2 [Source:HGNC Symbol;Acc:HGNC:6395]	11606	-0.310459	-0.677509	Yes		TENT4A	terminal nucleotidyltransferase 4A [Source:HGNC Symbol;Acc:HGNC:16705]	13392	-0.224356	-0.534699	Yes		POLQ	DNA polymerase theta [Source:HGNC Symbol;Acc:HGNC:9186]	12011	-0.29221	-0.332448	Yes
KIF22	kinesin family member 22 [Source:HGNC Symbol;Acc:HGNC:6391]	11618	-0.314841	-0.673784	Yes		KIF11	kinesin family member 11 [Source:HGNC Symbol;Acc:HGNC:6388]	13445	-0.232871	-0.533253	Yes		FBXO5	F-box protein 5 [Source:HGNC Symbol;Acc:HGNC:13584]	12012	-0.293008	-0.32442	Yes
LBR	lamin B receptor [Source:HGNC Symbol;Acc:HGNC:6518]	11666	-0.329537	-0.672701	Yes		STMN1	stathmin 1 [Source:HGNC Symbol;Acc:HGNC:6510]	13453	-0.233619	-0.528782	Yes		DKC1	dyskerin pseudouridine synthase 1 [Source:HGNC Symbol;Acc:HGNC:2890]	12022	-0.294854	-0.317	Yes
SMC2	structural maintenance of chromosomes 2 [Source:HGNC Symbol;Acc:HGNC:14011]	11716	-0.349962	-0.671479	Yes		RACGAP1	Rac GTPase activating protein 1 [Source:HGNC Symbol;Acc:HGNC:9804]	13459	-0.234163	-0.524166	Yes		SQLE	squalene epoxidase [Source:HGNC Symbol;Acc:HGNC:11279]	12091	-0.306151	-0.313594	Yes
CDC7	cell division cycle 7 [Source:HGNC Symbol;Acc:HGNC:1745]	11718	-0.351324	-0.666427	Yes		KPNA2	karyopherin subunit alpha 2 [Source:HGNC Symbol;Acc:HGNC:6395]	13461	-0.234268	-0.519281	Yes		POLE	DNA polymerase epsilon, catalytic subunit [Source:HGNC Symbol;Acc:HGNC:9177]	12129	-0.31181	-0.307762	Yes
HMMR	hyaluronan mediated motility receptor [Source:HGNC Symbol;Acc:HGNC:5012]	11733	-0.35604	-0.662338	Yes		KIF4A	kinesin family member 4A [Source:HGNC Symbol;Acc:HGNC:13339]	13463	-0.234409	-0.514392	Yes		SNRPD1	small nuclear ribonucleoprotein D1 polypeptide [Source:HGNC Symbol;Acc:HGNC:11158]	12274	-0.333888	-0.309165	Yes
DTYMK	deoxythymidylate kinase [Source:HGNC Symbol;Acc:HGNC:3061]	11739	-0.358625	-0.657497	Yes		NUSAP1	nucleolar and spindle associated protein 1 [Source:HGNC Symbol;Acc:HGNC:18538]	13479	-0.236875	-0.510388	Yes		MYBL2	MYB proto-oncogene like 2 [Source:HGNC Symbol;Acc:HGNC:7548]	12374	-0.351761	-0.306781	Yes
MCM3	minichromosome maintenance complex component 3 [Source:HGNC Symbol;Acc:HGNC:6945]	11745	-0.360582	-0.652627	Yes		SMC2	structural maintenance of chromosomes 2 [Source:HGNC Symbol;Acc:HGNC:14011]	13481	-0.237235	-0.50544	Yes		CASP8AP2	caspase 8 associated protein 2 [Source:HGNC Symbol;Acc:HGNC:1510]	12383	-0.354736	-0.297647	Yes
MCM2	minichromosome maintenance complex component 2 [Source:HGNC Symbol;Acc:HGNC:6944]	11751	-0.36161	-0.647742	Yes		E2F2	E2F transcription factor 2 [Source:HGNC Symbol;Acc:HGNC:3114]	13499	-0.239491	-0.501514	Yes		UCK2	uridine-cytidine kinase 2 [Source:HGNC Symbol;Acc:HGNC:12562]	12433	-0.364319	-0.291255	Yes
NASP	nuclear autoantigenic sperm protein [Source:HGNC Symbol;Acc:HGNC:7644]	11761	-0.363188	-0.643152	Yes		H2AZ1	H2A.Z variant histone 1 [Source:HGNC Symbol;Acc:HGNC:4741]	13526	-0.245177	-0.498069	Yes		MAD2L1	mitotic arrest deficient 2 like 1 [Source:HGNC Symbol;Acc:HGNC:6763]	12447	-0.365414	-0.282196	Yes
RBL1	RB transcriptional corepressor like 1 [Source:HGNC Symbol;Acc:HGNC:9893]	11779	-0.3704	-0.639091	Yes		KIF20B	kinesin family member 20B [Source:HGNC Symbol;Acc:HGNC:7212]	13650	-0.269284	-0.5006	Yes		BRCA2	BRCA2 DNA repair associated [Source:HGNC Symbol;Acc:HGNC:1101]	12491	-0.37558	-0.275055	Yes
STAG1	stromal antigen 1 [Source:HGNC Symbol;Acc:HGNC:11354]	11791	-0.375176	-0.634484	Yes		CENPF	centromere protein F [Source:HGNC Symbol;Acc:HGNC:1857]	13656	-0.270503	-0.495216	Yes		RPA2	replication protein A2 [Source:HGNC Symbol;Acc:HGNC:10290]	12550	-0.389689	-0.268628	Yes
DBF4	DBF4 zinc finger [Source:HGNC Symbol;Acc:HGNC:17364]	11802	-0.381876	-0.6297	Yes		PRIM2	DNA primase subunit 2 [Source:HGNC Symbol;Acc:HGNC:9370]	13674	-0.274074	-0.490559	Yes		RASAL2	RAS protein activator like 2 [Source:HGNC Symbol;Acc:HGNC:9874]	12563	-0.392729	-0.258746	Yes
NSD2	nuclear receptor binding SET domain protein 2 [Source:HGNC Symbol;Acc:HGNC:12766]	11807	-0.382616	-0.624429	Yes		H2AX	H2A.X variant histone [Source:HGNC Symbol;Acc:HGNC:4739]	13692	-0.278767	-0.485803	Yes		AMD1	adenosylmethionine decarboxylase 1 [Source:HGNC Symbol;Acc:HGNC:457]	12650	-0.415531	-0.253662	Yes
TOP2A	DNA topoisomerase II alpha [Source:HGNC Symbol;Acc:HGNC:11989]	11820	-0.387295	-0.619725	Yes		DTYMK	deoxythymidylate kinase [Source:HGNC Symbol;Acc:HGNC:3061]	13713	-0.281961	-0.481179	Yes		NASP	nuclear autoantigenic sperm protein [Source:HGNC Symbol;Acc:HGNC:7644]	12724	-0.437402	-0.247027	Yes
NUSAP1	nucleolar and spindle associated protein 1 [Source:HGNC Symbol;Acc:HGNC:18538]	11867	-0.404826	-0.617463	Yes		MKI67	marker of proliferation Ki-67 [Source:HGNC Symbol;Acc:HGNC:7107]	13732	-0.284569	-0.476367	Yes		CDC7	cell division cycle 7 [Source:HGNC Symbol;Acc:HGNC:1745]	12753	-0.446113	-0.236855	Yes
H2AX	H2A.X variant histone [Source:HGNC Symbol;Acc:HGNC:4739]	11870	-0.406176	-0.611689	Yes		TPX2	TPX2 microtubule nucleation factor [Source:HGNC Symbol;Acc:HGNC:1249]	13748	-0.287376	-0.471295	Yes		CHAF1A	chromatin assembly factor 1 subunit A [Source:HGNC Symbol;Acc:HGNC:1910]	12759	-0.447799	-0.224951	Yes
CENPE	centromere protein E [Source:HGNC Symbol;Acc:HGNC:1856]	11887	-0.416932	-0.60687	Yes		SLC7A5	solute carrier family 7 member 5 [Source:HGNC Symbol;Acc:HGNC:11063]	13767	-0.291023	-0.466346	Yes		MCM3	minichromosome maintenance complex component 3 [Source:HGNC Symbol;Acc:HGNC:6945]	12780	-0.454335	-0.213968	Yes
RACGAP1	Rac GTPase activating protein 1 [Source:HGNC Symbol;Acc:HGNC:9804]	11897	-0.422469	-0.601414	Yes		MCM3	minichromosome maintenance complex component 3 [Source:HGNC Symbol;Acc:HGNC:6945]	13780	-0.293175	-0.460951	Yes		MCM6	minichromosome maintenance complex component 6 [Source:HGNC Symbol;Acc:HGNC:6949]	12831	-0.473107	-0.204668	Yes
BUB1	BUB1 mitotic checkpoint serine/threonine kinase [Source:HGNC Symbol;Acc:HGNC:1148]	11908	-0.425171	-0.595997	Yes		ORC6	origin recognition complex subunit 6 [Source:HGNC Symbol;Acc:HGNC:17151]	13796	-0.294577	-0.455727	Yes		RAD54L	RAD54 like [Source:HGNC Symbol;Acc:HGNC:9826]	12901	-0.499374	-0.196041	Yes
INCENP	inner centromere protein [Source:HGNC Symbol;Acc:HGNC:6058]	11956	-0.443237	-0.593254	Yes		PRC1	protein regulator of cytokinesis 1 [Source:HGNC Symbol;Acc:HGNC:9341]	13816	-0.299108	-0.450674	Yes		PRIM2	DNA primase subunit 2 [Source:HGNC Symbol;Acc:HGNC:9370]	12912	-0.502832	-0.182996	Yes
PTTG1	PTTG1 regulator of sister chromatid separation, securin [Source:HGNC Symbol;Acc:HGNC:9690]	11963	-0.447207	-0.587198	Yes		RBL1	RB transcriptional corepressor like 1 [Source:HGNC Symbol;Acc:HGNC:9893]	13817	-0.299139	-0.44435	Yes		RBL1	RB transcriptional corepressor like 1 [Source:HGNC Symbol;Acc:HGNC:9893]	12919	-0.50421	-0.169621	Yes
KIF20B	kinesin family member 20B [Source:HGNC Symbol;Acc:HGNC:7212]	11968	-0.449331	-0.580953	Yes		NDC80	NDC80 kinetochore complex component [Source:HGNC Symbol;Acc:HGNC:16909]	13827	-0.30167	-0.438575	Yes		POLA2	DNA polymerase alpha 2, accessory subunit [Source:HGNC Symbol;Acc:HGNC:30073]	12996	-0.536814	-0.160481	Yes
AURKA	aurora kinase A [Source:HGNC Symbol;Acc:HGNC:11393]	11986	-0.456915	-0.575628	Yes		POLA2	DNA polymerase alpha 2, accessory subunit [Source:HGNC Symbol;Acc:HGNC:30073]	13832	-0.301941	-0.432459	Yes		MCM2	minichromosome maintenance complex component 2 [Source:HGNC Symbol;Acc:HGNC:6944]	13027	-0.549111	-0.147633	Yes
MKI67	marker of proliferation Ki-67 [Source:HGNC Symbol;Acc:HGNC:7107]	11988	-0.457313	-0.569028	Yes		BRCA2	BRCA2 DNA repair associated [Source:HGNC Symbol;Acc:HGNC:1101]	13879	-0.309474	-0.428993	Yes		E2F1	E2F transcription factor 1 [Source:HGNC Symbol;Acc:HGNC:3113]	13047	-0.561326	-0.133645	Yes
CENPF	centromere protein F [Source:HGNC Symbol;Acc:HGNC:1857]	12001	-0.463886	-0.563205	Yes		POLE	DNA polymerase epsilon, catalytic subunit [Source:HGNC Symbol;Acc:HGNC:9177]	13885	-0.310218	-0.422769	Yes		EXO1	exonuclease 1 [Source:HGNC Symbol;Acc:HGNC:3511]	13048	-0.562392	-0.118235	Yes
CDKN3	cyclin dependent kinase inhibitor 3 [Source:HGNC Symbol;Acc:HGNC:1791]	12004	-0.465293	-0.556568	Yes		NEK2	NIMA related kinase 2 [Source:HGNC Symbol;Acc:HGNC:7745]	13888	-0.310908	-0.41633	Yes		CDC25A	cell division cycle 25A [Source:HGNC Symbol;Acc:HGNC:1725]	13103	-0.590857	-0.106002	Yes
KIF11	kinesin family member 11 [Source:HGNC Symbol;Acc:HGNC:6388]	12028	-0.478704	-0.551402	Yes		MT2A	metallothionein 2A [Source:HGNC Symbol;Acc:HGNC:7406]	13889	-0.311217	-0.409751	Yes		CHEK1	checkpoint kinase 1 [Source:HGNC Symbol;Acc:HGNC:1925]	13156	-0.620876	-0.0928006	Yes
MYBL2	MYB proto-oncogene like 2 [Source:HGNC Symbol;Acc:HGNC:7548]	12037	-0.483662	-0.544972	Yes		KIF22	kinesin family member 22 [Source:HGNC Symbol;Acc:HGNC:6391]	13897	-0.312652	-0.40361	Yes		MCM5	minichromosome maintenance complex component 5 [Source:HGNC Symbol;Acc:HGNC:6948]	13230	-0.67053	-0.0797771	Yes
CHEK1	checkpoint kinase 1 [Source:HGNC Symbol;Acc:HGNC:1925]	12053	-0.492591	-0.538968	Yes		CDK1	cyclin dependent kinase 1 [Source:HGNC Symbol;Acc:HGNC:1722]	13899	-0.312805	-0.397064	Yes		CKS1B	CDC28 protein kinase regulatory subunit 1B [Source:HGNC Symbol;Acc:HGNC:19083]	13319	-0.730044	-0.0662219	Yes
MCM5	minichromosome maintenance complex component 5 [Source:HGNC Symbol;Acc:HGNC:6948]	12054	-0.493469	-0.53176	Yes		EZH2	enhancer of zeste 2 polycomb repressive complex 2 subunit [Source:HGNC Symbol;Acc:HGNC:3527]	13908	-0.315931	-0.39092	Yes		CDC45	cell division cycle 45 [Source:HGNC Symbol;Acc:HGNC:1739]	13353	-0.760112	-0.0478127	Yes
NDC80	NDC80 kinetochore complex component [Source:HGNC Symbol;Acc:HGNC:16909]	12061	-0.496926	-0.524979	Yes		FANCC	FA complementation group C [Source:HGNC Symbol;Acc:HGNC:3584]	13910	-0.316075	-0.384305	Yes		CDC6	cell division cycle 6 [Source:HGNC Symbol;Acc:HGNC:1744]	13495	-0.904948	-0.0333488	Yes
KIF23	kinesin family member 23 [Source:HGNC Symbol;Acc:HGNC:6392]	12084	-0.508646	-0.519296	Yes		MCM2	minichromosome maintenance complex component 2 [Source:HGNC Symbol;Acc:HGNC:6944]	13918	-0.318579	-0.378039	Yes		MYC	MYC proto-oncogene, bHLH transcription factor [Source:HGNC Symbol;Acc:HGNC:7553]	13582	-1.04113	-0.0111234	Yes
POLA2	DNA polymerase alpha 2, accessory subunit [Source:HGNC Symbol;Acc:HGNC:30073]	12088	-0.510559	-0.512077	Yes		SAP30	Sin3A associated protein 30 [Source:HGNC Symbol;Acc:HGNC:10532]	13927	-0.320048	-0.371808	Yes		GINS2	GINS complex subunit 2 [Source:HGNC Symbol;Acc:HGNC:24575]	13608	-1.10128	0.0172202	Yes
E2F2	E2F transcription factor 2 [Source:HGNC Symbol;Acc:HGNC:3114]	12092	-0.512442	-0.50483	Yes		CCNB2	cyclin B2 [Source:HGNC Symbol;Acc:HGNC:1580]	13933	-0.322024	-0.365334	Yes
CCNF	cyclin F [Source:HGNC Symbol;Acc:HGNC:1591]	12098	-0.515047	-0.497704	Yes		CCNA2	cyclin A2 [Source:HGNC Symbol;Acc:HGNC:1578]	13956	-0.327667	-0.359879	Yes
CDC25A	cell division cycle 25A [Source:HGNC Symbol;Acc:HGNC:1725]	12104	-0.520659	-0.490496	Yes		PTTG1	PTTG1 regulator of sister chromatid separation, securin [Source:HGNC Symbol;Acc:HGNC:9690]	13961	-0.328279	-0.353206	Yes
CCNA2	cyclin A2 [Source:HGNC Symbol;Acc:HGNC:1578]	12108	-0.523293	-0.483091	Yes		CKS2	CDC28 protein kinase regulatory subunit 2 [Source:HGNC Symbol;Acc:HGNC:2000]	13967	-0.329259	-0.34658	Yes
BRCA2	BRCA2 DNA repair associated [Source:HGNC Symbol;Acc:HGNC:1101]	12110	-0.523956	-0.475518	Yes		MCM5	minichromosome maintenance complex component 5 [Source:HGNC Symbol;Acc:HGNC:6948]	13982	-0.332737	-0.340482	Yes
CCNB2	cyclin B2 [Source:HGNC Symbol;Acc:HGNC:1580]	12113	-0.525101	-0.468007	Yes		NASP	nuclear autoantigenic sperm protein [Source:HGNC Symbol;Acc:HGNC:7644]	14003	-0.335924	-0.334718	Yes
HMGN2	high mobility group nucleosomal binding domain 2 [Source:HGNC Symbol;Acc:HGNC:4986]	12116	-0.526314	-0.460478	Yes		CHAF1A	chromatin assembly factor 1 subunit A [Source:HGNC Symbol;Acc:HGNC:1910]	14034	-0.344525	-0.329441	Yes
POLE	DNA polymerase epsilon, catalytic subunit [Source:HGNC Symbol;Acc:HGNC:9177]	12148	-0.541088	-0.455036	Yes		KIF23	kinesin family member 23 [Source:HGNC Symbol;Acc:HGNC:6392]	14047	-0.348388	-0.322878	Yes
TPX2	TPX2 microtubule nucleation factor [Source:HGNC Symbol;Acc:HGNC:1249]	12154	-0.543583	-0.447493	Yes		TTK	TTK protein kinase [Source:HGNC Symbol;Acc:HGNC:12401]	14062	-0.350865	-0.316397	Yes
PRIM2	DNA primase subunit 2 [Source:HGNC Symbol;Acc:HGNC:9370]	12160	-0.547963	-0.439886	Yes		DBF4	DBF4 zinc finger [Source:HGNC Symbol;Acc:HGNC:17364]	14068	-0.352856	-0.309272	Yes
LMNB1	lamin B1 [Source:HGNC Symbol;Acc:HGNC:6637]	12161	-0.548581	-0.431874	Yes		CDC7	cell division cycle 7 [Source:HGNC Symbol;Acc:HGNC:1745]	14116	-0.363695	-0.304726	Yes
KIF2C	kinesin family member 2C [Source:HGNC Symbol;Acc:HGNC:6393]	12163	-0.549563	-0.423926	Yes		MYBL2	MYB proto-oncogene like 2 [Source:HGNC Symbol;Acc:HGNC:7548]	14121	-0.364929	-0.297279	Yes
ESPL1	extra spindle pole bodies like 1, separase [Source:HGNC Symbol;Acc:HGNC:16856]	12175	-0.556658	-0.416669	Yes		PLK1	polo like kinase 1 [Source:HGNC Symbol;Acc:HGNC:9077]	14142	-0.371098	-0.290771	Yes
NEK2	NIMA related kinase 2 [Source:HGNC Symbol;Acc:HGNC:7745]	12185	-0.564772	-0.409134	Yes		MCM6	minichromosome maintenance complex component 6 [Source:HGNC Symbol;Acc:HGNC:6949]	14158	-0.375715	-0.283832	Yes
CHAF1A	chromatin assembly factor 1 subunit A [Source:HGNC Symbol;Acc:HGNC:1910]	12222	-0.588283	-0.403399	Yes		PBK	PDZ binding kinase [Source:HGNC Symbol;Acc:HGNC:18282]	14160	-0.376524	-0.275939	Yes
TTK	TTK protein kinase [Source:HGNC Symbol;Acc:HGNC:12401]	12226	-0.591104	-0.395004	Yes		STIL	STIL centriolar assembly protein [Source:HGNC Symbol;Acc:HGNC:10879]	14170	-0.37968	-0.268514	Yes
TROAP	trophinin associated protein [Source:HGNC Symbol;Acc:HGNC:12327]	12236	-0.603077	-0.38691	Yes		TACC3	transforming acidic coiled-coil containing protein 3 [Source:HGNC Symbol;Acc:HGNC:11524]	14188	-0.384106	-0.261531	Yes
CKS2	CDC28 protein kinase regulatory subunit 2 [Source:HGNC Symbol;Acc:HGNC:2000]	12256	-0.615423	-0.379429	Yes		TROAP	trophinin associated protein [Source:HGNC Symbol;Acc:HGNC:12327]	14211	-0.388727	-0.254785	Yes
PLK1	polo like kinase 1 [Source:HGNC Symbol;Acc:HGNC:9077]	12262	-0.619942	-0.370771	Yes		CCNF	cyclin F [Source:HGNC Symbol;Acc:HGNC:1591]	14214	-0.389566	-0.246683	Yes
PBK	PDZ binding kinase [Source:HGNC Symbol;Acc:HGNC:18282]	12263	-0.620039	-0.361714	Yes		BIRC5	baculoviral IAP repeat containing 5 [Source:HGNC Symbol;Acc:HGNC:593]	14215	-0.390322	-0.238432	Yes
BIRC5	baculoviral IAP repeat containing 5 [Source:HGNC Symbol;Acc:HGNC:593]	12268	-0.624863	-0.352905	Yes		HMGN2	high mobility group nucleosomal binding domain 2 [Source:HGNC Symbol;Acc:HGNC:4986]	14249	-0.403122	-0.232116	Yes
MAD2L1	mitotic arrest deficient 2 like 1 [Source:HGNC Symbol;Acc:HGNC:6763]	12269	-0.625404	-0.343771	Yes		UBE2C	ubiquitin conjugating enzyme E2 C [Source:HGNC Symbol;Acc:HGNC:15937]	14277	-0.412095	-0.22521	Yes
E2F1	E2F transcription factor 1 [Source:HGNC Symbol;Acc:HGNC:3113]	12275	-0.631118	-0.33495	Yes		UBE2S	ubiquitin conjugating enzyme E2 S [Source:HGNC Symbol;Acc:HGNC:17895]	14286	-0.41491	-0.216974	Yes
POLQ	DNA polymerase theta [Source:HGNC Symbol;Acc:HGNC:9186]	12292	-0.646083	-0.326783	Yes		KNL1	kinetochore scaffold 1 [Source:HGNC Symbol;Acc:HGNC:24054]	14289	-0.4157	-0.208319	Yes
KNL1	kinetochore scaffold 1 [Source:HGNC Symbol;Acc:HGNC:24054]	12297	-0.6521	-0.317576	Yes		SUV39H1	SUV39H1 histone lysine methyltransferase [Source:HGNC Symbol;Acc:HGNC:11479]	14295	-0.417641	-0.199825	Yes
TACC3	transforming acidic coiled-coil containing protein 3 [Source:HGNC Symbol;Acc:HGNC:11524]	12311	-0.662281	-0.308934	Yes		MAD2L1	mitotic arrest deficient 2 like 1 [Source:HGNC Symbol;Acc:HGNC:6763]	14300	-0.419852	-0.191217	Yes
KIF15	kinesin family member 15 [Source:HGNC Symbol;Acc:HGNC:17273]	12314	-0.66786	-0.299338	Yes		CDC20	cell division cycle 20 [Source:HGNC Symbol;Acc:HGNC:1723]	14306	-0.422382	-0.182622	Yes
HMGB3	high mobility group box 3 [Source:HGNC Symbol;Acc:HGNC:5004]	12323	-0.674385	-0.290123	Yes		CDC25A	cell division cycle 25A [Source:HGNC Symbol;Acc:HGNC:1725]	14317	-0.428229	-0.174238	Yes
UBE2C	ubiquitin conjugating enzyme E2 C [Source:HGNC Symbol;Acc:HGNC:15937]	12326	-0.67668	-0.280399	Yes		HMGB3	high mobility group box 3 [Source:HGNC Symbol;Acc:HGNC:5004]	14321	-0.429814	-0.165352	Yes
PRC1	protein regulator of cytokinesis 1 [Source:HGNC Symbol;Acc:HGNC:9341]	12329	-0.67805	-0.270654	Yes		NSD2	nuclear receptor binding SET domain protein 2 [Source:HGNC Symbol;Acc:HGNC:12766]	14348	-0.439625	-0.157797	Yes
STIL	STIL centriolar assembly protein [Source:HGNC Symbol;Acc:HGNC:10879]	12334	-0.679929	-0.26104	Yes		KIF2C	kinesin family member 2C [Source:HGNC Symbol;Acc:HGNC:6393]	14367	-0.447715	-0.149536	Yes
CDC20	cell division cycle 20 [Source:HGNC Symbol;Acc:HGNC:1723]	12352	-0.691271	-0.252293	Yes		POLQ	DNA polymerase theta [Source:HGNC Symbol;Acc:HGNC:9186]	14377	-0.45031	-0.140618	Yes
AURKB	aurora kinase B [Source:HGNC Symbol;Acc:HGNC:11390]	12356	-0.693311	-0.242405	Yes		CENPA	centromere protein A [Source:HGNC Symbol;Acc:HGNC:1851]	14389	-0.452284	-0.131793	Yes
PLK4	polo like kinase 4 [Source:HGNC Symbol;Acc:HGNC:11397]	12362	-0.703578	-0.232525	Yes		PLK4	polo like kinase 4 [Source:HGNC Symbol;Acc:HGNC:11397]	14394	-0.455005	-0.122441	Yes
CDK1	cyclin dependent kinase 1 [Source:HGNC Symbol;Acc:HGNC:1722]	12383	-0.737717	-0.223337	Yes		ESPL1	extra spindle pole bodies like 1, separase [Source:HGNC Symbol;Acc:HGNC:16856]	14399	-0.455874	-0.113072	Yes
CENPA	centromere protein A [Source:HGNC Symbol;Acc:HGNC:1851]	12409	-0.760687	-0.214211	Yes		CDC6	cell division cycle 6 [Source:HGNC Symbol;Acc:HGNC:1744]	14407	-0.460288	-0.103809	Yes
GINS2	GINS complex subunit 2 [Source:HGNC Symbol;Acc:HGNC:24575]	12436	-0.7827	-0.204843	Yes		KIF15	kinesin family member 15 [Source:HGNC Symbol;Acc:HGNC:17273]	14432	-0.474535	-0.0953824	Yes
EXO1	exonuclease 1 [Source:HGNC Symbol;Acc:HGNC:3511]	12444	-0.792064	-0.19383	Yes		CDKN3	cyclin dependent kinase inhibitor 3 [Source:HGNC Symbol;Acc:HGNC:1791]	14439	-0.477047	-0.0856989	Yes
KIF4A	kinesin family member 4A [Source:HGNC Symbol;Acc:HGNC:13339]	12457	-0.818984	-0.18282	Yes		TRAIP	TRAF interacting protein [Source:HGNC Symbol;Acc:HGNC:30764]	14466	-0.488045	-0.0771202	Yes
SUV39H1	SUV39H1 histone lysine methyltransferase [Source:HGNC Symbol;Acc:HGNC:11479]	12463	-0.836587	-0.170998	Yes		E2F1	E2F transcription factor 1 [Source:HGNC Symbol;Acc:HGNC:3113]	14490	-0.496806	-0.0681556	Yes
CDC6	cell division cycle 6 [Source:HGNC Symbol;Acc:HGNC:1744]	12484	-0.868931	-0.159894	Yes		AURKB	aurora kinase B [Source:HGNC Symbol;Acc:HGNC:11390]	14509	-0.506621	-0.0586493	Yes
CDC45	cell division cycle 45 [Source:HGNC Symbol;Acc:HGNC:1739]	12493	-0.879054	-0.147689	Yes		CHEK1	checkpoint kinase 1 [Source:HGNC Symbol;Acc:HGNC:1925]	14516	-0.509275	-0.0482845	Yes
FBXO5	F-box protein 5 [Source:HGNC Symbol;Acc:HGNC:13584]	12501	-0.888806	-0.135263	Yes		FBXO5	F-box protein 5 [Source:HGNC Symbol;Acc:HGNC:13584]	14586	-0.538575	-0.0415126	Yes
TRAIP	TRAF interacting protein [Source:HGNC Symbol;Acc:HGNC:30764]	12521	-0.936891	-0.123087	Yes		EXO1	exonuclease 1 [Source:HGNC Symbol;Acc:HGNC:3511]	14616	-0.556827	-0.0316804	Yes
RAD54L	RAD54 like [Source:HGNC Symbol;Acc:HGNC:9826]	12588	-1.08727	-0.112445	Yes		CDC45	cell division cycle 45 [Source:HGNC Symbol;Acc:HGNC:1739]	14620	-0.558588	-0.0200725	Yes
UBE2S	ubiquitin conjugating enzyme E2 S [Source:HGNC Symbol;Acc:HGNC:17895]	12611	-1.15477	-0.0973245	Yes		GINS2	GINS complex subunit 2 [Source:HGNC Symbol;Acc:HGNC:24575]	14642	-0.574324	-0.00933554	Yes
PTTG3P	pituitary tumor-transforming 3, pseudogene [Source:HGNC Symbol;Acc:HGNC:13422]	12692	-1.5506	-0.0810262	Yes		RAD54L	RAD54 like [Source:HGNC Symbol;Acc:HGNC:9826]	14743	-0.645368	-0.00237884	Yes
MT2A	metallothionein 2A [Source:HGNC Symbol;Acc:HGNC:7406]	12763	-2.33369	-0.0524965	Yes		CKS1B	CDC28 protein kinase regulatory subunit 1B [Source:HGNC Symbol;Acc:HGNC:19083]	15091	-1.4093	0.00421205	Yes
CKS1B	CDC28 protein kinase regulatory subunit 1B [Source:HGNC Symbol;Acc:HGNC:19083]	12789	-3.7518	0.000318	Yes
UNFOLDED PROTEIN RESPONSE (HM)							UNFOLDED PROTEIN RESPONSE (HM)							UNFOLDED PROTEIN RESPONSE (HM)
EDC4	enhancer of mRNA decapping 4 [Source:HGNC Symbol;Acc:HGNC:17157]	9768	-0.079643	-0.441013	Yes		PDIA5	protein disulfide isomerase family A member 5 [Source:HGNC Symbol;Acc:HGNC:24811]	11514	-0.0818029	-0.467986	Yes		MRPL23	mitochondrial ribosomal protein L23 [Source:HGNC Symbol;Acc:HGNC:10322]	11426	-0.222843	-0.331902	Yes
POP4	POP4 homolog, ribonuclease P/MRP subunit [Source:HGNC Symbol;Acc:HGNC:30081]	9793	-0.0809961	-0.439128	Yes		SPCS1	signal peptidase complex subunit 1 [Source:HGNC Symbol;Acc:HGNC:23401]	11549	-0.0834501	-0.464235	Yes		RPN1	ribophorin I [Source:HGNC Symbol;Acc:HGNC:10381]	11440	-0.224017	-0.325444	Yes
EIF4G1	eukaryotic translation initiation factor 4 gamma 1 [Source:HGNC Symbol;Acc:HGNC:3296]	9868	-0.0852229	-0.440987	Yes		SRPRB	SRP receptor subunit beta [Source:HGNC Symbol;Acc:HGNC:24085]	11608	-0.0856766	-0.461919	Yes		BID	BH3 interacting domain death agonist [Source:HGNC Symbol;Acc:HGNC:1050]	11467	-0.226132	-0.319865	Yes
CXXC1	CXXC finger protein 1 [Source:HGNC Symbol;Acc:HGNC:24343]	9881	-0.0859508	-0.437925	Yes		NOP14	NOP14 nucleolar protein [Source:HGNC Symbol;Acc:HGNC:16821]	11663	-0.088219	-0.459154	Yes		STIP1	stress induced phosphoprotein 1 [Source:HGNC Symbol;Acc:HGNC:11387]	11491	-0.228033	-0.314004	Yes
VEGFA	vascular endothelial growth factor A [Source:HGNC Symbol;Acc:HGNC:12680]	9894	-0.0867522	-0.434826	Yes		HSPA9	heat shock protein family A (Hsp70) member 9 [Source:HGNC Symbol;Acc:HGNC:5244]	11815	-0.0954737	-0.462313	Yes		GGH	gamma-glutamyl hydrolase [Source:HGNC Symbol;Acc:HGNC:4248]	11495	-0.228795	-0.306659	Yes
HERPUD1	homocysteine inducible ER protein with ubiquitin like domain 1 [Source:HGNC Symbol;Acc:HGNC:13744]	9967	-0.0915325	-0.436233	Yes		TARS1	threonyl-tRNA synthetase 1 [Source:HGNC Symbol;Acc:HGNC:11572]	11816	-0.0956369	-0.455424	Yes		CHRNA5	cholinergic receptor nicotinic alpha 5 subunit [Source:HGNC Symbol;Acc:HGNC:1959]	11499	-0.229048	-0.299306	Yes
MTHFD2	methylenetetrahydrofolate dehydrogenase (NADP+ dependent) 2, methenyltetrahydrofolate cyclohydrolase [Source:HGNC Symbol;Acc:HGNC:7434]	10002	-0.0935216	-0.434552	Yes		EXOSC10	exosome component 10 [Source:HGNC Symbol;Acc:HGNC:9138]	11845	-0.0972287	-0.450282	Yes		FOSB	FosB proto-oncogene, AP-1 transcription factor subunit [Source:HGNC Symbol;Acc:HGNC:3797]	11549	-0.234233	-0.295135	Yes
DCP2	decapping mRNA 2 [Source:HGNC Symbol;Acc:HGNC:24452]	10098	-0.100402	-0.437359	Yes		MTHFD2	methylenetetrahydrofolate dehydrogenase (NADP+ dependent) 2, methenyltetrahydrofolate cyclohydrolase [Source:HGNC Symbol;Acc:HGNC:7434]	11855	-0.0976993	-0.443843	Yes		GRPEL1	GrpE like 1, mitochondrial [Source:HGNC Symbol;Acc:HGNC:19696]	11556	-0.234848	-0.287809	Yes
SERP1	stress associated endoplasmic reticulum protein 1 [Source:HGNC Symbol;Acc:HGNC:10759]	10169	-0.104915	-0.437984	Yes		NFYB	nuclear transcription factor Y subunit beta [Source:HGNC Symbol;Acc:HGNC:7805]	11957	-0.102317	-0.443186	Yes		CYP1A1	cytochrome P450 family 1 subfamily A member 1 [Source:HGNC Symbol;Acc:HGNC:2595]	11599	-0.239493	-0.282955	Yes
DKC1	dyskerin pseudouridine synthase 1 [Source:HGNC Symbol;Acc:HGNC:2890]	10216	-0.10802	-0.436573	Yes		PREB	prolactin regulatory element binding [Source:HGNC Symbol;Acc:HGNC:9356]	11966	-0.102756	-0.436316	Yes		GCH1	GTP cyclohydrolase 1 [Source:HGNC Symbol;Acc:HGNC:4193]	11767	-0.259467	-0.286555	Yes
NFYB	nuclear transcription factor Y subunit beta [Source:HGNC Symbol;Acc:HGNC:7805]	10222	-0.108208	-0.431922	Yes		XPOT	exportin for tRNA [Source:HGNC Symbol;Acc:HGNC:12826]	11973	-0.102982	-0.429297	Yes		DNAJB1	DnaJ heat shock protein family (Hsp40) member B1 [Source:HGNC Symbol;Acc:HGNC:5270]	11778	-0.26024	-0.278681	Yes
PDIA5	protein disulfide isomerase family A member 5 [Source:HGNC Symbol;Acc:HGNC:24811]	10232	-0.108916	-0.427553	Yes		EIF2S1	eukaryotic translation initiation factor 2 subunit alpha [Source:HGNC Symbol;Acc:HGNC:3265]	11991	-0.104322	-0.422913	Yes		ENO2	enolase 2 [Source:HGNC Symbol;Acc:HGNC:3353]	11806	-0.263868	-0.271927	Yes
ERO1A	endoplasmic reticulum oxidoreductase 1 alpha [Source:HGNC Symbol;Acc:HGNC:13280]	10236	-0.109301	-0.422694	Yes		NPM1	nucleophosmin 1 [Source:HGNC Symbol;Acc:HGNC:7910]	12079	-0.107819	-0.420929	Yes		CCND3	cyclin D3 [Source:HGNC Symbol;Acc:HGNC:1585]	11807	-0.263916	-0.263202	Yes
EXOSC10	exosome component 10 [Source:HGNC Symbol;Acc:HGNC:9138]	10259	-0.111149	-0.419245	Yes		FKBP14	FKBP prolyl isomerase 14 [Source:HGNC Symbol;Acc:HGNC:18625]	12132	-0.110717	-0.41641	Yes		TST	thiosulfate sulfurtransferase [Source:HGNC Symbol;Acc:HGNC:12388]	11826	-0.266432	-0.255707	Yes
PSAT1	phosphoserine aminotransferase 1 [Source:HGNC Symbol;Acc:HGNC:19129]	10296	-0.113605	-0.416786	Yes		DKC1	dyskerin pseudouridine synthase 1 [Source:HGNC Symbol;Acc:HGNC:2890]	12322	-0.121534	-0.420218	Yes		PARP2	poly(ADP-ribose) polymerase 2 [Source:HGNC Symbol;Acc:HGNC:272]	11975	-0.285889	-0.257048	Yes
EIF4EBP1	eukaryotic translation initiation factor 4E binding protein 1 [Source:HGNC Symbol;Acc:HGNC:3288]	10320	-0.115089	-0.413233	Yes		NOLC1	nucleolar and coiled-body phosphoprotein 1 [Source:HGNC Symbol;Acc:HGNC:15608]	12378	-0.124501	-0.414905	Yes		FKBP4	FKBP prolyl isomerase 4 [Source:HGNC Symbol;Acc:HGNC:3720]	12067	-0.302364	-0.253688	Yes
EIF2S1	eukaryotic translation initiation factor 2 subunit alpha [Source:HGNC Symbol;Acc:HGNC:3265]	10376	-0.119477	-0.411997	Yes		WIPI1	WD repeat domain, phosphoinositide interacting 1 [Source:HGNC Symbol;Acc:HGNC:25471]	12414	-0.126959	-0.408087	Yes		TUBA4A	tubulin alpha 4a [Source:HGNC Symbol;Acc:HGNC:12407]	12090	-0.305867	-0.245181	Yes
SRPRB	SRP receptor subunit beta [Source:HGNC Symbol;Acc:HGNC:24085]	10478	-0.127791	-0.413999	Yes		LSM4	LSM4 homolog, U6 small nuclear RNA and mRNA degradation associated [Source:HGNC Symbol;Acc:HGNC:17259]	12415	-0.127191	-0.398925	Yes		CDK2	cyclin dependent kinase 2 [Source:HGNC Symbol;Acc:HGNC:1771]	12191	-0.321312	-0.241851	Yes
EXOSC2	exosome component 2 [Source:HGNC Symbol;Acc:HGNC:17097]	10502	-0.130462	-0.409729	Yes		HSP90B1	heat shock protein 90 beta family member 1 [Source:HGNC Symbol;Acc:HGNC:12028]	12421	-0.127541	-0.390071	Yes		ARRB2	arrestin beta 2 [Source:HGNC Symbol;Acc:HGNC:712]	12285	-0.335231	-0.23755	Yes
NOP56	NOP56 ribonucleoprotein [Source:HGNC Symbol;Acc:HGNC:15911]	10568	-0.13651	-0.408487	Yes		EDEM1	ER degradation enhancing alpha-mannosidase like protein 1 [Source:HGNC Symbol;Acc:HGNC:18967]	12534	-0.135726	-0.387739	Yes		SPR	sepiapterin reductase [Source:HGNC Symbol;Acc:HGNC:11257]	12452	-0.366382	-0.237543	Yes
NOP14	NOP14 nucleolar protein [Source:HGNC Symbol;Acc:HGNC:16821]	10581	-0.137976	-0.403	Yes		ERN1	endoplasmic reticulum to nucleus signaling 1 [Source:HGNC Symbol;Acc:HGNC:3449]	12570	-0.138104	-0.380117	Yes		SIGMAR1	sigma non-opioid intracellular receptor 1 [Source:HGNC Symbol;Acc:HGNC:8157]	12523	-0.382902	-0.229989	Yes
PDIA6	protein disulfide isomerase family A member 6 [Source:HGNC Symbol;Acc:HGNC:30168]	10614	-0.140936	-0.398951	Yes		NOP56	NOP56 ribonucleoprotein [Source:HGNC Symbol;Acc:HGNC:15911]	12581	-0.138996	-0.37077	Yes		PPAT	phosphoribosyl pyrophosphate amidotransferase [Source:HGNC Symbol;Acc:HGNC:9238]	12601	-0.402984	-0.222282	Yes
HSP90B1	heat shock protein 90 beta family member 1 [Source:HGNC Symbol;Acc:HGNC:12028]	10663	-0.146955	-0.395883	Yes		DNAJB9	DnaJ heat shock protein family (Hsp40) member B9 [Source:HGNC Symbol;Acc:HGNC:6968]	12585	-0.139363	-0.360932	Yes		FEN1	flap structure-specific endonuclease 1 [Source:HGNC Symbol;Acc:HGNC:3650]	12635	-0.412242	-0.21106	Yes
SPCS3	signal peptidase complex subunit 3 [Source:HGNC Symbol;Acc:HGNC:26212]	10762	-0.157316	-0.396272	Yes		EXOSC5	exosome component 5 [Source:HGNC Symbol;Acc:HGNC:24662]	12608	-0.140872	-0.352247	Yes		AMD1	adenosylmethionine decarboxylase 1 [Source:HGNC Symbol;Acc:HGNC:457]	12650	-0.415531	-0.198345	Yes
GEMIN4	gem nuclear organelle associated protein 4 [Source:HGNC Symbol;Acc:HGNC:15717]	10782	-0.159099	-0.390351	Yes		RRP9	ribosomal RNA processing 9, U3 small nucleolar RNA binding protein [Source:HGNC Symbol;Acc:HGNC:16829]	12636	-0.143766	-0.343686	Yes		POLE3	DNA polymerase epsilon 3, accessory subunit [Source:HGNC Symbol;Acc:HGNC:13546]	12749	-0.444345	-0.190801	Yes
EXOSC9	exosome component 9 [Source:HGNC Symbol;Acc:HGNC:9137]	10795	-0.160371	-0.38382	Yes		GEMIN4	gem nuclear organelle associated protein 4 [Source:HGNC Symbol;Acc:HGNC:15717]	12791	-0.157116	-0.342604	Yes		HSPA2	heat shock protein family A (Hsp70) member 2 [Source:HGNC Symbol;Acc:HGNC:5235]	12804	-0.462504	-0.17945	Yes
LSM4	LSM4 homolog, U6 small nuclear RNA and mRNA degradation associated [Source:HGNC Symbol;Acc:HGNC:17259]	10955	-0.178051	-0.38805	Yes		VEGFA	vascular endothelial growth factor A [Source:HGNC Symbol;Acc:HGNC:12680]	12851	-0.162842	-0.334796	Yes		RFC4	replication factor C subunit 4 [Source:HGNC Symbol;Acc:HGNC:9972]	12822	-0.468595	-0.165198	Yes
KIF5B	kinesin family member 5B [Source:HGNC Symbol;Acc:HGNC:6324]	10970	-0.181544	-0.380689	Yes		KHSRP	KH-type splicing regulatory protein [Source:HGNC Symbol;Acc:HGNC:6316]	12876	-0.164867	-0.324516	Yes		AQP3	aquaporin 3 (Gill blood group) [Source:HGNC Symbol;Acc:HGNC:636]	12841	-0.478286	-0.1507	Yes
RRP9	ribosomal RNA processing 9, U3 small nucleolar RNA binding protein [Source:HGNC Symbol;Acc:HGNC:16829]	11009	-0.186825	-0.374973	Yes		CEBPB	CCAAT enhancer binding protein beta [Source:HGNC Symbol;Acc:HGNC:1834]	12948	-0.171782	-0.316862	Yes		CLCN2	chloride voltage-gated channel 2 [Source:HGNC Symbol;Acc:HGNC:2020]	12985	-0.532317	-0.14353	Yes
SLC1A4	solute carrier family 1 member 4 [Source:HGNC Symbol;Acc:HGNC:10942]	11010	-0.186971	-0.366256	Yes		SLC1A4	solute carrier family 1 member 4 [Source:HGNC Symbol;Acc:HGNC:10942]	12989	-0.175413	-0.306886	Yes		C4BPB	complement component 4 binding protein beta [Source:HGNC Symbol;Acc:HGNC:1328]	13096	-0.587372	-0.132133	Yes
KHSRP	KH-type splicing regulatory protein [Source:HGNC Symbol;Acc:HGNC:6316]	11022	-0.188633	-0.358328	Yes		EXOSC4	exosome component 4 [Source:HGNC Symbol;Acc:HGNC:18189]	13096	-0.185983	-0.300535	Yes		APOM	apolipoprotein M [Source:HGNC Symbol;Acc:HGNC:13916]	13165	-0.629954	-0.116267	Yes
SLC7A5	solute carrier family 7 member 5 [Source:HGNC Symbol;Acc:HGNC:11063]	11065	-0.195959	-0.352501	Yes		BANF1	BAF nuclear assembly factor 1 [Source:HGNC Symbol;Acc:HGNC:17397]	13104	-0.187197	-0.287516	Yes		CCNE1	cyclin E1 [Source:HGNC Symbol;Acc:HGNC:1589]	13430	-0.832872	-0.107984	Yes
TSPYL2	TSPY like 2 [Source:HGNC Symbol;Acc:HGNC:24358]	11066	-0.196603	-0.343335	Yes		CEBPG	CCAAT enhancer binding protein gamma [Source:HGNC Symbol;Acc:HGNC:1837]	13179	-0.194848	-0.2784	Yes		ALDOA	aldolase, fructose-bisphosphate A [Source:HGNC Symbol;Acc:HGNC:414]	13450	-0.84773	-0.0813454	Yes
NOLC1	nucleolar and coiled-body phosphoprotein 1 [Source:HGNC Symbol;Acc:HGNC:15608]	11078	-0.198265	-0.334958	Yes		ASNS	asparagine synthetase (glutamine-hydrolyzing) [Source:HGNC Symbol;Acc:HGNC:753]	13244	-0.205768	-0.267832	Yes		TYRO3	TYRO3 protein tyrosine kinase [Source:HGNC Symbol;Acc:HGNC:12446]	13718	-1.39606	-0.0546638	Yes
CNOT6	CCR4-NOT transcription complex subunit 6 [Source:HGNC Symbol;Acc:HGNC:14099]	11123	-0.204573	-0.328888	Yes		EIF4A3	eukaryotic translation initiation factor 4A3 [Source:HGNC Symbol;Acc:HGNC:18683]	13257	-0.207784	-0.253663	Yes		NR4A1	nuclear receptor subfamily 4 group A member 1 [Source:HGNC Symbol;Acc:HGNC:7980]	13795	-1.92709	0.00350013	Yes
FUS	FUS RNA binding protein [Source:HGNC Symbol;Acc:HGNC:4010]	11124	-0.204642	-0.319346	Yes		ATF4	activating transcription factor 4 [Source:HGNC Symbol;Acc:HGNC:786]	13258	-0.207876	-0.23869	Yes
CALR	calreticulin [Source:HGNC Symbol;Acc:HGNC:1455]	11177	-0.212101	-0.313556	Yes		HERPUD1	homocysteine inducible ER protein with ubiquitin like domain 1 [Source:HGNC Symbol;Acc:HGNC:13744]	13324	-0.217273	-0.22736	Yes
CEBPG	CCAAT enhancer binding protein gamma [Source:HGNC Symbol;Acc:HGNC:1837]	11229	-0.221312	-0.307257	Yes		EXOSC2	exosome component 2 [Source:HGNC Symbol;Acc:HGNC:17097]	13329	-0.217891	-0.211932	Yes
BANF1	BAF nuclear assembly factor 1 [Source:HGNC Symbol;Acc:HGNC:17397]	11296	-0.234341	-0.301532	Yes		EXOSC9	exosome component 9 [Source:HGNC Symbol;Acc:HGNC:9137]	13420	-0.229969	-0.201349	Yes
EIF4A3	eukaryotic translation initiation factor 4A3 [Source:HGNC Symbol;Acc:HGNC:18683]	11309	-0.236122	-0.291469	Yes		H2AX	H2A.X variant histone [Source:HGNC Symbol;Acc:HGNC:4739]	13692	-0.278767	-0.199281	Yes
EIF4E	eukaryotic translation initiation factor 4E [Source:HGNC Symbol;Acc:HGNC:3287]	11502	-0.277603	-0.293658	Yes		SLC7A5	solute carrier family 7 member 5 [Source:HGNC Symbol;Acc:HGNC:11063]	13767	-0.291023	-0.183237	Yes
HSPA5	heat shock protein family A (Hsp70) member 5 [Source:HGNC Symbol;Acc:HGNC:5238]	11512	-0.280039	-0.281311	Yes		TSPYL2	TSPY like 2 [Source:HGNC Symbol;Acc:HGNC:24358]	13773	-0.292412	-0.162507	Yes
DNAJC3	DnaJ heat shock protein family (Hsp40) member C3 [Source:HGNC Symbol;Acc:HGNC:9439]	11663	-0.32802	-0.27784	Yes		EIF4EBP1	eukaryotic translation initiation factor 4E binding protein 1 [Source:HGNC Symbol;Acc:HGNC:3288]	13843	-0.303386	-0.145241	Yes
SSR1	signal sequence receptor subunit 1 [Source:HGNC Symbol;Acc:HGNC:11323]	11681	-0.336588	-0.263486	Yes		XBP1	X-box binding protein 1 [Source:HGNC Symbol;Acc:HGNC:12801]	13887	-0.310531	-0.125731	Yes
HYOU1	hypoxia up-regulated 1 [Source:HGNC Symbol;Acc:HGNC:16931]	11863	-0.403877	-0.258921	Yes		PSAT1	phosphoserine aminotransferase 1 [Source:HGNC Symbol;Acc:HGNC:19129]	14722	-0.626273	-0.136052	Yes
H2AX	H2A.X variant histone [Source:HGNC Symbol;Acc:HGNC:4739]	11870	-0.406176	-0.240456	Yes		CHAC1	ChaC glutathione specific gamma-glutamylcyclotransferase 1 [Source:HGNC Symbol;Acc:HGNC:28680]	14925	-0.876322	-0.0863567	Yes
FKBP14	FKBP prolyl isomerase 14 [Source:HGNC Symbol;Acc:HGNC:18625]	11884	-0.415318	-0.222117	Yes		CKS1B	CDC28 protein kinase regulatory subunit 1B [Source:HGNC Symbol;Acc:HGNC:19083]	15091	-1.4093	0.00418699	Yes
DNAJB9	DnaJ heat shock protein family (Hsp40) member B9 [Source:HGNC Symbol;Acc:HGNC:6968]	11994	-0.460532	-0.209236	Yes
LSM1	LSM1 homolog, mRNA degradation associated [Source:HGNC Symbol;Acc:HGNC:20472]	12238	-0.604208	-0.200217	Yes
ATF3	activating transcription factor 3 [Source:HGNC Symbol;Acc:HGNC:785]	12369	-0.713734	-0.177185	Yes
YWHAZ	tyrosine 3-monooxygenase/tryptophan 5-monooxygenase activation protein zeta [Source:HGNC Symbol;Acc:HGNC:12855]	12411	-0.761823	-0.144897	Yes
CKS1B	CDC28 protein kinase regulatory subunit 1B [Source:HGNC Symbol;Acc:HGNC:19083]	12789	-3.7518	0.000315355	Yes
Gene Sympbol	Gene name	Entrez	Score	Core			Gene Sympbol	Gene name	Entrez	Score	Core
G1 TO S CELL CYCLE CONTROL (WP)							G1 TO S CELL CYCLE CONTROL (WP)
CCNB1	cyclin B1	891	-0.4309	Yes			CCNB1	cyclin B1	891	-0.2737	Yes
CCND1	cyclin D1	595	-0.2872	Yes			CCND2	cyclin D2	894	-0.2375	Yes
CCNE2	cyclin E2	9134	-1.0501	Yes			CCNE1	cyclin E1	898	-0.205	Yes
CDC25A	cell division cycle 25A	993	-0.5207	Yes			CCNE2	cyclin E2	9134	-0.3719	Yes
CDC45	cell division cycle 45	8318	-0.8791	Yes			CDC25A	cell division cycle 25A	993	-0.4282	Yes
CDK1	cyclin dependent kinase 1	983	-0.7377	Yes			CDC45	cell division cycle 45	8318	-0.5586	Yes
CDK2	cyclin dependent kinase 2	1017	-0.2711	Yes			CDK1	cyclin dependent kinase 1	983	-0.3128	Yes
CDKN2D	cyclin dependent kinase inhibitor 2D	1032	-0.2154	Yes			CDK2	cyclin dependent kinase 2	1017	-0.2606	Yes
E2F1	E2F transcription factor 1	1869	-0.6311	Yes			CDK4	cyclin dependent kinase 4	1019	-0.1418	Yes
E2F2	E2F transcription factor 2	1870	-0.5124	Yes			E2F1	E2F transcription factor 1	1869	-0.4968	Yes
E2F3	E2F transcription factor 3	1871	-0.2205	Yes			E2F2	E2F transcription factor 2	1870	-0.2395	Yes
MCM2	minichromosome maintenance complex component 2	4171	-0.3616	Yes			MCM2	minichromosome maintenance complex component 2	4171	-0.3186	Yes
MCM3	minichromosome maintenance complex component 3	4172	-0.3606	Yes			MCM3	minichromosome maintenance complex component 3	4172	-0.2932	Yes
MCM4	minichromosome maintenance complex component 4	4173	-0.5855	Yes			MCM4	minichromosome maintenance complex component 4	4173	-0.3221	Yes
MCM5	minichromosome maintenance complex component 5	4174	-0.4935	Yes			MCM5	minichromosome maintenance complex component 5	4174	-0.3327	Yes
MCM6	minichromosome maintenance complex component 6	4175	-0.3099	Yes			MCM6	minichromosome maintenance complex component 6	4175	-0.3757	Yes
MCM7	minichromosome maintenance complex component 7	4176	-0.391	Yes			MCM7	minichromosome maintenance complex component 7	4176	-0.3248	Yes
ORC1	origin recognition complex subunit 1	4998	-0.7713	Yes			MYC	MYC proto-oncogene, bHLH transcription factor	4609	-0.1475	Yes
ORC3	origin recognition complex subunit 3	23595	-0.225	Yes			ORC1	origin recognition complex subunit 1	4998	-0.4501	Yes
ORC6	origin recognition complex subunit 6	23594	-0.2961	Yes			ORC3	origin recognition complex subunit 3	23595	-0.1504	Yes
PCNA	proliferating cell nuclear antigen	5111	-0.4303	Yes			ORC6	origin recognition complex subunit 6	23594	-0.2946	Yes
POLA2	DNA polymerase alpha 2, accessory subunit	23649	-0.5106	Yes			PCNA	proliferating cell nuclear antigen	5111	-0.3261	Yes
POLE	DNA polymerase epsilon, catalytic subunit	5426	-0.5411	Yes			POLA2	DNA polymerase alpha 2, accessory subunit	23649	-0.3019	Yes
POLE2	DNA polymerase epsilon 2, accessory subunit	5427	-0.7434	Yes			POLE	DNA polymerase epsilon, catalytic subunit	5426	-0.3102	Yes
PRIM1	DNA primase subunit 1	5557	-0.4211	Yes			POLE2	DNA polymerase epsilon 2, accessory subunit	5427	-0.8705	Yes
PRIM2	DNA primase subunit 2	5558	-0.548	Yes			PRIM1	DNA primase subunit 1	5557	-0.4989	Yes
RPA2	replication protein A2	6118	-0.1857	Yes			PRIM2	DNA primase subunit 2	5558	-0.2741	Yes
TFDP1	transcription factor Dp-1	7027	-0.2009	Yes			RPA3	replication protein A3	6119	-0.2209	Yes
WEE1	WEE1 G2 checkpoint kinase	7465	-0.5477	Yes			TFDP1	transcription factor Dp-1	7027	-0.1493	Yes
							WEE1	WEE1 G2 checkpoint kinase	7465	-0.2825	Yes
